# Supplementary material for: Deciphering dynamic changes of the aging transcriptome with COVID-19 progression and convalescence in the human blood
Source: Signal Transduct Target Ther. 2023 May 22;8:206. doi: 10.1038/s41392-023-01466-9 (PMC10200789; doi:10.1038/s41392-023-01466-9)
Supplement: Supplementary file 2 — Supplementary Data S1 [file 41392_2023_1466_MOESM2_ESM.xlsx]

## Sheet: Description
Data S1. List of age-related genes and cell-type characteristics
Description
1. List of age-pos genes
2. List of age-neg genes
3. Adjusted cell-type proportions based on 5' PBMCs signature matrix
4. Adjusted cell-type proportions based on 3' PBMCs signature matrix
5. Forest plot of cell-type proportions change with age based on 5' PBMCs signature matrix
6. Forest plot of cell-type proportions change with age based on 3' PBMCs signature matrix
7. The proportion of cells expressing each of age-related genes based on 5' PBMCs scRNAseq matrix
8. The proportion of cells expressing each of age-related genes based on 3' PBMCs scRNAseq matrix

## Sheet: Data S1-1
GeneName
AASS
ABCC3
ACADS
ACO2
ACOT7
ACTN4
ADGRB1
ADIPOR1
ADM
AGAP3
AGPAT4
AGXT
AK1
AK4
ALB
ALDH6A1
ALDOB
AMBP
ANKH
ANKRD9
AP2A1
AP2S1
APOA2
APOB
APOBEC3C
APOC2
APOC3
APOH
AREG
ARF1
ARF6
ARG2
ARHGAP8
ARHGDIA
ARMCX3
ASGR1
ASPDH
ATF3
ATP6V0C
ATP6V1C2
AVPI1
AZGP1
BAG6
BCAM
BHLHE40
BHMT2
BRD4
BTG3
C2
C2orf88
C5orf58
C9orf78
CALR
CAPN2
CAPN5
CARD19
CARM1
CASC3
CCDC124
CCDC9
CCL18
CCL3
CCL3L3
CCL4
CCL4L2
CCL5
CCRL2
CD244
CD300E
CD5L
CD68
CD81
CD99
CDC34
CDC42EP1
CDHR1
CDHR5
CDK11B
CDKN1A
CDKN2A
CDO1
CEBPB
CETP
CFB
CHGB
CHN2
CISD2
CITED2
CIZ1
CLEC2B
CLK3
CLPB
CLU
COMT
COPZ2
CPM
CPS1
CRELD2
CRP
CRYL1
CSRNP1
CTNNA1
CTSE
CTSW
CTTNBP2NL
CUL4A
CXCL1
CXCL12
CXCL8
CYB5A
CYB5R3
CYCS
CYFIP1
CYP2C8
CYP4F22
CYTIP
DAZAP1
DDIT3
DDIT4
DDO
DDX27
DHCR7
DISC1
DLGAP3
DOCK2
DOK2
DRAXIN
DUSP1
DUSP10
DUSP15
EAF1
ECD
ECHS1
ECM1
EGF
EIF1
EIF3B
EIF4A3
EIF4G1
EMD
EMP3
ENDOD1
ENO1
EOMES
EPB41L4A
EPS8
ERRFI1
ESPN
EVC2
EWSR1
FABP1
FAHD1
FAM20B
FAM210A
FAM50A
FCGR3A
FGA
FGB
FGL1
FIGN
FLNA
FNDC4
FNIP2
FOLR2
FRMD4B
FTSJ1
FZR1
G0S2
GADD45G
GAS2L1
GATAD2B
GCKR
GDF15
GID4
GJB2
GLUL
GPX4
GSPT1
GSS
GSTP1
GTPBP1
GUK1
GZMA
GZMH
GZMK
HAGH
HAMP
HBA2
HCAR2
HCAR3
HDLBP
HEATR9
HEBP1
HES4
HGD
HILPDA
HIVEP3
HK1
HK2
HMGCS2
HNRNPA3
HNRNPD
HNRNPF
HNRNPL
HNRNPM
HSD17B14
HSP90AB1
HSP90B1
HSPA1A
HSPA1B
HSPA5
HSPA9
HSPB1
HSPE1
HSPH1
ICAM1
IFI27
IFNG
IGF2BP2
IGFBP2
IL17C
IL18BP
IL4I1
INSR
ITGA2B
ITIH1
ITSN1
JAG2
JAZF1
JMJD6
JUN
JUND
KAT6A
KCP
KIF19
KIF26A
KIR2DL3
KIR2DL4
KLC3
KLF11
KLF4
KLHDC8A
KLRC2
KLRC3
KLRD1
KRT1
KRT4
KYNU
L3MBTL4
LAG3
LAMP1
LDHD
LGALS3
LGALS4
LIF
LILRB1
LILRB4
LILRB5
LINGO2
LRP1
LYAR
MAFB
MAFF
MAP4
MAP6
MAPK7
MBNL3
MCOLN1
MED15
METRNL
MGLL
MICAL2
MIER2
MITF
MMP14
MPIG6B
MPP1
MRPL55
MT1E
MT1G
MT1X
MT2A
MUC21
MXI1
MYO19
MYO1G
NAPB
NCKIPSD
NDRG1
NDUFAF3
NFIL3
NKG7
NLRP3
NNMT
NPC2
NPRL3
NR1H3
NR1I3
NRP2
NRROS
NUDC
NUGGC
NYNRIN
OLFML2B
OPTN
OR51E1
OR51E2
OSM
OTOA
P2RX7
PA2G4
PANX1
PARP3
PCBP1
PCDHGB6
PCGF5
PCK1
PCK2
PCYT1B
PDCD1LG2
PDE4A
PDIA3
PDIA4
PDIA6
PEAR1
PF4
PF4V1
PGA5
PHACTR1
PHF8
PHOSPHO1
PIGA
PIP4K2A
PLAU
PLAUR
PLBD2
PLEK
PLIN2
PLOD3
PLPP3
PLXNB2
PLXNB3
PLXND1
POMGNT2
PON2
PPDPF
PPP1R15A
PPP1R3G
PRAP1
PRSS2
PRSS21
PTPRU
RAB3A
RAB3IL1
RAB9A
RABGAP1L
RALGDS
RAP1GAP
RAPH1
RARRES2
RASD1
RBM38
RBP4
RGS10
RHOB
RHOC
RIOK3
RNF187
RNH1
RPN2
RRAS
RRBP1
RREB1
RTP5
S100A10
S100A14
SAA1
SAA2
SAFB
SAMD14
SDC2
SDC4
SDS
SEC14L1
SEC31A
SELENOK
SERPIND1
SERPING1
SEZ6L
SF3A2
SGIP1
SH3D21
SH3TC1
SHARPIN
SHB
SHISA4
SHISA7
SIGLEC12
SLAMF7
SLAMF8
SLC15A3
SLC25A13
SLC25A25
SLC25A37
SLC25A39
SLC25A43
SLC2A14
SLC2A3
SLC2A8
SLC34A1
SLC38A5
SLC43A3
SLC6A8
SLC9A9
SMIM1
SNAPC2
SNCA
SND1
SNX24
SPECC1
SPIRE1
SPTB
SQSTM1
SRRM1
SRSF3
SRSF4
ST6GALNAC4
ST7
STAP2
STARD4
STARD8
STAU1
STEAP3
STK10
STYK1
SUMO4
SUSD1
SYTL3
TEAD3
TEC
TFDP1
THEM5
TM9SF4
TMEM158
TMEM214
TMEM39A
TMOD1
TMTC2
TNIP3
TNXB
TPP1
TPRG1
TPSAB1
TPSB2
TRIB1
TRPM4
TSTA3
UBAP2L
UBE2F
UBE2V1
UBQLN3
UCP2
VCAM1
VCAN
VEGFA
VTI1B
VTN
VWCE
WBP2
WDR45B
WNK1
XCL1
XCL2
XPNPEP1
YBX1
YBX3
ZER1
ZFP36
ZNF777

## Sheet: Data S1-2
GeneName
ABCA10
ABCC5
ABLIM1
ABO
ACACB
ACBD6
ACKR4
ADAM12
ADGRA3
ADGRV1
ADPRHL1
AEBP1
AFAP1L1
AGBL2
AHRR
AJUBA
AKAP3
AKTIP
ALG6
ALPK3
AMN
ANAPC7
ANGPT1
ANKRD34B
ANOS1
AOC3
AP3M1
AP5M1
ARHGEF18
ARHGEF4
ARHGEF6
ARL10
ARMC9
ASIC1
ASTE1
ATG9B
ATP6V1E2
AVIL
B3GALT2
BACH2
BANK1
BBS1
BBS10
BCDIN3D
BEND5
BLK
BPNT1
BRF2
BRICD5
BTLA
C11orf95
C12orf49
C12orf65
C15orf40
C15orf62
C17orf100
C17orf80
C1QTNF6
C2orf16
C2orf49
C2orf68
C8orf44
CA6
CAMK4
CAND2
CAPN12
CAPN13
CAPS
CARMIL1
CBX1
CCDC106
CCDC121
CCDC184
CCDC30
CCDC62
CCR7
CCR9
CD248
CDH13
CDNF
CELSR1
CEP162
CEP41
CEP63
CEP97
CFAP53
CFAP54
CHL1
CHMP7
CHURC1
CLEC17A
CLUAP1
CNIH2
CNKSR2
CNOT7
CNR2
COCH
COL11A2
COL27A1
COL9A3
COQ3
CPEB1
CR2
CRIP3
CSTF3
CTRL
CTSK
CUBN
CXorf56
CYB561A3
CYB561D1
CYP27B1
CYP2U1
CYSLTR1
DBNDD1
DCBLD2
DCHS1
DDR1
DERL3
DIXDC1
DNAH6
DNAL4
DPEP2
DPEP3
DSEL
DSN1
DTX4
DUSP28
EDRF1
EFCAB5
EFHC1
EFNA4
ELL3
ELOVL4
ENDOV
ENO3
ERP27
ESPNL
FA2H
FAM102A
FAM111B
FAM171A1
FAM216A
FAM219B
FAM43A
FAM81A
FAM83H
FANCF
FBXO15
FBXO40
FCGBP
FITM2
FLT4
FNDC5
FOXJ1
FSD2
FXYD2
GAL3ST4
GAPT
GDF9
GLI1
GNG7
GNMT
GOLPH3L
GPR157
GPR61
GPR83
GRAP
GRPEL2
GSPT2
GTF3C4
HLA.DOB
HPCAL4
HRK
HSD11B1L
IFT81
IL17RE
IL23A
IMPG2
ING4
IRS1
ITGA6
ITGB3BP
JCHAIN
JRK
KCNG1
KCNH3
KCNMB4
KIAA0895
KIAA1143
KLHL13
KLHL14
KRBA2
KRT23
KRTCAP3
LARGE2
LCLAT1
LCMT2
LCN8
LDLRAD4
LEF1
LEPROTL1
LHX4
LIAS
LIMS2
LMO7
LMOD3
LRRC37A3
LRRN3
LRTOMT
LTK
LYSMD1
LZTFL1
MACC1
MAGEH1
MAP6D1
MBD4
MCF2L
MEST
METTL18
METTL25
METTL4
MEX3A
MGAT5
MMP11
MMP28
MOCS3
MORN1
MREG
MSS51
MST1R
MTA3
MTERF4
MYEF2
MYH7B
MZB1
NAE1
NAT14
NBEA
NDUFAF6
NEK11
NEK5
NELL2
NKAPL
NKD1
NKPD1
NMRK1
NOA1
NOG
NPAS2
NRCAM
NT5DC1
NT5E
NXPE3
NXPH4
OBSCN
OCM
OGFOD2
OTUD7A
OXNAD1
P2RX6
PAPLN
PAQR8
PCYOX1
PDCD2
PDE9A
PEX12
PHKA1
PIANP
PIGB
PIGP
PIP4K2B
PKIA
PLCD4
PLCL1
PLEKHG4
PLPP6
PMEPA1
PODXL2
PPP2R3A
PPWD1
PRAME
PRCD
PSD
PSKH1
PTCD2
PTK7
PYGM
PYGO2
QRICH2
RALA
RBM20
RBM4B
RCAN3
REG4
REPIN1
RFLNB
RFTN2
RHPN1
RIC3
RIMS3
RNF170
ROBO1
RORC
RPAP3
RPP14
RPS4Y1
RWDD2A
SALL2
SAP30L
SAYSD1
SCYL3
SDR42E1
SETMAR
SFRP5
SH3RF3
SKP2
SLC25A14
SLC25A34
SLC35B3
SLC35G1
SLC39A9
SLC4A10
SLC5A2
SLC6A16
SLC7A6
SLIT1
SMAD9
SMIM10L2A
SOBP
SOX12
SPAG8
SPEG
SPIB
SSBP2
SSPN
STAP1
STMN3
SUSD3
TAF11
TAF4B
TCEANC2
TCF7
TCFL5
TERT
TEX22
THNSL1
TIAF1
TMEM129
TMEM169
TMEM184C
TMEM204
TMEM216
TMEM220
TMEM243
TMEM38A
TMIE
TNFAIP8
TNFRSF17
TNK1
TNNT3
TRIM16L
TRIM66
TRMT10C
TRMT61B
TSFM
TSHR
TSPYL4
TSSK3
TTC30B
TTN
TUBD1
UBR7
UCK1
UNC119B
USHBP1
USP44
VAMP1
VSIG1
WSB2
XKRX
YIPF5
ZBTB3
ZC3H10
ZCCHC12
ZCCHC3
ZFP3
ZFP62
ZFP82
ZIK1
ZKSCAN5
ZNF101
ZNF134
ZNF135
ZNF140
ZNF154
ZNF174
ZNF20
ZNF211
ZNF229
ZNF239
ZNF256
ZNF268
ZNF285
ZNF302
ZNF329
ZNF382
ZNF391
ZNF416
ZNF418
ZNF425
ZNF439
ZNF44
ZNF440
ZNF442
ZNF470
ZNF471
ZNF491
ZNF497
ZNF506
ZNF512
ZNF518B
ZNF544
ZNF546
ZNF551
ZNF557
ZNF561
ZNF572
ZNF577
ZNF597
ZNF606
ZNF607
ZNF613
ZNF662
ZNF665
ZNF667
ZNF671
ZNF709
ZNF737
ZNF740
ZNF75A
ZNF763
ZNF780B
ZNF782
ZNF814
ZNF823
ZNF835
ZNF84
ZNF860
ZNF888
ZSCAN16
ZSCAN18
ZSCAN26
ZSCAN30
ZSWIM1

## Sheet: Data S1-3
SampleID	NK cells	Monocytes	B cells	T cells CD4	T cells CD8	Megakaryocytes	AgeBin
GTEX-111YS	0.00502115	0.0919043	-0.0615697	0.000662981	-0.0265533	-0.00238055	60_69
GTEX-1122O	-0.0255326	0.107895	-0.0183692	-0.0210789	-0.0236912	-0.0142242	60_69
GTEX-1128S	-0.0310976	0.012985	0.0585023	-0.0564487	0.0163493	0.00605452	60_69
GTEX-113IC	-0.0621392	-0.00182085	-0.0711706	0.0738078	0.105951	-0.0204022	60_69
GTEX-113JC	-0.0160531	0.118262	0.0250098	0.128607	-0.181335	-0.0148068	50_59
GTEX-117XS	-0.0600102	-0.179556	0.0678252	-0.0562387	0.199049	-0.0114558	60_69
GTEX-117YW	-0.0505067	-0.27627	-0.00740827	-0.0562387	0.341544	-0.0209247	50_59
GTEX-1192W	0.0566814	-0.0718849	0.0806142	-0.0359354	-0.0132584	0.00556593	60_69
GTEX-1192X	0.0750444	0.0729136	-0.082139	-0.0270384	-0.0569588	-0.00671662	50_59
GTEX-11DXW	-0.0303038	-0.122256	0.104374	0.152454	-0.0678852	-0.0102298	40_49
GTEX-11DXX	0.0205293	0.0290672	-0.0288477	0.00527748	-0.0236912	0.00266385	60_69
GTEX-11DXY	-0.00534639	-0.262936	-0.0138269	-0.0562387	0.23491	-0.00660604	60_69
GTEX-11DXZ	-0.0453157	-0.1309	-0.00302751	0.153267	0.0274886	0.00557289	50_59
GTEX-11DYG	0.0478281	-0.205299	0.0811982	-0.0562387	0.0832057	-0.00989908	60_69
GTEX-11EI6	-0.0172501	-0.0491811	0.0155918	-0.0562387	0.102742	-0.0167247	60_69
GTEX-11EM3	-0.013354	0.0230572	0.0133268	0.0044296	-0.0236912	0.0012307	20_29
GTEX-11EMC	0.0131148	0.19738	-0.0323235	0.0550544	-0.167438	-0.006104	60_69
GTEX-11EQ8	0.0254037	0.0886057	0.0632299	-0.0562387	-0.108449	-0.0116264	60_69
GTEX-11EQ9	-0.0287574	0.347747	-0.114777	0.0738343	-0.216658	0.000379837	30_39
GTEX-11GS4	-0.0329929	0.0237732	-0.0403061	-0.0479379	0.0649702	-0.00181579	60_69
GTEX-11GSO	-0.00252975	0.112106	0.015964	-0.0562387	-0.0309674	0.00897766	60_69
GTEX-11GSP	0.0229848	0.0730829	-0.0453435	0.147638	-0.162243	0.0235642	60_69
GTEX-11I78	0.0207616	0.0160429	-0.010836	0.0268551	-0.0236912	-0.0241334	50_59
GTEX-11LCK	-0.00115438	0.0924101	0.0053736	-0.0442292	-0.0265533	-0.0187618	30_39
GTEX-11NUK	-0.00873446	-0.27335	0.0714092	0.032582	0.119059	-0.0126667	50_59
GTEX-11NV4	-0.00502932	-0.304089	-0.0211168	-0.0562387	0.250629	-0.0276742	60_69
GTEX-11O72	0.0405126	0.266137	-0.0676028	-0.00872046	-0.165909	-0.00264862	40_49
GTEX-11OC5	-0.00864969	0.0554002	0.0572265	0.047887	-0.111619	-0.0172669	60_69
GTEX-11OF3	-0.00853466	-0.139378	0.03376	-0.0562387	0.140176	-0.00688391	60_69
GTEX-11ONC	-0.0315856	-0.186448	-0.0402417	-0.0562387	0.301288	-0.00396615	60_69
GTEX-11P7K	-0.00666441	-0.000626053	-0.00753791	0.0420743	-0.0265533	0.00639227	30_39
GTEX-11P81	-0.0111666	0.047084	-0.0244626	0.0373371	-0.0236912	-0.0201017	30_39
GTEX-11P82	-0.0407006	0.280713	-0.0791691	0.0896187	-0.216658	0.0279654	20_29
GTEX-11PRG	0.0538086	-0.278733	0.120514	-0.0562387	0.0928843	0.00270349	50_59
GTEX-11TT1	0.0215841	0.050245	-0.0273201	-0.00403883	-0.0265533	-0.00683198	20_29
GTEX-11TTK	0.0370513	0.0142962	-0.0312659	-0.0564487	0.0378341	0.0275973	60_69
GTEX-11TUW	-0.0258726	0.265574	-0.0423316	0.0691116	-0.194121	-0.0105907	60_69
GTEX-11UD2	-0.0235581	0.150588	0.0375302	-0.0248398	-0.0999224	-0.00472786	50_59
GTEX-11VI4	-0.0138052	-0.00846024	-0.0103139	0.047932	-0.0236912	0.0133376	40_49
GTEX-11WQC	-0.0168393	-0.0249861	-0.0138367	-0.0288003	0.0805095	-0.00319876	60_69
GTEX-11WQK	-0.0785968	-0.331628	-0.0423178	0.439578	0.0330584	-0.0258041	50_59
GTEX-11XUK	-0.0233631	0.0585505	0.016424	-0.00777511	-0.0236912	-0.015146	40_49
GTEX-11ZTS	-0.0185124	-0.282624	0.0694241	-0.0564487	0.199476	0.00588626	60_69
GTEX-11ZTT	-0.00814011	0.0228585	-0.00869938	0.0117992	-0.0236912	0.010872	60_69
GTEX-11ZU8	0.0119138	0.0412518	0.0273219	-0.0377636	-0.0830827	0.0876545	60_69
GTEX-11ZUS	-0.0247611	-0.194981	0.0532044	-0.0261605	0.110789	-0.0239503	30_39
GTEX-11ZVC	-0.0114376	0.182114	0.00100813	0.0297881	-0.135387	-0.00640214	50_59
GTEX-1211K	0.000378176	0.126794	-0.02126	-0.0509018	-0.0236912	-0.0263196	60_69
GTEX-12126	-0.0454127	-0.202626	0.0446268	-0.0562387	0.25251	-0.0165552	20_29
GTEX-1212Z	-0.0504358	0.0654602	-0.0588768	0.00313315	0.0548134	-0.00746883	60_69
GTEX-12584	-0.0485756	-0.0764784	-0.00181705	-0.0562387	0.155153	-0.0150295	40_49
GTEX-12696	0.0224805	0.236728	-0.0584096	0.0262956	-0.198651	-0.00169088	60_69
GTEX-1269C	0.0724221	0.024143	0.00551914	0.0351389	-0.0970465	0.0110105	60_69
GTEX-12BJ1	-0.0155494	0.111711	-0.0273277	-0.0241747	-0.0265533	-0.0110209	60_69
GTEX-12C56	0.0113371	0.034358	-0.0106166	0.0120054	-0.0265533	-0.0134456	20_29
GTEX-12KS4	-0.0169709	-0.209062	0.00574795	-0.0136228	0.20013	-0.00695053	30_39
GTEX-12WSC	-0.0183551	-0.264526	0.0128844	-0.0562387	0.297163	-0.0253453	50_59
GTEX-12WSD	-0.073323	-0.319916	-0.0237216	-0.0564487	0.353884	-0.00841382	60_69
GTEX-12WSE	-0.0133048	0.0425052	0.0648393	-0.0562387	-0.0569182	-0.0120514	20_29
GTEX-12WSF	0.152669	0.0556635	-0.0249245	-0.0510535	-0.0889924	0.00656785	70_79
GTEX-12WSG	0.0351293	-0.145173	0.0345946	-0.0306072	0.0956167	0.0102786	50_59
GTEX-12WSH	0.0875589	0.0867185	-0.0367938	0.0115553	-0.100368	-0.0115142	50_59
GTEX-12WSI	-0.00921998	-0.165966	0.0146432	-0.0562387	0.154748	-0.0171801	50_59
GTEX-12WSJ	-0.0283238	0.141761	-0.00394023	-0.0613945	-0.0236912	-0.0194126	40_49
GTEX-12WSK	-0.0237077	0.0276472	0.0395698	-0.0168629	-0.0236912	0.00204382	40_49
GTEX-12WSL	0.00549954	0.0589823	-0.02604	0.00148322	-0.0265533	-0.00628692	50_59
GTEX-12WSM	0.0571775	0.171122	-0.0684319	0.0364495	-0.129893	-0.00465506	60_69
GTEX-12WSN	0.00443272	0.0750052	-0.031061	0.000680798	-0.0265533	-0.0154195	40_49
GTEX-12ZZW	0.00904263	0.160857	-0.07105	-0.0349496	-0.013837	0.00786742	50_59
GTEX-12ZZX	-0.0169903	-0.257767	0.0785898	-0.0564487	0.234873	-0.0119584	40_49
GTEX-13111	-0.0233383	0.110324	-0.0157671	-0.0232198	-0.0265533	-0.0143603	50_59
GTEX-13113	-0.0253228	0.0866991	-0.0509253	0.0135078	-0.0236912	0.00473154	60_69
GTEX-1313W	-0.0463607	-0.0591236	-0.0270181	0.0975331	0.0342275	-0.00617897	50_59
GTEX-1314G	-0.0174565	-0.176936	-0.0332176	-0.0225577	0.103243	0.0969723	30_39
GTEX-131XE	-0.00714848	-0.0530322	-0.0223453	0.0719413	-0.010452	0.0281216	50_59
GTEX-131XF	0.0109593	-0.0556447	0.0156862	0.0659114	-0.0265533	-0.00327406	60_69
GTEX-131XG	-0.0354891	-0.00750233	0.154664	-0.0590288	-0.0236912	-0.0239538	50_59
GTEX-131XH	0.111522	-0.0924295	0.0359739	-0.0483272	0.042266	0.0127641	50_59
GTEX-131XW	0.0309838	0.0132048	0.0132205	-0.0564487	0.0286827	0.00019241	50_59
GTEX-131YS	0.00833402	-0.396997	0.0629151	-0.0115213	0.232581	-0.0267782	60_69
GTEX-132AR	-0.00178345	-0.0380186	-0.00960699	0.0400179	-0.0236912	0.0380814	50_59
GTEX-132NY	0.051387	0.0466851	-0.0270636	0.0539492	-0.0531258	-0.0172311	60_69
GTEX-132Q8	0.106201	-0.0321697	-0.0781305	0.28067	-0.216658	0.00185629	60_69
GTEX-132QS	-0.0201438	0.172084	-0.035598	-0.0731362	-0.0265533	-0.0095683	60_69
GTEX-1339X	-0.0426436	0.0938789	0.123971	-0.157099	-0.0120612	-0.00100923	40_49
GTEX-1399R	-0.0414383	-0.185046	0.0836497	0.156081	0.00886135	-0.0150232	30_39
GTEX-1399S	0.00371509	-0.0225914	-0.0173068	0.05263	-0.0236912	0.0122433	30_39
GTEX-1399U	0.0145195	0.020895	-0.00271262	0.00104608	-0.0236912	-0.00505771	50_59
GTEX-139D8	0.0517094	-0.086965	0.0619152	-0.130936	0.0428608	-0.0162174	30_39
GTEX-139T6	-0.0135671	0.121925	-0.0423488	-0.0322109	-0.0265533	-0.000160028	50_59
GTEX-139T8	0.103451	0.0541326	-0.0530447	0.169862	-0.216658	-0.016279	60_69
GTEX-139TS	0.0135426	0.169473	-0.11358	0.15856	-0.19466	0.00986482	60_69
GTEX-139TT	0.0871092	-0.239302	0.0809934	-0.0475949	0.128141	-0.0121861	60_69
GTEX-139TU	-0.0594832	0.00932155	-0.0492051	-0.0356767	0.104658	-0.0181936	60_69
GTEX-139UW	0.000675621	0.128336	0.00685951	0.0423631	-0.139583	-0.00424696	60_69
GTEX-13CF2	-0.00469533	-0.161398	0.191902	-0.0481049	0.0783649	-0.00782895	60_69
GTEX-13CF3	0.0421823	-0.00595008	-0.0327384	-0.000247391	-0.0236912	0.0254437	60_69
GTEX-13CIG	-0.00628816	0.252045	-0.061064	0.0598348	-0.184755	-0.00922479	50_59
GTEX-13CZU	-0.0181965	0.113736	-0.0154516	-0.0315308	-0.0265533	-0.0149189	20_29
GTEX-13FTW	-0.00199437	0.0716311	-0.0181337	0.00650872	-0.0265533	-0.0243736	40_49
GTEX-13FTX	-0.00897165	-0.118785	0.0407177	0.0465969	-0.0236912	0.0691327	20_29
GTEX-13FTY	0.00946777	-0.2915	0.05399	0.0950362	0.0439761	-0.01293	40_49
GTEX-13FTZ	-0.0330342	-0.141493	0.0317823	0.0372273	0.103233	-0.0126989	60_69
GTEX-13FXS	0.0177226	-0.22929	0.0468733	-0.0445936	0.174118	-0.0022905	50_59
GTEX-13G51	0.0446138	-0.260742	0.0472918	0.0780922	0.105455	-0.00944969	60_69
GTEX-13JUV	0.0768437	-0.254172	0.140268	-0.14673	0.0819722	-0.00495876	40_49
GTEX-13O61	-0.00915816	0.133169	-0.0391726	-0.0307589	-0.0265533	-0.0204413	60_69
GTEX-13OVG	-0.0104284	0.0817812	0.00669407	-0.0358458	-0.0265533	-0.00856289	60_69
GTEX-13OVH	-0.00676099	0.158282	0.00668844	0.0436799	-0.15089	0.0107693	70_79
GTEX-13OVI	-0.0208443	0.085009	-0.030049	0.0112633	-0.0236912	-0.0166888	60_69
GTEX-13OVJ	0.00650058	0.251329	-0.0840073	0.0692764	-0.207065	0.0236497	50_59
GTEX-13OVK	-0.0385432	-0.0634364	0.119281	-0.0115911	-0.0265533	0.0279279	40_49
GTEX-13OVL	-0.0335588	-0.128403	-0.00712164	-0.0562387	0.187861	0.004535	50_59
GTEX-13OW6	0.0393939	-0.18386	0.0475637	-0.0531897	0.0934801	-0.0215599	50_59
GTEX-13OW8	0.0695413	-0.112809	-0.0121655	0.217187	-0.216658	0.0298139	60_69
GTEX-13PL7	0.019667	-0.110461	0.0095926	0.097491	-0.0236912	0.0124011	60_69
GTEX-13PLJ	0.0487706	-0.118932	0.0522247	-0.0561884	0.0482661	-0.00582412	60_69
GTEX-13S7M	0.0341194	0.2204	-0.063812	0.00465776	-0.1651	-0.0114557	60_69
GTEX-13S86	0.0120005	-0.0497722	-0.0380353	0.100706	-0.0265533	0.0087396	40_49
GTEX-13SLX	-0.0490385	-0.203408	0.00727722	-0.0564487	0.256767	-0.0184922	50_59
GTEX-13U4I	-0.0259502	-0.0561792	0.0404373	0.0614494	-0.00938589	-0.00820419	40_49
GTEX-13VXT	0.00360388	0.0342553	-0.0281534	0.0374198	-0.0236912	-0.0184353	20_29
GTEX-13VXU	-0.00630265	-0.149155	-0.0334994	-0.0562387	0.203391	-0.00254928	50_59
GTEX-13W3W	0.0172989	0.050091	-0.0383392	0.0206744	-0.0236912	-0.0210348	60_69
GTEX-1477Z	-0.00356559	0.0317672	0.090702	0.0265075	-0.140866	0.039062	60_69
GTEX-147F3	-0.0071531	0.053549	-0.0250158	0.0167704	-0.0236912	-0.00946035	50_59
GTEX-147F4	0.0612352	0.0867481	0.113727	-0.0562387	-0.179007	0.0353048	50_59
GTEX-147GR	-0.0136804	-0.0663529	0.0654697	0.113276	-0.169204	0.0302102	60_69
GTEX-147JS	0.0213901	-0.317195	0.0282486	-0.0562387	0.203313	-0.0151851	60_69
GTEX-148VI	0.0282643	-0.277832	0.117107	-0.030679	0.123391	-0.0209778	60_69
GTEX-148VJ	0.0232061	0.218722	-0.0430678	-0.0231204	-0.145294	0.0313231	70_79
GTEX-1497J	0.0399561	0.0115742	-0.0180943	0.00108398	-0.0265533	-0.000881879	60_69
GTEX-14A5H	-0.0125985	0.142728	0.0209298	-0.0562387	-0.0588872	0.00974119	60_69
GTEX-14A5I	-0.0114275	0.133926	0.00722346	-0.00157024	-0.167807	0.0846273	50_59
GTEX-14A6H	-0.000842311	-0.214876	0.117052	0.041323	0.0171659	0.00334195	30_39
GTEX-14ABY	0.00764111	-0.28337	0.0907213	0.042313	0.097296	-0.0100416	50_59
GTEX-14AS3	0.0260893	-0.179203	-0.0470266	0.0995734	0.0628831	-0.010019	40_49
GTEX-14B4R	0.0369835	-0.00549143	-0.0251496	0.0339036	-0.0265533	-0.00660796	30_39
GTEX-14BIL	0.0374407	0.134572	-0.00860734	0.0179247	-0.143972	0.0244111	50_59
GTEX-14BIM	-0.00649034	0.336616	-0.116578	0.078259	-0.213796	-0.0183275	60_69
GTEX-14BIN	0.0125983	-0.0514967	-0.0391213	0.0137446	-0.0111614	-0.018787	50_59
GTEX-14BMU	-0.00288651	0.0524752	0.0147503	-0.0237547	-0.0236912	-0.011894	20_29
GTEX-14BMV	-0.0310658	-0.133717	0.11916	-0.0443386	0.0261744	-0.0121959	50_59
GTEX-14C38	0.0109603	-0.0110609	0.0714278	-0.0513367	-0.0265533	0.0136477	50_59
GTEX-14C39	-0.014988	0.251901	-0.0521767	0.0278037	-0.169491	0.0187196	40_49
GTEX-14C5O	0.111671	0.0848493	-0.0364021	-0.0408227	-0.193571	0.115135	60_69
GTEX-14DAQ	0.00535166	-0.311855	0.00595739	0.0769909	0.120119	-0.0182567	60_69
GTEX-14DAR	-0.00137637	0.0656278	-0.0164415	-0.0129053	-0.0265533	-0.00126648	50_59
GTEX-14E1K	-0.0217361	0.0886608	-0.0364895	0.0152037	-0.0265533	-0.0120007	50_59
GTEX-14E6C	-0.0107896	0.166004	-0.0518268	0.00518548	-0.0655555	-0.00944597	40_49
GTEX-14E6D	0.0159415	0.0349174	-0.0287636	0.00256337	-0.0445069	-0.00905189	50_59
GTEX-14E6E	0.00678182	0.0961809	-0.0119497	-0.0318023	-0.0265533	-0.0255725	30_39
GTEX-14E7W	0.0324052	-0.145056	0.0971579	-0.0562387	0.0645028	-0.0157364	70_79
GTEX-14H4A	-0.0119095	0.092906	0.0097867	-0.0355818	-0.0236912	-0.0265112	40_49
GTEX-14ICK	0.00229346	0.107975	-0.0505409	-0.00401173	-0.0265533	-0.0220778	40_49
GTEX-14ICL	0.0176655	-0.0376464	-0.0494494	0.0332565	-0.0265533	0.0157374	30_39
GTEX-14JFF	-0.0413187	-0.214159	-0.058957	-0.0562387	0.306005	-0.0173995	60_69
GTEX-14JG1	-0.0343313	-0.280833	0.0366737	0.103486	0.145079	-0.0127988	40_49
GTEX-14JG6	0.00331777	0.00889385	-0.0195311	0.0437378	-0.0236912	-0.00772809	30_39
GTEX-14JIY	0.00947548	0.0733823	-0.00633348	-0.0562387	-0.0574016	0.00528945	60_69
GTEX-14LLW	0.00455875	0.300851	-0.0813363	0.0499346	-0.213796	-0.000528745	70_79
GTEX-14LZ3	0.0227885	0.196764	-0.0611158	0.0213704	-0.139269	0.0191458	60_69
GTEX-14PHW	-0.0115345	0.0877223	0.0276549	-0.0564487	-0.0344863	0.0179707	60_69
GTEX-14PHY	-0.00886174	-0.00713112	-0.0212376	0.0307219	-0.0236912	0.0351988	60_69
GTEX-14PII	0.0377963	0.247562	-0.0458893	-0.0262326	-0.154577	-0.0085998	60_69
GTEX-14PJ2	-0.00540531	-0.186129	0.119269	-0.143735	0.0906441	0.00241159	50_59
GTEX-14PJ3	0.0134912	0.0295046	-0.00779075	0.01359	-0.0265533	-0.0151568	50_59
GTEX-14PJ4	0.0309777	0.0424684	-0.0311273	-0.0023631	-0.0265533	-0.00631745	60_69
GTEX-14PJ5	-0.0072479	0.0148673	-0.0303234	0.0588889	-0.0236912	-0.00749462	60_69
GTEX-14PJ6	0.0308712	-0.0383135	-0.0221305	0.0253556	-0.0236912	0.0329075	60_69
GTEX-14PJM	-0.00227965	0.0554022	-0.0152019	-0.0306647	0.0322132	-0.0156124	50_59
GTEX-14PJN	0.00247202	0.037464	0.0117048	-0.0149639	-0.0265533	-0.00303869	30_39
GTEX-14PJO	0.000938093	0.236085	-0.108205	0.106276	-0.199992	0.0185833	60_69
GTEX-14PJP	0.0277791	0.0684962	-0.0568827	0.00759286	-0.0265533	-0.0133473	20_29
GTEX-14PK6	-0.00272804	0.0423668	-0.0260959	0.0257153	-0.0236912	-0.010568	70_79
GTEX-14PKU	0.0292651	0.06716	-0.029556	-0.0266583	-0.0236912	-0.0115206	40_49
GTEX-14PKV	-0.0141861	0.0524244	0.0159631	-0.027891	-0.0236912	0.00237978	20_29
GTEX-14PN3	-0.0112666	0.118065	-0.0271581	-0.0416566	-0.0236912	-0.00929335	60_69
GTEX-14PN4	-0.0423506	0.305939	0.0343262	-0.0308119	-0.216658	0.00150205	50_59
GTEX-14PQA	0.0230406	0.246504	-0.0686023	0.0558099	-0.197347	0.000278129	50_59
GTEX-14XAO	0.0355992	0.101341	-0.0293579	-0.0556432	-0.0236912	-0.0232488	60_69
GTEX-15CHC	-0.00859498	0.0633838	-0.0457664	0.0194393	-0.0236912	0.000228546	60_69
GTEX-15CHQ	0.0425956	-0.173362	-0.0389078	-0.0562387	0.150276	-0.00837381	60_69
GTEX-15CHR	-0.0283578	0.0660397	-0.0691731	0.0769252	-0.0265533	-0.0117957	50_59
GTEX-15D1Q	0.00559516	0.11261	-0.0802982	0.167589	-0.170937	0.02721	40_49
GTEX-15D79	-0.015505	-0.100643	0.0345439	-0.0333015	0.0626547	0.0273316	50_59
GTEX-15DCD	-0.0502283	-0.109987	-0.0826253	-0.0564487	0.256061	-0.0205553	70_79
GTEX-15DCE	-0.0253498	0.0478093	-0.0448473	0.0292902	-0.0265533	0.0267357	20_29
GTEX-15DYW	-0.0336905	-0.27236	0.0296119	-0.0564487	0.320353	-0.0160342	60_69
GTEX-15DZA	-0.00104757	0.00850686	-0.0344415	0.0422231	-0.0236912	0.0134494	30_39
GTEX-15EO6	0.00279677	0.290511	-0.0704799	0.0601447	-0.216658	-0.00454523	50_59
GTEX-15ETS	-0.00598177	0.0478849	-0.0277158	0.0116549	-0.0236912	0.00284795	40_49
GTEX-15EU6	-0.0308961	0.0749542	0.0878987	-0.0807474	-0.0265533	-0.0175711	50_59
GTEX-15G19	0.0257737	-0.322563	-0.086182	-0.0562387	0.37223	-0.000913094	60_69
GTEX-15G1A	-0.0332367	0.102745	0.0774904	-0.112589	-0.0265533	-0.01472	30_39
GTEX-15RIE	-0.0258701	0.0138985	-0.0283016	0.0599528	-0.0265533	0.0139586	60_69
GTEX-15RIF	-0.000558011	0.0864237	-0.0547844	0.027319	-0.0265533	-0.024762	20_29
GTEX-15RIG	-0.00194139	0.103718	-0.0328233	-0.0176628	-0.0265533	-0.0176525	40_49
GTEX-15RJ7	-0.0292805	0.0131432	0.000428823	0.0248744	-0.0113118	0.00923076	40_49
GTEX-15RJE	-0.000797842	0.266042	-0.0614874	0.0807072	-0.216658	-0.00603734	40_49
GTEX-15SB6	-0.0169394	0.0470682	-0.0235747	0.0177353	-0.0236912	0.00440085	50_59
GTEX-15SDE	-0.0156276	-0.0812916	-0.0294083	0.142954	-0.0236912	0.0120642	50_59
GTEX-16AAH	0.0166842	0.0292695	-0.0256938	0.00164486	-0.0265533	0.0117335	50_59
GTEX-16BQI	-0.021328	0.0575233	0.00515425	-0.00168404	-0.0236912	-0.0109752	30_39
GTEX-16MT8	0.0245719	0.0779815	0.0860068	-0.0564487	-0.081902	0.00435312	60_69
GTEX-16MT9	0.0650988	-0.253966	0.0353046	-0.157309	0.311727	-0.0147189	60_69
GTEX-16MTA	0.00509847	0.067919	-0.0361089	1.15806e-05	-0.0265533	-0.00328202	50_59
GTEX-16NGA	-0.0268616	0.0847167	-0.0105254	-0.0189823	-0.0236912	0.000342854	40_49
GTEX-16NPV	0.0468992	0.174504	-0.0117306	0.0216543	-0.184539	-3.40805e-05	50_59
GTEX-16NPX	0.137702	-0.148589	0.065562	-0.129744	0.107317	-0.0251631	50_59
GTEX-16XZY	0.00600983	0.0576665	-0.0484247	0.0145402	-0.0265533	0.00384634	70_79
GTEX-16XZZ	0.0130823	0.00945379	0.00829358	-0.0312109	-0.0205998	0.028066	60_69
GTEX-16YQH	-0.0235547	0.108165	0.0244637	-0.0357393	-0.023295	-0.0106186	30_39
GTEX-16Z82	-0.0489914	-0.080813	-0.0246621	0.0936648	0.0336089	-0.00622274	60_69
GTEX-178AV	-0.00192285	-0.134948	-0.010883	0.145953	-0.0265533	0.0354391	40_49
GTEX-17EUY	0.00203931	0.00514664	-0.0105467	0.0271152	-0.0265533	0.00988375	20_29
GTEX-17EVP	0.0255933	-0.0443803	0.153239	0.0559272	-0.158383	0.0146488	40_49
GTEX-17EVQ	0.0231913	0.0381432	0.0225275	0.0755589	-0.0944109	-0.0117595	70_79
GTEX-17GQL	-0.00788105	0.0345473	-0.0029213	-0.0171309	-0.0265533	0.0270241	60_69
GTEX-17HG3	-0.0321069	-0.0649103	0.0861057	0.116791	-0.074904	-0.0174823	30_39
GTEX-17HGU	0.0303309	-0.112204	0.0772371	-0.0332162	0.051665	-0.00672812	50_59
GTEX-17HHE	0.0433132	-0.151312	0.0259418	0.0861309	0.0155716	-0.012561	50_59
GTEX-17HHY	-0.0313583	-0.320052	0.0794797	0.0162284	0.156	-0.0107453	50_59
GTEX-17HII	-0.0130273	0.25459	-0.0224767	0.0125769	-0.171179	0.00128469	50_59
GTEX-17JCI	-0.0115859	-0.281481	0.0985203	-0.0453659	0.207682	-0.00977566	60_69
GTEX-17KNJ	-0.0237034	0.0774682	-0.0691731	0.0537527	-0.0265533	-0.00470617	50_59
GTEX-17MFQ	-0.0197285	0.0749105	-0.0490212	0.0451738	-0.0265533	-0.0176963	20_29
GTEX-183FY	-0.0210587	0.081085	-0.0306724	0.0284385	-0.0265533	-0.0241542	20_29
GTEX-183WM	-0.0427308	0.215186	0.0747018	0.013863	-0.194815	-0.0153381	70_79
GTEX-18465	-0.0177088	-0.0236306	0.00100362	0.138752	-0.0797556	-0.00869274	50_59
GTEX-18A66	-0.0508451	0.254176	0.0221515	-0.0029565	-0.144057	-0.0183399	60_69
GTEX-18A67	-0.0169902	0.0761742	-0.0308263	0.0137734	-0.0192655	-0.0157807	50_59
GTEX-18A6Q	-0.0343039	-0.134243	0.0738416	0.136344	-0.0261918	-0.0152853	60_69
GTEX-18A7A	0.00179817	-0.150714	0.0718584	-0.0100058	0.0854026	-0.0108298	50_59
GTEX-18A7B	0.038171	0.14608	-0.0731282	0.044736	-0.147298	0.0532083	70_79
GTEX-18D9A	0.0246116	-0.0140338	0.0151413	-0.0227148	-0.0236912	0.00670087	30_39
GTEX-18D9B	0.00861396	0.00576385	-0.0568592	0.0742191	-0.0265533	0.00190045	60_69
GTEX-18D9U	0.00140127	-0.0939922	-0.0191678	-0.157099	0.214159	-0.0236575	40_49
GTEX-18QFQ	-0.029201	0.0595011	-0.0232463	0.0419854	-0.0265533	-0.015401	30_39
GTEX-1A32A	0.0146457	0.135067	-0.00595288	0.131171	-0.210026	-0.00522125	50_59
GTEX-1A3MV	0.00639619	-0.0299807	0.0337195	-0.0131613	0.00969073	0.000420545	30_39
GTEX-1A3MW	-0.0684805	0.335678	-0.0456398	-0.0564487	-0.144464	0.00205119	60_69
GTEX-1A3MX	-0.00631441	0.243013	-0.111943	0.111966	-0.216658	0.0417059	60_69
GTEX-1A8FM	-0.0253198	-0.0841413	-0.0326826	-0.0564487	0.188018	-0.0078903	50_59
GTEX-1A8G6	-0.0178616	0.00433054	-0.0367719	-0.0120332	0.0524034	-0.00313866	60_69
GTEX-1A8G7	-0.0310623	-0.10159	0.018935	-0.0562387	0.142829	-0.00949629	60_69
GTEX-1AMEY	0.00430336	0.0100182	-0.0252082	0.0215214	-0.0236912	0.0180555	30_39
GTEX-1AMFI	-0.000937166	0.00376321	0.0149705	0.0295594	-0.0236912	-0.0186657	50_59
GTEX-1AX8Z	-0.0073777	0.0921459	-0.0445541	0.017303	-0.0265533	-0.0238788	60_69
GTEX-1AX9I	0.0375017	0.130985	-0.00856129	-0.0374661	-0.0663843	-0.016777	60_69
GTEX-1AX9J	-0.00244291	0.092756	-0.00285284	-0.0358456	-0.0265533	-0.0179765	60_69
GTEX-1AX9K	-0.00834446	0.0548924	-0.0456479	-0.0020216	-0.0265533	0.0347598	50_59
GTEX-1AYCT	-0.0124454	0.0409066	-0.0158568	0.0101649	-0.0110575	-0.00462695	50_59
GTEX-1AYD5	-0.0151181	-0.361207	0.0465321	-0.0608754	0.38301	-0.0217735	50_59
GTEX-1B8KE	0.0128108	0.0743082	-0.0691731	0.0138626	-0.0265533	0.00182975	50_59
GTEX-1B8KZ	-0.0283237	-0.0297228	-0.00837695	0.0324677	0.0342674	-0.00210181	50_59
GTEX-1B8L1	-0.036083	-0.291529	0.177347	-0.0562387	0.0989407	0.0363777	60_69
GTEX-1B8SF	-0.024394	-0.190281	0.071855	-0.0562387	0.133699	-0.00589526	60_69
GTEX-1B8SG	-0.0276583	0.178287	0.0288359	0.0552394	-0.162037	-0.0186724	50_59
GTEX-1B932	-0.0245476	-0.059222	-0.000453133	0.0618804	0.00941404	0.0179273	40_49
GTEX-1B933	-0.000465409	-0.195693	0.012181	-0.0564487	0.217211	0.0113202	50_59
GTEX-1B97I	0.00523495	0.0289646	-0.013304	0.0210318	-0.0265533	-0.00828917	40_49
GTEX-1B97J	0.00340906	-0.0223475	-0.00298414	0.0197494	-0.0236912	0.0308635	50_59
GTEX-1B996	0.0145338	0.233644	-0.0299845	0.0623788	-0.216658	-0.00214511	60_69
GTEX-1BAJH	-0.0340736	-0.236055	0.00804383	-0.0562387	0.263848	-0.0202822	70_79
GTEX-1C2JI	0.00279847	0.117961	-0.0450553	-0.0300788	-0.0265533	-0.0119867	50_59
GTEX-1C475	-0.00932625	0.0697363	-0.0161136	-0.0196422	-0.0236912	0.00403601	40_49
GTEX-1C4CL	-0.0205028	-0.131151	0.0313905	0.0881536	-0.0265533	0.0657478	30_39
GTEX-1C64N	-0.0375075	-0.218114	0.187161	0.0528636	-0.0323707	-0.00389254	50_59
GTEX-1C64O	-0.0148014	0.0861334	-0.037293	0.0125559	-0.0265533	-0.0129567	60_69
GTEX-1C6VQ	-0.0110944	0.253968	-0.0904288	0.0473803	-0.176427	0.0256293	50_59
GTEX-1C6VR	0.0190159	-0.0897361	-0.0121844	-0.0562387	0.0868518	-0.00831095	60_69
GTEX-1C6VS	-0.00953188	0.169025	-0.00690401	0.0825272	-0.216658	0.0433109	60_69
GTEX-1CAMR	0.0208303	0.0855377	-0.0579894	0.00436107	-0.0265533	-0.0191014	20_29
GTEX-1CAMS	-0.014994	0.108406	-0.00884199	-0.0410468	-0.0236912	-0.0148329	40_49
GTEX-1CB4E	-0.0224157	0.0994808	-0.0256768	-0.00692648	-0.0265533	-0.0108236	60_69
GTEX-1CB4G	-0.0301817	-0.112158	0.0404637	-0.0562387	0.197056	-0.00279375	60_69
GTEX-1CB4H	0.0356169	0.120762	-0.0678058	-0.0564487	0.0319677	-0.0044086	60_69
GTEX-1CB4I	-0.0155027	0.0196221	0.0337821	-0.00541016	-0.0265533	0.00114681	50_59
GTEX-1CB4J	-0.0198706	0.10503	-0.0490913	-0.0562387	0.0193999	0.00661922	60_69
GTEX-1E1VI	-0.00119907	0.107254	-0.0393194	0.0544319	-0.124492	-0.0157951	50_59
GTEX-1E2YA	-0.0534634	0.0204862	-0.0328943	-0.0562387	0.114824	-0.00988078	50_59
GTEX-1EH9U	-0.0174154	0.314607	-0.0569877	0.0317837	-0.216658	0.00643978	60_69
GTEX-1EKGG	-0.0238393	-0.119989	0.0478363	-0.0562387	0.141833	0.00558917	60_69
GTEX-1EMGI	0.0297144	-0.178553	0.119017	0.00821899	0.00698396	0.0281413	60_69
GTEX-1EN7A	-0.0237812	0.127897	-0.0836566	0.0874084	-0.0768693	0.00203769	40_49
GTEX-1EU9M	-0.0416696	0.0139314	0.0246692	-0.0562387	0.0989392	-0.0130314	60_69
GTEX-1EWIQ	-0.018215	-0.156296	-0.00295348	-0.0564487	0.177582	-0.00799308	70_79
GTEX-1EX96	0.0363241	0.185469	-0.0230769	-0.00969566	-0.143283	-0.00763447	50_59
GTEX-1F48J	0.00528638	0.291159	-0.0512432	-0.00816131	-0.175278	-0.00207877	50_59
GTEX-1F52S	0.0026437	0.285026	-0.0925492	0.085066	-0.213796	-0.00670737	60_69
GTEX-1F5PK	0.0127012	0.0274007	-0.0374901	0.0302089	-0.0265533	0.000817511	50_59
GTEX-1F6I4	-0.0499503	-0.107319	0.0415781	-0.0562387	0.114783	-0.00659429	60_69
GTEX-1F6IF	0.0606608	-0.0100167	0.0489766	0.0237542	-0.0786214	0.00393993	60_69
GTEX-1F75I	0.0063052	0.0743704	-0.0374847	-0.00256402	-0.0265533	-0.00698864	40_49
GTEX-1F75W	-0.0256832	-0.145464	-0.0727504	-0.0562387	0.221113	-0.0123224	60_69
GTEX-1F7RK	0.0424847	0.00361631	-0.0710974	0.0274477	0.0203012	-0.00412502	20_29
GTEX-1F88F	-0.0212896	-0.0887977	-0.00950995	0.0502733	0.0235422	-0.0131728	60_69
GTEX-1GF9U	0.0269327	-0.0002653	-0.0195584	0.0225957	-0.0236912	-0.00101449	40_49
GTEX-1GF9V	0.0225029	-0.116842	0.0524614	-0.0562387	0.126842	-0.0068429	60_69
GTEX-1GF9W	-0.0231109	0.309197	-0.145254	0.0860426	-0.216658	0.0515529	60_69
GTEX-1GF9X	-0.0365569	-0.0572196	0.0363592	0.0500201	-0.0149497	0.0222156	40_49
GTEX-1GMR2	-0.0134822	-0.0143084	-0.0459853	0.0441335	-0.0265533	0.0632806	50_59
GTEX-1GMR3	-0.0472152	-0.0897286	-0.00156382	0.139648	0.0193538	-0.0204965	40_49
GTEX-1GMR8	0.123262	0.157201	-0.0883113	0.0931428	-0.213796	-0.0118155	50_59
GTEX-1GMRU	0.00522355	-0.166971	0.049533	-0.0562387	0.114623	-0.0122797	50_59
GTEX-1GN1U	-0.00388387	0.172186	-0.0857998	0.174032	-0.213796	0.016944	50_59
GTEX-1GN1V	-0.031083	0.105672	0.0202705	-0.0562387	-0.0315137	-0.0225167	60_69
GTEX-1GN1W	0.0209878	0.0351983	-0.0381963	0.0197554	-0.0236912	-0.00905492	50_59
GTEX-1GN2E	0.0182497	-0.0281484	0.0788709	-0.0209474	0.000693566	0.000235784	60_69
GTEX-1GN73	0.0726137	0.0325258	-0.091137	0.133497	-0.216658	0.000900225	60_69
GTEX-1GPI6	-0.0554042	0.122598	-0.0510445	-0.0562387	-0.0220167	-0.00146628	60_69
GTEX-1GPI7	-0.0131774	0.0656038	-0.0146095	0.00611996	-0.0265533	-0.0102986	20_29
GTEX-1GTWX	-0.00545926	0.0578204	0.0570598	-0.0562387	-0.0244947	0.00952119	60_69
GTEX-1GZ2Q	0.0357984	0.146918	-0.0742719	0.0843771	-0.131807	-0.00933012	40_49
GTEX-1GZ4H	-0.00674415	0.0559559	-0.036093	-0.0165548	-0.0236912	0.0321262	50_59
GTEX-1GZHY	-0.0401263	0.048998	-0.00433535	-0.0100103	-0.00164149	-0.0161591	50_59
GTEX-1H11D	0.035324	-0.0446527	-0.0557176	0.0660487	-0.0265533	0.0326359	40_49
GTEX-1H1CY	0.00565096	0.0659373	-0.00764639	-0.0531882	0.0291445	-0.00308774	60_69
GTEX-1H1DE	-0.0243979	0.0146647	0.125274	-0.0615856	-0.0265533	-0.0203171	20_29
GTEX-1H1DF	-0.0306795	0.227919	0.0638875	-0.00360078	-0.213796	-0.00237368	40_49
GTEX-1H1DG	0.0344588	-0.0349048	0.0408594	-0.0387969	-0.0265533	0.0320217	70_79
GTEX-1H1E6	0.00577917	0.0777497	-0.0052496	-0.0322832	-0.0265533	-0.0123578	30_39
GTEX-1H23P	0.0238746	0.111523	-0.0617402	-0.00956356	-0.137954	0.135629	60_69
GTEX-1H3NZ	0.021826	-0.176712	0.0567933	-0.0562387	0.116849	-0.0194718	60_69
GTEX-1H3O1	-0.0864641	0.125494	-0.0553617	-0.0562387	0.0297264	-0.00313168	60_69
GTEX-1H4P4	-0.0639449	-0.067395	0.0222712	-0.0562387	0.140427	-0.0102462	50_59
GTEX-1HB9E	0.0406291	0.175322	-0.0366887	-0.00668143	-0.116041	0.00522926	50_59
GTEX-1HBPI	0.0203176	-0.316905	0.0660277	-0.00515046	0.183707	-0.00940646	50_59
GTEX-1HBPM	0.00783788	0.276198	-0.0858287	-0.0564487	-0.0896753	0.00515987	60_69
GTEX-1HC8U	-0.00457982	-0.00976203	0.0122421	0.0563911	-0.0236912	-0.0256012	40_49
GTEX-1HCU6	0.0149114	0.179906	-0.000467557	-0.0417394	-0.0797759	-0.0131518	60_69
GTEX-1HCU7	0.01265	-0.0939395	0.0765818	-0.157099	0.135076	-0.0101209	50_59
GTEX-1HCU8	-0.0509217	-0.12368	0.0362096	-0.0564487	0.205357	-0.0196619	60_69
GTEX-1HCU9	0.0128427	0.0646245	-0.0352449	-0.0176901	-0.0265533	0.00910599	20_29
GTEX-1HCUA	0.00786053	0.00967523	0.0246232	-0.00909672	-0.0236912	-0.00437202	50_59
GTEX-1HCVE	0.121468	0.0770933	-0.102505	0.0502066	-0.116707	0.0322132	50_59
GTEX-1HFI6	0.0329919	-0.363212	0.0354873	0.0486964	0.254893	-0.0187339	40_49
GTEX-1HFI7	0.00149656	0.0149448	-0.021352	0.0289764	-0.0236912	0.00462448	50_59
GTEX-1HKZK	-0.0107609	0.119564	-0.0272612	-0.0250269	-0.0265533	-0.0228771	40_49
GTEX-1HR98	-0.0110711	-0.123631	-0.0757974	-0.0562387	0.261052	-0.0165167	60_69
GTEX-1HR9M	0.0335013	0.226057	-0.0649666	0.080604	-0.21573	0.00230424	60_69
GTEX-1HSGN	0.00359587	0.0473211	-0.0216205	0.000478612	-0.0225869	-0.00218913	40_49
GTEX-1HSKV	-0.0333997	-0.019176	-0.00594262	-0.0562387	0.117461	-0.00303978	60_69
GTEX-1HSMO	-0.0279257	0.198591	-0.00946903	0.0412739	-0.145395	0.00469373	60_69
GTEX-1HSMP	-0.0106511	0.0411346	-0.0529219	0.0306804	-0.0265533	0.0253962	70_79
GTEX-1HSMQ	-0.00280387	0.0897683	-0.0587563	0.0242546	-0.0265533	-0.0188246	50_59
GTEX-1HT8W	-0.0431857	-0.194401	-0.000757996	0.104511	0.0398929	-0.0117924	30_39
GTEX-1HUB1	0.05776	-0.377318	0.0605986	-0.157099	0.361079	0.0110135	60_69
GTEX-1I19N	-0.0221681	0.336814	-0.0722223	0.0257534	-0.214961	0.00855265	70_79
GTEX-1I1CD	0.0138825	0.0554084	0.0274393	-0.0564487	-0.0845636	0.1017	60_69
GTEX-1I1GP	-0.0554638	0.200578	-0.0741091	-0.0562387	-0.0112309	-0.0028324	50_59
GTEX-1I1GQ	-0.041589	-0.162525	0.254172	0.0253608	-0.0564165	-0.0178555	50_59
GTEX-1I1GR	-0.00247731	-0.272219	0.0834883	-0.0555727	0.171692	0.00320622	60_69
GTEX-1I1GS	-0.0127969	0.263244	-0.0196939	0.0236882	-0.206208	0.013536	60_69
GTEX-1I1GT	0.0224027	-0.0149011	-0.0243206	0.0349796	-0.0236912	0.0105296	60_69
GTEX-1I1GV	-0.000937928	-0.0431409	0.068272	-0.0133773	-0.00111949	0.0113664	60_69
GTEX-1I1HK	-0.00283856	-0.0891966	-0.0437675	0.0646917	0.064389	0.000289619	60_69
GTEX-1I4MK	0.0097979	0.0379841	-0.0111526	-0.0265838	-0.0236912	0.0186446	50_59
GTEX-1I6K6	0.00984175	0.0348072	-0.0226587	-0.0356646	0.0290982	-0.00833883	30_39
GTEX-1I6K7	0.00502135	0.075417	-0.0312186	0.00920333	-0.0265533	-0.0247849	40_49
GTEX-1ICG6	-0.0054444	0.0389896	-0.0164827	0.0127213	-0.0236912	-0.00109354	70_79
GTEX-1ICLY	0.0230799	-0.0948712	0.0202818	0.0170952	-0.0265533	0.0680525	50_59
GTEX-1IDFM	-0.00198433	0.237371	-0.0336808	0.0114803	-0.149881	-0.00153694	60_69
GTEX-1IDJC	-0.0096638	0.052375	-0.0337369	0.00344479	-0.0265533	0.0212191	50_59
GTEX-1IDJD	-0.0194954	-0.084064	-0.0183459	0.14944	-0.0265533	0.0061032	30_39
GTEX-1IDJE	-0.0222736	-0.0462927	0.0372266	0.0787103	-0.0236912	-0.0186804	50_59
GTEX-1IDJF	0.0136303	0.0370414	-0.0390742	0.0230293	-0.0265533	-0.00098861	20_29
GTEX-1IDJH	-0.0304662	-0.0926111	-0.0245373	-0.0562387	0.199278	-0.0127192	70_79
GTEX-1IDJI	-0.0226036	0.0311953	0.0294382	-0.0135566	-0.0203894	0.000915256	50_59
GTEX-1IDJU	0.0170374	-0.0564716	-0.0609945	0.11999	-0.0236912	0.00912877	60_69
GTEX-1IE54	0.0338358	-0.10416	0.056637	-0.067719	-5.39956e-05	0.086459	40_49
GTEX-1IGQW	0.00255695	-0.0743	-0.0203965	-0.01689	0.104481	0.00715216	60_69
GTEX-1IKJJ	0.0453422	-0.0213964	-0.00834015	-0.0562387	0.0538217	-0.000553903	60_69
GTEX-1IKK5	-0.0365777	0.0206517	-0.0565198	-0.0562387	0.100955	0.0497029	60_69
GTEX-1IKOE	-0.0305515	0.0581627	0.00294456	0.000882577	-0.0236912	-0.00274811	30_39
GTEX-1IKOH	0.0395025	0.0495311	-0.0167217	-0.0564487	-0.0699605	0.0525715	60_69
GTEX-1IL2U	-0.0243108	-0.313637	0.0751203	-0.0562387	0.282035	-0.0179549	60_69
GTEX-1IL2V	-0.0285266	0.0462925	0.0059457	-0.0562387	0.0400352	-6.08273e-05	70_79
GTEX-1IOXB	-0.029272	-0.239764	0.0383204	-0.0562387	0.242999	-6.05993e-05	50_59
GTEX-1IY9M	0.0163823	-0.228074	-0.0431292	-0.0562387	0.172266	-0.00785311	60_69
GTEX-1J8EW	-0.0502097	-0.0440444	-0.0513675	-0.0564487	0.132599	-0.00992507	60_69
GTEX-1J8JJ	-0.0497955	-0.0163789	-0.0277459	0.0562202	0.00505342	-0.0252065	60_69
GTEX-1J8Q2	-0.0182731	0.245354	-0.0649978	-0.0202742	-0.100652	0.0206128	60_69
GTEX-1J8Q3	0.0134266	0.106126	-0.0659046	-0.0178972	-0.0265533	-0.00211296	60_69
GTEX-1J8QM	0.0158353	0.0390602	-0.0382764	-0.0139575	-0.0148922	0.0172297	60_69
GTEX-1JJ6O	-0.0131848	0.247447	-0.0723366	0.000639311	-0.0922792	-0.00851632	60_69
GTEX-1JJE9	-0.00708915	0.115147	0.0312	0.0127608	-0.178221	0.0879709	70_79
GTEX-1JJEA	0.0124386	-0.22228	0.0503136	-0.0562387	0.223693	-0.0206267	60_69
GTEX-1JK1U	0.0107427	0.0458925	-0.00390424	-0.0124881	-0.0265533	-0.00660458	60_69
GTEX-1JKYN	-0.0188693	-0.0222486	0.002929	0.0141868	0.0187398	0.0123473	30_39
GTEX-1JKYR	0.0143431	0.0223864	-0.000714246	0.00482709	-0.0265533	-0.00720413	20_29
GTEX-1JMLX	0.00608901	-0.191679	0.181854	0.172352	-0.216658	0.0148482	50_59
GTEX-1JMOU	0.013083	0.0736611	-0.0433159	-0.0330705	0.0286121	-2.06885e-05	60_69
GTEX-1JMPY	0.00329785	-0.00551347	0.000681375	0.0431889	-0.0265533	-0.00801645	30_39
GTEX-1JMPZ	-0.0227731	0.0869846	-0.0179743	-0.0562387	0.004581	0.0077421	30_39
GTEX-1JMQI	-0.0243533	-0.0448851	-0.0455912	0.0795858	-0.00716386	0.0494926	50_59
GTEX-1JMQJ	0.0106648	0.053728	0.0463598	-0.0423505	-0.0337083	-0.00231343	50_59
GTEX-1JMQK	0.0169357	-0.00739354	0.0166822	-0.0823018	0.0695761	-0.00641385	60_69
GTEX-1JMQL	-0.0255351	0.0165073	0.0744942	-0.126628	0.0255489	0.0291692	50_59
GTEX-1JN1M	-0.0138072	0.0118952	0.151696	-0.111198	-0.0236912	-0.00989502	60_69
GTEX-1JN6P	0.0263274	-0.258271	0.151285	-0.0481012	0.0956674	-0.0112005	60_69
GTEX-1JN76	-0.0240825	0.066124	0.0339833	-0.0363877	-0.0236912	-0.0109468	20_29
GTEX-1K2DA	-0.00644793	0.0586504	-0.0104434	0.0120664	-0.0265533	-0.0201872	50_59
GTEX-1K2DU	-0.000527261	-0.0327858	0.0792645	-0.00188026	-0.0240102	-0.0129761	20_29
GTEX-1K9T9	0.00521261	-0.409346	0.0336329	-0.157309	0.492848	-0.0255062	50_59
GTEX-1KAFJ	-0.0331809	0.296206	-0.0945707	0.103341	-0.216658	0.00663233	50_59
GTEX-1KANA	-0.0120861	0.0592015	-0.0204894	-0.00452025	-0.0265533	0.0115325	20_29
GTEX-1KANB	-0.0594415	-0.150927	-0.0153397	-0.0562387	0.253915	-0.0159508	50_59
GTEX-1KANC	0.00494596	0.0188063	0.0314039	-0.0244354	-0.0236912	-0.00203052	50_59
GTEX-1KD4Q	-0.0314667	0.0264406	0.0240307	-0.0562387	0.0251505	0.00555281	40_49
GTEX-1KD5A	-0.00252575	0.230674	-0.0262545	0.0586603	-0.196347	-0.00243796	50_59
GTEX-1KWVE	-0.0564497	-0.25498	0.0893902	-0.0562387	0.272173	-0.0143261	30_39
GTEX-1KXAM	-0.0205198	0.0547352	0.0224687	-0.0097961	-0.0265533	-0.0132498	60_69
GTEX-1L5NE	-0.0353206	0.0490376	0.14757	-0.115222	-0.0265533	-0.012427	50_59
GTEX-1LB8K	-0.0368232	-0.163281	0.044663	-0.0562387	0.133577	-0.0090648	50_59
GTEX-1LBAC	-0.0423456	-0.146732	0.0593486	0.131389	-9.1292e-05	0.0055163	20_29
GTEX-1LC47	-0.0389472	0.305604	-0.0876641	-0.0455294	-0.133536	0.00714017	60_69
GTEX-1LG7Y	0.0519028	0.101365	0.0167263	0.047217	-0.187547	0.0113004	50_59
GTEX-1LG7Z	-0.0162867	0.00807032	-0.0220834	0.0588191	-0.0265533	0.00511891	30_39
GTEX-1LGOU	-0.0105807	0.0608334	0.00397441	-0.011137	-0.0236912	-0.0143998	20_29
GTEX-1LGRB	0.0067101	0.0785588	-0.0373682	-0.00854094	-0.0236912	-0.0106695	50_59
GTEX-1LH75	0.00875117	0.158658	-0.0308909	0.0223127	-0.213796	0.0870675	50_59
GTEX-1LKK1	0.00838176	0.191835	-0.0554166	0.115903	-0.213796	0.0127754	50_59
GTEX-1LNCM	0.0453732	-0.327375	0.109982	0.184147	0.0082355	-0.0153634	50_59
GTEX-1LSNL	-0.00666207	-0.0337989	-0.0342397	0.0373223	-0.00842606	-0.0141176	50_59
GTEX-1LSNM	-0.0117239	0.0461655	-0.00621805	-0.0052986	-0.0265533	0.0107133	50_59
GTEX-1LSVX	0.00862757	0.0842271	0.00370512	-0.0290374	-0.0379466	0.00357018	60_69
GTEX-1LVA9	-0.005055	-0.144385	0.00864319	-0.0562387	0.190904	-0.0140635	50_59
GTEX-1LVAM	0.014827	0.000843005	-0.0421036	0.0545971	-0.0236912	0.000526759	50_59
GTEX-1LVAN	-0.00434275	0.00980319	-0.0308582	0.0238551	-0.0236912	0.0302329	50_59
GTEX-1LVAO	0.00453431	0.163463	-0.11	-0.0562387	-0.00335672	0.0313925	60_69
GTEX-1M4P7	0.0265617	0.143486	-0.0173963	-0.0562387	-0.0729442	0.00801274	60_69
GTEX-1M5QR	0.00589595	0.0214116	-0.00648902	0.0201357	-0.0265533	-0.00731603	40_49
GTEX-1MA7W	-0.02848	-0.0733651	0.0389578	0.0964314	-0.0133314	-0.0152137	20_29
GTEX-1MA7X	0.0663049	-0.158154	-0.00483152	-0.0562387	0.0899124	0.00927312	60_69
GTEX-1MCC2	-0.00400824	0.0473406	-0.0375872	0.0182101	-0.0236912	0.00473497	30_39
GTEX-1MCQQ	-0.0234433	-0.107493	0.155528	-0.0346409	0.0256448	0.0137756	60_69
GTEX-1MCYP	-0.0217976	0.0369701	-0.00349246	0.02728	-0.0236912	-0.0102697	20_29
GTEX-1MGNQ	0.000133134	0.0644234	-0.0384721	0.00580103	-0.0265533	0.00175276	40_49
GTEX-1MJIX	-0.0078614	0.0406382	0.00308346	0.0163481	-0.0265533	-0.0185702	40_49
GTEX-1MJK2	0.0416543	0.0369214	0.0389662	0.00548744	-0.0830469	0.00817934	50_59
GTEX-1MJK3	-0.00806796	0.0634348	-0.0109779	0.00695371	-0.0265533	-0.0177045	20_29
GTEX-1MUQO	0.0230218	0.0333376	-0.0424545	0.0167771	-0.0265533	0.00295626	60_69
GTEX-1N2DW	-0.0262248	0.0898752	-0.071497	-0.0562387	0.0287252	-0.00688337	50_59
GTEX-1N2EE	0.00168641	-0.0444787	0.0327666	-0.0562387	0.0535116	0.0114752	60_69
GTEX-1N2EF	0.0132862	0.310417	-0.0934095	0.0389849	-0.216658	0.0091484	60_69
GTEX-1N5O9	0.144672	-0.00134385	-0.0120154	-0.00957047	-0.133356	-0.00244986	60_69
GTEX-1NHNU	0.000633074	0.0602579	-0.0300228	0.00586811	-0.0265533	-0.00309814	50_59
GTEX-1NSGN	-0.0421716	-0.0332672	0.0570191	0.0662699	-0.0265533	-0.0142121	50_59
GTEX-1NUQO	-0.00926939	-0.0337755	0.040572	0.0418199	-0.0236912	-0.0106568	20_29
GTEX-1NV8Z	-0.0130993	-0.216765	0.0174188	-0.0562387	0.206003	0.0036281	60_69
GTEX-1O97I	-0.0197302	-0.208412	0.0514188	-0.0562387	0.212238	-0.00893663	60_69
GTEX-1O9I2	-0.0383305	0.0648074	0.0872645	-0.157099	0.0344521	0.00484775	50_59
GTEX-1OFPY	-0.0286397	0.061855	0.119814	-0.0979051	-0.0265533	-0.0214864	60_69
GTEX-1OJC3	-0.0102823	0.101505	-0.0474676	0.0116048	-0.0265533	-0.0217212	20_29
GTEX-1OJC4	0.0075155	0.159188	-0.0415709	-0.0195275	-0.11172	0.00581416	50_59
GTEX-1OKEX	0.0217629	0.029549	-0.027771	0.0273293	-0.0265533	-0.0172321	60_69
GTEX-1P4AB	-0.0111993	0.218875	-0.0537101	0.121996	-0.216658	0.002465	50_59
GTEX-1PBJI	-0.0695242	0.0115075	0.000474912	0.242163	-0.133126	-0.0156456	20_29
GTEX-1PBJJ	0.0258598	-0.0795107	0.0415957	-0.0234949	0.0227153	0.0199198	30_39
GTEX-1PDJ9	0.013388	0.0629089	-0.0269591	-0.00538784	-0.0265533	-0.0103117	20_29
GTEX-1PFEY	-0.001805	0.0491296	-0.0353663	0.0122394	-0.0265533	0.00944048	30_39
GTEX-1PIEJ	-0.0103188	0.054048	-0.0306788	0.0263298	-0.0188308	-0.0155503	20_29
GTEX-1PIGE	-0.0102837	-0.0130144	-0.0243999	0.0521512	0.00453358	-0.00190181	20_29
GTEX-1PIIG	0.0345021	0.0543218	-0.00612345	-0.0451694	-0.0265533	-0.00389287	30_39
GTEX-1POEN	-0.0306756	-0.172053	0.0577168	-0.0487125	0.164932	-0.00872022	30_39
GTEX-1PPH6	0.0594465	0.0989223	0.0409348	-0.0335084	-0.119416	-0.00971403	60_69
GTEX-1PPH7	-0.0133983	0.080484	-0.0179796	-0.0260843	-0.0265533	0.0106165	40_49
GTEX-1PPH8	-0.0389376	0.0330467	0.102346	-0.055514	-0.0265533	-0.00730253	20_29
GTEX-1PWST	0.0339849	0.0823834	-0.00264779	-0.0562387	-0.0190332	0.00400228	70_79
GTEX-1QAET	0.0377011	-0.213983	0.0892645	-0.034737	0.0830352	0.0315405	50_59
GTEX-1QCLY	-0.00281533	-0.0593944	0.0249738	0.0726539	-0.0265533	-0.00177975	30_39
GTEX-1QCLZ	-0.00930932	0.0672385	-0.0104379	0.00308686	-0.0236912	-0.0218878	60_69
GTEX-1QEPI	-0.0442945	-0.158501	0.0869366	-0.0564487	0.142677	-0.00785367	60_69
GTEX-1QMI2	-0.034017	-0.168024	0.0801156	-0.0562387	0.148596	0.0102063	60_69
GTEX-1QP28	-0.0144424	0.0703369	-0.0324332	0.00454411	-0.0236912	0.000684819	50_59
GTEX-1QP29	-0.015002	0.0376261	0.000938684	0.00566613	-0.0265533	0.00440922	50_59
GTEX-1QP66	-0.0239241	0.129178	-0.0429302	-0.00736178	-0.0265533	-0.0213241	50_59
GTEX-1QP67	-0.00300882	0.061404	-0.0302898	0.0181806	-0.0236912	-0.0175957	40_49
GTEX-1QP9N	-0.0132932	0.0475798	-0.0186457	0.0283957	-0.0265533	-0.0103984	30_39
GTEX-1QPFJ	-0.0263992	0.0271558	0.0888116	-0.0704676	-0.0236912	0.00958957	30_39
GTEX-1QW4Y	0.00951689	0.0436242	-0.0244387	0.0226692	-0.0265533	-0.0177334	30_39
GTEX-1R46S	-0.00877556	0.305556	-0.0699457	0.0628329	-0.213796	-0.016189	60_69
GTEX-1R7EU	0.0235883	0.0547983	-0.0438244	0.0154419	-0.0265533	-0.0163659	60_69
GTEX-1R7EV	-0.0378322	0.0279074	0.115004	-0.0533956	-0.0265533	-0.0180451	40_49
GTEX-1R9JW	-0.0117908	-0.0154889	0.0171812	0.0346863	-0.0236912	0.00410238	30_39
GTEX-1R9K4	0.0301788	0.00358278	-0.0691731	-0.141512	0.149179	0.027076	60_69
GTEX-1R9K5	-0.0105509	-0.00540307	-0.0172951	0.0778477	-0.0265533	-0.0109604	50_59
GTEX-1R9PM	-0.0123888	-0.115388	0.00268415	0.169728	-0.0265533	-0.0109966	20_29
GTEX-1R9PN	0.000405361	0.040067	-0.0200551	0.0328396	-0.0236912	-0.0245666	40_49
GTEX-1R9PO	-0.0473471	0.193525	0.0646322	-0.0564487	-0.143519	0.00594271	60_69
GTEX-1RAZA	-0.0233458	-0.0689056	-0.0359567	0.105553	-0.0265533	0.0562935	20_29
GTEX-1RAZQ	-0.0256268	0.0951138	0.00547824	-0.0724931	-0.0121843	0.0144011	30_39
GTEX-1RAZR	-0.0201255	-0.0985093	-0.0183225	0.14401	0.017694	-0.0176616	40_49
GTEX-1RAZS	-0.0113816	-0.152436	0.116079	0.0884195	-0.0210345	-0.0103301	50_59
GTEX-1RB15	-0.00188989	0.0412353	-0.0468003	0.0544056	-0.0265533	-0.0133125	60_69
GTEX-1RDX4	0.0719622	-0.313353	0.158692	-0.0564487	0.103969	0.00824511	50_59
GTEX-1RLM8	-0.0460701	0.178037	0.0239416	-0.0562387	-0.0843476	0.00450121	50_59
GTEX-1RMOY	-0.00427351	0.0486601	-0.0268064	0.0122231	-0.0265533	0.0038349	50_59
GTEX-1RNTQ	-0.0421957	0.0896205	-0.0164675	0.0228591	-0.0236912	-0.0251261	20_29
GTEX-1RQEC	0.0109719	-0.0202924	0.0363265	-0.0291873	0.026569	0.000837012	60_69
GTEX-1RQED	-0.00927679	-0.0849501	0.0118768	-0.0562387	0.156295	-0.00191588	60_69
GTEX-1S3DN	0.0171603	0.0341064	-0.0493871	0.0165242	-0.0265533	0.0152344	50_59
GTEX-1S5VW	0.0279446	0.208029	-0.00116709	0.0364614	-0.216658	0.00715888	60_69
GTEX-1S5ZA	-0.00559261	0.0298445	-0.0261589	0.0262917	-0.0265533	0.00925345	20_29
GTEX-1S5ZU	0.0105732	-0.0605575	0.0031452	0.0162495	-0.0236912	0.0592798	20_29
GTEX-1S82P	0.00572229	0.0568805	-0.0341459	0.00608517	-0.0236912	-0.00585184	60_69
GTEX-1S82U	0.00740753	0.0653473	-0.0175735	-0.00826939	-0.0236912	-0.0182217	30_39
GTEX-1S82Y	0.0219512	0.00439486	-0.00982868	0.0320101	-0.0265533	-0.0148892	40_49
GTEX-1S82Z	0.000142412	0.0452231	-0.010048	-0.00235711	-0.0236912	-0.0042701	30_39
GTEX-1S831	-0.0188867	0.0448322	-0.0470478	0.0568941	-0.0265533	-0.00215362	20_29
GTEX-1S83E	0.00280469	0.00998366	-0.0272131	0.0479116	-0.0265533	0.000151288	40_49
GTEX-N7MS	0.00903495	-0.27485	0.0269188	-0.0387668	0.162536	0.0146421	60_69
GTEX-N7MT	-0.0418806	0.0242502	-0.0582976	-0.0564487	0.0964152	0.0108122	60_69
GTEX-NFK9	0.0209918	-0.174691	-0.0108145	-0.157099	0.265055	0.0013187	40_49
GTEX-NPJ7	0.0459446	-0.0602514	-0.00577073	-0.0564487	0.0797478	-0.00972279	60_69
GTEX-NPJ8	-0.00815249	0.209841	-0.00148102	0.0757566	-0.216658	0.00246258	40_49
GTEX-O5YT	-0.00394094	0.118414	-0.0443507	-0.016107	-0.0265533	-0.0203768	20_29
GTEX-O5YW	0.000112978	-0.0228294	0.0566023	-0.0108353	-0.0265533	0.0105876	50_59
GTEX-OHPK	-0.0141523	0.0580168	-0.000475633	-0.000780449	-0.0236912	-0.0139182	50_59
GTEX-OHPL	0.0281495	0.0391591	-0.00890171	-0.0238505	-0.0236912	-0.00586614	60_69
GTEX-OHPM	0.00371251	0.0324532	-0.0162177	0.0129267	-0.0265533	0.000763524	50_59
GTEX-OHPN	-0.038045	-0.320643	0.0727138	-0.157309	0.35901	-0.00772955	60_69
GTEX-OIZF	-0.0306201	-0.0482265	-0.0059977	0.120287	-0.0265533	-0.00180464	60_69
GTEX-OIZH	0.0158563	-0.0493118	-0.0277022	0.0515158	-0.0265533	0.0432801	50_59
GTEX-OIZI	0.0361124	0.043916	0.0624203	-0.111695	-0.0213176	-0.0210784	40_49
GTEX-OOBJ	-0.0205623	-0.0451183	0.0202573	0.0153271	0.0296223	0.00755874	60_69
GTEX-OOBK	0.00295238	0.083106	-0.0658064	0.0227446	-0.0265533	-0.00935836	40_49
GTEX-OXRL	0.0180242	0.0290743	-0.0157955	-0.000921775	-0.0265533	0.00325693	50_59
GTEX-OXRO	0.000982108	0.262403	-0.0674137	-0.0393227	-0.0860698	-0.010896	60_69
GTEX-OXRP	-0.00574096	0.22872	-0.00648102	0.028731	-0.213796	0.0282503	60_69
GTEX-P44G	-0.032529	0.0296728	0.0975955	-0.157099	0.0123849	0.0208053	30_39
GTEX-P44H	-0.0349299	0.311202	-0.08409	0.0964832	-0.216658	-0.0102381	40_49
GTEX-P4PP	-0.00841661	0.0466523	-0.0202402	0.00278831	-0.0236912	0.00790638	30_39
GTEX-P4PQ	0.00899519	0.082753	-0.0128749	-0.0240414	-0.0265533	-0.0211937	60_69
GTEX-P4QS	0.00243655	0.0550826	-0.0379442	-0.00666512	-0.0265533	0.0207283	60_69
GTEX-P78B	0.0142226	-0.00578965	0.00972346	-0.0733023	0.0559733	-0.0134615	40_49
GTEX-PLZ4	0.0755036	-0.0619464	0.0782534	-0.126942	0.0545804	-0.0144496	50_59
GTEX-PLZ5	-0.00634893	-0.0876855	0.0232805	0.0818138	-0.0265533	0.0225783	50_59
GTEX-PLZ6	-0.00461011	0.0600231	-0.0222266	-0.0336896	-0.0265533	0.0341414	30_39
GTEX-POMQ	-0.0138337	0.0116259	-0.0275151	0.0641729	-0.0236912	-0.00575976	20_29
GTEX-POYW	-0.00894478	-0.0148536	0.0522372	-0.0473863	-0.0180464	0.0270371	60_69
GTEX-PSDG	-0.00284444	0.0402013	-0.00714894	-0.157099	0.131883	-0.00590737	50_59
GTEX-PVOW	0.0270192	-0.283052	0.266315	-0.0562387	0.0197644	-0.00676612	40_49
GTEX-PW2O	-0.0248824	-0.205882	0.00264932	0.0704217	0.0409463	0.123832	20_29
GTEX-PWCY	0.000150914	0.0432824	0.0130955	-0.0211397	-0.0236912	-0.00669887	20_29
GTEX-PWN1	-0.0127874	-0.0523784	0.0540932	0.0607846	-0.0236912	-0.0210218	40_49
GTEX-PX3G	-0.0516243	0.0242579	-0.0234971	0.074461	-0.0236912	0.00509279	20_29
GTEX-Q2AG	0.0171917	-0.0838238	-0.0433677	-0.0564487	0.158815	-0.00558531	40_49
GTEX-Q2AH	0.00584764	0.0981091	-0.0502979	-0.0256413	-0.0265533	0.00562066	40_49
GTEX-Q2AI	0.0342541	0.0992342	-0.041523	-0.0554542	-0.0265533	-0.00287285	40_49
GTEX-Q734	-0.0323918	-0.0970943	-0.00221974	0.0733652	0.0345235	0.0166811	40_49
GTEX-QCQG	0.0275772	0.0339734	-0.0165743	-0.0129678	-0.0186257	-0.00838379	50_59
GTEX-QDT8	0.0315812	0.0548194	-0.0792021	0.14135	-0.0726344	-0.016231	30_39
GTEX-QDVJ	-0.00684467	-0.0815328	0.0327511	-0.157099	0.141289	-0.00680696	50_59
GTEX-QDVN	0.0386669	0.0795053	-0.0474183	-0.0247105	-0.0265533	-0.0124052	50_59
GTEX-QEG4	0.0485702	-0.283487	-0.0305706	-0.000589679	0.168917	-0.00448955	30_39
GTEX-QEG5	0.0130679	-0.0408843	0.00576171	0.0252568	-0.0247018	0.0285846	20_29
GTEX-QESD	-0.0126936	-0.0332434	0.0413649	0.0458588	-0.0265533	-0.00764848	20_29
GTEX-QLQ7	-0.00380877	0.0762837	-0.00343001	-0.030563	-0.0265533	-0.00484371	60_69
GTEX-QLQW	-0.0380502	-0.0432414	-0.0255384	0.0230486	0.0822874	0.00141513	30_39
GTEX-QMR6	0.0381551	0.0894877	-0.0591748	0.131672	-0.216658	0.0782866	50_59
GTEX-QMRM	-0.0163346	0.0782886	-0.0354515	0.00456944	-0.0265533	0.00256631	50_59
GTEX-QV31	-0.0215414	0.113804	-0.0512147	0.000761185	-0.0265533	-0.00817043	30_39
GTEX-QVJO	0.0477371	-0.00695647	-0.0122798	-0.0564487	-0.0234437	0.0796565	60_69
GTEX-QVUS	0.0482134	0.127434	-0.00282297	-0.0400513	-0.0914293	-0.00799526	60_69
GTEX-QXCU	-0.0641746	0.129258	0.0664491	0.0163481	-0.160179	-0.0277235	50_59
GTEX-R3RS	-0.0203401	-0.312257	-0.118039	-0.0564487	0.401226	-0.0204191	40_49
GTEX-R45C	0.0551247	-0.0996654	0.0753565	-0.0721203	0.00975864	0.00544246	60_69
GTEX-R53T	-0.0299662	-0.0991178	-0.0609945	0.221868	-0.0192772	-0.00751305	50_59
GTEX-R55C	0.00338684	0.0533743	-0.0384177	-0.00854304	-0.0265533	0.0238378	40_49
GTEX-R55D	0.0637307	-0.116735	-0.0113306	-0.157099	0.187655	-0.00659337	50_59
GTEX-R55E	-0.0242025	-0.275304	-0.0506774	-0.0562387	0.273837	-0.023431	20_29
GTEX-R55G	-0.00034766	0.0635412	-0.0126894	-0.017061	-0.0236912	-0.00475289	40_49
GTEX-REY6	-0.0108478	-0.0704355	0.0705403	-0.11489	0.0762295	0.00612943	60_69
GTEX-RM2N	0.0038841	0.0204923	-0.0691731	0.0428671	-0.0265533	0.0307637	50_59
GTEX-RN64	-0.00455072	-0.321161	0.22551	0.0218569	0.0797473	-0.0168567	50_59
GTEX-RNOR	-0.00736228	-0.131909	0.0491126	-0.0564487	0.162755	-0.0183594	50_59
GTEX-RTLS	0.0125557	-0.00277756	-0.0836705	0.084968	-0.156514	0.0636916	60_69
GTEX-RU1J	-0.0423754	0.117349	-0.0330385	0.0134487	-0.0236912	-0.0266934	20_29
GTEX-RU72	-0.0355673	-0.158915	-0.00284825	-0.0564487	0.2282	-0.0208214	50_59
GTEX-RUSQ	0.0140173	-0.00904841	-0.044509	-0.0011947	-0.0265533	0.074373	50_59
GTEX-RVPV	0.0665724	0.0815159	0.0560465	-0.0562387	-0.0910924	0.0049654	60_69
GTEX-RWS6	0.0063376	-0.0475624	-0.0574979	0.0922298	0.0127326	-0.00124059	60_69
GTEX-RWSA	-0.0288696	0.303255	-0.0516602	0.0366013	-0.203265	-0.0071291	40_49
GTEX-S32W	0.0356227	0.113565	-0.0608755	-0.0509076	-0.0236912	-0.00871482	50_59
GTEX-S33H	0.00452727	-0.0871374	-0.0205849	0.0212951	0.0407783	-0.00704178	30_39
GTEX-S341	0.00324723	0.0129838	-0.0233152	0.0145879	-0.0236912	0.0211865	40_49
GTEX-S7PM	0.0199614	-0.270276	0.0458697	-0.157099	0.28941	-0.0138163	60_69
GTEX-S7SE	-0.00454107	-0.337814	-0.0397284	-0.0562387	0.287914	-0.0221904	50_59
GTEX-S95S	0.0200023	0.0893233	-0.0277484	-0.0357046	-0.0265533	-0.0122344	60_69
GTEX-SE5C	-0.00427369	0.0765578	-0.0066124	-0.0204623	-0.0236912	-0.0165192	40_49
GTEX-SIU8	-0.0390092	-0.306915	0.0454082	-0.0562387	0.308446	-0.0169216	50_59
GTEX-SJXC	-0.00397975	-0.289151	0.133196	-0.0562387	0.168497	-0.016892	60_69
GTEX-SN8G	-0.00545844	0.227151	-0.0554564	0.0715939	-0.201799	0.0236524	50_59
GTEX-SNMC	0.00231423	0.106886	-0.0544885	0.00461692	-0.0265533	-0.0256901	20_29
GTEX-SNOS	-0.00302364	0.120827	-0.0493509	-0.0425612	-0.0265533	0.00774702	40_49
GTEX-SSA3	-0.040708	-0.165704	-0.00559055	0.217021	-0.0166907	0.0135827	60_69
GTEX-SUCS	0.0258812	0.0528768	-0.0381043	0.00378139	-0.0265533	-0.010797	70_79
GTEX-T2YK	0.0868839	0.122355	-0.0851093	0.0253119	-0.087836	0.000163331	50_59
GTEX-T5JC	0.049725	0.208804	-0.0169414	-0.0382172	-0.145911	0.00430938	20_29
GTEX-T5JW	0.0147444	0.0312943	0.00154205	0.0059382	-0.0236912	-0.0248287	20_29
GTEX-T6MN	-0.0366496	-0.143418	0.0208685	-0.0562387	0.215959	-0.00923011	50_59
GTEX-T6MO	-0.0131767	0.0841334	-0.026961	-0.0222801	-0.0236912	0.00697476	40_49
GTEX-T8EM	0.0136431	-0.0384203	0.0203821	-0.157099	0.139711	-0.00448535	40_49
GTEX-TKQ1	-0.00975717	0.0780833	-0.00361106	-0.00691372	-0.0265533	-0.0241631	30_39
GTEX-TKQ2	-0.0308716	-0.033306	0.037846	0.0435622	0.00504963	-0.0151953	50_59
GTEX-TML8	-0.0130833	-0.0722836	0.000445664	0.104898	-0.0228552	0.00787735	40_49
GTEX-TMMY	0.0551102	-0.0548436	0.0464306	-0.06252	-0.0236912	0.0139045	40_49
GTEX-TMZS	-0.000315219	-0.00499585	-0.0454135	0.0769097	-0.0265533	0.00745301	60_69
GTEX-TSE9	0.00344713	-0.0158621	0.0824625	-0.145974	0.0821169	-0.00119177	60_69
GTEX-U3ZG	-0.0282532	-0.133632	-0.0690641	0.0399832	0.172531	0.0065806	50_59
GTEX-U3ZH	-0.0344057	-0.00500065	-0.00192662	0.0239595	-0.00324099	0.0108649	30_39
GTEX-U3ZN	-0.0231893	-0.00240065	-0.00975597	0.0748873	-0.0236912	-0.0108512	30_39
GTEX-U4B1	-0.0100233	0.0928815	-0.0414631	0.00534473	-0.0265533	-0.0131016	40_49
GTEX-U8T8	0.0670116	0.0147792	0.0171386	-0.0956466	0.00849551	-0.00469344	60_69
GTEX-U8XE	-0.0942115	0.237446	0.00340018	-0.0562387	-0.106071	-0.0174132	30_39
GTEX-UJHI	-0.0195705	0.012841	-0.00550917	-0.122293	0.128858	-0.0282052	50_59
GTEX-UJMC	0.0158132	0.0881083	-0.0335584	-0.0378284	-0.0258791	0.000429417	50_59
GTEX-UPJH	-0.0142842	-0.0329462	-0.0215024	-0.0562387	0.125701	-1.66973e-05	50_59
GTEX-UPK5	-0.0163154	-0.273771	0.0433378	-0.157099	0.308863	0.0228311	40_49
GTEX-UTHO	0.0527882	0.213548	-0.127721	0.0459645	-0.134863	0.000951539	60_69
GTEX-V1D1	-0.0354037	0.0294605	0.0330141	0.0127413	-0.0265533	-0.00617395	50_59
GTEX-V955	-0.0154455	0.0463796	-0.0210688	0.0135677	-0.0265533	0.0102053	60_69
GTEX-VJWN	-0.0268767	0.18377	-0.0476203	-0.0564487	-0.0440778	0.0102667	50_59
GTEX-VJYA	-0.0166366	0.0409059	-0.0194794	0.0232086	-0.0265533	0.00563966	60_69
GTEX-VUSG	0.0001022	-0.0871241	0.0463524	-0.0233454	0.0467889	-0.00618875	50_59
GTEX-VUSH	-0.0152741	0.0955682	-0.0424215	0.0118063	-0.0265533	-0.0160407	30_39
GTEX-W5WG	-0.0186433	0.100612	-0.0166252	-0.057154	-0.0236912	0.0205009	50_59
GTEX-W5X1	-0.0396343	-0.271407	0.0204473	0.112416	0.178822	-0.0208251	40_49
GTEX-WCDI	-0.0232164	-0.0762823	0.00639527	0.115603	-0.0265533	0.011139	50_59
GTEX-WEY5	0.00973491	0.0101448	-0.0314489	0.0133069	-0.0236912	0.0269526	40_49
GTEX-WFG7	-0.00151655	0.0715312	-0.0415805	0.0225831	-0.0265533	-0.0173791	20_29
GTEX-WFG8	-0.0451509	0.146226	0.0343789	-0.0780887	-0.0265533	-0.0237271	20_29
GTEX-WFJO	0.00228779	0.00363885	-0.00472521	-0.071852	0.0429042	0.0348314	30_39
GTEX-WFON	0.00496076	0.0287903	-0.0130402	0.0171451	-0.0265533	-0.00421775	40_49
GTEX-WH7G	0.00652847	0.0556174	-0.0569153	0.0224024	-0.0265533	0.00600519	40_49
GTEX-WHPG	-0.0515697	0.0321834	0.124413	-0.0669333	-0.0265533	-0.00952081	50_59
GTEX-WHSB	0.0063855	0.0224617	-0.0115975	0.0229791	-0.0265533	-0.00659058	50_59
GTEX-WHSE	0.016417	-0.050747	0.121866	-0.0562387	0.0423871	-0.011915	20_29
GTEX-WHWD	-0.00520088	-0.00226274	-0.00586149	0.044922	-0.0265533	0.00204129	50_59
GTEX-WI4N	-0.0749844	0.0130295	0.0700154	-0.157309	0.0858831	-0.000284713	40_49
GTEX-WK11	0.0185679	-0.122164	0.0130507	-0.0562387	0.0919749	-0.012073	50_59
GTEX-WL46	0.0177566	-0.235947	0.0635637	-0.0562387	0.188798	-0.021823	50_59
GTEX-WOFL	0.0841843	-0.0794356	0.0861395	-0.0903419	0.00507485	0.00146371	60_69
GTEX-WOFM	-0.00701789	0.0271063	-0.0161282	0.016782	-0.0265533	0.012896	20_29
GTEX-WQUQ	0.048052	-0.000604991	0.0307087	-0.154611	0.0464242	-0.0179494	60_69
GTEX-WRHK	-0.00410872	0.0895545	-0.0143498	-0.0212029	-0.0236912	-0.0212028	20_29
GTEX-WRHU	-0.0640741	-0.231246	-0.0552104	-0.0564487	0.258322	-0.0249615	50_59
GTEX-WVLH	0.00389931	0.166306	-0.0888219	0.0736634	-0.152647	0.014665	50_59
GTEX-WWYW	0.0034237	0.186746	0.0347088	-0.0304634	-0.149312	-0.00108959	50_59
GTEX-WXYG	-0.00239059	0.0685122	-0.0275798	-0.00103028	-0.0236912	-0.0088213	50_59
GTEX-WY7C	0.0128424	0.0650328	-0.0411186	0.0053999	-0.0265533	-0.00851829	50_59
GTEX-WYBS	0.0105261	-0.134203	0.0784629	-0.157309	0.140879	0.00714147	60_69
GTEX-WYJK	0.00110505	-0.0371679	0.011735	-0.0197596	-0.0265533	0.0373489	50_59
GTEX-WYVS	0.0129774	-0.129293	0.0803463	-0.063369	0.100956	-0.00225799	40_49
GTEX-WZTO	-0.0135503	-0.342875	0.121401	-0.0334581	0.215579	-0.00584399	40_49
GTEX-X15G	-0.0194119	0.0231202	-0.0230738	0.0289504	-0.00903872	0.00445295	50_59
GTEX-X261	0.0328244	0.196408	-0.0545478	0.0811723	-0.213236	0.019148	50_59
GTEX-X3Y1	0.0208642	-0.0514964	0.0888936	-0.0138447	-0.0265533	-0.0107785	40_49
GTEX-X4EO	0.0055152	-0.0807443	0.0139939	-0.0564487	0.0985376	-0.0168858	60_69
GTEX-X4EP	-0.00581664	0.184103	0.010817	0.0535037	-0.207323	0.0243997	60_69
GTEX-X4LF	0.0167293	-0.0205035	-0.00331773	0.0504342	-0.0265533	-0.00970411	50_59
GTEX-X4XX	0.012922	0.0741561	0.00899498	0.106564	-0.158842	-0.00219285	60_69
GTEX-X4XY	0.0299709	-0.118023	0.0744779	-0.0706365	0.0503523	-0.00175936	60_69
GTEX-X585	0.013932	0.00386769	-0.0716252	-0.0562387	0.109068	-0.0232607	50_59
GTEX-X5EB	0.00211639	0.0289173	-0.00222307	0.00566999	-0.0265533	-0.000842427	40_49
GTEX-X62O	0.0535958	-0.0442459	-0.0020084	-0.0189534	-0.0147341	-0.00236274	50_59
GTEX-X638	0.0172801	-0.385884	0.110981	0.0937721	0.138558	-0.011756	70_79
GTEX-X88G	0.00487233	-0.00950985	-0.0427282	0.068386	-0.0265533	0.0126179	30_39
GTEX-X8HC	0.00327225	-0.129007	0.0276572	-0.115516	0.141275	0.0289883	50_59
GTEX-XAJ8	0.00968471	0.0108931	-0.000341335	0.0281982	-0.0265533	-0.0147965	40_49
GTEX-XBEC	0.0607687	0.075486	-0.0102384	-0.00280399	-0.0820266	0.00554456	50_59
GTEX-XBED	0.0224775	-0.00496821	-0.00361585	0.0134762	-0.0265533	0.00626857	60_69
GTEX-XBEW	0.132496	-0.0718278	0.00778199	-0.0707177	0.0244847	-0.0151317	40_49
GTEX-XGQ4	-0.00514548	0.0890371	-0.0180549	-0.0170096	-0.0265533	-0.0151889	50_59
GTEX-XK95	-0.00534874	-0.0557084	0.115464	-0.0503461	-0.0265533	0.0295774	40_49
GTEX-XLM4	0.0409698	0.0936926	-0.010746	-0.0562387	-0.0295226	-0.0188046	60_69
GTEX-XMD1	-0.0194433	0.190786	-0.0284821	0.121686	-0.189855	-0.0129232	60_69
GTEX-XMD2	0.0848193	-0.22767	0.0842972	-0.137363	0.142775	0.0444482	60_69
GTEX-XMD3	0.113652	-0.459262	0.112593	-0.039599	0.283045	-0.0183338	50_59
GTEX-XMK1	-0.023942	-0.0719919	0.0190168	0.116904	-0.0252388	-0.00766361	40_49
GTEX-XOT4	-0.0398234	-0.276102	-0.0231573	-0.0564487	0.325984	-0.0221234	60_69
GTEX-XPT6	0.0134736	0.0241303	-0.0325249	0.0269306	-0.0265533	0.00162867	20_29
GTEX-XPVG	-0.0212793	0.0691196	-0.0280238	0.00230935	-0.0265533	0.0115123	50_59
GTEX-XQ3S	-0.00366033	-0.0946734	0.161542	-0.0562387	0.0414357	-0.0194771	20_29
GTEX-XQ8I	0.0297517	-0.0246173	0.006766	0.00709864	-0.0236809	0.0117667	50_59
GTEX-XUW1	0.0387503	-3.95186e-05	0.0461949	-0.0352607	-0.0236912	-0.0209547	50_59
GTEX-XUYS	-0.0286896	-0.370325	0.0420502	0.280533	0.0758557	-0.0134016	50_59
GTEX-XUZC	-0.0152696	0.0360854	-0.00730224	0.00540549	-0.0236912	0.00977114	30_39
GTEX-XXEK	-0.0110485	-0.0138779	0.0252717	0.0452503	-0.0265533	-0.0119574	50_59
GTEX-XYKS	0.000707433	-0.0445513	0.00902701	0.0795094	-0.0236912	-0.0160023	60_69
GTEX-Y111	0.0372794	-0.132532	-0.0172754	0.100716	0.0491202	-0.0252907	50_59
GTEX-Y114	0.00553756	0.0146731	0.00258098	0.0217472	-0.0236912	-0.0158485	50_59
GTEX-Y3I4	0.0278024	0.0226903	-0.0423133	0.0196276	-0.0265533	0.00583112	50_59
GTEX-Y3IK	-0.0136002	-0.00267633	0.00309759	0.017828	-0.0236912	0.0240413	50_59
GTEX-Y5LM	-0.0215902	0.0740219	-0.0121196	0.00610105	-0.0236912	-0.0177229	40_49
GTEX-Y5V5	0.0715765	-0.351014	0.147574	-0.0703296	0.145688	0.00439537	60_69
GTEX-Y5V6	-0.00548594	0.0854616	-0.0125249	-0.01656	-0.0265533	-0.0172526	60_69
GTEX-Y8DK	0.00461358	-0.203627	0.105306	-0.0562387	0.146094	-0.0173863	60_69
GTEX-Y8E4	0.0324467	-0.195118	0.0749017	-0.0353332	0.109712	-0.0274642	40_49
GTEX-Y8E5	-0.000455797	-0.0647093	0.00994322	0.032763	0.0156313	0.0139126	60_69
GTEX-Y8LW	0.00286304	0.0572912	-0.00948419	-0.00287855	-0.0236912	-0.0191012	50_59
GTEX-Y9LG	-0.00123229	0.0248944	0.0182278	-0.00140492	-0.0265533	-0.00684677	30_39
GTEX-YB5E	-0.0279096	0.0940698	-0.0413008	0.00882701	-0.0265533	-4.81671e-05	40_49
GTEX-YB5K	0.000209068	0.0557484	-0.0206079	0.013686	-0.0236912	-0.0203454	40_49
GTEX-YBZK	-0.0217976	-0.337633	-0.00349743	0.198963	0.133489	0.0205746	50_59
GTEX-YEC3	0.0106313	0.0323689	0.00150558	-0.00490301	-0.0265533	-0.00596454	50_59
GTEX-YEC4	-0.0197636	0.0873529	0.0208062	-0.0367023	-0.0265533	-0.018055	40_49
GTEX-YECK	-0.0068498	-0.233038	0.000717274	-0.0562387	0.254686	-0.013764	60_69
GTEX-YF7O	0.00945834	0.0555919	-0.0248269	0.00194844	-0.0265533	-0.0085336	50_59
GTEX-YFC4	0.0366875	0.208608	-0.0639607	0.0433564	-0.14488	-0.020127	40_49
GTEX-YFCO	-0.00804908	0.0420985	-0.0260502	0.025641	-0.0265533	-2.0201e-06	40_49
GTEX-Z93S	0.0217876	-0.299707	-0.0295677	-0.0562387	0.26298	-0.0266347	50_59
GTEX-ZAB4	-0.0137264	0.139814	-0.059134	0.0324558	-0.040718	-0.0124986	40_49
GTEX-ZC5H	0.0407064	-0.101159	0.0190802	-0.0370357	-0.00887928	0.0922861	40_49
GTEX-ZDTS	-0.000889347	-0.292212	0.0275116	-0.0562387	0.216746	-0.0175773	60_69
GTEX-ZDTT	-0.0216363	0.111992	-0.0503806	0.00802891	-0.0265533	-0.0143658	60_69
GTEX-ZDXO	-0.0144953	-0.039558	-0.0259137	-0.0213036	0.044926	0.0101428	60_69
GTEX-ZDYS	0.00553195	0.0350828	0.0282576	-0.0345137	-0.0265533	-0.0116767	50_59
GTEX-ZE7O	0.0605724	-0.154733	0.0752838	-0.0519684	0.0942824	-0.017007	50_59
GTEX-ZE9C	-0.0422121	-0.0764914	0.0230317	0.0670227	-0.0370756	-0.022269	60_69
GTEX-ZEX8	-0.0214764	-0.072083	0.0155132	0.116783	-0.015942	-0.0157103	50_59
GTEX-ZF28	0.0286685	0.213341	-0.0465753	-0.020941	-0.128443	0.0157193	60_69
GTEX-ZF29	-0.00216777	0.0824349	-0.0244432	-0.0159486	-0.0236912	-0.011185	60_69
GTEX-ZF2S	-0.0355335	-0.003161	0.0285571	0.00930918	-0.0236912	0.0295185	50_59
GTEX-ZF3C	0.0474705	-0.308753	0.18124	-0.0373393	0.0426886	0.0188338	50_59
GTEX-ZG7Y	0.0153704	0.045374	-0.0157555	-0.000734744	-0.0265533	-0.010616	50_59
GTEX-ZGAY	-0.0169048	-0.0731924	0.0427965	0.0552945	0.0118101	-0.0148048	40_49
GTEX-ZLV1	0.014972	0.0388474	-0.0609945	0.0342132	-0.0236912	0.00165202	60_69
GTEX-ZP4G	0.00343975	0.0428162	-0.00673985	0.015688	-0.0236912	-0.0265139	20_29
GTEX-ZPCL	-0.00644449	0.108955	-0.0467855	-0.0284143	-0.0236912	0.00137948	60_69
GTEX-ZPIC	0.012188	0.0562663	-0.0323629	0.000550088	-0.0236912	-0.00795127	40_49
GTEX-ZPU1	-0.00972483	-0.0471606	0.0292695	0.0368593	-0.00524127	0.00308274	40_49
GTEX-ZQG8	0.0161179	-0.0279553	-0.0310248	0.0506299	-0.0236912	0.0209226	60_69
GTEX-ZQUD	0.014254	-0.0487785	0.0148679	-0.0162413	-0.000962578	0.0439454	30_39
GTEX-ZT9W	-0.00158358	0.115573	-0.0317252	-0.0326518	-0.0265533	-0.015974	50_59
GTEX-ZTPG	-0.0330301	0.0885687	0.0459103	-0.0878084	-0.0236912	0.0150497	20_29
GTEX-ZTSS	0.0193998	0.0758894	-0.0558235	-0.0292999	-0.0265533	0.0234723	40_49
GTEX-ZTTD	-0.0365399	0.284777	-0.0428549	-0.0397367	-0.0992262	-0.0199977	50_59
GTEX-ZTX8	0.0227096	0.025503	-0.0436687	0.0317136	-0.0265533	-0.0026193	20_29
GTEX-ZUA1	-0.00766887	-0.290311	0.11116	0.0168623	0.112858	-0.0109852	40_49
GTEX-ZV68	-0.0240286	-0.113399	-0.0460241	-0.0564487	0.192036	-0.0149713	50_59
GTEX-ZV7C	0.0118403	0.06278	-0.0393205	0.00732911	-0.0265533	-0.00899065	50_59
GTEX-ZVE2	0.0323583	-0.0819449	0.012276	0.0433583	-0.0265533	0.0275905	50_59
GTEX-ZVP2	-0.00892234	0.128043	-0.0507633	-0.0269624	-0.0265533	-0.00775719	50_59
GTEX-ZVT2	-0.00826243	0.0374155	-0.0174544	0.00386895	-0.0236912	0.0131227	50_59
GTEX-ZVT3	-0.0342393	-0.132216	-0.0192878	-0.0564487	0.203748	-0.0144635	60_69
GTEX-ZVT4	0.0534631	0.191928	-0.0226923	0.0301832	-0.211405	0.0182061	50_59
GTEX-ZVTK	-0.0331924	-0.245113	0.102376	0.0426495	0.0718965	-0.00559691	20_29
GTEX-ZVZP	0.0050505	0.0941823	-0.0616584	0.00578698	-0.0265533	-0.00972316	50_59
GTEX-ZVZQ	-0.0394363	-0.247211	0.0291599	-0.0564487	0.26281	-0.0109082	60_69
GTEX-ZXES	-0.0155502	-0.0220334	0.0199142	0.0314915	-0.0236912	0.0148681	30_39
GTEX-ZXG5	0.0337854	0.0604946	-0.13836	-0.0562387	0.116633	-0.0201422	60_69

## Sheet: Data S1-4
SampleID	B cells	Monocytes	T cells CD4	T cells CD8	NK cells	NKT cells	Megakaryocytes	AgeBin
GTEX-111YS	-0.059735	0.151886	-0.0601848	-0.00945391	-0.0153	0.00114557	-0.00451954	60_69
GTEX-1122O	-0.0523663	0.134919	0.0205577	-0.0591983	-0.0160897	-0.0128669	-0.0123444	60_69
GTEX-1128S	0.0397046	-0.0763044	-0.0372741	0.0705823	-0.0255882	-0.00956654	0.0421164	60_69
GTEX-113IC	-0.0473914	-0.0479263	0.032771	0.0700697	-0.0624512	0.066216	-0.0495539	60_69
GTEX-113JC	0.0433705	0.086805	0.0179963	-0.0918621	-0.023863	-0.0404895	0.0270692	50_59
GTEX-117XS	0.0691496	-0.18269	-0.0354997	0.145224	-0.0104236	-0.00235286	0.0321495	60_69
GTEX-117YW	0.00902543	-0.259675	-0.0354997	0.315943	-0.00611224	-0.0101488	-0.0224074	50_59
GTEX-1192W	0.0427575	-0.186081	-0.0354997	0.0936317	0.000128491	0.0427327	0.00274628	60_69
GTEX-1192X	-0.0623589	0.0417318	-0.0167571	-0.0753992	0.0338433	0.00380518	0.0953882	50_59
GTEX-11DXW	0.147773	-0.162371	0.0243554	0.02426	-0.0487016	-0.00476435	-0.0318647	40_49
GTEX-11DXX	0.0123739	0.124446	-0.0488451	-0.0514253	-0.0100151	-0.014386	-0.00953667	60_69
GTEX-11DXY	-0.00328013	-0.266123	-0.0354997	0.282013	0.0370262	-0.00166936	-0.0174952	60_69
GTEX-11DXZ	-0.000870082	-0.351151	0.342891	0.0273667	-0.0079721	-0.0157121	-0.0115167	50_59
GTEX-11DYG	0.0974016	-0.269759	0.00674154	0.12151	0.0628728	-0.0436075	-0.00090838	60_69
GTEX-11EI6	-0.0165752	0.0669875	-0.0354997	0.0786336	0.0074977	-0.034286	-0.0465045	60_69
GTEX-11EM3	-0.0491184	0.078935	0.040732	-0.0311909	-0.0162165	-0.0140643	-0.00646553	20_29
GTEX-11EMC	-0.021062	0.139147	0.00297222	-0.105367	-0.0392352	-0.0234279	0.020721	60_69
GTEX-11EQ8	0.0810097	-0.0830591	-0.0354997	0.000370624	0.0381051	-0.041317	0.0282565	60_69
GTEX-11EQ9	-0.153451	0.461513	0.0723047	-0.272282	-0.0874933	-0.0273694	0.0270312	30_39
GTEX-11GS4	-0.0202716	0.0301226	-0.0354997	0.0433021	-0.0115616	0.023003	-0.0304737	60_69
GTEX-11GSO	-0.0331031	0.0919532	-0.0354997	0.027223	-0.0454992	0.00217496	-0.0154572	60_69
GTEX-11GSP	-0.00458957	0.0437224	0.109	-0.100192	-0.011778	-0.0371841	0.0200482	60_69
GTEX-11I78	-0.0578162	0.0326186	0.105659	-0.0214884	-0.0133594	-0.0170478	-0.0259544	50_59
GTEX-11LCK	0.00764618	0.155627	-0.0664246	-0.042333	-0.0147996	-0.007452	-0.028426	30_39
GTEX-11NUK	0.157093	-0.280427	-0.0259265	0.0499845	0.0575005	-0.0353535	0.0087941	50_59
GTEX-11NV4	0.00653487	-0.272776	-0.0354997	0.0915217	0.118143	0.145727	-0.0535343	60_69
GTEX-11O72	-0.0643207	0.296535	-0.0299813	-0.13295	0.0100984	-0.0375265	-0.0216011	40_49
GTEX-11OC5	0.0810119	0.0102299	-0.00136636	-0.0560959	-0.0139845	0.0361026	-0.0480607	60_69
GTEX-11OF3	0.0549891	-0.185734	-0.0354997	0.0692703	0.0333285	0.0159367	0.0405765	60_69
GTEX-11ONC	-0.0681446	-0.180959	-0.0354997	0.28739	-0.0230801	-0.00181494	0.0393581	60_69
GTEX-11P7K	-0.0247104	-0.0331791	0.150658	-0.0396791	-0.0124419	-0.0160872	-0.0207222	30_39
GTEX-11P81	0.00855127	0.0327505	0.00284529	0.0160499	-0.0135179	-0.018136	-0.0259317	30_39
GTEX-11P82	-0.143425	0.419159	0.100375	-0.212271	-0.0858484	-0.0305485	-0.0271877	20_29
GTEX-11PRG	0.171808	-0.315749	-0.0354997	0.129478	0.00312177	-0.0244089	0.0228262	50_59
GTEX-11TT1	-0.0126283	0.106776	-0.00319151	-0.048289	-0.01122	-0.0160872	-0.0115222	20_29
GTEX-11TTK	-0.0724214	-0.0380155	-0.0372741	0.118745	-0.0445783	0.0116437	0.0809266	60_69
GTEX-11TUW	-0.0463015	0.301732	0.100227	-0.206017	-0.0556655	-0.0307364	-0.0441296	60_69
GTEX-11UD2	0.0391753	0.212303	-0.00220428	-0.148962	-0.00949621	-0.0466541	-0.0258371	50_59
GTEX-11VI4	0.00090139	0.0241595	0.0627513	-0.0558449	-0.012748	-0.00862101	-0.0079869	40_49
GTEX-11WQC	0.0306809	-0.0341943	-0.00496373	0.0296443	-0.0192881	0.0453948	-0.0373049	60_69
GTEX-11WQK	-0.0511629	-0.283654	0.375441	0.0521149	-0.0235505	-0.0501324	0.00119649	50_59
GTEX-11XUK	0.00609421	0.0606893	0.00944049	-0.0469528	-0.00188661	-0.00752929	-0.0172439	40_49
GTEX-11ZTS	0.0559127	-0.265755	-0.0372741	0.187653	0.0569192	0.00516261	-0.0400699	60_69
GTEX-11ZTT	-0.0444994	0.0635894	-0.0208335	-0.000768597	-0.00515886	-0.018136	0.0284183	60_69
GTEX-11ZU8	-0.0284078	0.0677198	-0.0354997	0.0560269	-0.0504916	0.0195174	-0.0103606	60_69
GTEX-11ZUS	0.0790013	-0.205019	-0.0100847	0.0968884	0.0427941	0.0472185	-0.0356703	30_39
GTEX-11ZVC	-0.000391653	0.212181	0.0240536	-0.118119	-0.0377253	-0.0283252	-0.0326472	50_59
GTEX-1211K	0.00754473	0.174482	-0.0820156	-0.0526583	-0.0185037	0.00149659	-0.0277338	60_69
GTEX-12126	0.0396606	-0.110206	-0.0354997	0.148086	0.0265776	-0.0401073	-0.00825731	20_29
GTEX-1212Z	-0.106515	0.133949	-0.0354997	0.0325517	-0.0276018	-0.0221046	0.0454739	60_69
GTEX-12584	-0.0110182	0.0153096	-0.0354997	0.0718935	-0.00256538	-0.0143536	-0.00351284	40_49
GTEX-12696	-0.0938463	0.0674365	0.0989343	-0.180985	-0.0342256	0.0248546	-0.0381292	60_69
GTEX-1269C	0.0320125	-0.0457717	-0.0372741	0.00384887	0.0359658	-0.0127584	0.0430035	60_69
GTEX-12BJ1	-0.0420493	0.159549	-0.0284378	-0.0441474	-0.016598	-0.00356767	-0.0209103	60_69
GTEX-12C56	0.0229085	0.066136	-0.018475	-0.0584849	-0.0186367	0.00732556	0.00306483	20_29
GTEX-12KS4	0.0286076	-0.355424	0.0264726	0.242719	0.0504587	0.0137986	-0.0252378	30_39
GTEX-12WSC	0.0431281	-0.245854	-0.0354997	0.134851	0.0409612	0.101216	-0.0519705	50_59
GTEX-12WSD	0.0132023	-0.297128	-0.0372741	0.189315	-0.00980892	0.156902	-0.02652	60_69
GTEX-12WSE	0.0094328	0.0876807	-0.0354997	-0.0458942	0.0218205	0.026094	-0.0433807	20_29
GTEX-12WSF	-0.0267321	-0.0913089	-0.0354997	0.0739338	0.0581064	0.0422203	-0.0158692	70_79
GTEX-12WSG	0.0664759	-0.287456	-0.0820156	0.242783	0.0290654	0.0043559	0.029403	50_59
GTEX-12WSH	-0.0235049	0.112818	-0.0281197	-0.0359585	0.0235816	0.0101591	-0.0413705	50_59
GTEX-12WSI	0.034378	-0.198313	-0.0354997	0.193301	0.0359931	-0.0181823	0.00528765	50_59
GTEX-12WSJ	0.0197416	0.163703	-0.0781334	-0.0596984	-0.0177523	-0.00281192	-0.0224368	40_49
GTEX-12WSK	0.00652385	0.0267223	0.0170939	-0.0539061	-0.0111392	0.00168646	0.0156301	40_49
GTEX-12WSL	-0.0449173	0.141309	-0.0157472	-0.0444966	-0.00868427	-0.00486362	-0.0187615	50_59
GTEX-12WSM	-0.0370868	0.121938	-0.0354997	-0.0618336	0.0150199	0.00817391	0.00954152	60_69
GTEX-12WSN	-0.0214185	0.0868715	0.0120401	-0.0320704	-0.000523851	-0.0160872	-0.0249735	40_49
GTEX-12ZZW	-0.0594337	0.132049	-0.0354997	-0.0355506	-0.0398944	-0.0106073	0.0691904	50_59
GTEX-12ZZX	0.108094	-0.266406	-0.0372741	0.110271	0.0907255	-0.0205438	-0.00641549	40_49
GTEX-13111	-0.0418797	0.134567	-0.0168998	-0.0209861	-0.0171576	-0.00761868	-0.0261873	50_59
GTEX-13113	-0.0338089	0.175862	-0.0749536	-0.061518	-0.0180993	0.00412661	0.0110028	60_69
GTEX-1313W	0.0207973	-0.117334	0.0817126	0.00810608	0.0454598	-0.0521812	0.0202504	50_59
GTEX-1314G	0.0401055	-0.448608	0.155309	0.0258835	0.0487942	0.00280316	0.111535	30_39
GTEX-131XE	-0.030802	-0.0475462	0.0328404	0.00957273	-0.00275907	0.0356202	0.00691223	50_59
GTEX-131XF	0.0152855	-0.0771822	0.0422244	0.0240426	-0.00450733	-0.0107216	0.014697	60_69
GTEX-131XG	0.0950332	0.0314442	-0.0184026	-0.0502995	-0.0172003	-0.0136132	-0.0243505	50_59
GTEX-131XH	-0.0163973	-0.235517	-0.0119424	0.227235	0.0340562	-0.0501324	0.0416412	50_59
GTEX-131XW	-0.0307197	-0.0587081	-0.0372741	0.114115	-0.0245131	0.0432909	0.0128356	50_59
GTEX-131YS	0.105194	-0.332976	0.0818156	-0.0070096	0.127829	-0.0521812	-0.0180205	60_69
GTEX-132AR	0.00358305	-0.0253953	0.0329692	0.0071253	0.00155245	-0.0143851	-0.00283813	50_59
GTEX-132NY	-0.0517286	-0.0584021	-0.0354997	0.187592	-0.000466318	0.00865327	-0.0354126	60_69
GTEX-132Q8	-0.0802141	-0.0328201	0.1036	-0.205232	0.0704439	0.0459601	0.0774116	60_69
GTEX-132QS	-0.0185259	0.202895	-0.0802412	-0.0598735	-0.0200783	0.00313302	-0.0234704	60_69
GTEX-1339X	0.128552	0.0656644	-0.0802412	-0.0683791	-0.0195179	0.00141191	-0.0236516	40_49
GTEX-1399R	0.1164	-0.393453	0.222704	0.108332	-0.0158934	-0.0160872	-0.0297512	30_39
GTEX-1399S	0.00200381	0.0527734	0.0173667	-0.0329514	-0.0120485	-0.016848	-0.0076847	30_39
GTEX-1399U	0.0437996	0.126593	-0.0716227	-0.0452219	-0.0157382	-0.0175037	-0.0176945	50_59
GTEX-139D8	0.0560128	-0.205499	0.00625627	0.0453857	0.119822	-0.00623073	-0.0131356	30_39
GTEX-139T6	-0.027349	0.163438	-0.0514112	-0.0806779	-0.0204211	0.00569274	0.0145672	50_59
GTEX-139T8	-0.055653	-0.0861176	0.220381	-0.231579	0.0519696	0.0225721	0.00600558	60_69
GTEX-139TS	-0.0442572	0.0785806	0.127611	-0.144698	-0.00966722	-0.0308933	-0.016766	60_69
GTEX-139TT	0.0586136	-0.276517	-0.0354997	0.221661	0.0924731	-0.0501324	-0.0088999	60_69
GTEX-139TU	-0.0520899	0.0182677	0.0837429	0.0417438	-0.0407482	0.00546421	-0.0492882	60_69
GTEX-139UW	0.028182	0.0512984	0.0752193	-0.100688	-0.0506519	-0.0341877	0.0176615	60_69
GTEX-13CF2	0.155145	-0.204085	-0.0354997	0.0922154	-0.0331044	0.0353027	0.00519257	60_69
GTEX-13CF3	0.0205896	0.0648618	-0.0820156	-0.0565123	-0.0112717	0.0164533	0.0505063	60_69
GTEX-13CIG	-0.0812781	0.148205	0.111972	-0.168807	-0.0338474	0.0217585	0.0122493	50_59
GTEX-13CZU	-0.0404483	0.135661	0.0150233	-0.0707672	-0.00794618	-0.00203977	-0.0256446	20_29
GTEX-13FTW	-0.0647203	0.0923337	0.0590978	-0.0415926	0.00221006	-0.0128555	-0.0306349	40_49
GTEX-13FTX	0.0187189	-0.125388	0.147363	-0.051731	-0.0155619	-0.0146882	0.0438988	20_29
GTEX-13FTY	0.0647718	-0.277424	0.118145	-0.0333289	0.0673227	0.0169633	-0.041209	40_49
GTEX-13FTZ	0.0383155	-0.102175	-0.0106679	0.0425037	0.0176159	-0.0212007	0.0469188	60_69
GTEX-13FXS	0.0420987	-0.249841	-0.0354997	0.101326	0.0994863	0.0310552	-0.0183642	50_59
GTEX-13G51	0.0239107	-0.260331	-0.0354997	0.241258	0.0791422	-0.0478282	-0.0397776	60_69
GTEX-13JUV	0.183263	-0.567175	0.0950782	0.0567508	0.0828615	0.0174153	0.0357355	40_49
GTEX-13O61	-0.063075	0.188218	-0.0308816	-0.0350476	-0.0101378	-0.0160872	-0.0291505	60_69
GTEX-13OVG	0.0171425	0.129207	-0.0638453	-0.0601409	-0.0181294	0.00363242	-0.0040279	60_69
GTEX-13OVH	0.00343574	0.236883	-0.0229342	-0.109393	-0.0515879	-0.0347421	-0.00140827	70_79
GTEX-13OVI	-0.00602072	0.0443155	-0.0122608	-0.00273578	-0.00982414	-0.018136	0.00727329	60_69
GTEX-13OVJ	-0.0593507	0.325402	0.011584	-0.217198	-0.0559277	-0.038516	0.0530322	50_59
GTEX-13OVK	0.0883244	-0.0515524	-0.0624308	-0.0315426	-0.0195614	-0.00558638	0.0861874	40_49
GTEX-13OVL	-0.0173468	-0.0682731	-0.0354997	0.0881683	0.0137151	0.00658971	0.0309675	50_59
GTEX-13OW6	0.115996	-0.209628	-0.0354997	0.0558218	0.0799881	0.00641667	-0.0392177	50_59
GTEX-13OW8	-0.036921	-0.226983	0.191815	0.0052413	-0.00330038	-0.0459581	0.041774	60_69
GTEX-13PL7	-0.00164153	-0.121367	0.0446306	0.0530022	-0.00990506	0.0325738	0.00531862	60_69
GTEX-13PLJ	0.0689854	-0.223122	-0.0372741	-0.0261705	0.0842925	0.0808954	0.041274	60_69
GTEX-13S7M	-0.0587923	0.239849	-0.0372741	-0.116536	-0.00175829	0.0266967	-0.033159	60_69
GTEX-13S86	0.00129621	0.0321742	0.0181059	-0.0273121	-0.00510094	0.0060439	-0.0213689	40_49
GTEX-13SLX	0.0497933	-0.169415	-0.0372741	0.163639	-0.0154082	0.0271528	0.000538876	50_59
GTEX-13U4I	0.0604362	-0.0852884	0.0162132	0.0258714	0.00332913	-0.000678705	-0.0172714	40_49
GTEX-13VXT	-0.0294615	0.10966	-0.00335608	-0.017166	-0.0149208	-0.018136	-0.0240086	20_29
GTEX-13VXU	-0.0544055	-0.050366	-0.0354997	0.20215	0.00291464	-0.00458848	-0.0399515	50_59
GTEX-13W3W	-0.0578162	0.212527	-0.0451025	-0.0680314	-0.0136715	-0.00465249	-0.0206413	60_69
GTEX-1477Z	0.0553302	-0.104917	0.00416357	-0.095126	-0.00871357	0.0354515	0.113161	60_69
GTEX-147F3	-0.0392287	0.101976	-0.00112273	-0.0258681	-0.0165422	-0.0015612	-0.0150415	50_59
GTEX-147F4	0.116309	-0.022034	-0.0354997	-0.190972	-0.00528313	0.0221077	0.130026	50_59
GTEX-147GR	0.0944677	-0.136648	0.0482477	-0.148031	-0.0253037	-0.0347686	0.0353011	60_69
GTEX-147JS	0.0661451	-0.31457	-0.0354997	0.210066	-0.0307607	0.0242462	-0.0142877	60_69
GTEX-148VI	0.18077	-0.483749	-0.0518519	0.119954	0.138468	0.0673034	0.0317167	60_69
GTEX-148VJ	-0.0810102	0.310923	-0.0354997	-0.0832925	-0.0346074	-0.0501324	-0.00612756	70_79
GTEX-1497J	-0.0440743	-0.110261	0.0887505	0.0472365	0.0298935	0.0105573	-0.0182642	60_69
GTEX-14A5H	-0.00941935	0.224743	-0.0354997	-0.0709072	-0.0256787	-0.0496182	-0.0133663	60_69
GTEX-14A5I	-0.0505519	0.237243	-0.0083068	-0.117257	-0.040194	0.00192075	-0.00382728	50_59
GTEX-14A6H	0.240422	-0.366139	-0.0161147	0.0751135	0.0533062	0.0174572	-0.0139435	30_39
GTEX-14ABY	0.0745219	-0.296416	0.139332	-0.0322676	0.0674451	0.0330443	-0.00518072	50_59
GTEX-14AS3	0.0428356	-0.356427	0.0564642	0.0411705	0.0667041	0.112547	-0.00355705	40_49
GTEX-14B4R	-0.0647203	0.038148	0.0782023	-0.0307824	-0.00500415	-0.0147269	0.00272173	30_39
GTEX-14BIL	-0.0168457	-0.0657175	0.00617487	0.0476274	-0.00921141	-0.0224433	0.0578074	50_59
GTEX-14BIM	-0.105327	0.428127	0.0671227	-0.222159	-0.0664781	-0.0467044	-0.0355547	60_69
GTEX-14BIN	-0.0643554	0.00629746	-0.0289425	0.0177504	0.0749628	0.0551486	-0.0418349	50_59
GTEX-14BMU	-0.00988071	0.104568	-0.000763279	-0.051291	-0.014188	-0.0150333	-0.0107999	20_29
GTEX-14BMV	0.140926	-0.178462	0.00874552	-0.0183853	-0.00224011	0.0130247	-0.0438116	50_59
GTEX-14C38	0.0199704	0.0516138	-0.0606433	-0.031495	-0.00415282	0.00546127	0.0230839	50_59
GTEX-14C39	-0.0687425	0.218807	0.0363794	-0.144397	-0.0460591	-0.0416641	0.048271	40_49
GTEX-14C5O	-0.062002	0.00287409	0.00641642	-0.168593	0.00385333	0.106323	0.131382	60_69
GTEX-14DAQ	0.075962	-0.297368	0.0237164	0.0821148	0.0437668	0.0368886	-0.0396106	60_69
GTEX-14DAR	-0.0300762	0.099427	0.022156	-0.0442146	-0.0185733	-0.0153952	-0.00948534	50_59
GTEX-14E1K	-0.0647203	0.072385	0.0730312	-0.0387974	-0.0108661	-0.0160872	-0.0111069	50_59
GTEX-14E6C	-0.0908675	0.15699	-0.024028	0.0328708	-0.0644695	0.0284286	-0.0186707	40_49
GTEX-14E6D	0.015713	0.026238	-0.0354997	-0.0127028	0.0929182	-0.0480919	-0.0401117	50_59
GTEX-14E6E	-0.055074	0.227722	-0.0396887	-0.0688884	-0.0153874	-0.0122378	-0.032607	30_39
GTEX-14E7W	0.128307	-0.176684	-0.0337434	0.0438879	0.0646279	0.0186403	-0.0442039	70_79
GTEX-14H4A	0.000180943	0.162565	-0.0458021	-0.0637689	-0.015981	-0.00774183	-0.0268411	40_49
GTEX-14ICK	-0.0647203	0.197919	-0.0588845	-0.0334877	-0.00701123	-0.00210561	-0.0278714	40_49
GTEX-14ICL	-0.049678	-0.0923482	0.0668708	0.0207728	0.0445373	0.0224018	-0.00871815	30_39
GTEX-14JFF	-0.0826992	-0.140115	-0.0354997	0.199887	0.0837343	0.00673896	-0.0150001	60_69
GTEX-14JG1	0.03992	-0.291916	0.165544	0.0987335	0.0300812	-0.0501324	-0.00739436	40_49
GTEX-14JG6	0.0146616	-0.000315201	0.0190834	-0.0250367	-0.0151098	-0.00222144	0.0115495	30_39
GTEX-14JIY	0.0767743	0.0678938	-0.0354997	-0.14324	0.00651566	-0.0105564	0.0583659	60_69
GTEX-14LLW	-0.0937322	0.376358	0.00134451	-0.171066	-0.0438829	-0.0434624	-0.00653191	70_79
GTEX-14LZ3	-0.0473562	0.320081	-0.0220751	-0.135665	-0.0400857	-0.0319921	-0.0238804	60_69
GTEX-14PHW	-0.0341535	-0.0791683	0.0677833	-0.079913	-0.0094418	0.0162419	0.137678	60_69
GTEX-14PHY	-0.0192782	0.0603636	-0.0067438	-0.0191206	-0.0124215	-0.00791985	0.0077317	60_69
GTEX-14PII	-0.0890953	0.118938	-0.0354997	0.0429475	0.00610258	-0.0223995	-0.000740405	60_69
GTEX-14PJ2	0.240448	-0.380554	-0.0742118	-0.0367524	0.0661792	0.0805194	-0.0121573	50_59
GTEX-14PJ3	-0.0632301	0.194858	-0.00540607	-0.068034	-0.0191522	-0.0077075	-0.0274899	50_59
GTEX-14PJ4	-0.0647203	0.0780839	0.0197095	-0.036708	0.0278998	-0.0160872	-0.00433936	60_69
GTEX-14PJ5	-0.00211793	-0.0327253	0.095731	-0.028359	-0.0128362	-0.018136	0.00105478	60_69
GTEX-14PJ6	-0.0262792	0.0680868	-0.0519225	-0.00146916	-0.0141428	-0.00162112	0.0299594	60_69
GTEX-14PJM	-0.0287631	-0.0628391	0.0635256	0.063544	0.00570903	-0.0326721	-0.0404847	50_59
GTEX-14PJN	0.000679114	0.076797	-0.0223058	-0.0250609	-0.0168337	-0.0160872	0.00664974	30_39
GTEX-14PJO	-0.138557	0.206246	0.162145	-0.170913	-0.0491515	-0.0183215	0.0288056	60_69
GTEX-14PJP	-0.0494565	0.20831	-0.0400422	-0.0738119	-0.0149838	-0.000313683	-0.0258633	20_29
GTEX-14PK6	0.014097	0.0451095	-0.00400188	-0.0444548	0.0033737	0.00205252	-0.0135647	70_79
GTEX-14PKU	0.0279141	0.106229	-0.0820156	-0.0378731	-0.0165008	0.00851647	-0.00365875	40_49
GTEX-14PKV	-0.00478024	0.0322285	0.0317549	-0.0723533	-0.0187476	0.0189912	0.015518	20_29
GTEX-14PN3	-0.0578162	0.164089	-0.0603478	-0.0203162	-0.0058083	-0.00272114	-0.0144684	60_69
GTEX-14PN4	-0.00275876	0.412695	-0.0354997	-0.258257	-0.0859711	-0.0244742	0.0145187	50_59
GTEX-14PQA	-0.0681112	0.280156	0.0364604	-0.171153	-0.0278675	-0.0214749	-0.00898359	50_59
GTEX-14XAO	-0.0544047	0.187837	-0.0202722	-0.0738636	-0.0129264	-0.00140068	-0.0223582	60_69
GTEX-15CHC	-0.0317456	0.122701	-0.0411309	-0.055638	-0.0150239	-0.00619793	0.029647	60_69
GTEX-15CHQ	-0.0353327	-0.227281	-0.0354997	0.19757	0.097789	-0.00756344	0.0110328	60_69
GTEX-15CHR	-0.0647203	0.0793247	0.0912727	-0.051688	-0.0158737	-0.00745113	-0.0270259	50_59
GTEX-15D1Q	-0.0178241	0.0910917	0.0783735	-0.0341873	-0.0763062	-0.0117695	-0.0495874	40_49
GTEX-15D79	0.0536961	-0.111045	-0.0354997	0.094176	-0.0110595	0.0462003	-0.0257117	50_59
GTEX-15DCD	-0.05121	-0.0651473	-0.0372741	0.167785	0.0284009	0.0234367	-0.0469645	70_79
GTEX-15DCE	-0.0368636	-0.0238919	-0.0223265	0.00984546	-0.00955602	0.0146785	0.0719523	20_29
GTEX-15DYW	-0.0157219	-0.260642	-0.0372741	0.234766	0.0330025	0.0920908	-0.0342333	60_69
GTEX-15DZA	-0.0408238	0.0414912	0.0192011	-0.0285469	-0.0135135	-0.00788452	0.0326879	30_39
GTEX-15EO6	-0.0424433	0.316953	-0.0184744	-0.264712	-0.0476104	-0.0107783	0.0873189	50_59
GTEX-15ETS	-0.0029061	0.0605973	0.0129351	-0.0403551	-0.0158555	-0.0140111	0.00220679	40_49
GTEX-15EU6	0.0407899	0.164216	-0.0788064	-0.072462	-0.020946	-0.00590586	-0.0230477	50_59
GTEX-15G19	-0.0942418	-0.293872	-0.0354997	0.27973	0.133532	-0.000354524	0.0309593	60_69
GTEX-15G1A	0.0160267	0.163541	-0.0802412	-0.0471836	-0.01352	-0.00942589	-0.0253584	30_39
GTEX-15RIE	-0.00914867	0.0011353	0.0607637	-0.0333931	-0.0138939	0.00432224	-0.00594729	60_69
GTEX-15RIF	-0.0525924	0.15683	0.00120144	-0.0602078	-0.0189515	-0.015796	-0.00664491	20_29
GTEX-15RIG	-0.063173	0.19841	-0.0528098	-0.0284995	-0.0134545	-0.0160872	-0.0205477	40_49
GTEX-15RJ7	-0.0210412	-0.0614391	0.0807998	0.0238717	-0.00969889	-0.0159503	0.00729633	40_49
GTEX-15RJE	-0.0878797	0.273945	0.107096	-0.219812	-0.0381997	-0.0389543	0.0240584	40_49
GTEX-15SB6	-0.0415473	0.0460886	0.0250604	-0.0279415	-0.0131026	-0.0143877	0.0284414	50_59
GTEX-15SDE	0.0214836	-0.144453	0.145735	0.0104333	-0.00684643	-0.018136	-0.00560518	50_59
GTEX-16AAH	-0.0523775	0.139348	-0.0695797	-0.00694581	-0.00460133	-0.0160872	0.014082	50_59
GTEX-16BQI	0.0263987	0.0440132	0.00700231	-0.0505375	-0.0146504	-0.0109405	0.00132551	30_39
GTEX-16MT8	0.0614147	0.00391701	-0.0372741	-0.0581891	-0.00471357	0.0043177	0.0495538	60_69
GTEX-16MT9	0.0334176	-0.393758	-0.0820156	0.375802	0.0536273	0.0269195	-0.011381	60_69
GTEX-16MTA	-0.0479362	0.164484	-0.0241254	-0.0679524	-0.00842719	-0.00169983	-0.010505	50_59
GTEX-16NGA	-0.00786351	0.041379	0.0164533	-0.0170359	-0.0149072	-0.0058423	-0.00957204	40_49
GTEX-16NPV	-0.0462285	0.162841	-0.0372741	-0.0981517	0.0187533	-0.000718339	0.0198043	50_59
GTEX-16NPX	0.0277157	-0.316242	-0.0802412	0.216613	0.131101	0.0572287	-0.0323367	50_59
GTEX-16XZY	-0.0420168	0.144847	-0.0802412	0.0271247	-0.0111007	-0.0160872	-0.0186877	70_79
GTEX-16XZZ	0.0439499	-0.064126	-0.0421135	-0.0463342	0.00718547	-0.00667289	0.11195	60_69
GTEX-16YQH	-0.00122265	0.0852911	0.0158048	-0.0257199	-0.0396316	-0.0248864	0.0106181	30_39
GTEX-16Z82	-0.0347189	0.0830192	-0.0255869	0.0342759	-0.0228898	0.00896874	-0.0228149	60_69
GTEX-178AV	0.00708801	-0.175138	0.154594	-0.0335718	-0.00656206	0.00107082	0.0563571	40_49
GTEX-17EUY	0.0205833	0.0880613	-0.00606317	-0.0585814	-0.0185828	-0.00113411	-0.0204447	20_29
GTEX-17EVP	0.154622	-0.15123	0.0197913	-0.0224985	-0.0201847	-0.0187878	0.0239865	40_49
GTEX-17EVQ	0.00123357	0.0376301	-0.00472161	0.019639	0.0114901	-0.0208222	-0.0284988	70_79
GTEX-17GQL	-0.0447313	0.0398357	-0.00803128	0.02498	-0.0167114	-0.0160872	0.0245838	60_69
GTEX-17HG3	0.0999737	-0.0411088	0.0734652	-0.0769483	-0.0351159	-0.00737506	-0.00206139	30_39
GTEX-17HGU	0.079361	-0.166773	-0.0339982	0.0922244	0.0366289	-0.0160872	0.0124825	50_59
GTEX-17HHE	0.0958908	-0.29614	0.117894	0.0504977	0.0501706	-0.0128745	-0.00160035	50_59
GTEX-17HHY	0.077068	-0.302238	-0.0354997	0.143647	0.0216955	0.0498549	-0.00789272	50_59
GTEX-17HII	-0.0366282	0.293624	0.00718093	-0.165092	-0.0642485	-0.0269539	0.0123707	50_59
GTEX-17JCI	0.122684	-0.4788	0.0285229	0.216191	0.0330452	0.0451167	0.0142089	60_69
GTEX-17KNJ	-0.0647203	0.0807443	0.0255862	-0.0179824	-0.0132094	-0.00202749	-0.00455254	50_59
GTEX-17MFQ	-0.0247992	0.0974997	0.0194201	-0.0301798	-0.0151139	-0.0119744	-0.0310142	20_29
GTEX-183FY	-0.0313508	0.149537	-0.0230294	-0.0308363	-0.0164903	-0.0116663	-0.0323256	20_29
GTEX-183WM	0.0182519	0.392091	-0.0372741	-0.202958	-0.083181	-0.0219149	-0.0459883	70_79
GTEX-18465	0.000648426	-0.0331273	0.164942	-0.0507574	-0.00796442	-0.0144129	-0.0452973	50_59
GTEX-18A66	-0.063546	0.332424	-0.0354997	-0.0874981	-0.0590898	-0.0329513	-0.0335855	60_69
GTEX-18A67	-0.000237943	0.0719497	-0.0685423	0.0329654	-0.0127341	-0.001314	-0.0182485	50_59
GTEX-18A6Q	0.136509	-0.108146	0.0112714	-0.0460383	0.0252921	-0.0113449	-0.0015374	60_69
GTEX-18A7A	0.0424825	-0.198922	0.0744004	0.0256582	0.00323559	0.020107	0.0286111	50_59
GTEX-18A7B	-0.0960767	0.0914742	0.0274914	-0.121267	-0.0469316	0.00859687	0.156966	70_79
GTEX-18D9A	0.0380134	-0.131683	-0.0291608	0.0437477	0.0332268	0.00394329	0.0445238	30_39
GTEX-18D9B	-0.0647203	-0.00253619	0.0971114	-0.0314649	-0.0122525	-0.0160872	0.033788	60_69
GTEX-18D9U	-0.0410825	-0.214227	-0.0802412	0.265604	0.0565817	0.0397933	-0.0225901	40_49
GTEX-18QFQ	-0.0143872	0.0769108	0.0457071	-0.0482086	-0.0181512	-0.0104575	-0.0275752	30_39
GTEX-1A32A	-0.0126884	0.155523	-0.0372741	-0.0630469	-0.0439898	-0.0244211	0.0449233	50_59
GTEX-1A3MV	-0.0358689	-0.0376143	0.097319	0.0321535	-0.0157584	-0.0159969	-0.0203957	30_39
GTEX-1A3MW	-0.0447851	0.434006	-0.0372741	-0.239753	-0.0583537	-0.0221267	-0.0126871	60_69
GTEX-1A3MX	-0.0582855	0.433486	-0.0354997	-0.249495	-0.0726522	-0.0251397	0.0278395	60_69
GTEX-1A8FM	-0.0723363	-0.122597	-0.0372741	0.245284	-0.0257325	-0.00680334	0.028373	50_59
GTEX-1A8G6	-0.00460837	0.0208698	-0.0354997	0.0376836	-0.018004	0.0270146	-0.00720254	60_69
GTEX-1A8G7	-0.000960306	-0.0675786	-0.0354997	0.148344	0.0207169	-0.0071378	-0.0379673	60_69
GTEX-1AMEY	-0.0129256	0.172689	-0.0745197	-0.0415979	-0.0149772	-0.0179045	-0.00815245	30_39
GTEX-1AMFI	0.0310234	-0.0155331	0.0771821	-0.0373272	-0.0135041	-0.018136	-0.0210938	50_59
GTEX-1AX8Z	-0.0395002	0.140768	-0.0174057	-0.0289789	-0.00343662	-0.0160872	-0.0315207	60_69
GTEX-1AX9I	-0.000711518	0.0706148	-0.0354997	-0.0126858	8.0692e-05	0.028586	-0.0321302	60_69
GTEX-1AX9J	0.0294093	0.135437	-0.0802412	-0.0745627	-0.0190328	0.0136899	-0.000860638	60_69
GTEX-1AX9K	-0.0647203	0.0644235	0.0265284	-0.0272199	-0.0197597	-0.00776669	0.0323529	50_59
GTEX-1AYCT	0.00663273	0.0583537	-0.0700152	-0.017585	-0.0202102	0.0114211	0.0352412	50_59
GTEX-1AYD5	0.0886342	-0.49015	-0.03378	0.341301	0.0765667	0.0449948	-0.0303227	50_59
GTEX-1B8KE	-0.0647203	-0.0318575	0.129507	-0.0369851	0.0154187	-0.00107124	-0.00645345	50_59
GTEX-1B8KZ	0.0477183	-0.175879	0.00436197	0.0691846	0.00213747	0.00852128	0.0477935	50_59
GTEX-1B8L1	0.159165	-0.309825	0.00176881	0.0276836	0.0145359	0.00176137	0.0734597	60_69
GTEX-1B8SF	0.0440672	-0.208455	-0.0354997	0.127824	0.0299524	0.0508323	-0.0405492	60_69
GTEX-1B8SG	0.041039	0.22448	-0.00371897	-0.136538	-0.0568054	-0.0230261	-0.0251771	50_59
GTEX-1B932	0.0205938	-0.0541827	-6.93075e-05	0.0498033	0.0128275	-0.0107989	-0.0155624	40_49
GTEX-1B933	0.0206469	-0.171886	-0.0372741	0.155652	0.0337411	0.00952081	0.00862551	50_59
GTEX-1B97I	0.0158441	0.0753279	-0.00180349	-0.0628741	-0.017438	-0.00864396	0.00342586	40_49
GTEX-1B97J	0.00763373	0.0634771	-0.0464261	-0.0016402	-0.0149478	-0.018136	0.0126506	50_59
GTEX-1B996	-0.0289769	0.356565	-0.00487685	-0.212212	-0.0703169	-0.0175936	-0.00233589	60_69
GTEX-1BAJH	-0.0345754	-0.240121	-0.0354997	0.226835	0.0621512	0.0241726	-0.0195209	70_79
GTEX-1C2JI	-0.0647203	0.147752	-0.04266	-0.0117123	-0.000637611	-0.00976064	-0.0144227	50_59
GTEX-1C475	-0.0392078	0.137719	-0.0348544	-0.0508068	-0.0152626	-0.00490678	0.0099307	40_49
GTEX-1C4CL	0.0385507	-0.128754	0.0654524	0.0035082	-0.0189493	0.00045947	0.043571	30_39
GTEX-1C64N	0.223259	-0.244432	0.121649	-0.0474033	-0.0149457	-0.0419331	-0.0213342	50_59
GTEX-1C64O	-0.00704286	0.188539	-0.0786416	-0.066865	-0.0178447	0.00503958	-0.0193459	60_69
GTEX-1C6VQ	-0.0543007	0.14191	0.100463	-0.166981	-0.0435505	-0.0266963	0.0694096	50_59
GTEX-1C6VR	0.000606324	-0.0669832	-0.0354997	0.00618414	0.0529567	0.0146949	0.0482942	60_69
GTEX-1C6VS	0.037642	0.301766	-0.0354997	-0.204601	-0.0610845	-0.0255894	0.00762055	60_69
GTEX-1CAMR	-0.0215025	0.225604	-0.0802412	-0.0806779	-0.0208216	0.00569077	-0.0242136	20_29
GTEX-1CAMS	-0.0357083	0.176541	-0.0253238	-0.0610613	-0.0136045	-0.018136	-0.0200956	40_49
GTEX-1CB4E	-0.0303943	0.119014	0.00907783	-0.0530534	-0.0158946	-0.0101382	-0.0147731	60_69
GTEX-1CB4G	0.0775432	-0.123867	-0.0354997	0.124851	-0.0178866	0.0164267	-0.0263885	60_69
GTEX-1CB4H	-0.0958554	0.10965	-0.0372741	0.0903208	-0.0480984	0.0291221	-0.0288386	60_69
GTEX-1CB4I	0.00920659	0.0790325	-0.0174333	-0.0497498	-0.0137413	0.00277081	-0.00624725	50_59
GTEX-1CB4J	-0.0442435	0.128667	-0.0244556	-0.040088	-0.0150196	-0.0253299	0.0407227	60_69
GTEX-1E1VI	-0.0394757	0.139352	0.0350829	-0.0992902	-0.0179937	-0.00207223	0.00464991	50_59
GTEX-1E2YA	-0.095341	0.0379668	-0.0354997	0.196985	-0.0554543	-0.0122351	-0.0161686	50_59
GTEX-1EH9U	-0.0822356	0.410536	-0.0137772	-0.225615	-0.0432621	-0.00802112	-0.0173716	60_69
GTEX-1EKGG	0.0439702	-0.116132	-0.0354997	0.105723	0.00890679	-0.0373083	0.0505941	60_69
GTEX-1EMGI	0.0691539	-0.165052	0.0942354	-0.0313225	0.073338	-0.00644714	-0.024949	60_69
GTEX-1EN7A	-0.0389406	0.00232061	0.0912005	0.006473	-0.039038	-0.0325397	-0.0162094	40_49
GTEX-1EU9M	-0.0110934	0.0693498	-0.0354997	0.0742111	-0.0351586	-0.0139608	-0.027595	60_69
GTEX-1EWIQ	-0.0245359	-0.05901	-0.0372741	0.136663	0.0304881	-0.000626475	-0.0266787	70_79
GTEX-1EX96	-0.0354814	0.0772587	0.0166056	-0.0822385	0.00588716	0.0560714	-0.0178497	50_59
GTEX-1F48J	-0.0537195	0.357511	-0.0372741	-0.137958	-0.0424103	-0.0293848	-0.0377381	50_59
GTEX-1F52S	-0.0412026	0.375783	-0.0313981	-0.175466	-0.0497427	-0.0253006	-0.0336465	60_69
GTEX-1F5PK	-0.040128	0.117725	0.0189309	-0.0475845	-0.0143307	-0.011934	-0.0188406	50_59
GTEX-1F6I4	0.0583877	-0.126965	-0.0354997	0.0248295	0.00842548	0.0682242	0.0148823	60_69
GTEX-1F6IF	0.0448655	-0.023778	-0.0354997	0.0286148	-0.0102226	-0.017994	0.0342673	60_69
GTEX-1F75I	-0.0457977	0.123373	0.00851725	-0.0806779	-0.0195714	0.00485724	0.0131381	40_49
GTEX-1F75W	-0.0991538	0.0115947	-0.0354997	0.145629	-0.00177264	0.0480048	-0.0485488	60_69
GTEX-1F7RK	-0.0579407	-0.0777358	-0.0372741	0.152745	0.00840591	0.0256534	-0.00297413	20_29
GTEX-1F88F	-0.0294355	0.0349239	-0.0372741	0.0267639	0.0252086	0.0161354	-0.0172958	60_69
GTEX-1GF9U	-8.77601e-05	0.087542	-0.0361632	-0.0340715	-0.0139206	-0.00579471	0.00510718	40_49
GTEX-1GF9V	0.0532185	-0.187557	-0.0354997	0.179307	0.0452566	-0.046959	-0.0089955	60_69
GTEX-1GF9W	-0.106363	0.43278	0.0409927	-0.217939	-0.0701048	-0.0436251	-0.0154876	60_69
GTEX-1GF9X	0.0477354	-0.129012	0.0725039	-0.0153107	-0.0154927	0.0142489	0.0279384	40_49
GTEX-1GMR2	-0.0479143	0.0189902	-0.000919966	-0.0806779	-0.0205138	0.0171334	0.117741	50_59
GTEX-1GMR3	0.0340769	-0.27077	0.153832	0.099317	-0.0119827	-0.00642398	-0.00550628	40_49
GTEX-1GMR8	-0.0941304	0.127207	0.0653162	-0.123212	0.0509212	0.00929346	-0.0173849	50_59
GTEX-1GMRU	0.031493	-0.19663	-0.0354997	0.0647032	0.0705907	0.0940954	-0.0158659	50_59
GTEX-1GN1U	-0.0834165	0.18235	0.127807	-0.171491	-0.0372795	-0.0287931	0.0175377	50_59
GTEX-1GN1V	0.0403636	0.245657	-0.0354997	-0.138572	-0.0317055	-0.0184875	-0.0415025	60_69
GTEX-1GN1W	0.000521431	0.148074	-0.0518706	-0.0615844	-0.0148055	-0.0139157	-0.00380789	50_59
GTEX-1GN2E	0.0160172	-0.00943918	0.0324422	0.054363	-0.0235442	-0.0054254	-0.0441603	60_69
GTEX-1GN73	0.0137843	-0.0556222	0.141582	-0.181555	0.00671869	-0.0463984	-0.00408741	60_69
GTEX-1GPI6	-0.0927398	0.234494	-0.0354997	-0.0901175	0.0046196	0.00905223	-0.00955513	60_69
GTEX-1GPI7	0.0185121	0.143837	-0.0522402	-0.042653	-0.019081	-0.0160872	-0.0284491	20_29
GTEX-1GTWX	0.0330272	-0.0216256	0.0995556	-0.102932	-0.0184097	-0.0168114	0.0157873	60_69
GTEX-1GZ2Q	-0.0115519	0.14089	-0.0354997	-0.0748131	-0.0073804	0.0510183	-0.0424101	40_49
GTEX-1GZ4H	-0.0578162	0.119549	-0.028475	-0.0190192	-0.0180054	-0.00286444	0.00924282	50_59
GTEX-1GZHY	-0.00815762	0.0629605	-0.0326571	0.0480223	-0.00478934	-0.0101314	-0.0362209	50_59
GTEX-1H11D	-0.0530425	-0.0458537	0.103602	0.00676054	-0.021446	0.00994507	0.00387284	40_49
GTEX-1H1CY	0.0383417	0.0169735	0.0114708	-0.0758088	0.00545304	0.00809325	0.014503	60_69
GTEX-1H1DE	0.114068	0.0430057	-0.0611531	-0.0539851	-0.0187218	0.00131773	-0.0206934	20_29
GTEX-1H1DF	0.0191488	0.364696	-0.0372741	-0.200285	-0.06744	-0.0180014	-0.0418183	40_49
GTEX-1H1DG	0.0946555	-0.0737981	-0.0802412	-0.0273549	0.034862	-0.0126955	0.0684106	70_79
GTEX-1H1E6	-0.0101151	0.207983	-0.0587853	-0.0758461	-0.0193653	-0.0139973	-0.0260351	30_39
GTEX-1H23P	-0.085529	0.14379	-0.0354997	-0.0771835	-0.0369119	-0.0338518	0.145439	60_69
GTEX-1H3NZ	0.0912366	-0.213905	-0.00228583	-0.00676497	0.0270243	0.0836686	-0.0489255	60_69
GTEX-1H3O1	0.00408724	0.181722	-0.0354997	-0.0427346	-0.0515458	-0.0185784	-0.0171971	60_69
GTEX-1H4P4	-0.00978346	-0.0277042	-0.0354997	0.102282	-0.0279483	0.0372923	-0.0183852	50_59
GTEX-1HB9E	-0.0657839	0.240019	-0.0209792	-0.0416221	-0.0479995	-0.0476017	0.00422103	50_59
GTEX-1HBPI	0.0497909	-0.300949	-0.0354997	0.314861	-0.0440542	0.00133341	-0.0480359	50_59
GTEX-1HBPM	-0.102701	0.299196	0.0183682	-0.111396	-0.0570511	-0.0163269	-0.0110638	60_69
GTEX-1HC8U	-0.00474274	0.00601757	0.0648616	-0.00765006	-0.0110247	-0.018136	-0.0267143	40_49
GTEX-1HCU6	-0.0463524	0.231541	-0.0372741	-0.0235999	-0.0317214	-0.0329243	-0.0406426	60_69
GTEX-1HCU7	0.013296	-0.164658	-0.0263816	0.132705	0.0661474	0.00690391	-0.024174	50_59
GTEX-1HCU8	0.088058	-0.113154	-0.0372741	0.0687249	0.0510597	-0.00291776	-0.0445708	60_69
GTEX-1HCU9	-0.0494374	0.0305521	-0.0623501	0.0153598	0.02866	-0.0160872	0.057141	20_29
GTEX-1HCUA	0.0284294	0.0368891	-0.0261825	-0.0154495	-0.0150299	-0.018136	0.0120908	50_59
GTEX-1HCVE	-0.151341	-0.0419943	0.00558451	0.181917	-0.00205231	-0.0246661	-0.0254806	50_59
GTEX-1HFI6	0.0727168	-0.315749	0.0569716	0.0704308	0.0877848	0.0501526	-0.0307839	40_49
GTEX-1HFI7	-0.0578162	0.130212	-0.0334568	0.00761596	-0.012258	-0.018136	-0.0135493	50_59
GTEX-1HKZK	-0.00240574	0.167515	-0.0620954	-0.0510438	-0.0211869	0.00331308	-0.0302578	40_49
GTEX-1HR98	-0.0909653	-0.125933	-0.0354997	0.300654	-0.0173598	0.0124015	-0.0230445	60_69
GTEX-1HR9M	-0.0335998	0.211943	-0.0354997	-0.14019	0.00685884	-0.0415677	0.0523091	60_69
GTEX-1HSGN	-0.00444828	0.0491666	-0.0325586	0.0180985	-0.00849035	-0.015778	-0.00337852	40_49
GTEX-1HSKV	0.0318942	-0.0978776	-0.0333421	0.0609636	-0.0113934	-0.00842089	0.0607195	60_69
GTEX-1HSMO	0.00287189	0.211468	0.00718251	-0.135342	-0.0491178	-0.0501324	0.0333224	60_69
GTEX-1HSMP	-0.0647203	0.1554	-0.0778843	-0.0173612	-0.0202231	0.00985159	0.018776	70_79
GTEX-1HSMQ	-0.0647203	0.183718	0.00318306	-0.0646565	-0.0159624	-0.00810748	-0.0296164	50_59
GTEX-1HT8W	0.0241505	-0.132284	0.0698862	-0.00346973	0.040075	0.0228557	-0.000959943	30_39
GTEX-1HUB1	0.140651	-0.586354	-0.0802412	0.376143	0.0540975	0.100027	-0.0182038	60_69
GTEX-1I19N	-0.0312816	0.358968	-0.0354997	-0.186906	-0.0700333	-0.0076134	-0.00738074	70_79
GTEX-1I1CD	-0.000684243	0.0776643	-0.0372741	0.0108222	-0.00135057	-0.0336371	0.00348603	60_69
GTEX-1I1GP	-0.0503141	0.234509	-0.0354997	-0.0458696	-0.0300648	-0.0381727	-0.0143351	50_59
GTEX-1I1GQ	0.287266	-0.177995	0.0524709	-0.132158	-0.0147704	-0.000812825	-0.0229356	50_59
GTEX-1I1GR	0.0565659	-0.282323	-0.0354997	0.156439	0.0290099	-0.010495	0.0059828	60_69
GTEX-1I1GS	-0.0278504	0.320261	-0.0354997	-0.184777	-0.0463404	-0.0316291	0.0260896	60_69
GTEX-1I1GT	-0.0433021	0.0170916	0.0563221	-0.0275172	-0.0095939	-0.018136	0.0277469	60_69
GTEX-1I1GV	0.0446685	-0.0790178	-0.0354997	0.0742823	-0.030514	-0.00585908	0.0473624	60_69
GTEX-1I1HK	-0.0423373	-0.143822	0.123727	0.0144664	0.0307663	0.013189	-0.0373746	60_69
GTEX-1I4MK	-0.0158614	0.0932492	-0.035136	-0.0292144	-0.0170804	0.010538	-0.00388366	50_59
GTEX-1I6K6	-0.0296777	0.0588391	-0.053594	0.0496761	0.0176201	-0.0160872	-0.0229381	30_39
GTEX-1I6K7	-0.0128594	0.157439	-0.0325497	-0.0579257	-0.0163756	-0.00224408	-0.0316458	40_49
GTEX-1ICG6	-0.0578162	0.124147	-0.0168174	-0.00267649	-0.0138326	-0.018136	-0.0122571	70_79
GTEX-1ICLY	-0.00474194	-0.0253852	-0.0559303	0.0483138	0.0170219	-0.0158574	0.0404174	50_59
GTEX-1IDFM	-0.0296664	0.174927	0.0143054	-0.103786	-0.0317056	-0.0377769	0.0339566	60_69
GTEX-1IDJC	-0.0179576	0.10084	-0.0802412	0.00119502	-0.0177608	0.00510067	0.0126621	50_59
GTEX-1IDJD	-0.0223557	-0.0753309	0.121661	0.0305642	-0.0161045	-0.0160872	-0.0185088	30_39
GTEX-1IDJE	0.0268064	-0.056712	0.0847188	0.00300407	-0.0155159	-0.018136	-0.021554	50_59
GTEX-1IDJF	-0.00607348	0.12708	-0.0802412	-0.0269913	-0.0128057	0.0130399	-0.0101694	20_29
GTEX-1IDJH	-0.0152363	-0.0613087	-0.0354997	0.12255	0.007117	0.0231003	-0.0204691	70_79
GTEX-1IDJI	-0.0131846	0.0427791	0.015112	-0.0238586	0.00405737	-0.0111513	-0.0111427	50_59
GTEX-1IDJU	-0.0578162	-0.299397	0.207957	-0.017816	0.0334001	-0.0112682	0.0346243	60_69
GTEX-1IE54	0.0201665	-0.175719	-0.0820156	0.0921789	0.0244771	0.0214862	0.102038	40_49
GTEX-1IGQW	-0.0232388	0.00251148	-0.0354997	0.0658588	0.0189541	-0.0376918	0.0293593	60_69
GTEX-1IKJJ	0.00293518	-0.06899	-0.0354997	0.166615	0.0286997	-0.046131	-0.0273756	60_69
GTEX-1IKK5	-0.0263795	-0.00988143	-0.0354997	0.0797663	-0.0130766	-0.0397841	0.0447563	60_69
GTEX-1IKOE	0.0440887	0.0444513	-0.0275773	-0.0210749	-0.0106061	-0.018136	-0.0085344	30_39
GTEX-1IKOH	-0.0490092	-0.00565796	-0.0372741	-0.0096833	-0.00614127	0.0536461	0.0731462	60_69
GTEX-1IL2U	0.087234	-0.280634	-0.0354997	0.186404	0.0784081	0.00318741	-0.0188468	60_69
GTEX-1IL2V	0.00291093	0.101538	-0.0178762	-0.073798	-0.00993524	0.00648475	0.00195974	70_79
GTEX-1IOXB	0.0544193	-0.256205	-0.0354997	0.214239	0.00807953	0.0204684	-0.0125816	50_59
GTEX-1IY9M	0.025737	-0.244056	-0.0354997	0.0671508	0.0813336	0.0375206	-0.0242145	60_69
GTEX-1J8EW	-0.016878	-0.0152718	-0.0372741	0.0514799	0.0476159	-0.0163261	-0.0160194	60_69
GTEX-1J8JJ	-0.0647065	0.06883	0.120672	-0.103865	-0.0050685	0.0199084	-0.0167435	60_69
GTEX-1J8Q2	-0.0808773	0.205857	-0.0354997	-0.0382291	-0.0757182	0.0023316	0.042389	60_69
GTEX-1J8Q3	-0.0529925	0.166143	-0.0418998	-0.036551	-0.0130855	-0.0140256	-0.00375045	60_69
GTEX-1J8QM	-0.0373249	0.044057	-0.0109575	-0.023423	-0.0124553	0.0163384	0.0263768	60_69
GTEX-1JJ6O	-0.0686915	0.267463	-0.0354997	-0.0763593	-0.0597151	-0.0252343	0.0182899	60_69
GTEX-1JJE9	0.0312826	0.13909	-0.0354997	-0.165294	-0.0484346	-0.00493598	0.104044	70_79
GTEX-1JJEA	-0.000593941	-0.226645	-0.0354997	0.283699	0.0318661	-0.0268493	-0.0486553	60_69
GTEX-1JK1U	0.0070519	0.168765	-0.0533402	-0.069731	-0.0172244	-0.0137	-0.0179825	60_69
GTEX-1JKYN	-0.0212858	-0.0976251	0.0536833	0.0568918	-0.00955627	-0.00392268	0.025653	30_39
GTEX-1JKYR	-0.0314004	0.0165958	-0.0358457	0.0311671	0.00308853	0.00545412	0.0147788	20_29
GTEX-1JMLX	0.17371	-0.244929	0.203095	-0.113951	-0.0491761	-0.0263851	-0.0132053	50_59
GTEX-1JMOU	-0.0523485	0.0450751	-0.0372741	0.156293	-0.0225851	-0.0415487	-0.028585	60_69
GTEX-1JMPY	0.0449787	0.0205699	-0.00297687	-0.00958459	-0.0146475	-0.00996609	-0.0245353	30_39
GTEX-1JMPZ	0.00398253	0.0808558	-0.0354997	-0.151557	0.0380604	-0.0340224	0.118434	30_39
GTEX-1JMQI	0.0191874	-0.153334	0.0562292	0.0225638	-0.0199629	0.00677367	0.0723811	50_59
GTEX-1JMQJ	0.0336525	0.00288948	-0.0354997	-0.00992967	-0.00505125	-0.0161178	0.0376468	50_59
GTEX-1JMQK	-0.00128013	-0.026704	-0.0802412	0.0916024	0.00885243	0.0252108	-0.0136019	60_69
GTEX-1JMQL	0.121941	-0.0336598	-0.0820156	-0.0120615	-0.00604822	-0.00191918	0.0163746	50_59
GTEX-1JN1M	0.0913791	0.0294132	-0.0573382	-0.046115	-0.00417411	0.00459126	-0.0151449	60_69
GTEX-1JN6P	0.186874	-0.522026	0.194679	0.0943743	0.0328207	0.0105102	-0.0300193	60_69
GTEX-1JN76	0.00838497	0.110138	-0.0193019	-0.0449097	-0.0164639	-0.0159716	-0.0192644	20_29
GTEX-1K2DA	-0.0207569	0.127559	-0.00134903	-0.0527054	-0.0131453	-0.0068652	-0.028899	50_59
GTEX-1K2DU	0.0593253	-0.139941	-0.00423196	-0.0029409	0.00506679	0.0044606	0.0820998	20_29
GTEX-1K9T9	0.049374	-0.560385	-0.0820156	0.420913	0.104746	0.0841736	-0.0176026	50_59
GTEX-1KAFJ	-0.104765	0.470971	0.00220478	-0.198568	-0.080477	-0.0501324	-0.0189806	50_59
GTEX-1KANA	-0.0553841	0.154451	-0.050982	-0.0579291	-0.0187646	-0.00554411	0.0379914	20_29
GTEX-1KANB	-0.0146869	-0.0911163	-0.0354997	0.132246	-0.0180623	0.0865612	-0.0480403	50_59
GTEX-1KANC	0.0577149	0.0378063	-0.0673097	-0.0549426	-0.010409	0.00595473	0.0337967	50_59
GTEX-1KD4Q	-0.00557343	-0.0127849	-0.0354997	0.00375883	-0.0352135	-0.0295478	0.135114	40_49
GTEX-1KD5A	-0.084062	0.260046	-0.0354997	-0.0901876	-0.039771	0.000435253	0.00929265	50_59
GTEX-1KWVE	0.0557175	-0.219481	-0.0354997	0.291321	-0.0489327	-0.0078883	-0.0157491	30_39
GTEX-1KXAM	-0.0346134	0.138453	0.022165	-0.0726155	-0.0188034	-0.00563128	-0.0251162	60_69
GTEX-1L5NE	0.0759639	0.122086	-0.076336	-0.0806779	-0.0199598	0.0100432	-0.0272813	50_59
GTEX-1LB8K	-0.000896041	-0.189697	-0.0242584	0.15123	0.034854	0.0141575	-0.0228501	50_59
GTEX-1LBAC	0.0759428	-0.236669	0.1751	0.00272651	-0.0116195	-0.0160872	0.0144451	20_29
GTEX-1LC47	-0.138362	0.389938	-0.00129996	-0.179157	-0.0218749	-0.0210035	-0.00798639	60_69
GTEX-1LG7Y	0.0224867	0.0129711	-0.0209992	-0.11393	0.024985	0.026398	0.0615063	50_59
GTEX-1LG7Z	-0.0647203	-0.0677118	0.122949	-0.0118073	-0.00618829	-0.00036241	0.0316794	30_39
GTEX-1LGOU	0.0151732	0.0868492	-0.0294094	-0.0749362	-0.0168795	4.39125e-05	0.0217701	20_29
GTEX-1LGRB	0.00389319	0.12902	-0.0820156	-0.0710696	-0.0109985	0.0100385	0.0237432	50_59
GTEX-1LH75	0.00426059	0.00223257	0.0293691	-0.182782	-0.00667128	-0.0478391	0.136106	50_59
GTEX-1LKK1	-0.0269402	0.262132	-0.0275851	-0.26654	-0.069746	-0.0167718	0.164478	50_59
GTEX-1LNCM	0.115246	-0.51823	0.181889	0.0855537	0.0511713	0.0634498	-0.0219928	50_59
GTEX-1LSNL	0.0087077	0.0170315	-0.00039021	0.0070579	0.0427586	-0.00877261	-0.0461394	50_59
GTEX-1LSNM	-0.0324001	0.155579	-0.0125738	-0.0743559	-0.0204337	-0.00131465	-0.0106623	50_59
GTEX-1LSVX	0.0265164	0.00868362	-0.0354997	0.0691905	-0.0411082	-0.01535	0.00574268	60_69
GTEX-1LVA9	-0.048365	-0.115661	-0.0354997	0.224046	-0.0126703	0.023735	-0.0153319	50_59
GTEX-1LVAM	-0.0455514	0.0783645	0.0206293	-0.0161993	0.0010167	-0.018136	-0.0175124	50_59
GTEX-1LVAN	-0.0494047	0.0533802	-0.0820156	-0.0220897	-0.0102676	0.0128791	0.10013	50_59
GTEX-1LVAO	-0.0671033	0.16495	-0.0354997	-0.0141723	-0.00366245	-0.0188362	-0.00542247	60_69
GTEX-1M4P7	-0.0376718	0.0835749	-0.0354997	0.0173468	-0.0150817	0.00307762	0.00450721	60_69
GTEX-1M5QR	-0.00060821	0.101092	-0.0802412	-0.0243309	-0.00511873	-0.0116994	0.0247445	40_49
GTEX-1MA7W	0.0230179	-0.131845	0.127987	-0.0122835	-0.0102237	-0.018136	0.0240952	20_29
GTEX-1MA7X	0.0188147	-0.158105	-0.0354997	0.0694926	0.124144	-0.012243	0.0136492	60_69
GTEX-1MCC2	-0.0540959	0.0950353	-0.00147511	-0.0555154	-0.0113505	0.0018738	0.0281392	30_39
GTEX-1MCQQ	0.173047	-0.11582	-0.0221657	-0.0526697	-0.00871783	-0.0188377	0.0654173	60_69
GTEX-1MCYP	0.0166118	0.0395388	0.0180978	-0.0492994	-0.0160089	-0.018136	0.0118072	20_29
GTEX-1MGNQ	-0.0577051	0.141289	-0.00847152	-0.0442009	-0.00643849	-0.00156236	-0.0190719	40_49
GTEX-1MJIX	-0.00172856	0.0889714	0.006059	-0.0291016	-0.0173188	-0.0160872	-0.0269559	40_49
GTEX-1MJK2	0.047544	0.00379081	-0.0159999	-0.0272301	0.00769052	-0.0300204	0.0344784	50_59
GTEX-1MJK3	0.0170432	0.102886	-0.00120709	-0.0647173	-0.0158943	-0.00720205	-0.0270699	20_29
GTEX-1MUQO	-0.0622579	0.177771	-0.0299099	-0.0462469	-0.0023123	-0.0147834	-0.018422	60_69
GTEX-1N2DW	0.0100402	0.087556	-0.0354997	-0.0744113	-0.00801858	-0.0127023	0.0532891	50_59
GTEX-1N2EE	0.143776	-0.170663	-0.0354997	0.0459963	0.0195231	-0.021682	0.0279368	60_69
GTEX-1N2EF	-0.1141	0.445573	0.0403873	-0.205547	-0.0766704	-0.0366471	-0.0327428	60_69
GTEX-1N5O9	0.0244052	-0.121109	-0.0354997	0.0624069	0.0779512	-0.043381	-0.0337603	60_69
GTEX-1NHNU	-0.00793626	0.151669	-0.0802412	-0.067616	-0.0184505	0.00348194	0.0229311	50_59
GTEX-1NSGN	0.0670349	-0.0996415	0.131899	-0.0400927	-0.0193758	-0.00771503	-0.0282703	50_59
GTEX-1NUQO	0.0375661	0.000160977	0.00416385	0.016136	-0.0150185	-0.018136	-0.0222611	20_29
GTEX-1NV8Z	0.0193557	-0.150493	-0.0354997	0.157938	0.0186294	0.00883609	0.00148677	60_69
GTEX-1O97I	0.000603298	-0.0898423	-0.0354997	0.156665	0.00214158	-0.00241537	-0.0146507	60_69
GTEX-1O9I2	0.0465479	0.0162752	-0.0802412	0.00930774	-0.00909736	-0.0116746	0.0327207	50_59
GTEX-1OFPY	0.10487	0.0776036	-0.0802412	-0.0806779	-0.0181433	0.00981245	-0.00938518	60_69
GTEX-1OJC3	-0.0274252	0.166649	-0.057423	-0.021802	-0.0119065	-0.0147917	-0.0294626	20_29
GTEX-1OJC4	-0.0374555	0.11961	-0.0372741	-0.125583	0.0113593	0.040156	0.0482139	50_59
GTEX-1OKEX	-0.0417301	0.134126	-0.00570829	-0.0379202	-0.0136116	-0.0160872	-0.0152307	60_69
GTEX-1P4AB	-0.0487865	0.243912	0.091845	-0.208584	-0.0298642	-0.0442022	0.0159333	50_59
GTEX-1PBJI	-0.0396348	0.232726	0.126177	-0.16274	-0.0565586	-0.0442043	-0.0367382	20_29
GTEX-1PBJJ	0.0437431	-0.203151	0.00458064	0.072171	0.0262742	0.0341017	0.0214846	30_39
GTEX-1PDJ9	-0.00744005	0.174596	-0.0802412	-0.0266825	-0.0178452	-0.0160872	-0.0224616	20_29
GTEX-1PFEY	-0.0501465	0.153391	-0.0162748	-0.062189	-0.0103107	-0.00068881	-0.00994319	30_39
GTEX-1PIEJ	-0.0426996	0.0331664	0.0113862	0.0408925	0.00127738	-0.018136	-0.0232754	20_29
GTEX-1PIGE	-0.0313624	-0.0687851	0.0632188	0.0166843	-0.00558453	0.0189111	0.0107561	20_29
GTEX-1PIIG	0.0241106	-0.0383361	0.00280631	0.0526243	0.00165811	-0.014535	-0.0244899	30_39
GTEX-1POEN	0.0564555	-0.126923	-0.0372741	0.0528036	0.0156472	0.0040223	0.054295	30_39
GTEX-1PPH6	0.0486175	0.0708707	-0.0372741	-0.0515669	0.0035273	-0.0327943	0.0176464	60_69
GTEX-1PPH7	-0.035353	0.112766	-0.0802412	-0.0433808	-0.0126589	0.0123036	0.0504023	40_49
GTEX-1PPH8	0.0770481	0.0780693	-0.0802412	-0.0298318	-0.0190747	0.00045432	-0.0225857	20_29
GTEX-1PWST	-0.033705	0.025247	0.0189933	-0.0374889	-0.0220062	-0.0501324	0.0971057	70_79
GTEX-1QAET	0.0985778	-0.35065	-0.0117186	0.096892	0.122805	-0.0160872	0.0640186	50_59
GTEX-1QCLY	0.0255172	-0.0537255	0.0931161	-0.076407	-0.014898	0.000465567	0.0297699	30_39
GTEX-1QCLZ	-0.0207522	0.136096	-0.0137058	-0.0602856	-0.0119795	-0.0032471	-0.0235149	60_69
GTEX-1QEPI	0.0793521	-0.119716	-0.0372741	0.0490567	-0.00602938	0.0312816	0.0223555	60_69
GTEX-1QMI2	0.0514159	-0.16142	-0.0354997	0.143051	0.00709999	-0.0247076	0.0268757	60_69
GTEX-1QP28	0.00889597	0.126003	-0.0820156	-0.0749362	-0.0170964	0.00679277	0.0349676	50_59
GTEX-1QP29	-0.036408	0.17641	-0.0281997	-0.0692819	-0.0188649	0.000563021	-0.0203797	50_59
GTEX-1QP66	-0.0245077	0.231589	-0.0780305	-0.0806779	-0.0207902	0.00486435	-0.0286088	50_59
GTEX-1QP67	-0.033778	0.141132	-0.0112415	-0.053565	-0.0167538	-0.0116775	-0.0115049	40_49
GTEX-1QP9N	-0.040674	0.1031	0.027962	-0.0541842	-0.0154969	-0.0107293	-0.00613886	30_39
GTEX-1QPFJ	0.0578962	0.0764242	-0.0638477	-0.0727206	-0.01663	0.0141683	0.00732106	30_39
GTEX-1QW4Y	-0.0359162	0.109389	0.00296346	-0.0385314	0.00941566	-0.0141359	-0.0293465	30_39
GTEX-1R46S	-0.117353	0.498686	0.0230321	-0.24413	-0.0708909	-0.0281663	-0.0421511	60_69
GTEX-1R7EU	-0.0647203	0.182148	-0.0372177	-0.0210278	-0.0118584	-0.0160872	-0.0273983	60_69
GTEX-1R7EV	0.158243	0.0473198	-0.0802412	-0.0779766	-0.021446	-0.00256557	-0.0194956	40_49
GTEX-1R9JW	0.0401273	0.0759197	-0.0820156	0.00741213	-0.0148932	-0.0164069	-0.00753206	30_39
GTEX-1R9K4	-0.00330103	-0.254934	-0.0802412	0.149347	0.0134614	0.0139871	0.165519	60_69
GTEX-1R9K5	-0.0227714	0.0342352	0.0219933	-0.0272695	-0.0180174	-0.00786078	0.0235289	50_59
GTEX-1R9PM	0.0132824	-0.136774	0.108025	0.043993	-0.0143942	-0.00878874	-0.00150478	20_29
GTEX-1R9PN	-0.0218183	0.0560688	-0.000125316	0.0219001	-0.00881289	-0.018136	-0.026465	40_49
GTEX-1R9PO	-0.0210108	0.29651	-0.0114567	-0.159037	-0.0386874	-0.0165719	-0.0307201	60_69
GTEX-1RAZA	0.0154095	-0.0882766	0.0545355	-0.0297886	-0.0186904	0.00624954	0.0643994	20_29
GTEX-1RAZQ	-0.00882012	0.100675	-0.0802412	-0.0129101	0.000741443	0.00772703	-0.00333372	30_39
GTEX-1RAZR	0.0557016	-0.267535	0.155241	0.0331811	0.00301052	0.0284494	-0.0164382	40_49
GTEX-1RAZS	0.0851716	-0.152353	-0.0128197	0.00598056	0.011531	0.0615333	0.0090679	50_59
GTEX-1RB15	-0.0516853	0.111563	0.00339969	-0.0177101	-0.0171394	-0.0138768	-0.010713	60_69
GTEX-1RDX4	0.0866258	-0.317478	-0.0372741	0.00345536	0.207617	-0.0134602	0.0434471	50_59
GTEX-1RLM8	-0.0387233	0.13192	-0.0354997	-0.133848	-0.0487198	0.0160116	0.129113	50_59
GTEX-1RMOY	0.0166465	0.102337	-0.0692853	-0.0806779	-0.0200722	0.0122271	0.0426634	50_59
GTEX-1RNTQ	-0.0402364	0.162701	-0.0317155	-0.0380814	-0.0089378	-0.0148927	-0.0262258	20_29
GTEX-1RQEC	0.0887332	-0.0661179	-0.0354997	-0.0710556	0.0777711	-0.0158495	0.0258522	60_69
GTEX-1RQED	-0.0106828	-0.086344	-0.0354997	0.224387	-0.064027	0.00131901	-0.0088994	60_69
GTEX-1S3DN	-0.0647203	0.161304	-0.0597838	-0.027054	-0.0157418	-0.0160872	0.0259211	50_59
GTEX-1S5VW	-0.00139725	0.181845	-0.0354997	-0.141909	0.000559456	-0.0456467	0.0623014	60_69
GTEX-1S5ZA	-0.0250257	0.123857	-0.0358367	-0.0478068	-0.0165071	-0.0100694	0.0152269	20_29
GTEX-1S5ZU	0.00496912	-0.0502099	0.0274287	0.000312336	0.000300031	0.0174296	0.00238144	20_29
GTEX-1S82P	-0.0430956	0.142847	-0.0801789	0.026751	-0.0095893	-0.0149424	-0.0191809	60_69
GTEX-1S82U	-0.0304644	0.0737063	-0.0203012	-0.0279676	0.0209883	0.00970054	-0.0230506	30_39
GTEX-1S82Y	0.00707862	0.0649574	-0.0504565	0.00791839	-0.0112931	-0.00410802	-0.0102584	40_49
GTEX-1S82Z	-0.0403684	0.137538	-0.00772167	-0.0550073	-0.00988379	-0.00447186	-0.0174739	30_39
GTEX-1S831	-0.047642	0.123462	0.0081963	-0.0345851	-0.0169826	-0.0112931	-0.0173178	20_29
GTEX-1S83E	-0.0237258	0.0263348	-0.00455821	-0.00982717	-0.00164014	-0.00353529	0.0207901	40_49
GTEX-N7MS	0.091796	-0.282323	-0.0354997	0.105803	0.0168463	0.0396287	0.0111349	60_69
GTEX-N7MT	-0.0606341	0.0255425	-0.0372741	0.0415133	0.0179929	0.0352259	-0.0179408	60_69
GTEX-NFK9	-0.00592485	-0.325151	-0.0802412	0.327237	0.0751699	-0.00243813	0.0151866	40_49
GTEX-NPJ7	-0.0453207	-0.0705876	-0.0372741	0.159227	0.0549198	0.00308271	-0.0450211	60_69
GTEX-NPJ8	-0.0832974	0.451822	-0.0032717	-0.208941	-0.0832376	-0.0500269	-0.00279388	40_49
GTEX-O5YT	-0.0178044	0.169537	-0.0500526	-0.040552	-0.0136403	-0.0160872	-0.0275624	20_29
GTEX-O5YW	-0.0188228	-0.220904	0.242838	-0.00923115	0.0177667	-0.0140008	0.00619213	50_59
GTEX-OHPK	-0.0203566	0.0242985	0.0629797	-0.0544161	-0.00789244	-0.0127043	0.0107026	50_59
GTEX-OHPL	-0.0411838	0.171786	-0.0486807	-0.0578412	0.00324911	-0.0111681	-0.0135497	60_69
GTEX-OHPM	-0.0333558	0.102698	0.00418707	-0.0546	0.000455699	-0.0160872	0.000540284	50_59
GTEX-OHPN	0.00333679	-0.282181	-0.0820156	0.27717	0.0761063	0.0171169	-0.0069213	60_69
GTEX-OIZF	0.0149694	-0.0806408	0.114319	0.00164353	-0.0143118	-0.00860188	-0.0235395	60_69
GTEX-OIZH	0.0268485	0.123006	-0.0802412	-0.0478661	-0.0178618	0.0151112	-0.0151587	50_59
GTEX-OIZI	0.0467445	-0.0664344	-0.0265804	0.00550646	0.0612603	0.0118845	-0.0285427	40_49
GTEX-OOBJ	0.012285	-0.1095	0.0536131	0.0874944	-0.0082238	-0.0116274	-0.0202025	60_69
GTEX-OOBK	-0.0502183	0.134696	-0.0135101	-0.0130399	-0.013072	-0.0160872	-0.0249303	40_49
GTEX-OXRL	-0.0321998	0.0614149	-0.030177	0.00084016	-0.0120376	-0.00282482	0.0188225	50_59
GTEX-OXRO	-0.0256243	0.301153	-0.0372741	-0.0994269	-0.0635619	-0.0337261	-0.0225129	60_69
GTEX-OXRP	0.0154836	0.319651	-0.0266868	-0.204616	-0.0614725	-0.0165701	-0.00676286	60_69
GTEX-P44G	0.0161336	0.0196592	-0.0633051	-0.0128384	0.0330618	0.00244896	0.00867822	30_39
GTEX-P44H	-0.132854	0.458682	0.112161	-0.263526	-0.0727251	-0.0394697	-0.0420158	40_49
GTEX-P4PP	0.00109353	0.12587	-0.0462168	-0.0480056	-0.0177847	-0.000136911	-0.0122087	30_39
GTEX-P4PQ	-0.0409177	0.214594	-0.0363017	-0.0806779	-0.018748	-0.00381907	-0.0302913	60_69
GTEX-P4QS	-0.0393415	0.0641317	0.0561656	-0.03793	-0.0123136	-0.0133879	-0.013486	60_69
GTEX-P78B	0.00489714	-0.151543	-0.0386812	0.141509	0.0409392	0.0061292	-0.000638287	40_49
GTEX-PLZ4	0.0228675	-0.20373	-0.0442533	0.164501	0.0732801	0.00923611	-0.0192894	50_59
GTEX-PLZ5	0.0536164	-0.0943066	0.0798717	-0.0234234	-0.0091419	-0.0119943	0.00921643	50_59
GTEX-PLZ6	-0.0647203	0.122823	-0.02264	-0.0207178	-0.0177611	-0.0160872	0.0229419	30_39
GTEX-POMQ	-0.0217832	0.0476734	0.00916625	-0.0184691	-0.0147516	-0.0157385	0.0165139	20_29
GTEX-POYW	0.00519579	-0.103292	0.0425598	0.0132171	0.0148099	0.0275168	0.00383079	60_69
GTEX-PSDG	-0.0603327	-0.0995803	-0.0791254	0.248249	0.0266081	-0.0138944	-0.0180862	50_59
GTEX-PVOW	0.285123	-0.29932	-0.0354997	0.0588026	0.010429	-0.0410947	-0.00886525	40_49
GTEX-PW2O	0.0116649	-0.173569	0.0280724	0.140265	-0.0164981	0.000811014	0.0130915	20_29
GTEX-PWCY	-0.0226495	0.108687	-0.0156441	-0.0351886	-0.0140558	-0.0164421	-0.00209585	20_29
GTEX-PWN1	0.0649684	-0.0926985	0.129837	-0.0426815	-0.0131529	-0.018136	-0.025525	40_49
GTEX-PX3G	-0.0135731	-0.141302	0.199049	-0.00837309	-0.0166855	-0.018136	-0.0118246	20_29
GTEX-Q2AG	-0.00959469	-0.159008	-0.0372741	0.172928	-0.00533319	0.0862605	-0.0378506	40_49
GTEX-Q2AH	-0.0535458	0.144917	-0.0168217	-0.0573788	-0.0140713	0.00578683	-0.00504822	40_49
GTEX-Q2AI	-0.0492556	0.203873	-0.0415527	-0.0668917	-0.0184176	-0.00918095	-0.0147361	40_49
GTEX-Q734	-0.01156	-0.111293	0.0733065	0.037984	-0.00741631	0.0266745	-0.00508451	40_49
GTEX-QCQG	-0.0369608	0.0217318	0.00562939	0.0446719	-0.0119503	-0.00941535	-0.0110952	50_59
GTEX-QDT8	-0.041975	-0.0248065	0.12726	-0.0462711	0.00370746	-0.0303523	-0.00983191	30_39
GTEX-QDVJ	0.047323	-0.12809	-0.0802412	0.066808	0.0665187	0.0537051	-0.0221854	50_59
GTEX-QDVN	-0.0642343	0.179822	-0.0131378	-0.0603181	-0.0153182	0.00425917	-0.0272344	50_59
GTEX-QEG4	0.00648011	-0.284105	0.0215105	0.130123	0.0700493	0.0122138	-0.0268285	30_39
GTEX-QEG5	-0.00524782	-0.067237	0.0636195	0.0174984	0.0118232	6.92515e-05	-0.0166873	20_29
GTEX-QESD	0.0700181	-0.10691	0.0632266	0.0145426	-0.00792899	-0.0160872	-0.0130229	20_29
GTEX-QLQ7	-0.0361916	0.118525	-0.0186047	-0.0383993	-0.0068648	0.00196691	-0.0165928	60_69
GTEX-QLQW	0.0275779	-0.190809	0.0936378	0.0718885	0.00392012	-0.0071714	0.00479483	30_39
GTEX-QMR6	-0.0806302	0.150407	0.0871446	-0.182077	-0.0144363	-0.0491498	0.108995	50_59
GTEX-QMRM	-0.0401062	0.150896	-0.0471552	-0.023861	-0.014887	-0.00298389	-0.0180641	50_59
GTEX-QV31	-0.0428772	0.19139	-0.037718	-0.0492452	-0.0208678	-0.0100429	-0.0268002	30_39
GTEX-QVJO	-0.0503661	0.0459204	-0.0372741	0.0467913	0.00207162	0.0199882	-0.00810492	60_69
GTEX-QVUS	-0.0214294	-0.013882	-0.0338703	0.0493274	-0.00649849	-0.0449919	-0.0424293	60_69
GTEX-QXCU	0.0898724	0.121892	0.104449	-0.202986	-0.0491175	0.00921185	-0.0530682	50_59
GTEX-R3RS	-0.0937535	-0.296647	-0.0372741	0.347024	0.0820368	-0.00563351	-0.035945	40_49
GTEX-R45C	0.0479639	-0.242958	-0.0820156	0.0741116	0.0470034	0.0678974	0.090609	60_69
GTEX-R53T	-0.0489658	-0.165636	0.180451	0.0483465	-0.0099806	-0.0167337	0.0151303	50_59
GTEX-R55C	-0.00662824	0.128403	-0.0682942	-0.0630164	-0.018452	-0.00255367	0.0343793	40_49
GTEX-R55D	-0.0276831	-0.325566	-0.0802412	0.331095	0.0712095	0.0492547	-0.018529	50_59
GTEX-R55E	0.0107666	-0.265176	-0.0354997	0.204007	0.0238456	0.022588	-0.0523243	20_29
GTEX-R55G	-0.00385558	0.161728	-0.0556899	-0.0691146	-0.012852	-0.00222916	-0.0153758	40_49
GTEX-REY6	0.0437189	-0.283496	0.0746163	0.0341184	0.0502642	0.0734352	-0.00129894	60_69
GTEX-RM2N	-0.0503526	-0.135509	0.0371031	-0.00987514	-0.0199505	0.0190929	0.0120616	50_59
GTEX-RN64	0.246348	-0.294551	0.0668573	-0.00714316	0.0192433	-0.0146172	-0.05045	50_59
GTEX-RNOR	0.0595678	-0.191426	-0.0214342	0.110893	0.0171729	0.0484581	-0.0396559	50_59
GTEX-RTLS	-0.0815959	-0.133482	0.197265	-0.136218	-0.0162397	-0.00340684	-0.00109316	60_69
GTEX-RU1J	0.00694523	0.106004	0.00483169	-0.0656691	-0.0125705	-0.00965365	-0.0272759	20_29
GTEX-RU72	0.0161579	-0.17796	-0.0372741	0.148611	0.0151024	0.0655441	-0.0227035	50_59
GTEX-RUSQ	-0.0647203	0.0754574	-0.0381167	0.00181745	-0.0103914	-0.00126219	0.041054	50_59
GTEX-RVPV	0.0379264	0.0389016	-0.0173833	-0.0914498	0.0199282	0.018833	0.0134972	60_69
GTEX-RWS6	-0.0578162	-0.250024	0.252032	0.0314928	-0.00877315	-0.018136	0.0297949	60_69
GTEX-RWSA	-0.00423209	0.20941	0.0795845	-0.195603	-0.0576755	-0.0132719	-0.0436578	40_49
GTEX-S32W	-0.0578162	0.0680364	-0.0361042	-0.0492274	-0.0106113	0.00822284	0.0801112	50_59
GTEX-S33H	-0.0565747	-0.175519	0.126339	-0.0860936	0.0454252	0.0262874	-0.0214359	30_39
GTEX-S341	-0.0368934	0.0604752	0.00784756	-0.00992057	-0.0166654	-0.0155248	0.0132929	40_49
GTEX-S7PM	0.0792507	-0.49697	-0.0802412	0.312799	0.0768659	0.0869201	-0.0172043	60_69
GTEX-S7SE	0.030166	-0.305235	-0.0354997	0.115949	0.076313	0.0715071	-0.028157	50_59
GTEX-S95S	-0.0317241	0.160733	-0.0454787	-0.0524629	-0.0154672	-0.00302833	-0.00873335	60_69
GTEX-SE5C	-0.0303805	0.183579	-0.035044	-0.0638338	-0.0155935	-0.0175377	-0.0185779	40_49
GTEX-SIU8	0.0700335	-0.299296	-0.0354997	0.111326	0.0206197	0.136648	-0.00407029	50_59
GTEX-SJXC	0.0647271	-0.300488	-0.0354997	0.141541	0.0187229	0.094174	0.00253721	60_69
GTEX-SN8G	-0.072118	0.350871	0.0590847	-0.200894	-0.0692749	-0.0240504	-0.0245917	50_59
GTEX-SNMC	-0.0647203	0.131827	0.0334645	-0.0383379	-0.0123212	-0.0160872	-0.029987	20_29
GTEX-SNOS	-0.029112	0.172231	-0.0802412	-0.0240161	-0.0150508	-0.00845413	-0.0115179	40_49
GTEX-SSA3	0.0665878	-0.343253	0.273872	-0.0283879	-0.00455788	-0.00497376	0.0263623	60_69
GTEX-SUCS	-0.0322783	0.217815	-0.0741904	-0.055679	-0.016595	-0.0129661	-0.0222678	70_79
GTEX-T2YK	-0.0723552	0.105248	-0.0354997	0.0347208	-0.0142617	0.0432433	-0.0408416	50_59
GTEX-T5JC	-0.0139282	0.171187	0.0319495	-0.205066	0.00841049	-0.00421988	0.0319206	20_29
GTEX-T5JW	-0.00197793	-0.00322751	0.105116	-0.0400472	-0.0155603	-0.018136	-0.0235559	20_29
GTEX-T6MN	0.0190995	-0.209214	-0.0354997	0.131808	0.0273688	0.0148371	0.0504361	50_59
GTEX-T6MO	0.0227485	0.115958	-0.0784377	-0.0532143	-0.0164086	0.00404664	0.00791889	40_49
GTEX-T8EM	0.00151559	-0.128957	-0.0779505	0.0154442	0.100881	0.0570102	0.0358948	40_49
GTEX-TKQ1	-0.000260462	0.0945887	0.0205401	-0.05488	-0.018804	-0.00837922	-0.0289669	30_39
GTEX-TKQ2	0.041482	-0.0924429	0.0435187	0.032916	-0.0100666	-0.0160872	0.00451821	50_59
GTEX-TML8	0.00480723	-0.285082	0.177001	0.0475536	-0.00962391	-0.0151834	0.0711581	40_49
GTEX-TMMY	-0.0143883	-0.22815	0.0216812	0.118873	0.086219	0.0127985	0.00557807	40_49
GTEX-TMZS	-0.0372478	0.000509828	0.0736338	0.00565229	-0.00673223	-0.0145834	-0.0173942	60_69
GTEX-TSE9	0.103781	-0.167366	-0.0670036	0.1416	0.0191657	-0.0144494	-0.0131163	60_69
GTEX-U3ZG	-0.0352246	-0.293041	0.0688022	0.235994	-0.0095284	0.0121298	0.0247061	50_59
GTEX-U3ZH	0.0116382	-0.169235	0.0475056	0.0518043	-0.0178171	0.0286261	0.0404337	30_39
GTEX-U3ZN	-0.00988696	0.0306367	0.0518175	-0.0414906	-0.0180262	-0.0100214	-0.000417756	30_39
GTEX-U4B1	-0.0217098	0.101769	0.021211	-0.0451701	-0.00996728	-0.015302	-0.0269923	40_49
GTEX-U8T8	0.00497792	-0.106716	-0.0802412	0.135372	0.0446662	0.00724488	-0.00146489	60_69
GTEX-U8XE	-0.0296637	0.287634	0.0908761	-0.206828	-0.0240372	-0.0501324	-0.0475953	30_39
GTEX-UJHI	-0.00615568	-0.0957786	-0.0249499	0.0832514	0.0586248	0.0106385	-0.0281664	50_59
GTEX-UJMC	-0.0615631	0.0104632	0.0136168	0.00737898	0.00298259	0.000277374	0.0306824	50_59
GTEX-UPJH	0.0165618	-0.0750909	-0.0354997	0.0784493	0.00179512	0.0403109	-0.0370236	50_59
GTEX-UPK5	0.0698891	-0.382332	-0.0802412	0.254758	0.0591401	0.0312787	0.0513453	40_49
GTEX-UTHO	-0.118063	0.0932915	0.0254077	-0.0629174	0.0525821	-0.00390174	-0.0108662	60_69
GTEX-V1D1	0.023801	0.0334245	-0.00650396	-0.003542	-0.0164808	-0.00505957	-0.0218008	50_59
GTEX-V955	-0.00950063	0.160167	-0.0350073	-0.0703655	-0.0176675	-0.00489953	-0.0188878	60_69
GTEX-VJWN	-0.042478	0.181769	0.0344299	-0.140434	-0.0229433	-0.0343821	0.0430648	50_59
GTEX-VJYA	-0.0374576	0.0233464	0.0573528	-0.0399564	-0.0140329	-2.85335e-05	0.0146147	60_69
GTEX-VUSG	0.0460126	-0.20158	0.0306443	0.0940663	0.0467792	0.0145521	-0.026636	50_59
GTEX-VUSH	-0.040635	0.161244	-0.0270221	-0.0546445	-0.0192377	-0.0104186	-0.00544742	30_39
GTEX-W5WG	-0.0527361	0.141565	-0.0820156	0.0147406	-0.0134645	0.00234214	-0.00782051	50_59
GTEX-W5X1	0.0425359	-0.390197	0.181429	0.176077	0.0127838	0.000140298	-0.0201569	40_49
GTEX-WCDI	-0.013074	-0.108821	0.124006	0.0217988	-0.0120656	-0.000855733	-0.00714985	50_59
GTEX-WEY5	-0.0578162	0.113644	0.0103809	-0.0455059	-0.0164379	-0.00386063	0.00220741	40_49
GTEX-WFG7	-0.00215396	0.116462	0.0142629	-0.0736557	-0.0185774	-0.00573956	-0.0267599	20_29
GTEX-WFG8	-0.0346416	0.185315	-0.0196115	-0.0806779	-0.0205052	0.00233289	-0.0283732	20_29
GTEX-WFJO	0.0120431	0.0355986	-0.0802412	0.031667	-0.0113422	0.02574	-0.00962695	30_39
GTEX-WFON	0.00101824	0.0782213	-0.00474892	-0.054667	-0.0133542	-0.00730622	0.00467517	40_49
GTEX-WH7G	-0.062011	0.0663445	0.0214925	-0.0121503	-0.0116746	-0.0160872	0.0179243	40_49
GTEX-WHPG	0.0912833	0.0717184	-0.0802412	-0.0468273	-0.0211177	0.0126206	-0.0235978	50_59
GTEX-WHSB	0.00565614	0.113438	-0.0566326	-0.0255583	-0.0157328	0.00225783	-0.0195903	50_59
GTEX-WHSE	0.110639	-0.0175241	-0.0354997	0.0422901	-0.0402235	-0.0281582	-0.0112698	20_29
GTEX-WHWD	-0.00711099	0.0771546	0.0186257	-0.0413205	-0.0190374	-0.000791505	-0.0236816	50_59
GTEX-WI4N	0.0599243	-0.0160333	-0.0820156	0.0128165	0.00618607	0.0104823	0.0112511	40_49
GTEX-WK11	0.0316652	-0.12569	-0.0354997	0.00806375	0.0936567	0.0776298	-0.0433021	50_59
GTEX-WL46	0.042694	-0.246095	-0.0354997	0.101296	0.129376	0.0309104	-0.0229846	50_59
GTEX-WOFL	0.0796667	-0.254095	-0.0699193	0.0540737	0.100228	0.00574465	0.0881393	60_69
GTEX-WOFM	-0.0175134	-0.0209536	0.0859967	-0.0261504	-0.0164868	-0.000279953	-0.000774329	20_29
GTEX-WQUQ	-0.0194061	-0.198377	-0.044354	0.0914265	0.153199	0.0432934	-0.0219437	60_69
GTEX-WRHK	-0.0342824	0.131696	-0.0104834	-0.0404242	-0.0163461	-0.00451706	-0.0230318	20_29
GTEX-WRHU	-0.0246736	-0.23364	-0.0372741	0.186558	-0.0204938	0.176883	-0.0441892	50_59
GTEX-WVLH	-0.106005	0.177467	0.0983073	-0.168153	-0.0218735	0.0234085	0.00873618	50_59
GTEX-WWYW	0.0518666	0.199975	-0.0190336	-0.142383	-0.0490502	-0.0321886	0.00983933	50_59
GTEX-WXYG	-0.0481413	0.131991	0.00909697	-0.049167	-0.0155832	-0.00831607	-0.0172691	50_59
GTEX-WY7C	-0.0647203	0.14155	0.0115489	-0.0514087	-0.0137777	-0.00370781	-0.0156458	50_59
GTEX-WYBS	0.0244806	-0.177466	-0.0820156	0.191812	0.0506613	-0.0112494	0.00638784	60_69
GTEX-WYJK	0.033216	-0.162086	0.0952593	-0.0440626	0.0291054	0.00869001	0.0437164	50_59
GTEX-WYVS	0.0901011	-0.237227	-0.0820156	0.189565	0.0418368	0.0180184	-0.017668	40_49
GTEX-WZTO	0.0802962	-0.315749	-0.0354997	0.201144	0.0401387	-0.00175691	-0.0178176	40_49
GTEX-X15G	-0.0313604	-0.0317291	0.0799706	0.00440574	-0.0114441	-0.0105517	0.00332041	50_59
GTEX-X261	-0.112653	0.190249	0.124393	-0.15061	-0.0163313	-0.0111799	-0.00361515	50_59
GTEX-X3Y1	0.0718828	-0.111269	0.0111597	0.0108935	0.0320777	-0.0160872	0.00518047	40_49
GTEX-X4EO	0.0303997	-0.148683	-0.0372741	0.0772777	0.0707898	0.0143297	-0.0406573	60_69
GTEX-X4EP	0.0107847	0.296953	-0.0372741	-0.198382	-0.0535054	-0.0178122	0.0182625	60_69
GTEX-X4LF	-0.0228551	-0.0122994	0.0749819	0.0086414	-0.00938329	-0.0160872	-0.0191601	50_59
GTEX-X4XX	-0.0442023	0.106969	0.0382061	-0.0189461	-0.0320579	0.0164329	-0.0461486	60_69
GTEX-X4XY	0.0840721	-0.200682	-0.0500691	0.0908406	0.031346	0.036833	0.0114974	60_69
GTEX-X585	-0.108928	-0.0580208	0.0792835	0.0328308	0.0757759	0.0505338	-0.0512218	50_59
GTEX-X5EB	-0.0188511	0.0660874	0.0334513	-0.0280239	-0.0189274	-0.00672309	-0.0231749	40_49
GTEX-X62O	-0.0647203	-0.280614	-0.00790387	0.107561	0.0596569	0.115042	0.029936	50_59
GTEX-X638	0.128989	-0.584584	0.149438	0.124661	0.0414277	0.0590019	-0.00879855	70_79
GTEX-X88G	0.0264449	0.0418236	-0.0455276	0.00348536	-0.0114845	0.00559656	-0.0165	30_39
GTEX-X8HC	0.0848074	-0.206418	-0.0599253	0.103619	0.0463708	0.000696186	0.0334614	50_59
GTEX-XAJ8	0.0218733	0.0953706	-0.0112335	-0.06411	-0.0140246	0.00246343	-0.026501	40_49
GTEX-XBEC	-0.0107246	-0.00141926	-0.0354997	0.0497754	0.0141851	-0.0184096	0.0136086	50_59
GTEX-XBED	0.00196689	0.115154	-0.0313746	-0.0491869	-0.019	0.00244311	-0.0161643	60_69
GTEX-XBEW	-0.0188736	-0.0867346	-0.0802412	0.0880951	0.139268	-0.00902997	-0.0286449	40_49
GTEX-XGQ4	-0.0261909	0.101192	0.0168156	-0.078565	-0.0154068	0.00060893	0.00538422	50_59
GTEX-XK95	0.0773606	-0.00682231	-0.0802412	-0.0238125	-0.0085634	0.0112726	0.0346446	40_49
GTEX-XLM4	0.052916	0.0904006	-0.0354997	-0.138538	0.074718	0.0205559	-0.0509354	60_69
GTEX-XMD1	-0.0741658	0.0858959	0.252424	-0.20026	-0.0707336	0.0156841	0.0114089	60_69
GTEX-XMD2	0.0577707	-0.390863	-0.0820156	0.295014	0.0818465	0.0331616	0.00697757	60_69
GTEX-XMD3	0.147259	-0.635072	-0.0356089	0.27451	0.0733936	0.147111	0.00644726	50_59
GTEX-XMK1	0.00979249	-0.098428	0.116123	0.0247718	-0.0167414	-0.0158141	-0.0158651	40_49
GTEX-XOT4	-0.022031	-0.286675	-0.0372741	0.37418	0.0421719	-0.0521812	-0.0240166	60_69
GTEX-XPT6	-0.0407362	0.191971	-0.0497044	-0.0665766	-0.016013	-0.00653841	-0.00856397	20_29
GTEX-XPVG	-0.0334694	0.0924292	-0.0802412	-0.00920946	-0.0191042	0.0128643	0.0405691	50_59
GTEX-XQ3S	0.106199	-0.111901	-0.0354997	0.109915	-0.00511433	0.00367858	-0.0520718	20_29
GTEX-XQ8I	0.0217541	-0.0838927	-0.035978	0.0535074	0.0179151	-0.0037348	0.0342672	50_59
GTEX-XUW1	0.0392321	-0.0218517	-0.0345083	0.00742415	0.0304847	0.00645	-0.0246196	50_59
GTEX-XUYS	0.0535003	-0.57171	0.376334	0.104754	0.0114569	-0.0126989	-0.0099278	50_59
GTEX-XUZC	0.00808951	0.0460155	-0.00104522	-0.0362725	-0.0107068	-0.018136	0.0146668	30_39
GTEX-XXEK	0.0246447	0.0246819	-0.0219965	-0.0136338	-0.0109573	0.00412672	-0.00302739	50_59
GTEX-XYKS	0.0418457	-0.0984583	0.12442	-0.0245039	-0.0111837	-0.0152347	-0.0142734	60_69
GTEX-Y111	0.0296254	-0.179094	-0.0354997	0.195775	0.042991	-0.0308782	-0.01222	50_59
GTEX-Y114	0.0157762	0.00382545	0.0523297	-0.031248	-0.0132348	-0.018136	-0.00670115	50_59
GTEX-Y3I4	-0.025871	0.169172	-0.0802412	-0.0391921	-0.0107597	-0.00458454	-0.00468469	50_59
GTEX-Y3IK	0.0350729	0.0691516	-0.0700724	-0.00165634	-0.0167235	-0.00726611	-0.00589476	50_59
GTEX-Y5LM	-0.0115715	0.112376	0.0016303	-0.0379665	-0.0183467	-0.0181359	-0.025374	40_49
GTEX-Y5V5	0.118415	-0.586013	0.0171844	0.181305	0.0624625	0.0839103	-0.00103436	60_69
GTEX-Y5V6	-0.00755924	0.154369	-0.0429291	-0.0677834	-0.0140193	-0.0153043	-0.00293569	60_69
GTEX-Y8DK	0.0517015	-0.210803	-0.0354997	-0.0025584	0.153717	0.0116591	0.0262539	60_69
GTEX-Y8E4	0.097812	-0.35579	0.0471011	0.0796925	0.0975367	0.0459157	-0.0174792	40_49
GTEX-Y8E5	0.028915	-0.104568	-0.034005	0.0673669	-0.0103346	0.0182031	0.0382612	60_69
GTEX-Y8LW	-0.0421081	0.126281	0.00878008	-0.0386448	-0.0156487	-0.0148757	-0.0211723	50_59
GTEX-Y9LG	0.0125735	0.119546	-0.0343209	-0.074002	-0.0165385	0.0113271	-0.0147472	30_39
GTEX-YB5E	-0.035184	0.170429	-0.0286243	-0.0539541	-0.0179344	-0.0144874	-0.0164069	40_49
GTEX-YB5K	-0.0340367	0.0726044	0.0434826	-0.0440534	-0.0153085	-0.00920544	-0.0108715	40_49
GTEX-YBZK	0.0471541	-0.564177	0.268574	0.165653	0.00659213	0.00918764	0.0447739	50_59
GTEX-YEC3	-0.0021519	0.156755	-0.0521994	-0.0482346	-0.0138738	-0.0112607	-0.0251959	50_59
GTEX-YEC4	-0.00802	0.0690837	0.0132297	-0.0406123	-0.00817721	-0.0160872	-0.00557831	40_49
GTEX-YECK	0.0154283	-0.257105	-0.0354997	0.174104	0.0446426	0.0255171	0.0168345	60_69
GTEX-YF7O	-0.0647203	0.119203	0.0055114	-0.0219392	-0.0095591	-0.00556444	-0.0190932	50_59
GTEX-YFC4	-0.0655645	0.205763	-0.0260882	-0.063927	0.00930697	0.00296831	-0.0434316	40_49
GTEX-YFCO	-0.0399021	0.141121	0.00446562	-0.0553066	-0.0180172	-0.0135226	-0.0150002	40_49
GTEX-Z93S	0.00843482	-0.273819	-0.0354997	0.106346	0.0795762	0.165871	-0.041732	50_59
GTEX-ZAB4	-0.0382752	0.0691695	-0.0354997	0.0581404	-0.0417808	0.0144774	-0.00597831	40_49
GTEX-ZC5H	0.0506626	-0.164725	-0.0820156	0.0755142	-0.000320873	0.0311194	0.0923761	40_49
GTEX-ZDTS	0.0686085	-0.279873	-0.0161241	0.105441	0.0369159	0.046319	-0.0494663	60_69
GTEX-ZDTT	-0.0647203	0.188812	-0.0236185	-0.0429644	-0.0158433	-0.0160872	-0.0217404	60_69
GTEX-ZDXO	0.0342252	-0.0736728	-0.032705	0.0127659	0.0255999	0.0357903	-0.0364845	60_69
GTEX-ZDYS	0.0521765	-0.0849318	0.0275864	-0.000221862	0.0162425	0.00657442	-0.0135879	50_59
GTEX-ZE7O	0.0506845	-0.169192	-0.0372741	0.143791	0.00396996	0.0546849	-0.0303544	50_59
GTEX-ZE9C	-0.0260347	0.0338924	-0.031439	-0.0363528	0.0206506	0.109118	-0.0495816	60_69
GTEX-ZEX8	0.0139125	-0.10548	0.138822	-0.00383257	-0.0180467	-0.0160872	-0.00544945	50_59
GTEX-ZF28	-0.130905	0.116209	0.0783049	-0.00582143	-0.0155563	-0.0390637	0.0170868	60_69
GTEX-ZF29	-0.00893316	0.12528	-0.0463626	-0.0183845	-0.014897	-0.018136	-0.0159549	60_69
GTEX-ZF2S	0.00469753	-0.0300028	0.0220045	-0.00423202	-0.013178	-0.00274727	0.0260695	50_59
GTEX-ZF3C	0.299039	-0.486727	-0.0515029	0.0539907	0.0826143	0.028394	-0.0115397	50_59
GTEX-ZG7Y	-0.0278646	0.145824	-0.0472111	-0.0289623	-0.0108062	-0.0128872	-0.0142547	50_59
GTEX-ZGAY	0.0161205	-0.130965	0.140221	0.000359878	-0.00139745	-0.00447675	-0.0172508	40_49
GTEX-ZLV1	-0.0490116	0.166969	-0.0204002	-0.0657399	-0.0120028	-0.00350774	-0.0136953	60_69
GTEX-ZP4G	-0.0169121	0.107598	0.000512731	-0.0465164	0.00303996	-0.015934	-0.0291767	20_29
GTEX-ZPCL	-0.0248672	0.181155	-0.0820156	-0.0507639	-0.0169143	0.00519263	-0.00917563	60_69
GTEX-ZPIC	-0.0578162	0.0698722	0.0398495	-0.028815	-0.0121354	-0.00618589	-0.00215773	40_49
GTEX-ZPU1	0.00374948	-0.0414552	0.00976405	0.0615341	-0.0176696	-0.0103642	-0.00172045	40_49
GTEX-ZQG8	-0.0578162	0.0830513	0.0237556	-0.0416936	-0.0147722	9.12215e-05	0.00999526	60_69
GTEX-ZQUD	0.00275006	-0.0881335	-0.00401243	0.0148054	-0.00148071	0.0090506	0.0708589	30_39
GTEX-ZT9W	-0.0296599	0.190366	-0.0589292	-0.0639883	-0.0129192	-0.0120188	-0.00901222	50_59
GTEX-ZTPG	0.0169774	0.0734844	-0.0118087	-0.0601433	-0.0163261	-0.00945969	0.00988744	20_29
GTEX-ZTSS	-0.0647203	0.128285	-0.0214555	-0.0286115	-0.0110796	-0.00199717	0.00341749	40_49
GTEX-ZTTD	-0.0514559	0.266102	0.00337431	-0.141902	-0.0334209	-0.0411172	0.018673	50_59
GTEX-ZTX8	-0.0163111	0.150945	-0.0462727	-0.0503675	-0.0156239	-0.012654	-0.00587701	20_29
GTEX-ZUA1	0.118347	-0.28799	-0.0354997	0.0689158	0.0322732	0.0568533	-0.0119651	40_49
GTEX-ZV68	-0.0300064	-0.160593	-0.0372741	0.210274	0.0271591	0.0391917	-0.0430642	50_59
GTEX-ZV7C	-0.0647203	0.11754	0.0328713	-0.0380873	-0.0118368	-0.0160872	-0.0158419	50_59
GTEX-ZVE2	-0.0048504	-0.128967	-9.17109e-05	-0.00485207	0.0484598	-0.00501349	0.0991533	50_59
GTEX-ZVP2	-0.0584235	0.179782	-0.0484616	-0.0261808	-0.00525348	-0.0160872	-0.0215372	50_59
GTEX-ZVT2	-0.0513088	0.103822	0.00964248	-0.0477903	-0.010136	-0.0172895	0.0156711	50_59
GTEX-ZVT3	0.0480144	-0.127196	-0.0372741	0.149665	-0.00154222	-0.00346106	-0.00998672	60_69
GTEX-ZVT4	0.025581	0.208027	-0.0372741	-0.144583	-0.00966136	-0.0139633	-0.00909983	50_59
GTEX-ZVTK	0.180868	-0.248832	0.0216749	0.0168438	0.0166496	-0.0296263	-0.00457895	20_29
GTEX-ZVZP	-0.0466759	0.218465	-0.0477996	-0.0806779	-0.0174846	0.00533393	-0.027323	50_59
GTEX-ZVZQ	0.00129722	-0.192499	-0.0372741	0.230099	0.0284886	-0.0142514	-0.00061619	60_69
GTEX-ZXES	0.00282984	-0.0155746	0.0472925	-0.0199587	-0.0114226	-0.0110193	0.0104642	30_39
GTEX-ZXG5	-0.100614	-0.0421153	-0.0354997	0.196091	0.0426842	-0.0496218	-0.0523625	60_69

## Sheet: Data S1-5
CellType	OLR_estimate	StdError	z	pval	lowerCI	upperCI	adjp
NK cells	0.0227046	0.00517214	4.3898	1.13455e-05	0.0125673	0.032842	6.8073e-05
Monocytes	-0.00309032	0.00515599	-0.599365	0.54893	-0.0131961	0.00701542	0.54893
B cells	-0.0057655	0.00528494	-1.09093	0.275303	-0.016124	0.00459298	0.330364
T cells CD4	-0.0188839	0.00519222	-3.63695	0.00027588	-0.0290606	-0.00870711	0.00082764
T cells CD8	0.0106968	0.00608139	1.75893	0.0785886	-0.00122276	0.0226163	0.117883
Megakaryocytes	0.0157814	0.00519806	3.03601	0.0023973	0.00559318	0.0259696	0.0047946

## Sheet: Data S1-6
CellType	OLR_estimate	StdError	z	pval	lowerCI	upperCI	adjp
B.cells	-0.00835273	0.0051747	-1.61415	0.106495	-0.0184951	0.00178968	0.124245
Monocytes	-0.000557233	0.00523158	-0.106513	0.915175	-0.0108111	0.00969667	0.915175
T cells CD4	-0.0213815	0.00526174	-4.06357	4.83273e-05	-0.0316945	-0.0110684	0.000338291
T cells CD8	0.01088	0.00518037	2.10023	0.0357085	0.00072645	0.0210335	0.0499919
NK cells	0.0164018	0.0051688	3.17322	0.00150756	0.00627091	0.0265326	0.00527645
NK T cells	0.0132666	0.00519318	2.55461	0.0106305	0.00308794	0.0234452	0.0248046
Megakaryocytes	0.0120622	0.00519124	2.32357	0.0201483	0.0018874	0.0222371	0.0352595

## Sheet: Data S1-7
GeneName	NK cells	Monocytes	NKT cells	B cells	T cells CD4	T cells CD8	Dendritic cells	Megakaryocytes
AASS	0.00325733	0.00187126	0	0.0100756	0.0043535	0.0120321	0	0.0151515
ABCC3	0	0.0512725	0	0	0	0	0.021978	0.19697
ACADS	0.123779	0.0726048	0.0634921	0.0411419	0.0740096	0.0721925	0.252747	0.0757576
ACO2	0.201954	0.217066	0.187302	0.280437	0.178929	0.204545	0.659341	0.121212
ACOT7	0.0716612	0.00935629	0.00634921	0.00923594	0.0230736	0.0307487	0.10989	0
ACTN4	0.638436	0.377246	0.396825	0.209068	0.19852	0.17246	0.626374	0.378788
ADGRB1	0.00651466	0.000374251	0	0.00251889	0.00217675	0.0013369	0	0
ADIPOR1	0.211726	0.278817	0.263492	0.277078	0.240313	0.275401	0.538462	0.575758
ADM	0.00651466	0.198353	0.015873	0.0142737	0.00522421	0.00935829	0.0989011	0.166667
AGAP3	0.0162866	0.108533	0.00634921	0.000839631	0.0191554	0.00935829	0.10989	0.106061
AGPAT4	0.123779	0.063997	0.0730159	0.0361041	0.0396169	0.0307487	0.131868	0.0454545
AK1	0.0162866	0.00411677	0.015873	0.00587741	0.00870701	0.00802139	0	0
AK4	0.00325733	0.0198353	0	0	0	0	0	0
ALDH6A1	0.0456026	0.0363024	0.0412698	0.0461797	0.0513714	0.0548128	0.10989	0.0606061
ANKH	0.0879479	0.0228293	0.0920635	0.0629723	0.157597	0.129679	0.043956	0.030303
ANKRD9	0.00325733	0.0142216	0	0.00251889	0.00478886	0.0013369	0.010989	0.121212
AP2A1	0.371336	0.305389	0.139683	0.135181	0.1367	0.145722	0.637363	0.227273
AP2S1	0.410423	0.839446	0.295238	0.279597	0.290814	0.346257	0.989011	0.742424
APOBEC3C	0.319218	0.124251	0.165079	0.242653	0.0866347	0.141711	0.230769	0.106061
APOC2	0	0	0	0.000839631	0	0	0	0
AREG	0.140065	0.0422904	0.12381	0.344249	0.200261	0.215241	0.197802	0.0454545
ARF1	0.775244	0.684506	0.714286	0.664148	0.605572	0.620321	0.923077	0.80303
ARF6	0.71987	0.468189	0.577778	0.647355	0.492381	0.512032	0.945055	0.590909
ARG2	0.019544	0.0112275	0.0126984	0.0134341	0.0287331	0.0173797	0.043956	0.106061
ARHGAP8	0.00651466	0	0	0	0.000870701	0	0	0
ARHGDIA	0.638436	0.595434	0.580952	0.471033	0.520244	0.5	0.912088	0.606061
ARMCX3	0.143322	0.0804641	0.177778	0.151973	0.1367	0.159091	0.241758	0.242424
ASGR1	0.00977199	0.433757	0	0.00167926	0.00043535	0.0013369	0.362637	0.272727
ASPDH	0	0	0	0	0	0.0013369	0	0
ATF3	0.19544	0.508982	0.222222	0.155332	0.0814105	0.124332	0.912088	0.363636
ATP6V0C	0.602606	0.827844	0.584127	0.594458	0.505442	0.548128	0.956044	0.80303
ATP6V1C2	0.00325733	0.00149701	0	0.00251889	0	0.0026738	0.010989	0
AVPI1	0.019544	0.0153443	0.0190476	0.0142737	0.0204615	0.0427807	0.0769231	0
BAG6	0.286645	0.313623	0.32381	0.300588	0.275141	0.300802	0.736264	0.30303
BCAM	0	0.000748503	0	0	0	0.0026738	0	0
BHLHE40	0.429967	0.221557	0.32381	0.0948783	0.104919	0.0962567	0.813187	0.212121
BRD4	0.283388	0.384356	0.209524	0.285474	0.240749	0.278075	0.571429	0.393939
BTG3	0.0912052	0.059506	0.146032	0.151973	0.149761	0.169786	0.175824	0.166667
C2	0	0.0168413	0	0.00503778	0.0017414	0	0	0.030303
C2orf88	0.00325733	0.00299401	0.0031746	0.0184719	0.00130605	0.0040107	0	0.409091
C9orf78	0.517915	0.398952	0.501587	0.397985	0.527209	0.53877	0.67033	0.393939
CALR	0.811075	0.526572	0.71746	0.632242	0.623857	0.704545	0.901099	0.530303
CAPN2	0.537459	0.437874	0.619048	0.245172	0.41663	0.446524	0.945055	0.424242
CAPN5	0.0456026	0.00261976	0.00634921	0	0.00478886	0.00935829	0	0
CARD19	0.0977199	0.236153	0.104762	0.0478589	0.116239	0.11631	0.494505	0.484848
CARM1	0.0162866	0.0830838	0.031746	0.0327456	0.0265564	0.0187166	0.164835	0.0454545
CASC3	0.201954	0.166916	0.12381	0.150294	0.144536	0.152406	0.32967	0.106061
CCDC124	0.332248	0.309132	0.247619	0.192275	0.213322	0.215241	0.582418	0.287879
CCDC9	0.0423453	0.0658683	0.0253968	0.0310663	0.0313452	0.0307487	0.0989011	0.030303
CCL3	0.34202	0.438623	0.0253968	0.0369437	0.00130605	0.0227273	0.593407	0.318182
CCL3L3	0.0325733	0.119012	0.0126984	0.00419815	0.00043535	0.0147059	0.274725	0.106061
CCL4	0.71987	0.119012	0.419048	0.0361041	0.00478886	0.197861	0.0769231	0.121212
CCL4L2	0.130293	0.0449102	0.0412698	0.00419815	0.00043535	0.052139	0.0549451	0.0151515
CCL5	0.713355	0.0479042	0.980952	0.0310663	0.100131	0.407754	0.120879	0.69697
CCRL2	0.00651466	0.0217066	0	0.00755668	0.00391815	0.0013369	0.043956	0.030303
CD244	0.521173	0.111901	0.190476	0.00335852	0.00696561	0.117647	0.208791	0.0757576
CD300E	0	0.43226	0	0	0	0	0.340659	0.257576
CD5L	0	0.000748503	0	0.000839631	0	0	0	0
CD68	0.0130293	0.865644	0.015873	0.0848027	0.0204615	0.0187166	0.868132	0.727273
CD81	0.123779	0.121257	0.187302	0.308144	0.0518067	0.0762032	0.0659341	0.106061
CD99	0.912052	0.653443	0.828571	0.450042	0.658685	0.631016	0.945055	0.818182
CDC34	0.0781759	0.107036	0.0190476	0.0302267	0.0383108	0.0347594	0.186813	0.106061
CDC42EP1	0	0.0288174	0	0.00167926	0	0	0.043956	0.030303
CDHR1	0.0358306	0.000374251	0.0126984	0.00167926	0	0.0026738	0	0
CDHR5	0.00325733	0.00299401	0	0	0	0	0	0
CDK11B	0.228013	0.226048	0.165079	0.178002	0.188507	0.184492	0.43956	0.181818
CDKN1A	0.0586319	0.452096	0.155556	0.450042	0.101001	0.0735294	0.791209	0.742424
CDKN2A	0.0130293	0.0130988	0.0444444	0.038623	0.0243796	0.0320856	0	0.030303
CDO1	0	0	0	0.00167926	0.0117545	0.0013369	0	0
CEBPB	0.32899	0.70771	0.253968	0.243493	0.231606	0.292781	0.868132	0.590909
CETP	0	0.0250749	0	0.00167926	0	0.0013369	0	0.0454545
CFB	0	0.00112275	0	0	0	0.0013369	0	0
CHGB	0	0	0	0	0.000870701	0.0013369	0	0
CHN2	0.0814332	0.23241	0.0698413	0.000839631	0.00653026	0.0320856	0.549451	0.151515
CISD2	0.254072	0.16991	0.257143	0.210747	0.210274	0.219251	0.472527	0.166667
CITED2	0.599349	0.453967	0.726984	0.474391	0.669569	0.729947	0.813187	0.484848
CIZ1	0.100977	0.135853	0.101587	0.0797649	0.0909882	0.0815508	0.263736	0.0757576
CLEC2B	0.563518	0.39259	0.55873	0.298069	0.339138	0.450535	0.703297	0.439394
CLK3	0.224756	0.162799	0.168254	0.195634	0.161515	0.183155	0.384615	0.181818
CLPB	0.0162866	0.0452844	0.0222222	0.0293871	0.0204615	0.0187166	0.230769	0.0454545
CLU	0.00651466	0.0164671	0.0190476	0.00167926	0.0156726	0.0120321	0	0.69697
COMT	0.29316	0.564746	0.250794	0.135181	0.151937	0.167112	0.901099	0.393939
COPZ2	0.019544	0.0101048	0.0031746	0.000839631	0.00043535	0	0	0
CPM	0	0.0842066	0	0.0277078	0.00653026	0.00534759	0.21978	0.0454545
CPS1	0	0	0.00634921	0	0.000870701	0	0	0
CRELD2	0.237785	0.151946	0.177778	0.144416	0.149325	0.168449	0.252747	0.0757576
CRYL1	0.0944625	0.16991	0.104762	0.0898405	0.101437	0.0895722	0.461538	0.227273
CSRNP1	0.436482	0.341317	0.428571	0.457599	0.338267	0.358289	0.78022	0.424242
CTNNA1	0.0228013	0.247754	0.0253968	0.0990764	0.0187201	0.0120321	0.472527	0.287879
CTSW	0.983713	0.0344311	0.955556	0.0285474	0.253809	0.851604	0.307692	0.287879
CTTNBP2NL	0	0.0254491	0	0.00167926	0.00130605	0	0.241758	0.0151515
CUL4A	0.198697	0.173653	0.190476	0.186398	0.207662	0.220588	0.43956	0.106061
CXCL1	0	0.00486527	0	0	0	0	0	0
CXCL8	0.00325733	0.503368	0.0031746	0.00335852	0.00217675	0.0026738	0.791209	0.287879
CYB5A	0.130293	0.0681138	0.253968	0.169605	0.121898	0.171123	0.340659	0.0757576
CYB5R3	0.37785	0.293039	0.253968	0.356843	0.235089	0.209893	0.802198	0.363636
CYCS	0.583062	0.373877	0.574603	0.65827	0.529386	0.546791	0.912088	0.393939
CYFIP1	0.00977199	0.168787	0.00952381	0.0277078	0.0152373	0.0120321	0.549451	0.227273
CYP2C8	0	0	0	0.000839631	0	0.0013369	0	0
CYP4F22	0.00651466	0.0130988	0.0253968	0	0.00217675	0.0160428	0	0
CYTIP	0.407166	0.308757	0.434921	0.414777	0.531563	0.532086	0.67033	0.242424
DAZAP1	0.306189	0.266467	0.203175	0.180521	0.188942	0.251337	0.549451	0.212121
DDIT3	0.358306	0.229042	0.352381	0.403023	0.401828	0.466578	0.538462	0.363636
DDIT4	0.648208	0.249626	0.695238	0.426532	0.604266	0.620321	0.714286	0.272727
DDO	0.00325733	0.00449102	0	0	0	0	0.032967	0.0151515
DDX27	0.224756	0.182635	0.165079	0.255248	0.159774	0.188503	0.461538	0.106061
DHCR7	0.0423453	0.00823353	0.0507937	0.0403023	0.0322159	0.040107	0.021978	0.0757576
DISC1	0.00325733	0.0486527	0.0222222	0.0134341	0.0417936	0.0320856	0.307692	0.030303
DLGAP3	0.0228013	0.0284431	0.015873	0.0176322	0.0191554	0.0254011	0.0989011	0.0151515
DOCK2	0.234528	0.384356	0.228571	0.266163	0.210274	0.225936	0.626374	0.287879
DOK2	0.771987	0.540419	0.396825	0.0486986	0.352199	0.27139	0.824176	0.621212
DRAXIN	0.0944625	0.00748503	0.0285714	0.00335852	0.0026121	0.0040107	0.010989	0
DUSP1	0.885993	0.992889	0.987302	0.965575	0.9569	0.965241	1	0.863636
DUSP10	0.0716612	0.0490269	0.0571429	0.0503778	0.0605137	0.0467914	0.153846	0.0909091
DUSP15	0	0.00112275	0	0.00167926	0	0	0	0
EAF1	0.0749186	0.123877	0.0730159	0.0688497	0.0461471	0.040107	0.164835	0.166667
ECD	0.260586	0.0886976	0.149206	0.263644	0.188507	0.173797	0.362637	0.136364
ECHS1	0.211726	0.23241	0.203175	0.191436	0.1798	0.171123	0.626374	0.181818
ECM1	0	0.00224551	0	0.00335852	0	0.0026738	0.010989	0.030303
EGF	0	0	0	0	0	0	0	0.0454545
EIF1	1	0.996632	1	0.996641	0.997823	1	1	0.984848
EIF3B	0.143322	0.23503	0.0952381	0.120907	0.119721	0.106952	0.395604	0.166667
EIF4A3	0.312704	0.425524	0.422222	0.372796	0.48498	0.541444	0.857143	0.333333
EIF4G1	0.254072	0.286677	0.234921	0.166247	0.175882	0.22861	0.637363	0.257576
EMD	0.42671	0.300524	0.460317	0.397985	0.398346	0.442513	0.67033	0.409091
EMP3	0.885993	0.909431	0.825397	0.714526	0.75838	0.752674	0.978022	0.848485
ENDOD1	0.0684039	0.0224551	0.047619	0.0646516	0.0378755	0.0347594	0.0549451	0.272727
ENO1	0.635179	0.793787	0.653968	0.526448	0.621245	0.600267	0.978022	0.727273
EOMES	0.364821	0.00411677	0.460317	0.000839631	0.0104484	0.175134	0	0.0151515
EPB41L4A	0.019544	0.00112275	0	0.0151134	0.0026121	0	0	0
EPS8	0.00325733	0.0348054	0.0031746	0.0117548	0.0239443	0.0213904	0.131868	0.0151515
ERRFI1	0.00651466	0.00224551	0.00952381	0.00335852	0.0043535	0.0040107	0	0
ESPN	0.00325733	0.000374251	0.0126984	0.00251889	0.0143666	0.0013369	0	0
EVC2	0	0.000748503	0.00634921	0.000839631	0.00957771	0.0040107	0	0
EWSR1	0.589577	0.397829	0.520635	0.536524	0.473661	0.498663	0.857143	0.5
FAHD1	0.0390879	0.0553892	0.0571429	0.0562552	0.0448411	0.0614973	0.164835	0.0454545
FAM20B	0.0423453	0.0452844	0.031746	0.0277078	0.0226382	0.0213904	0.0549451	0.030303
FAM210A	0.0749186	0.0553892	0.0634921	0.0990764	0.0552895	0.052139	0.252747	0.0606061
FAM50A	0.273616	0.360404	0.336508	0.189757	0.245102	0.18984	0.527473	0.242424
FCGR3A	0.778502	0.180015	0.0126984	0.00251889	0.00130605	0.0802139	0	0.0606061
FGL1	0	0	0	0	0	0.0013369	0	0
FLNA	0.830619	0.797904	0.72381	0.34089	0.511537	0.545455	0.934066	0.80303
FNDC4	0	0.00112275	0	0.00419815	0.00217675	0.0040107	0	0
FNIP2	0.0260586	0.0909431	0.00634921	0.00419815	0.0296038	0.0240642	0.340659	0.0606061
FOLR2	0	0.0501497	0	0.0142737	0	0	0.043956	0.030303
FRMD4B	0.019544	0.144461	0.0349206	0.000839631	0.0374401	0.00935829	0.516484	0.333333
FTSJ1	0.166124	0.101422	0.171429	0.108312	0.154985	0.171123	0.340659	0.106061
FZR1	0.0684039	0.0677395	0.0444444	0.0713686	0.0531128	0.0481283	0.153846	0.121212
G0S2	0	0.23241	0.0031746	0.00167926	0.0034828	0	0.131868	0.257576
GADD45G	0.123779	0.053518	0.133333	0.0495382	0.171093	0.110963	0.0659341	0.0909091
GAS2L1	0	0.0707335	0	0.00335852	0.00565956	0.0013369	0.153846	0.257576
GATAD2B	0.149837	0.134731	0.142857	0.172964	0.145407	0.200535	0.340659	0.121212
GDF15	0	0.00261976	0	0.000839631	0	0	0	0
GID4	0.0586319	0.0527695	0.0603175	0.0587741	0.0522421	0.0561497	0.142857	0.0757576
GJB2	0	0	0	0	0	0	0	0
GLUL	0.192182	0.534057	0.15873	0.129303	0.157597	0.101604	0.703297	0.651515
GPX4	0.547231	0.806138	0.606349	0.596977	0.693078	0.675134	0.934066	0.878788
GSPT1	0.169381	0.183757	0.203175	0.202351	0.271223	0.220588	0.593407	0.19697
GSS	0.0814332	0.118638	0.120635	0.0503778	0.0840226	0.0935829	0.32967	0.0606061
GSTP1	0.931596	0.976422	0.473016	0.453401	0.454941	0.576203	1	0.787879
GTPBP1	0.0879479	0.0883234	0.0634921	0.093199	0.0831519	0.0815508	0.208791	0.0606061
GUK1	0.726384	0.680763	0.720635	0.460957	0.55899	0.692513	0.879121	0.590909
GZMA	0.934853	0.0160928	0.946032	0.00839631	0.0814105	0.308824	0.021978	0.030303
GZMH	0.644951	0.00748503	0.0380952	0.00419815	0.00391815	0.201872	0.010989	0.0151515
GZMK	0.123779	0.011976	0.930159	0.00587741	0.0448411	0.205882	0	0.0151515
HAGH	0.214984	0.206587	0.203175	0.207389	0.236395	0.245989	0.384615	0.151515
HAMP	0	0.00187126	0	0.00251889	0	0.0013369	0.043956	0
HBA2	0.00325733	0	0	0	0.000870701	0.0040107	0	0
HCAR2	0	0.0894461	0	0	0	0	0.230769	0.0757576
HCAR3	0.00325733	0.154192	0	0	0	0	0.263736	0.136364
HDLBP	0.169381	0.369012	0.180952	0.142737	0.167175	0.183155	0.692308	0.348485
HEATR9	0	0	0.0190476	0	0	0.00668449	0	0
HEBP1	0.0977199	0.319611	0.0507937	0.106633	0.113626	0.0935829	0.593407	0.318182
HES4	0.0228013	0.106287	0.0031746	0.0125945	0.00827166	0.00534759	0.021978	0.0151515
HGD	0	0.00299401	0.00634921	0	0.0026121	0	0	0.151515
HILPDA	0.029316	0.0138473	0.0222222	0.031906	0.0309099	0.0254011	0.0549451	0.0454545
HIVEP3	0.104235	0.0703593	0.0444444	0.0260285	0.0522421	0.065508	0.120879	0.0454545
HK1	0.136808	0.328593	0.266667	0.154492	0.225947	0.203209	0.648352	0.378788
HK2	0	0.113398	0.0031746	0.0260285	0.0104484	0.00935829	0.296703	0.0606061
HNRNPA3	0.70684	0.583084	0.660317	0.653233	0.603396	0.631016	0.934066	0.560606
HNRNPD	0.332248	0.387725	0.28254	0.310663	0.274271	0.262032	0.802198	0.333333
HNRNPF	0.67101	0.428518	0.584127	0.564232	0.535481	0.553476	0.857143	0.424242
HNRNPL	0.381107	0.291916	0.314286	0.345928	0.331737	0.335561	0.769231	0.287879
HNRNPM	0.511401	0.430389	0.514286	0.512175	0.481933	0.504011	0.846154	0.393939
HSD17B14	0	0.000374251	0	0.00755668	0.00609491	0.0040107	0	0.0151515
HSP90AB1	0.785016	0.712575	0.92381	0.928631	0.87549	0.929144	0.967033	0.681818
HSP90B1	0.749186	0.635853	0.67619	0.535684	0.563343	0.574866	0.945055	0.5
HSPA1A	0.140065	0.242889	0.0793651	0.0528967	0.107967	0.0721925	0.516484	0.19697
HSPA1B	0.0390879	0.0561377	0.0571429	0.0629723	0.115803	0.0588235	0.175824	0.151515
HSPA5	0.742671	0.489521	0.8	0.54576	0.550718	0.604278	0.934066	0.424242
HSPA9	0.371336	0.26759	0.374603	0.339211	0.356552	0.421123	0.736264	0.30303
HSPB1	0.276873	0.240269	0.228571	0.313182	0.561167	0.558824	0.648352	0.348485
HSPE1	0.459283	0.316243	0.463492	0.469353	0.504136	0.578877	0.857143	0.318182
HSPH1	0.14658	0.15756	0.171429	0.253568	0.302133	0.298128	0.538462	0.19697
ICAM1	0.140065	0.242889	0.11746	0.0537364	0.0356987	0.0334225	0.692308	0.19697
IFI27	0	0.00299401	0	0.000839631	0.000870701	0	0.010989	0
IFNG	0.413681	0.00411677	0.0634921	0.0151134	0.0165433	0.163102	0	0.0151515
IGF2BP2	0.00325733	0.055015	0	0	0.00043535	0	0.241758	0.136364
IGFBP2	0.0260586	0.00935629	0	0	0.00043535	0.00668449	0	0.0151515
IL17C	0	0.000374251	0	0.000839631	0	0	0.010989	0
IL18BP	0.0651466	0.0726048	0.0539683	0.0512175	0.0544188	0.0668449	0.241758	0.0454545
IL4I1	0.0130293	0.0172156	0.0888889	0.0100756	0.0252503	0.00668449	0.0659341	0
INSR	0.00651466	0.0741018	0	0.00251889	0.00130605	0	0.0769231	0.0909091
ITGA2B	0	0.00261976	0	0.000839631	0.0017414	0.0013369	0.010989	0.5
ITIH1	0	0.00374251	0	0	0	0	0	0.0151515
ITSN1	0.00977199	0.071482	0.0031746	0.000839631	0.00696561	0.0040107	0.0769231	0.0454545
JAG2	0.00651466	0.00374251	0	0	0.00043535	0.0013369	0.010989	0
JAZF1	0.315961	0.190494	0.0634921	0.301427	0.0718328	0.0949198	0.274725	0.166667
JMJD6	0.140065	0.181512	0.171429	0.110831	0.141489	0.152406	0.395604	0.136364
JUN	0.964169	0.967814	0.996825	0.97817	0.987375	0.995989	0.978022	0.848485
JUND	0.452769	0.891841	0.409524	0.608732	0.442316	0.454545	0.868132	0.742424
KAT6A	0.214984	0.153443	0.161905	0.180521	0.209404	0.203209	0.252747	0.136364
KCP	0.00325733	0.00973054	0.00952381	0.00503778	0.00304745	0.0040107	0.032967	0
KIF19	0.0358306	0.000748503	0.00634921	0.00167926	0.00304745	0.0147059	0	0
KIF26A	0	0	0	0	0.000870701	0	0	0
KIR2DL3	0.247557	0.000748503	0.0031746	0	0	0.00802139	0	0.0151515
KIR2DL4	0.110749	0.000748503	0	0	0	0	0	0
KLC3	0	0	0	0.000839631	0	0.0013369	0	0
KLF11	0.0651466	0.132859	0.0253968	0.0738875	0.034828	0.0227273	0.230769	0.0606061
KLF4	0.0488599	0.888847	0.00952381	0.391268	0.0618198	0.0227273	0.989011	0.651515
KLHDC8A	0	0	0	0.000839631	0	0	0	0
KLRC2	0.114007	0	0.0031746	0	0	0.0628342	0	0
KLRC3	0.110749	0.00149701	0.0031746	0.000839631	0	0.0601604	0	0
KLRD1	0.957655	0.00748503	0.304762	0.00251889	0.00957771	0.216578	0.010989	0.030303
KRT1	0	0.00149701	0.0031746	0.000839631	0.0400522	0.0013369	0	0.0151515
KYNU	0.0130293	0.234281	0	0.270361	0.000870701	0	0.626374	0.166667
L3MBTL4	0.0260586	0.00898204	0	0.0453401	0.000870701	0.0013369	0	0.0151515
LAG3	0.00651466	0.00336826	0.273016	0.00419815	0.0222029	0.127005	0.010989	0.0151515
LAMP1	0.700326	0.439371	0.590476	0.470193	0.488899	0.537433	0.406593	0.439394
LDHD	0	0.0149701	0	0	0	0	0	0.0151515
LGALS3	0.0456026	0.836452	0.193651	0.0277078	0.116674	0.052139	0.923077	0.545455
LGALS4	0.00651466	0.00299401	0.00634921	0.00167926	0.00304745	0.0040107	0.010989	0
LIF	0	0.00336826	0	0	0.000870701	0	0	0.0151515
LILRB1	0.029316	0.545659	0	0.245172	0.00391815	0.0414439	0.571429	0.227273
LILRB4	0	0.244012	0.0031746	0.00587741	0.00043535	0	0.736264	0.0606061
LILRB5	0	0.00187126	0	0	0	0	0	0
LINGO2	0.00977199	0	0	0	0	0	0	0
LRP1	0.00977199	0.521332	0.0031746	0.00419815	0.00740096	0.0120321	0.472527	0.378788
LYAR	0.286645	0.179266	0.768254	0.0898405	0.183718	0.354278	0.208791	0.136364
MAFB	0.0162866	0.519835	0.0126984	0.00503778	0.00870701	0.0120321	0.21978	0.333333
MAFF	0.159609	0.106662	0.120635	0.0344249	0.0478886	0.0347594	0.428571	0.121212
MAP4	0.237785	0.153817	0.15873	0.193115	0.188507	0.122995	0.285714	0.136364
MAPK7	0.130293	0.0759731	0.0571429	0.0596138	0.04963	0.0508021	0.0879121	0.0606061
MBNL3	0.0618893	0.053518	0.0603175	0.103275	0.0404876	0.0534759	0.0659341	0.106061
MCOLN1	0.0814332	0.205838	0.0285714	0.0394626	0.0361341	0.0360963	0.307692	0.0909091
MED15	0.416938	0.254491	0.244444	0.196474	0.32869	0.399733	0.472527	0.242424
METRNL	0.0488599	0.197231	0.00952381	0.00839631	0.0043535	0.00802139	0.208791	0.166667
MGLL	0.00977199	0.0333084	0.0031746	0.00671704	0.00478886	0.0026738	0.021978	0.318182
MICAL2	0.0488599	0.120135	0.12381	0.000839631	0.0396169	0.0240642	0.318681	0.0606061
MIER2	0.0684039	0.0928144	0.0285714	0.0293871	0.0370048	0.0601604	0.186813	0.0757576
MITF	0	0.0385479	0	0	0	0	0.043956	0.106061
MMP14	0	0.00898204	0	0	0.00043535	0	0	0
MPP1	0.0586319	0.312126	0.0222222	0.0285474	0.0361341	0.0574866	0.384615	0.575758
MRPL55	0.214984	0.266467	0.171429	0.24937	0.237701	0.247326	0.428571	0.272727
MT1E	0	0.0430389	0.0507937	0.00503778	0.0478886	0.0614973	0.032967	0.0454545
MT1G	0	0.00112275	0	0.000839631	0.000870701	0	0	0
MT1X	0.136808	0.194237	0.209524	0.0277078	0.185459	0.233957	0.318681	0.242424
MT2A	0.456026	0.534057	0.514286	0.0730479	0.378755	0.550802	0.373626	0.363636
MXI1	0.0325733	0.0808383	0.0730159	0.0806045	0.107532	0.0695187	0.021978	0.0909091
MYO19	0.0586319	0.0426647	0.0603175	0.0554156	0.058337	0.078877	0.131868	0.0606061
MYO1G	0.579805	0.56774	0.438095	0.369437	0.31084	0.36631	0.648352	0.454545
NAPB	0.0390879	0.0213323	0.0253968	0.0344249	0.0326513	0.0334225	0.0989011	0.0454545
NCKIPSD	0.0358306	0.0363024	0.031746	0.0243493	0.0313452	0.0454545	0.164835	0.0151515
NDRG1	0.0651466	0.133234	0.180952	0.0453401	0.128428	0.104278	0.362637	0.0909091
NDUFAF3	0.400651	0.364521	0.365079	0.291352	0.29865	0.34893	0.67033	0.469697
NFIL3	0.0325733	0.0965569	0.0031746	0.00335852	0.0017414	0.0013369	0.032967	0.0454545
NKG7	1	0.108159	0.993651	0.0201511	0.0457118	0.38369	0.241758	0.030303
NLRP3	0.00325733	0.276572	0.0031746	0.00167926	0.0126252	0.0160428	0.494505	0.166667
NNMT	0.00325733	0	0.0031746	0	0	0	0	0
NPC2	0.2443	0.860404	0.2	0.471033	0.287331	0.256684	0.956044	0.666667
NPRL3	0.175896	0.0804641	0.0666667	0.110831	0.0922943	0.143048	0.175824	0.136364
NR1H3	0.0260586	0.0295659	0.0031746	0.00839631	0.00609491	0.00534759	0.043956	0.0151515
NRP2	0	0.00935629	0	0.0184719	0	0	0.010989	0.0151515
NRROS	0.332248	0.26497	0.047619	0.184719	0.0740096	0.0374332	0.747253	0.30303
NUDC	0.368078	0.301272	0.295238	0.335852	0.308228	0.368984	0.659341	0.257576
NUGGC	0.00325733	0	0	0.0209908	0.00783631	0.00935829	0	0
NYNRIN	0.00325733	0.00187126	0	0	0.00130605	0	0.010989	0
OLFML2B	0	0.00785928	0	0	0.000870701	0	0	0.0151515
OPTN	0.456026	0.0344311	0.342857	0.102435	0.358729	0.284759	0.010989	0.0909091
OSM	0.0325733	0.0651198	0.0761905	0.00755668	0.043535	0.0360963	0.0989011	0.0454545
OTOA	0	0.00973054	0.0031746	0	0	0	0.010989	0.0151515
P2RX7	0.0651466	0.125749	0.0444444	0.0167926	0.0195908	0.0147059	0.241758	0.0757576
PA2G4	0.563518	0.43226	0.571429	0.405542	0.481498	0.545455	0.769231	0.348485
PANX1	0.0553746	0.0306886	0.0507937	0.0453401	0.0269917	0.0280749	0.0549451	0.0909091
PARP3	0.0162866	0.0179641	0.0380952	0.0654912	0.033522	0.0280749	0.021978	0
PCBP1	0.954397	0.806512	0.879365	0.896725	0.881585	0.906417	0.989011	0.848485
PCDHGB6	0.00977199	0	0	0.000839631	0	0.0013369	0	0
PCGF5	0.208469	0.207335	0.187302	0.271201	0.240749	0.248663	0.406593	0.257576
PCK2	0.0488599	0.0909431	0.0539683	0.141058	0.0552895	0.0227273	0.230769	0.030303
PCYT1B	0	0	0	0	0.00043535	0	0	0.0151515
PDCD1LG2	0	0.00112275	0	0.00335852	0.00130605	0.0013369	0.010989	0
PDE4A	0.104235	0.0741018	0.0222222	0.00419815	0.00565956	0.0280749	0.164835	0.0454545
PDIA3	0.827362	0.524701	0.746032	0.581024	0.563779	0.609626	0.934066	0.530303
PDIA4	0.394137	0.196108	0.31746	0.161209	0.204615	0.203209	0.428571	0.227273
PDIA6	0.504886	0.383608	0.406349	0.347607	0.294297	0.275401	0.802198	0.30303
PEAR1	0	0.000374251	0	0	0	0	0	0.136364
PF4	0	0.00860778	0.0031746	0.00251889	0.000870701	0.0013369	0.010989	0.666667
PF4V1	0	0.00224551	0.0031746	0	0.000870701	0	0	0.30303
PGA5	0	0.000748503	0	0	0	0	0	0
PHACTR1	0.00325733	0.194611	0	0.393787	0.000870701	0.0013369	0.879121	0.166667
PHF8	0.0749186	0.0516467	0.0825397	0.0680101	0.06835	0.0855615	0.120879	0.136364
PHOSPHO1	0.0162866	0.00261976	0	0	0.00043535	0.0013369	0	0
PIGA	0.019544	0.0441617	0.0285714	0.0369437	0.026121	0.0334225	0.197802	0.0454545
PIP4K2A	0.315961	0.14521	0.269841	0.0680101	0.121463	0.18984	0.307692	0.318182
PLAU	0	0.00299401	0	0.000839631	0.00043535	0	0.032967	0
PLAUR	0.0162866	0.629865	0.0285714	0.00671704	0.0252503	0.0106952	0.857143	0.348485
PLBD2	0.0521173	0.102545	0.0539683	0.0419815	0.0709621	0.0534759	0.340659	0.030303
PLEK	0.723127	0.594311	0.31746	0.282116	0.00870701	0.171123	0.967033	0.606061
PLIN2	0.13355	0.264596	0.209524	0.077246	0.201132	0.203209	0.384615	0.242424
PLOD3	0.123779	0.125749	0.120635	0.0629723	0.0883761	0.0802139	0.318681	0.121212
PLPP3	0.00325733	0.00187126	0	0.00923594	0	0.0013369	0	0.0151515
PLXNB2	0	0.43226	0.0031746	0.00419815	0.000870701	0.0040107	0.538462	0.30303
PLXND1	0.0423453	0.212949	0.180952	0.00335852	0.0121898	0.0147059	0.175824	0.0909091
POMGNT2	0.0228013	0.0183383	0.0444444	0.0142737	0.0152373	0.0320856	0.0549451	0.0151515
PON2	0.0325733	0.0434132	0.031746	0.0184719	0.0152373	0.0187166	0.582418	0.0909091
PPDPF	0.840391	0.780689	0.857143	0.882452	0.87636	0.887701	0.945055	0.939394
PPP1R15A	0.771987	0.875749	0.88254	0.870697	0.845886	0.863636	0.989011	0.848485
PPP1R3G	0	0.0101048	0	0	0	0	0.010989	0
PRSS21	0.029316	0.0464072	0.0571429	0.015953	0.0213322	0.0227273	0.010989	0.0909091
PTPRU	0	0.000748503	0	0.000839631	0.00043535	0.0013369	0	0.0151515
RAB3A	0.00651466	0.0228293	0.00952381	0.02267	0.0291685	0.026738	0.10989	0.0606061
RAB3IL1	0	0.00149701	0	0	0	0	0	0.0151515
RAB9A	0.368078	0.148204	0.24127	0.130982	0.112756	0.156417	0.340659	0.166667
RABGAP1L	0.390879	0.274701	0.263492	0.303107	0.252503	0.248663	0.472527	0.424242
RALGDS	0.32899	0.0886976	0.231746	0.0596138	0.165433	0.181818	0.318681	0.121212
RAP1GAP	0	0	0	0	0.00043535	0	0	0
RAPH1	0	0.0303144	0.0031746	0.00167926	0.0126252	0.0040107	0.010989	0.0151515
RASD1	0.0260586	0.0677395	0.114286	0.0142737	0.0613844	0.0762032	0.153846	0.0606061
RBM38	0.263844	0.122006	0.139683	0.271201	0.212451	0.204545	0.153846	0.257576
RBP4	0	0.000374251	0	0	0	0	0	0
RGS10	0.19544	0.539296	0.374603	0.178002	0.663474	0.723262	0.945055	0.848485
RHOB	0.42671	0.738024	0.314286	0.612091	0.198955	0.44385	0.857143	0.590909
RHOC	0.716612	0.223054	0.311111	0.120067	0.0531128	0.0815508	0.725275	0.318182
RIOK3	0.283388	0.347305	0.260317	0.330814	0.199826	0.212567	0.483516	0.515152
RNF187	0.482085	0.305763	0.333333	0.301427	0.299956	0.343583	0.549451	0.257576
RNH1	0.413681	0.614521	0.384127	0.336692	0.353069	0.397059	0.945055	0.439394
RPN2	0.47557	0.430389	0.469841	0.350126	0.385285	0.398396	0.824176	0.393939
RRAS	0.00325733	0.0961826	0.00952381	0.0100756	0.016108	0.0173797	0.0879121	0.030303
RRBP1	0.211726	0.267964	0.0603175	0.0764064	0.067044	0.052139	0.351648	0.181818
RREB1	0.0651466	0.146707	0.0666667	0.102435	0.077057	0.078877	0.285714	0.0909091
RTP5	0.00325733	0.000374251	0.00952381	0	0	0.00935829	0	0
S100A10	0.788274	0.979042	0.885714	0.417296	0.791902	0.823529	1	0.787879
SAA1	0	0	0	0.00167926	0	0	0	0
SAA2	0	0	0	0	0.00043535	0	0	0
SAFB	0.273616	0.236527	0.212698	0.310663	0.253374	0.278075	0.538462	0.287879
SAMD14	0	0	0	0.000839631	0.0017414	0	0	0.0454545
SDC2	0	0.00261976	0	0	0	0	0	0
SDC4	0	0.0138473	0.0126984	0.000839631	0.00217675	0	0.021978	0.0606061
SDS	0	0.00112275	0	0	0	0	0.0879121	0
SEC14L1	0.198697	0.308383	0.107937	0.161209	0.107967	0.092246	0.494505	0.348485
SEC31A	0.306189	0.273204	0.24127	0.303107	0.262952	0.295455	0.626374	0.212121
SERPING1	0	0.0261976	0	0	0	0	0.021978	0.106061
SEZ6L	0	0.0142216	0	0	0	0	0.175824	0.0151515
SF3A2	0.332248	0.28518	0.330159	0.376154	0.375272	0.425134	0.692308	0.378788
SGIP1	0	0	0	0	0	0.0013369	0	0.030303
SH3D21	0.0162866	0.00636228	0.0126984	0.0109152	0.00740096	0.0026738	0.032967	0.0151515
SH3TC1	0.0390879	0.225674	0.00952381	0.156171	0.0317806	0.013369	0.428571	0.106061
SHARPIN	0.254072	0.208832	0.225397	0.172964	0.209839	0.239305	0.417582	0.181818
SHB	0.00651466	0.00785928	0	0.00503778	0.00304745	0.0106952	0.021978	0
SHISA4	0.00325733	0.0130988	0.0031746	0.00167926	0.00130605	0	0	0
SIGLEC12	0	0.00112275	0	0	0.00043535	0	0	0
SLAMF7	0.332248	0.0591317	0.2	0.0201511	0.0034828	0.0855615	0.164835	0.0151515
SLAMF8	0.00977199	0.011976	0	0	0.00043535	0.0106952	0.10989	0
SLC15A3	0	0.255614	0	0.0277078	0.0034828	0.00935829	0.197802	0.227273
SLC25A13	0.0716612	0.133608	0.0412698	0.100756	0.0605137	0.040107	0.285714	0.121212
SLC25A25	0.107492	0.0872006	0.0793651	0.106633	0.117545	0.131016	0.296703	0.151515
SLC25A37	0.0390879	0.281437	0.0761905	0.191436	0.0975185	0.109626	0.32967	0.19697
SLC25A39	0.273616	0.225299	0.260317	0.235936	0.259469	0.296791	0.604396	0.287879
SLC25A43	0.0618893	0.0445359	0.015873	0.0696893	0.024815	0.0280749	0.0989011	0.0757576
SLC2A14	0.00325733	0.00336826	0	0.00251889	0.00522421	0.0013369	0.010989	0.0151515
SLC2A3	0.530945	0.492515	0.653968	0.697733	0.839356	0.760695	0.582418	0.651515
SLC2A8	0.0456026	0.0434132	0.031746	0.0251889	0.00653026	0.0160428	0.131868	0.030303
SLC34A1	0	0	0	0	0.000870701	0.0013369	0	0
SLC38A5	0.0781759	0.00598802	0.0634921	0.0201511	0.0487593	0.0614973	0	0.0757576
SLC43A3	0.019544	0.173653	0.0539683	0.0403023	0.0317806	0.0467914	0.395604	0.0757576
SLC6A8	0.00325733	0.00785928	0	0	0.00043535	0	0	0.0151515
SLC9A9	0.0846906	0.0692365	0.0507937	0.0671704	0.0949064	0.0895722	0.241758	0.121212
SMIM1	0.00977199	0.0145958	0.015873	0.015953	0.0130605	0.0173797	0	0.0454545
SNAPC2	0.149837	0.112275	0.101587	0.0906801	0.0822812	0.114973	0.362637	0.0757576
SNCA	0.019544	0.0759731	0	0.00503778	0.0034828	0	0.362637	0.393939
SND1	0.306189	0.341317	0.390476	0.312343	0.274706	0.272727	0.725275	0.363636
SNX24	0.0130293	0.0224551	0.00952381	0.00419815	0.00827166	0.0040107	0	0.0454545
SPECC1	0.0781759	0.174027	0.0253968	0.0209908	0.0156726	0.0254011	0.527473	0.136364
SPIRE1	0.00977199	0.00898204	0.0031746	0.000839631	0.000870701	0.0013369	0.032967	0
SPTB	0.00325733	0	0	0	0.00130605	0	0	0.0151515
SQSTM1	0.680782	0.697979	0.720635	0.598657	0.551154	0.544118	0.835165	0.787879
SRRM1	0.583062	0.664671	0.590476	0.620487	0.601219	0.600267	0.912088	0.712121
SRSF3	0.732899	0.677769	0.72381	0.624685	0.660427	0.680481	0.978022	0.712121
SRSF4	0.42671	0.322979	0.361905	0.462636	0.408794	0.40508	0.648352	0.378788
ST6GALNAC4	0.0814332	0.056512	0.0603175	0.119228	0.0457118	0.0868984	0.10989	0.106061
ST7	0.0260586	0.0112275	0.0253968	0.00335852	0.0126252	0.0173797	0.0659341	0.0454545
STAP2	0.0130293	0.00112275	0.0031746	0.000839631	0.00565956	0.00668449	0	0
STARD4	0.0846906	0.0243263	0.0253968	0.0453401	0.0208968	0.0294118	0.10989	0.0151515
STARD8	0	0.0321856	0	0	0.000870701	0	0.153846	0.0606061
STAU1	0.188925	0.211826	0.206349	0.191436	0.198084	0.217914	0.472527	0.272727
STEAP3	0.0162866	0.0254491	0	0.00335852	0.00043535	0	0.120879	0.0151515
STK10	0.547231	0.432635	0.428571	0.279597	0.362212	0.399733	0.703297	0.333333
STYK1	0.00977199	0	0	0	0	0.00668449	0	0
SUMO4	0.00325733	0.00224551	0	0.00419815	0.00783631	0.00802139	0	0
SUSD1	0.0749186	0.0939371	0.015873	0.0134341	0.017414	0.0240642	0.120879	0.121212
SYTL3	0.52443	0.0958084	0.225397	0.00839631	0.13017	0.181818	0.0989011	0.0909091
TEAD3	0.00651466	0.000374251	0	0	0.00043535	0.0013369	0	0
TEC	0.0423453	0.0220808	0.0126984	0.0377834	0.0113191	0.0187166	0.131868	0.136364
TFDP1	0.100977	0.119386	0.0666667	0.131822	0.13017	0.141711	0.428571	0.121212
THEM5	0	0	0.0031746	0	0	0	0	0.030303
TM9SF4	0.107492	0.177769	0.107937	0.129303	0.114497	0.113636	0.406593	0.121212
TMEM158	0	0.00224551	0	0	0	0	0	0.030303
TMEM214	0.100977	0.0969311	0.0984127	0.0923594	0.0761863	0.0735294	0.186813	0.0909091
TMEM39A	0.0716612	0.0583832	0.0952381	0.0890008	0.0740096	0.0628342	0.186813	0.0151515
TMOD1	0.00651466	0.00261976	0.00634921	0.00419815	0.0017414	0	0.010989	0
TMTC2	0.0130293	0.0651198	0.0190476	0.00923594	0.0169787	0.0120321	0.153846	0.0151515
TNIP3	0.00651466	0.000374251	0.0222222	0.000839631	0.00522421	0.0280749	0	0
TNXB	0	0.000748503	0.0031746	0.000839631	0.00130605	0.0026738	0	0
TPP1	0.289902	0.515344	0.165079	0.24937	0.164998	0.200535	0.868132	0.469697
TPRG1	0.00651466	0.00486527	0.0126984	0.00167926	0.0130605	0.0454545	0	0.0151515
TPSAB1	0	0	0	0	0	0	0	0.030303
TRIB1	0.00651466	0.278069	0.00952381	0.0419815	0.0126252	0.00668449	0.417582	0.151515
TRPM4	0	0.0276946	0	0.000839631	0.00043535	0	0.0549451	0
TSTA3	0.234528	0.126123	0.146032	0.138539	0.151502	0.141711	0.263736	0.0757576
UBAP2L	0.221498	0.180015	0.126984	0.173804	0.162821	0.191176	0.43956	0.181818
UBE2F	0.42671	0.211078	0.111111	0.100756	0.184153	0.129679	0.494505	0.272727
UBE2V1	0.504886	0.296407	0.469841	0.406381	0.454071	0.47861	0.725275	0.393939
UCP2	0.872964	0.743263	0.707937	0.893367	0.710057	0.719251	0.967033	0.712121
VCAM1	0.00325733	0	0	0	0	0.0013369	0	0
VCAN	0.00977199	0.831213	0.0031746	0.00503778	0.0026121	0	0.703297	0.621212
VEGFA	0	0.0980539	0	0.00251889	0.000870701	0.0013369	0.0879121	0.106061
VTI1B	0.224756	0.331961	0.152381	0.174643	0.181976	0.212567	0.593407	0.409091
VTN	0	0.000748503	0	0	0	0	0	0
VWCE	0	0.000374251	0	0.000839631	0.00043535	0	0	0.0151515
WBP2	0.283388	0.284805	0.292063	0.350966	0.31084	0.299465	0.538462	0.545455
WDR45B	0.19544	0.193114	0.104762	0.255248	0.155855	0.185829	0.505495	0.151515
WNK1	0.29316	0.333832	0.28254	0.234257	0.315194	0.304813	0.538462	0.272727
XCL1	0.537459	0.00224551	0.0253968	0.00167926	0.0026121	0.0882353	0	0
XCL2	0.716612	0.00261976	0.031746	0.00167926	0.00130605	0.124332	0.010989	0.0151515
XPNPEP1	0.175896	0.100299	0.11746	0.0973971	0.0909882	0.0909091	0.395604	0.318182
YBX1	0.872964	0.885105	0.911111	0.935348	0.878973	0.921123	0.978022	0.848485
YBX3	0.019544	0.430763	0.0190476	0.323258	0.0287331	0.17246	0.648352	0.575758
ZER1	0.0651466	0.0696108	0.0507937	0.0688497	0.0679147	0.0828877	0.032967	0.136364
ZFP36	0.872964	0.946856	0.965079	0.942905	0.909882	0.937166	1	0.833333
ZNF777	0.00651466	0.00748503	0.00634921	0.00251889	0.00478886	0.00534759	0.021978	0
ABCA10	0.00325733	0.00261976	0	0	0.00304745	0.0013369	0.010989	0
ABCC5	0.0423453	0.0602545	0.0603175	0.0403023	0.0426643	0.0561497	0.0769231	0.121212
ABLIM1	0.306189	0.0288174	0.292063	0.345928	0.495429	0.502674	0.021978	0.19697
ABO	0	0.00860778	0	0.00167926	0.0034828	0	0.032967	0.106061
ACACB	0.00651466	0.0142216	0.0126984	0.0209908	0.0282978	0.0280749	0	0.030303
ACBD6	0.188925	0.136976	0.149206	0.232578	0.18633	0.241979	0.472527	0.166667
ACKR4	0.00325733	0.00112275	0.00634921	0.000839631	0.0026121	0.0013369	0	0
ADAM12	0.00977199	0.00486527	0.0952381	0.00167926	0.0104484	0	0.010989	0
ADGRA3	0.0228013	0.00299401	0	0.00167926	0.00304745	0.0013369	0	0
ADGRV1	0	0.00224551	0	0.00167926	0.00391815	0.00534759	0	0
ADPRHL1	0	0.00112275	0	0.000839631	0.000870701	0.0013369	0	0
AEBP1	0.0260586	0.0168413	0.00634921	0.0831234	0.0269917	0.0548128	0	0.0606061
AFAP1L1	0.00325733	0	0	0	0.00217675	0.0026738	0	0
AGBL2	0.0228013	0.00523952	0.0222222	0.0327456	0.0204615	0.0227273	0.010989	0.030303
AHRR	0	0.000374251	0	0	0.00130605	0	0.010989	0
AJUBA	0	0.000374251	0	0	0.00130605	0	0	0
AKAP3	0.00325733	0.00112275	0	0.00587741	0.0026121	0.0040107	0	0
AKTIP	0.140065	0.0217066	0.0539683	0.0528967	0.139747	0.168449	0.010989	0.030303
ALG6	0.0912052	0.0464072	0.047619	0.0831234	0.0631258	0.0681818	0.186813	0.0454545
ALPK3	0	0.00112275	0	0	0.00043535	0	0	0
AMN	0	0.00299401	0.00952381	0.0453401	0.0130605	0.0254011	0.010989	0
ANAPC7	0.100977	0.0677395	0.0666667	0.0873216	0.0783631	0.0855615	0.186813	0.121212
ANGPT1	0	0.00898204	0	0.000839631	0	0	0.021978	0.0909091
ANKRD34B	0	0.00598802	0	0	0	0	0	0.0151515
ANOS1	0	0.000374251	0	0	0	0	0	0.0151515
AOC3	0	0.000374251	0	0	0.000870701	0	0	0
AP3M1	0.18241	0.0827096	0.0920635	0.133501	0.0970832	0.0962567	0.230769	0
AP5M1	0.120521	0.0658683	0.101587	0.110831	0.114497	0.0975936	0.252747	0.0454545
ARHGEF18	0.029316	0.0224551	0.015873	0.0268682	0.0226382	0.0414439	0.032967	0.030303
ARHGEF4	0	0	0.0031746	0	0.00565956	0.0187166	0	0.0151515
ARHGEF6	0.175896	0.203967	0.180952	0.141898	0.219417	0.196524	0.461538	0.242424
ARL10	0.019544	0.00336826	0.0190476	0.0310663	0.0182847	0.0227273	0.0659341	0.0151515
ARMC9	0.00325733	0.000374251	0	0.00335852	0.00130605	0.00935829	0	0
ASIC1	0	0	0	0	0.00130605	0.00534759	0	0
ASTE1	0.104235	0.0426647	0.0698413	0.0973971	0.0966478	0.092246	0.175824	0.0151515
ATG9B	0.0130293	0.00561377	0.0222222	0.0260285	0.0861994	0.0641711	0	0
ATP6V1E2	0.029316	0.0411677	0.0285714	0.0562552	0.0465825	0.0414439	0.0989011	0.0454545
AVIL	0	0.0101048	0.0031746	0.00923594	0.0034828	0.0106952	0.010989	0
B3GALT2	0.00325733	0.00187126	0.0412698	0.00335852	0.00609491	0.0013369	0.010989	0
BACH2	0.0521173	0.0194611	0.0698413	0.61293	0.201567	0.284759	0.164835	0.0151515
BANK1	0.0162866	0.0276946	0.00634921	0.891688	0.0034828	0.0026738	0.340659	0.136364
BBS1	0.0456026	0.00898204	0.0349206	0.0251889	0.0296038	0.0307487	0.0879121	0.0454545
BBS10	0.00325733	0.010479	0.00634921	0.0167926	0.0108838	0.00534759	0.010989	0
BCDIN3D	0.0488599	0.0160928	0.0285714	0.0453401	0.0304745	0.040107	0.032967	0.0454545
BEND5	0.0162866	0.00823353	0.0031746	0.193115	0.0204615	0.0334225	0.131868	0.030303
BLK	0.0130293	0.0198353	0.177778	0.65911	0.0213322	0.0147059	0.021978	0.0454545
BPNT1	0.0618893	0.0325599	0.0730159	0.0764064	0.0444057	0.0534759	0.0879121	0.030303
BRF2	0.0586319	0.0220808	0.0349206	0.0335852	0.043535	0.0387701	0.10989	0.030303
BRICD5	0.019544	0.0250749	0.00634921	0.0142737	0.0100131	0.013369	0.043956	0
BTLA	0.00325733	0.0112275	0.0253968	0.374475	0.0483239	0.0320856	0.0549451	0.0151515
C11orf95	0.00651466	0.00711078	0.0031746	0.00167926	0.00130605	0.00802139	0	0
C12orf49	0.0977199	0.0598802	0.0507937	0.0831234	0.0513714	0.0574866	0.10989	0.0454545
C12orf65	0.127036	0.0456587	0.12381	0.138539	0.183718	0.209893	0.120879	0.106061
C15orf40	0.166124	0.154192	0.111111	0.169605	0.174576	0.180481	0.186813	0.121212
C15orf62	0	0.00224551	0.0031746	0.000839631	0.00130605	0	0	0
C17orf100	0.00651466	0.00449102	0.0190476	0.0201511	0.0178494	0.0187166	0	0.030303
C17orf80	0.0456026	0.0194611	0.0285714	0.0403023	0.0343927	0.0481283	0.0549451	0.030303
C1QTNF6	0.00977199	0.00336826	0.0031746	0.0142737	0.00827166	0.013369	0.010989	0
C2orf16	0.00325733	0.000374251	0	0.000839631	0.00130605	0	0	0
C2orf49	0.0684039	0.0568862	0.0539683	0.054576	0.04963	0.0668449	0.10989	0.0606061
C2orf68	0.0944625	0.140344	0.047619	0.061293	0.0657379	0.0628342	0.274725	0.166667
C8orf44	0.0162866	0.0224551	0.015873	0.0327456	0.0243796	0.0307487	0.032967	0.030303
CA6	0.00325733	0.000374251	0.0031746	0.000839631	0.0152373	0.0508021	0	0
CAMK4	0.0423453	0.0336826	0.52381	0.0428212	0.664345	0.576203	0.0549451	0.0606061
CAND2	0	0	0.00634921	0.00251889	0.00914236	0.0120321	0	0
CAPN12	0.218241	0.00748503	0.177778	0.123426	0.0383108	0.0548128	0.010989	0
CAPS	0.0162866	0.0258234	0.015873	0.0184719	0.0182847	0.0160428	0.010989	0.0151515
CBX1	0.18241	0.119012	0.0920635	0.133501	0.108402	0.113636	0.230769	0.19697
CCDC106	0.0130293	0.0202096	0.00634921	0.108312	0.016108	0.0334225	0.0769231	0.030303
CCDC121	0.00977199	0.00336826	0	0.0109152	0.00957771	0.00935829	0	0.0151515
CCDC184	0.0162866	0.00261976	0.00952381	0.0125945	0.0117545	0.00668449	0	0
CCDC30	0.0228013	0.0142216	0.0031746	0.0268682	0.0143666	0.0307487	0.010989	0
CCDC62	0.00325733	0.00149701	0	0.00587741	0.0017414	0.0013369	0.010989	0
CCR7	0.0586319	0.0351796	0.0571429	0.31822	0.48498	0.495989	0.120879	0.030303
CCR9	0	0.000748503	0	0.00167926	0.00696561	0.00668449	0	0
CD248	0	0.00187126	0.0126984	0.000839631	0.00478886	0.15508	0	0.0151515
CDH13	0	0.00112275	0	0.00167926	0	0	0.010989	0
CDNF	0.00651466	0.00187126	0.00634921	0.0125945	0.00827166	0.00802139	0.010989	0
CELSR1	0.00651466	0.000748503	0.00634921	0.0302267	0.00522421	0.00668449	0.010989	0
CEP162	0.0358306	0.0430389	0.015873	0.0335852	0.0239443	0.0280749	0.0659341	0.0606061
CEP41	0.0586319	0.011976	0.015873	0.0117548	0.0287331	0.0708556	0.0879121	0.0606061
CEP63	0.130293	0.189371	0.130159	0.139379	0.117109	0.109626	0.483516	0.106061
CEP97	0.00651466	0.0153443	0.0253968	0.0394626	0.0269917	0.0187166	0.021978	0.0151515
CFAP53	0.00977199	0.00187126	0.00952381	0.00167926	0.00217675	0	0	0
CFAP54	0.0130293	0.00224551	0.00952381	0.00251889	0.00478886	0.00668449	0	0
CHL1	0.00325733	0	0	0.0277078	0	0	0	0
CHMP7	0.127036	0.0973054	0.11746	0.322418	0.34828	0.299465	0.373626	0.151515
CHURC1	0.465798	0.478668	0.466667	0.458438	0.526774	0.522727	0.692308	0.363636
CLEC17A	0.00977199	0.00374251	0	0.299748	0	0.0013369	0.043956	0.0151515
CLUAP1	0.029316	0.0232036	0.0412698	0.0184719	0.0914236	0.0721925	0.10989	0.0757576
CNIH2	0	0.00299401	0	0.000839631	0.000870701	0.0013369	0	0
CNKSR2	0.00325733	0.00449102	0.0031746	0.0570949	0.0326513	0.0360963	0	0
CNOT7	0.309446	0.263847	0.336508	0.40974	0.366565	0.382353	0.67033	0.363636
CNR2	0.0488599	0.00411677	0.0412698	0.304786	0.00304745	0.0173797	0.021978	0
COCH	0.00325733	0.00299401	0	0.0881612	0.000870701	0.0026738	0	0
COL11A2	0	0.00149701	0	0.00335852	0.00696561	0.0106952	0	0
COL27A1	0	0	0.0031746	0	0	0	0	0
COL9A3	0.00325733	0.00748503	0	0.110831	0	0.0040107	0.0989011	0.0151515
COQ3	0.0358306	0.00785928	0.0285714	0.0100756	0.016108	0.0240642	0.021978	0
CPEB1	0	0.000374251	0.0031746	0	0.00217675	0.00668449	0	0
CR2	0	0.00261976	0	0.151973	0.00914236	0.00668449	0	0
CRIP3	0	0.00711078	0.0031746	0.0277078	0.00217675	0	0.230769	0
CSTF3	0.0488599	0.0467814	0.0253968	0.0747271	0.0587723	0.0614973	0.0989011	0.0909091
CTRL	0.00651466	0.0138473	0	0.00335852	0.00522421	0.0040107	0	0.0151515
CTSK	0	0.0318114	0.0031746	0.00251889	0.00522421	0.00668449	0	0.030303
CUBN	0.00651466	0.00449102	0.015873	0.00671704	0.0230736	0.0200535	0.010989	0.0151515
CXorf56	0.0423453	0.0344311	0.031746	0.0638119	0.0300392	0.0254011	0.0769231	0.030303
CYB561A3	0.130293	0.225674	0.139683	0.745592	0.13104	0.131016	0.461538	0.242424
CYB561D1	0.110749	0.0250749	0.0444444	0.0461797	0.0692207	0.0668449	0.043956	0.0606061
CYP27B1	0	0.00149701	0.0031746	0.00167926	0.0017414	0.0026738	0.021978	0
CYP2U1	0.0423453	0.0269461	0.031746	0.102435	0.0222029	0.0454545	0.131868	0.0151515
CYSLTR1	0.0879479	0.147081	0.00952381	0.217464	0.0822812	0.0026738	0.285714	0.121212
DBNDD1	0.00325733	0.00224551	0	0.109152	0.0213322	0.00668449	0	0
DCBLD2	0.00651466	0.00224551	0	0.0134341	0.0182847	0.013369	0	0.0151515
DCHS1	0.00325733	0.00299401	0	0.000839631	0.0130605	0.0160428	0.010989	0
DDR1	0.00651466	0.00598802	0.0031746	0.0302267	0.00653026	0.00668449	0.043956	0
DERL3	0.00651466	0.0295659	0.0031746	0.177162	0.00304745	0.0013369	0	0
DIXDC1	0	0.000748503	0.0031746	0.000839631	0.00653026	0.0040107	0	0.0151515
DNAH6	0	0.00112275	0.00952381	0.00251889	0.0235089	0.0173797	0	0
DNAL4	0.100977	0.0366766	0.0634921	0.0528967	0.0491946	0.0802139	0.10989	0.0909091
DPEP2	0.179153	0.32747	0.0666667	0.219983	0.158903	0.135027	0.373626	0.318182
DPEP3	0.00651466	0.00336826	0	0.00251889	0	0.00534759	0	0
DSEL	0.00977199	0.00561377	0.0222222	0.0100756	0.0235089	0.0962567	0.043956	0.0151515
DSN1	0.0586319	0.0303144	0.0349206	0.0814442	0.0265564	0.0467914	0.120879	0.030303
DTX4	0	0.00898204	0	0.0100756	0.000870701	0.0013369	0.021978	0.0151515
DUSP28	0.0944625	0.0797156	0.0984127	0.0982368	0.0835873	0.0802139	0.142857	0.0454545
EDRF1	0.123779	0.0763473	0.0793651	0.139379	0.111014	0.112299	0.142857	0.0909091
EFCAB5	0	0.00112275	0	0.0100756	0.0034828	0.00534759	0	0
EFHC1	0.0618893	0.0235778	0.0412698	0.108312	0.0195908	0.0320856	0.10989	0.0757576
EFNA4	0.0228013	0.0303144	0.00952381	0.0361041	0.0265564	0.0187166	0.0879121	0.121212
ELL3	0	0.00149701	0	0.0621327	0.0121898	0.00668449	0.010989	0
ELOVL4	0	0.000374251	0.104762	0.00251889	0.0165433	0.0040107	0	0
ENDOV	0.0651466	0.071482	0.0412698	0.0873216	0.0565956	0.0574866	0.307692	0.0757576
ENO3	0.0358306	0.0116018	0.0126984	0.00671704	0.00957771	0.026738	0.0549451	0.030303
ERP27	0.019544	0.0145958	0.00634921	0.0134341	0.0178494	0.026738	0.021978	0
ESPNL	0	0	0	0.00755668	0	0	0	0
FA2H	0	0	0	0.0151134	0.0017414	0.0013369	0	0
FAM102A	0.029316	0.0213323	0.203175	0.148615	0.329996	0.298128	0.010989	0.0606061
FAM111B	0	0.00187126	0	0.0646516	0.0026121	0.0026738	0	0.0151515
FAM171A1	0.00977199	0.00149701	0.0349206	0.00167926	0.0252503	0.0307487	0	0
FAM216A	0.0260586	0.0318114	0.0190476	0.0629723	0.0269917	0.0387701	0.0659341	0.0757576
FAM219B	0.143322	0.0808383	0.126984	0.131822	0.101437	0.13369	0.186813	0.106061
FAM43A	0.104235	0.0853293	0.0444444	0.0604534	0.0187201	0.0294118	0.142857	0.0606061
FAM81A	0	0.0101048	0	0.031906	0	0.0013369	0.0879121	0
FAM83H	0.00651466	0.00598802	0	0.00251889	0.00217675	0.0026738	0	0
FANCF	0.029316	0.0288174	0.0444444	0.0688497	0.0570309	0.0508021	0.0989011	0.0454545
FBXO15	0	0.000374251	0.0031746	0.00755668	0.00870701	0.0040107	0	0
FBXO40	0	0	0	0.000839631	0	0	0	0
FCGBP	0.0130293	0.00486527	0.0285714	0.00839631	0.0156726	0.0561497	0.032967	0.0151515
FITM2	0.019544	0.0123503	0.0031746	0.00755668	0.0126252	0.013369	0.032967	0
FLT4	0.00651466	0.00149701	0.142857	0.00251889	0.00609491	0.00668449	0	0
FOXJ1	0.00325733	0.00261976	0.0190476	0.00167926	0.0156726	0.026738	0	0.0151515
FXYD2	0.00651466	0.00860778	0.0031746	0.00335852	0.0187201	0.065508	0	0
GAL3ST4	0	0.00224551	0.0031746	0.00251889	0.0269917	0.0227273	0	0
GAPT	0.00651466	0.26497	0	0.407221	0.000870701	0.0040107	0.582418	0.287879
GDF9	0	0.00149701	0.0031746	0.00167926	0.00217675	0.0013369	0	0
GLI1	0	0	0	0.00755668	0.0017414	0.0013369	0	0.0151515
GNG7	0.00325733	0.050524	0.00952381	0.523929	0.0204615	0.0187166	0.318681	0.0757576
GNMT	0	0.00486527	0	0.00335852	0.0017414	0.0026738	0.010989	0
GOLPH3L	0.0456026	0.0175898	0.0571429	0.0713686	0.0487593	0.0494652	0.0989011	0
GPR157	0	0.00860778	0.00634921	0.0125945	0.0143666	0.0120321	0.043956	0
GPR61	0	0	0.0031746	0.00167926	0.0017414	0.0026738	0	0
GPR83	0	0	0	0	0.00043535	0	0	0
GRAP	0.0684039	0.0239521	0.031746	0.178002	0.183283	0.135027	0.120879	0.030303
GRPEL2	0.00651466	0.0172156	0.0190476	0.0218304	0.0613844	0.0280749	0.032967	0.0606061
GSPT2	0.0553746	0.0190868	0.031746	0.0562552	0.0269917	0.0254011	0.0769231	0.0606061
GTF3C4	0.0423453	0.0276946	0.0190476	0.0243493	0.0243796	0.0227273	0.0769231	0.030303
HLA.DOB	0.00325733	0.0112275	0	0.536524	0.00130605	0.0040107	0.186813	0.030303
HPCAL4	0	0.00149701	0.0031746	0	0.0256857	0.026738	0	0
HRK	0.00325733	0.00561377	0	0.0268682	0	0.0013369	0	0
HSD11B1L	0.00651466	0.0149701	0.00634921	0.00671704	0.016108	0.0120321	0.043956	0.0151515
IFT81	0.00977199	0.010479	0.0031746	0.0167926	0.00696561	0.013369	0.032967	0.0454545
IL17RE	0.00977199	0.00860778	0.0698413	0.000839631	0.0152373	0.0013369	0.021978	0.0151515
IL23A	0.0162866	0.0175898	0.0666667	0.0327456	0.124075	0.137701	0.032967	0.030303
IMPG2	0.00651466	0.00112275	0	0.000839631	0.00217675	0.0013369	0	0
ING4	0.149837	0.111527	0.149206	0.188077	0.147148	0.159091	0.285714	0.19697
IRS1	0	0.000748503	0.0031746	0.02267	0.00914236	0.0120321	0.010989	0.0606061
ITGA6	0.104235	0.0187126	0.2	0.0193115	0.265128	0.237968	0.010989	0.030303
ITGB3BP	0.13355	0.056512	0.101587	0.141058	0.0875054	0.0975936	0.10989	0.136364
JCHAIN	0.00325733	0.0314371	0.0031746	0.335852	0.00130605	0.0040107	0.032967	0.030303
JRK	0.0325733	0.0157186	0.0190476	0.0285474	0.0200261	0.0120321	0.0549451	0.030303
KCNG1	0	0.00149701	0	0.0730479	0	0	0	0
KCNH3	0.00977199	0.0202096	0.0031746	0.00167926	0.0026121	0.0106952	0	0.030303
KCNMB4	0.0130293	0.00860778	0.0126984	0.00671704	0.0195908	0.0227273	0.0549451	0.0151515
KIAA0895	0.00977199	0.00299401	0.00634921	0.0209908	0.0117545	0.0187166	0.010989	0.0151515
KIAA1143	0.159609	0.128368	0.180952	0.145256	0.114497	0.15107	0.472527	0.19697
KLHL13	0.00325733	0.00149701	0	0	0.0017414	0.00802139	0.010989	0.0454545
KLHL14	0	0.00224551	0	0.146935	0	0.0013369	0	0.0151515
KRBA2	0.019544	0.0138473	0.0253968	0.0327456	0.0365694	0.0588235	0.021978	0.0151515
KRT23	0	0.00973054	0	0	0	0	0	0
KRTCAP3	0.0130293	0.00411677	0.015873	0.0193115	0.0274271	0.0254011	0.010989	0.0151515
LCLAT1	0.0846906	0.0183383	0.0666667	0.0923594	0.125381	0.148396	0.0659341	0.030303
LCMT2	0.0260586	0.00823353	0.031746	0.0235097	0.0222029	0.026738	0.032967	0.0151515
LCN8	0.00651466	0.00673653	0	0.309824	0.00043535	0.0013369	0	0
LDLRAD4	0.0521173	0.0785928	0.0380952	0.103275	0.0914236	0.0441176	0.285714	0.151515
LEF1	0.0814332	0.0295659	0.0444444	0.0377834	0.656944	0.609626	0.010989	0.106061
LEPROTL1	0.37785	0.294162	0.526984	0.134341	0.716152	0.691176	0.538462	0.318182
LHX4	0.00325733	0	0	0.000839631	0.000870701	0.0013369	0	0
LIAS	0.0488599	0.0501497	0.047619	0.0528967	0.0735742	0.0668449	0.142857	0.0454545
LIMS2	0.00325733	0.00486527	0.0031746	0.152813	0.0513714	0.0320856	0.021978	0.0151515
LMO7	0.00977199	0.00785928	0.00634921	0.0327456	0.0548542	0.0815508	0.021978	0.030303
LMOD3	0	0.000748503	0.00634921	0.00167926	0.00478886	0.00534759	0	0.0151515
LRRC37A3	0	0.00411677	0.0031746	0.00755668	0.00522421	0.00534759	0.021978	0
LRRN3	0.00651466	0.00785928	0.0126984	0.00671704	0.117545	0.229947	0	0
LRTOMT	0.00977199	0.00411677	0.00952381	0.00419815	0.00783631	0.0106952	0.010989	0
LTK	0.00977199	0.00823353	0.238095	0.0109152	0.0217675	0.0013369	0.0659341	0.0151515
LYSMD1	0.00325733	0.000748503	0	0.000839631	0.00217675	0	0	0
LZTFL1	0.0651466	0.0280689	0.0253968	0.0570949	0.0387462	0.0347594	0.0989011	0.030303
MACC1	0	0.00149701	0	0.015953	0.00043535	0.0040107	0	0.030303
MAGEH1	0.0651466	0.0232036	0.0412698	0.0587741	0.0870701	0.0815508	0.0659341	0
MAP6D1	0.00325733	0.00374251	0	0	0.00130605	0.0026738	0	0.0151515
MBD4	0.214984	0.253743	0.196825	0.456759	0.187201	0.191176	0.472527	0.287879
MCF2L	0.00651466	0.00149701	0.0190476	0.0218304	0.0217675	0.0187166	0	0.0454545
MEST	0.00977199	0.00935629	0.00952381	0.0277078	0.0217675	0.0842246	0.0769231	0.166667
METTL18	0.0781759	0.0172156	0.0730159	0.0587741	0.0465825	0.0561497	0.021978	0.0606061
METTL25	0.0618893	0.0512725	0.0222222	0.0520571	0.050936	0.0374332	0.120879	0.030303
METTL4	0.0553746	0.0284431	0.0666667	0.0822838	0.0870701	0.0548128	0.0879121	0.0454545
MEX3A	0	0	0	0.00335852	0.00043535	0	0	0
MGAT5	0.0716612	0.0546407	0.0825397	0.210747	0.0953418	0.0561497	0.0879121	0.136364
MMP11	0.00325733	0.00523952	0	0.0310663	0.0034828	0.0026738	0	0.0151515
MMP28	0	0.00336826	0	0.00335852	0.0587723	0.0748663	0	0.030303
MOCS3	0.0325733	0.0142216	0.0222222	0.0176322	0.0200261	0.0160428	0.021978	0.0454545
MORN1	0.0228013	0.00785928	0.00634921	0.0209908	0.00914236	0.013369	0.021978	0
MREG	0.0130293	0.00561377	0.0285714	0.0176322	0.0169787	0.0120321	0	0
MSS51	0	0.0127246	0.0031746	0.00335852	0.00304745	0.00534759	0.010989	0
MST1R	0.00325733	0	0	0.000839631	0.00217675	0.0013369	0	0
MTA3	0.0553746	0.0164671	0.0380952	0.038623	0.0574663	0.0588235	0.032967	0
MTERF4	0.140065	0.113398	0.161905	0.214945	0.222464	0.22861	0.252747	0.212121
MYEF2	0.0130293	0.00711078	0.00952381	0.0470193	0.0243796	0.0187166	0.032967	0.030303
MYH7B	0.00325733	0.00299401	0	0.00167926	0.0017414	0	0	0
MZB1	0.0130293	0.0318114	0.00952381	0.351805	0.00522421	0.00802139	0.032967	0.030303
NAE1	0.228013	0.0546407	0.24127	0.148615	0.20505	0.216578	0.142857	0.136364
NAT14	0.0130293	0.00785928	0.00952381	0.0117548	0.00565956	0.00534759	0.010989	0.0454545
NBEA	0	0.00299401	0.00634921	0.0142737	0.0100131	0.0147059	0	0.0151515
NDUFAF6	0.0716612	0.0404192	0.0857143	0.139379	0.094471	0.0721925	0.186813	0.0454545
NEK11	0.00977199	0.0112275	0.0222222	0.0167926	0.017414	0.0227273	0.021978	0
NEK5	0.00325733	0	0	0	0.00130605	0.0026738	0	0
NELL2	0.0260586	0.0142216	0.0888889	0.0201511	0.314323	0.568182	0.021978	0.0151515
NKAPL	0.00977199	0.00336826	0	0.00419815	0	0	0.021978	0.0151515
NKD1	0.00325733	0.00112275	0.00634921	0.00251889	0.0117545	0.013369	0	0
NKPD1	0	0.000374251	0	0	0.0017414	0	0	0
NMRK1	0.247557	0.0793413	0.266667	0.0923594	0.350457	0.280749	0.10989	0.0909091
NOA1	0.140065	0.122754	0.15873	0.188077	0.182412	0.167112	0.373626	0.166667
NOG	0.00651466	0.00261976	0	0.00251889	0.0713975	0.0935829	0	0.030303
NPAS2	0.00325733	0.00187126	0.0126984	0	0.00783631	0.0173797	0	0
NRCAM	0.00325733	0.000748503	0	0.00251889	0.00609491	0.0588235	0	0
NT5DC1	0.169381	0.101422	0.219048	0.224181	0.21158	0.223262	0.32967	0.106061
NT5E	0.00977199	0.00673653	0.031746	0.183879	0.0304745	0.224599	0	0.0151515
NXPE3	0.114007	0.116766	0.12381	0.0957179	0.159774	0.148396	0.230769	0.121212
NXPH4	0	0.000748503	0	0.0848027	0.00043535	0	0	0
OBSCN	0.0228013	0.0134731	0.00952381	0.0218304	0.0487593	0.0574866	0	0.0454545
OCM	0	0.00112275	0.0031746	0	0.0026121	0.0013369	0	0
OGFOD2	0.100977	0.0692365	0.0507937	0.0696893	0.0653026	0.0695187	0.186813	0.0909091
OTUD7A	0.0228013	0.00299401	0.0190476	0.00251889	0.0034828	0.0147059	0.010989	0
OXNAD1	0.127036	0.0445359	0.28254	0.0528967	0.47192	0.513369	0.175824	0.0909091
P2RX6	0	0	0	0	0.00043535	0	0	0
PAPLN	0	0.00785928	0	0	0	0	0.010989	0
PAQR8	0.0325733	0.0321856	0.0349206	0.0184719	0.0875054	0.0775401	0.131868	0.0606061
PCYOX1	0.0781759	0.0422904	0.0698413	0.0293871	0.0722682	0.0828877	0.0659341	0.0454545
PDCD2	0.315961	0.242515	0.260317	0.306465	0.305181	0.359626	0.549451	0.212121
PDE9A	0.00325733	0.00336826	0.0031746	0.00419815	0.0313452	0.0374332	0	0
PEX12	0.00325733	0.00149701	0.0253968	0.00755668	0.0113191	0.0173797	0.010989	0
PHKA1	0	0.000374251	0.00634921	0	0.00130605	0.0013369	0	0.0151515
PIANP	0	0	0.00952381	0.00167926	0.0043535	0.0026738	0	0
PIGB	0.0553746	0.0359281	0.0666667	0.205709	0.0644319	0.0708556	0.142857	0.136364
PIGP	0.136808	0.128368	0.104762	0.13686	0.150631	0.159091	0.406593	0.151515
PIP4K2B	0.0618893	0.061003	0.031746	0.0445004	0.0609491	0.0414439	0.131868	0.0909091
PKIA	0.019544	0.00673653	0.0126984	0.116709	0.111885	0.0708556	0.010989	0.0454545
PLCD4	0	0.000374251	0	0.00167926	0	0	0	0.0151515
PLCL1	0.00325733	0.0164671	0.015873	0.00419815	0.0879408	0.026738	0.010989	0
PLEKHG4	0.0162866	0.00898204	0.0126984	0.00671704	0.0448411	0.0387701	0.021978	0.030303
PLPP6	0.019544	0.010479	0.00952381	0.0167926	0.0200261	0.0200535	0	0.030303
PMEPA1	0.00325733	0.0108533	0.0031746	0.0621327	0.0104484	0.0120321	0	0
PODXL2	0.0228013	0.00860778	0.00634921	0.0327456	0.0313452	0.0320856	0	0.030303
PPP2R3A	0.00325733	0.00374251	0.0031746	0	0.00043535	0.0040107	0	0.030303
PPWD1	0.18241	0.0804641	0.212698	0.160369	0.211145	0.196524	0.21978	0.0909091
PRAME	0	0.000374251	0	0	0	0	0	0
PRCD	0.00651466	0.00149701	0	0.0562552	0	0.0106952	0	0
PSD	0.00325733	0.00523952	0	0.00419815	0.00914236	0.0147059	0.010989	0
PSKH1	0.0423453	0.0303144	0.047619	0.0369437	0.0352634	0.0601604	0.186813	0.0454545
PTCD2	0.0130293	0.011976	0.0190476	0.0310663	0.0191554	0.0187166	0.120879	0.0454545
PTK7	0.0162866	0.00673653	0	0	0.00217675	0.0334225	0.010989	0.106061
PYGM	0.0130293	0.00636228	0	0.0201511	0.0134959	0.0173797	0.021978	0.0151515
PYGO2	0.0749186	0.0516467	0.0952381	0.100756	0.10579	0.101604	0.197802	0.0606061
QRICH2	0.0130293	0.00561377	0.0126984	0.00419815	0.0043535	0.0013369	0.021978	0.0151515
RALA	0.136808	0.166168	0.142857	0.185558	0.220723	0.225936	0.538462	0.151515
RBM20	0	0	0	0	0.00043535	0	0	0
RBM4B	0.0521173	0.0303144	0.0412698	0.104954	0.0579016	0.0561497	0.0989011	0.0909091
RCAN3	0.0325733	0.0808383	0.215873	0.134341	0.478886	0.377005	0.21978	0.121212
REG4	0	0.000748503	0	0.000839631	0.00304745	0.0360963	0.010989	0
REPIN1	0.159609	0.135105	0.104762	0.205709	0.121898	0.136364	0.527473	0.106061
RHPN1	0	0.0112275	0.0349206	0.00587741	0.0731389	0.0668449	0.032967	0.030303
RIC3	0.0162866	0.0127246	0.0126984	0.243493	0.13104	0.124332	0.010989	0.030303
RIMS3	0.00325733	0.00598802	0.00634921	0.00251889	0.0026121	0.00534759	0	0
RNF170	0.0846906	0.0464072	0.0539683	0.0730479	0.0531128	0.0481283	0.153846	0.030303
ROBO1	0.00325733	0.00224551	0	0.00755668	0	0.0147059	0	0
RORC	0.00651466	0.00149701	0.295238	0.00251889	0.0444057	0.0026738	0	0
RPAP3	0.117264	0.117889	0.0666667	0.212427	0.104919	0.101604	0.296703	0.121212
RPP14	0.0521173	0.061003	0.0603175	0.0537364	0.0548542	0.0360963	0.142857	0.0454545
RWDD2A	0.00651466	0.010479	0.0190476	0.0134341	0.0200261	0.0254011	0.010989	0.0151515
SALL2	0.00651466	0.00149701	0.0031746	0.00167926	0.0113191	0.013369	0	0.0151515
SAP30L	0.0260586	0.0411677	0.0285714	0.02267	0.0243796	0.0173797	0.0549451	0.030303
SAYSD1	0.0325733	0.0479042	0.031746	0.0411419	0.0491946	0.0467914	0.0659341	0.0454545
SCYL3	0.0684039	0.0475299	0.0888889	0.0973971	0.0792338	0.0695187	0.0879121	0.0606061
SDR42E1	0.0162866	0.000748503	0.0126984	0.0142737	0.0156726	0.0106952	0	0.0151515
SETMAR	0.019544	0.0116018	0.015873	0.0167926	0.0217675	0.0173797	0.043956	0.0454545
SFRP5	0.00325733	0	0	0	0.00043535	0.0200535	0	0
SH3RF3	0	0.00486527	0	0.00671704	0.00565956	0.00802139	0	0
SKP2	0.0781759	0.0456587	0.0888889	0.0906801	0.0609491	0.0668449	0.175824	0.0454545
SLC25A14	0.029316	0.0340569	0.0349206	0.0403023	0.0356987	0.0307487	0.0769231	0.0757576
SLC25A34	0.00325733	0.0108533	0.0031746	0.00335852	0.0017414	0	0	0
SLC35B3	0.123779	0.0643713	0.0539683	0.0890008	0.0883761	0.0975936	0.164835	0.0909091
SLC35G1	0.00977199	0.00673653	0.00634921	0.00755668	0.0317806	0.0334225	0.010989	0.030303
SLC39A9	0.0651466	0.0804641	0.0634921	0.0730479	0.0679147	0.0494652	0.186813	0.0909091
SLC4A10	0.019544	0.00299401	0.495238	0.000839631	0.0104484	0	0	0
SLC5A2	0.00325733	0.00224551	0.0031746	0.000839631	0.0126252	0.00935829	0	0
SLC6A16	0	0.00449102	0.0031746	0.0260285	0.0017414	0.00534759	0	0
SLC7A6	0.127036	0.0733533	0.136508	0.130982	0.219852	0.200535	0.208791	0.0454545
SLIT1	0.00651466	0.00224551	0	0	0	0	0.010989	0
SMAD9	0	0.000374251	0	0.000839631	0.00043535	0	0	0
SMIM10L2A	0.00325733	0	0.0031746	0	0.00043535	0.0026738	0	0
SOBP	0.00325733	0.00224551	0	0.0436608	0.0017414	0.00668449	0.010989	0
SOX12	0.00651466	0.00411677	0.0031746	0.0117548	0.0117545	0.00802139	0	0.0454545
SPAG8	0.00977199	0.00411677	0.00952381	0.0100756	0.00609491	0.0120321	0.021978	0.0151515
SPEG	0.00651466	0.00748503	0.015873	0.00167926	0.00957771	0.0187166	0.010989	0.0151515
SPIB	0.00977199	0.0381737	0.0031746	0.602015	0.00043535	0.0013369	0.241758	0.0454545
SSBP2	0.0846906	0.0733533	0.0349206	0.267842	0.182847	0.128342	0.241758	0.287879
SSPN	0.00651466	0.00112275	0	0.0957179	0	0	0	0.0151515
STAP1	0.0521173	0.00785928	0.00634921	0.360202	0.0156726	0.0013369	0.010989	0.0151515
STMN3	0.0423453	0.0325599	0.15873	0.0881612	0.303875	0.31016	0.0879121	0.151515
SUSD3	0.0162866	0.0321856	0.0888889	0.171285	0.319547	0.235294	0.263736	0.106061
TAF11	0.205212	0.214446	0.171429	0.197313	0.178058	0.204545	0.472527	0.212121
TAF4B	0.019544	0.0344311	0.0507937	0.162888	0.109708	0.120321	0.208791	0.0909091
TCEANC2	0.0358306	0.0527695	0.0349206	0.0512175	0.0483239	0.040107	0.0989011	0.106061
TCF7	0.149837	0.056512	0.469841	0.0789253	0.781454	0.740642	0.032967	0.106061
TCFL5	0.00977199	0.0149701	0.0031746	0.00755668	0.00957771	0.013369	0.043956	0.0151515
TERT	0	0	0	0.000839631	0.0017414	0	0	0
TEX22	0.00651466	0.011976	0	0.00587741	0.00130605	0.0013369	0	0
THNSL1	0.00977199	0.00261976	0.00634921	0.0235097	0.017414	0.0280749	0.021978	0.0151515
TIAF1	0	0.00336826	0.0031746	0.00503778	0.000870701	0.0013369	0.010989	0.0151515
TMEM129	0.107492	0.0733533	0.120635	0.104954	0.0940357	0.0989305	0.153846	0.0757576
TMEM169	0.00977199	0.00374251	0	0.00503778	0.0143666	0.00668449	0	0.0151515
TMEM184C	0.0716612	0.0512725	0.0730159	0.0411419	0.0626905	0.0574866	0.208791	0.0757576
TMEM204	0.0749186	0.0101048	0.0507937	0.0125945	0.259904	0.239305	0.043956	0.0757576
TMEM216	0.140065	0.0883234	0.107937	0.13686	0.0927296	0.105615	0.296703	0.0606061
TMEM220	0.00977199	0.00973054	0.00634921	0.0394626	0.0282978	0.0508021	0.0549451	0.0454545
TMEM243	0.205212	0.196856	0.288889	0.615449	0.458424	0.435829	0.538462	0.242424
TMEM38A	0	0.0288174	0.0031746	0.02267	0.0017414	0	0	0
TMIE	0	0.000374251	0	0	0.00130605	0.0013369	0	0
TNFAIP8	0.407166	0.221931	0.504762	0.528128	0.502394	0.409091	0.593407	0.318182
TNFRSF17	0	0.00336826	0	0.0537364	0	0	0.010989	0
TNK1	0.00325733	0.00224551	0.047619	0.0260285	0.0339573	0.0481283	0	0
TNNT3	0	0.00261976	0	0.00251889	0.0034828	0.00668449	0.021978	0.030303
TRIM16L	0.00977199	0.00898204	0	0.00755668	0.00740096	0.0106952	0.021978	0
TRIM66	0.0130293	0.0243263	0.00952381	0.00923594	0.0121898	0.00802139	0.021978	0.0151515
TRMT10C	0.162866	0.140719	0.193651	0.18136	0.165869	0.195187	0.307692	0.19697
TRMT61B	0.0879479	0.0591317	0.0984127	0.117548	0.0988246	0.127005	0.197802	0.106061
TSFM	0.0944625	0.0546407	0.0730159	0.061293	0.0666086	0.0574866	0.21978	0.0757576
TSHR	0	0.000748503	0	0.00587741	0.00609491	0.0013369	0.010989	0.0151515
TSPYL4	0.0781759	0.0407934	0.136508	0.0822838	0.238137	0.275401	0.0769231	0.106061
TSSK3	0.00651466	0.000748503	0	0.00167926	0.00043535	0	0	0.0151515
TTC30B	0.0130293	0.0172156	0.015873	0.0293871	0.0243796	0.0227273	0.0769231	0.0151515
TTN	0.0423453	0.0168413	0.0126984	0.253568	0.148019	0.135027	0.0659341	0.0757576
TUBD1	0.0488599	0.0250749	0.0571429	0.0486986	0.0831519	0.0775401	0.0659341	0.0909091
UBR7	0.104235	0.0494012	0.0793651	0.0957179	0.0687854	0.0708556	0.197802	0.030303
UCK1	0.110749	0.0651198	0.0888889	0.0839631	0.0792338	0.092246	0.186813	0.0606061
UNC119B	0.00977199	0.0235778	0.0253968	0.0125945	0.0235089	0.0280749	0.021978	0.0454545
USHBP1	0	0	0	0	0.00043535	0	0	0
USP44	0.00977199	0.00299401	0.015873	0.0260285	0.0226382	0.0294118	0	0
VAMP1	0.0651466	0.0501497	0.0920635	0.061293	0.077057	0.100267	0.120879	0.0909091
VSIG1	0	0.00374251	0.047619	0.0260285	0.0879408	0.0588235	0	0.030303
WSB2	0.0521173	0.0486527	0.0412698	0.0134341	0.0217675	0.0280749	0.0989011	0.0454545
XKRX	0	0.00112275	0	0.00923594	0.00217675	0.0026738	0	0
YIPF5	0.153094	0.119386	0.180952	0.11419	0.161515	0.156417	0.285714	0.0757576
ZBTB3	0.00977199	0.00898204	0.0031746	0.0167926	0.00914236	0.0106952	0.032967	0
ZC3H10	0.019544	0.0265719	0.0380952	0.0268682	0.0239443	0.026738	0.043956	0.030303
ZCCHC12	0	0.000748503	0.0031746	0.00251889	0.0026121	0.0040107	0.010989	0
ZCCHC3	0.0228013	0.0396707	0.0190476	0.0167926	0.0143666	0.0200535	0.021978	0.0454545
ZFP3	0.00977199	0.00935629	0.00634921	0.0184719	0.00914236	0.0120321	0.043956	0.0151515
ZFP62	0.029316	0.0224551	0.0285714	0.0453401	0.0478886	0.065508	0.032967	0.030303
ZFP82	0.0325733	0.00636228	0.015873	0.0646516	0.0222029	0.0254011	0	0
ZIK1	0.0228013	0.00486527	0.00634921	0.0310663	0.0169787	0.0187166	0.032967	0.0606061
ZKSCAN5	0.029316	0.0314371	0.0285714	0.0302267	0.026121	0.0187166	0.0769231	0.030303
ZNF101	0.0651466	0.0441617	0.0825397	0.0688497	0.118851	0.13369	0.043956	0.030303
ZNF134	0.0521173	0.0235778	0.0253968	0.0755668	0.0417936	0.0481283	0.032967	0.030303
ZNF135	0.0130293	0.00187126	0.0031746	0.0310663	0.0043535	0	0	0.0454545
ZNF140	0.0521173	0.0284431	0.0571429	0.0596138	0.0500653	0.0668449	0.0989011	0.030303
ZNF154	0.029316	0.00449102	0.00634921	0.0629723	0.016108	0.0200535	0.021978	0.0454545
ZNF174	0.0521173	0.0217066	0.0507937	0.0428212	0.0304745	0.0481283	0.0989011	0.030303
ZNF20	0.029316	0.0101048	0.015873	0.0151134	0.00653026	0.00935829	0.043956	0.0454545
ZNF211	0.0944625	0.0235778	0.0603175	0.0646516	0.0539835	0.052139	0.10989	0.030303
ZNF229	0	0.000748503	0	0.0134341	0.0017414	0.0026738	0.010989	0.0151515
ZNF239	0.00651466	0.000374251	0	0.0100756	0.00783631	0.0120321	0	0.0151515
ZNF256	0.0260586	0.00561377	0.0190476	0.0377834	0.0121898	0.0147059	0.043956	0
ZNF268	0.0358306	0.0250749	0.0412698	0.0486986	0.0417936	0.0427807	0.0659341	0.0606061
ZNF285	0.00977199	0.00112275	0.00634921	0.0117548	0.00304745	0.0040107	0	0.0151515
ZNF302	0.100977	0.058009	0.0761905	0.123426	0.0896822	0.121658	0.0879121	0.0606061
ZNF329	0.0521173	0.00711078	0.0349206	0.0428212	0.0374401	0.0307487	0.021978	0.0151515
ZNF382	0.019544	0.00673653	0.0222222	0.0243493	0.0370048	0.0334225	0.032967	0.030303
ZNF391	0	0.00149701	0.00952381	0.015953	0.00783631	0.00668449	0	0.0151515
ZNF416	0.0228013	0.00449102	0.00634921	0.0235097	0.0143666	0.0240642	0.021978	0
ZNF418	0.0130293	0.00374251	0	0.0285474	0.00217675	0.0013369	0.010989	0
ZNF425	0.0228013	0.00973054	0.00952381	0.0125945	0.0134959	0.0187166	0.032967	0.030303
ZNF439	0.029316	0.0149701	0.0126984	0.108312	0.0487593	0.0374332	0.0879121	0.0454545
ZNF44	0.0846906	0.0546407	0.0666667	0.0764064	0.103613	0.0748663	0.164835	0.106061
ZNF440	0.0228013	0.0183383	0.00634921	0.0125945	0.00653026	0.0160428	0.0769231	0.0151515
ZNF442	0.00651466	0.00486527	0.00634921	0.0125945	0.0043535	0.0026738	0.010989	0
ZNF470	0.00651466	0.00411677	0.0190476	0.0184719	0.00957771	0.0173797	0.021978	0.0151515
ZNF471	0	0.000748503	0	0.00335852	0.00130605	0	0.010989	0
ZNF491	0.0162866	0.00523952	0.00634921	0.000839631	0.00696561	0.00534759	0.021978	0.0151515
ZNF497	0.00977199	0.00523952	0.00952381	0.0167926	0.00827166	0.0160428	0	0
ZNF506	0.123779	0.0479042	0.11746	0.156171	0.135394	0.147059	0.208791	0.0909091
ZNF512	0.0651466	0.0464072	0.101587	0.108312	0.0883761	0.109626	0.153846	0.0606061
ZNF518B	0.0456026	0.0363024	0.00634921	0.0789253	0.0487593	0.0441176	0.10989	0.0151515
ZNF544	0.0651466	0.0213323	0.0634921	0.0898405	0.0618198	0.0721925	0.10989	0.0909091
ZNF546	0.00651466	0.00673653	0.0031746	0.0151134	0.0121898	0.00935829	0.021978	0.0151515
ZNF551	0.0130293	0.00973054	0.015873	0.0277078	0.0187201	0.0187166	0.021978	0.0151515
ZNF557	0.0521173	0.0276946	0.0253968	0.0453401	0.0522421	0.0454545	0.0659341	0.0606061
ZNF561	0.0390879	0.0407934	0.0507937	0.0638119	0.0609491	0.0842246	0.153846	0.0606061
ZNF572	0.00651466	0.000748503	0	0.00335852	0.000870701	0.0026738	0.010989	0
ZNF577	0.0260586	0.0224551	0.0126984	0.0352645	0.0204615	0.0294118	0.0659341	0.030303
ZNF597	0.0130293	0.0108533	0.0190476	0.0243493	0.0296038	0.0387701	0.032967	0.030303
ZNF606	0.0390879	0.0145958	0.0190476	0.0747271	0.0322159	0.0200535	0.032967	0.0454545
ZNF607	0.019544	0.00336826	0.0222222	0.0134341	0.0113191	0.00802139	0.010989	0
ZNF613	0.0260586	0.00748503	0.00952381	0.0125945	0.00653026	0.013369	0.010989	0.0151515
ZNF662	0.00325733	0.000374251	0.0031746	0	0.00217675	0.0013369	0	0
ZNF665	0.0325733	0.00374251	0.015873	0.0394626	0.0152373	0.0147059	0	0.0151515
ZNF667	0.00325733	0.00187126	0	0.0277078	0.00130605	0.00534759	0.010989	0.0454545
ZNF671	0.0521173	0.0190868	0.0190476	0.0663308	0.0330866	0.0200535	0.0769231	0.0909091
ZNF709	0.00977199	0.00336826	0.0031746	0.00923594	0.00304745	0.00668449	0.021978	0
ZNF737	0.123779	0.0123503	0.0603175	0.172964	0.0883761	0.0909091	0.0879121	0.0757576
ZNF740	0.0651466	0.0374251	0.0539683	0.0638119	0.0491946	0.052139	0.0879121	0.0757576
ZNF75A	0.172638	0.0419162	0.146032	0.171285	0.110144	0.145722	0.21978	0.121212
ZNF763	0.0130293	0.0291916	0.015873	0.038623	0.0113191	0.0106952	0.0769231	0.0151515
ZNF780B	0.0358306	0.0303144	0.0603175	0.0596138	0.0548542	0.0467914	0.0989011	0.0151515
ZNF782	0.0228013	0.0134731	0.0190476	0.0260285	0.0252503	0.0200535	0.032967	0.030303
ZNF814	0.0618893	0.0179641	0.0190476	0.0579345	0.0274271	0.0387701	0.0549451	0.0151515
ZNF823	0.0325733	0.00785928	0.00634921	0.0201511	0.024815	0.0254011	0.0659341	0.0151515
ZNF835	0.0260586	0.00112275	0.00952381	0.0209908	0.00957771	0.00935829	0	0
ZNF84	0.107492	0.0452844	0.0761905	0.154492	0.0883761	0.110963	0.10989	0.0606061
ZNF860	0.00325733	0.000748503	0	0.101595	0	0	0	0
ZNF888	0.00651466	0.000374251	0	0.00335852	0.00304745	0.0026738	0	0
ZSCAN16	0.0358306	0.0366766	0.015873	0.0596138	0.0417936	0.0387701	0.0989011	0.0151515
ZSCAN18	0.114007	0.0145958	0.0444444	0.133501	0.0587723	0.0842246	0.142857	0.106061
ZSCAN26	0.0488599	0.0247006	0.0603175	0.070529	0.0500653	0.0628342	0.0989011	0.0151515
ZSCAN30	0.0325733	0.0101048	0.0222222	0.0470193	0.0282978	0.0240642	0.010989	0.0909091
ZSWIM1	0	0.00785928	0.0031746	0.0201511	0.016108	0.00668449	0.021978	0

## Sheet: Data S1-8
GeneName	B cells	Monocytes	T cells CD4	T cells CD8	NK T cells	Dendritic cells	NK cells	Megakaryocytes
AASS	0.00966184	0.00350175	0.00465116	0.00635104	0.0109649	0.00543478	0	0.0149254
ABCC3	0.00644122	0.0825413	0.00549683	0.00577367	0.00657895	0.0543478	0.00617284	0.253731
ACADS	0.0257649	0.0565283	0.0494715	0.0531178	0.0504386	0.103261	0.0709877	0.0447761
ACO2	0.202899	0.147074	0.132347	0.143187	0.155702	0.483696	0.185185	0.179104
ACOT7	0.00644122	0.014007	0.0143763	0.0161663	0.0175439	0.048913	0.0432099	0.0597015
ACTN4	0.123994	0.208104	0.0892178	0.135104	0.256579	0.391304	0.441358	0.179104
ADGRB1	0.000805153	0.00250125	0.00169133	0.0017321	0.00219298	0	0	0
ADIPOR1	0.140097	0.247624	0.129387	0.134527	0.192982	0.413043	0.157407	0.462687
ADM	0.00241546	0.0425213	0.0012685	0.00288684	0.00219298	0.0326087	0.00308642	0.0597015
AGAP3	0.00483092	0.06003	0.0139535	0.00923788	0.0175439	0.048913	0.00925926	0.0149254
AGPAT4	0.00563607	0.0330165	0.0186047	0.0207852	0.0592105	0.0706522	0.0493827	0.0149254
AK1	0.0217391	0.0090045	0.0367865	0.0352194	0.0438596	0.0326087	0.0679012	0.0149254
AK4	0	0.00950475	0.000422833	0	0.00877193	0.0217391	0	0.0149254
ALDH6A1	0.0362319	0.0350175	0.0465116	0.0415704	0.0482456	0.168478	0.0401235	0.0895522
ALDOB	0.000805153	0	0	0	0	0	0	0
ANKH	0.0499195	0.048024	0.134884	0.107968	0.116228	0.146739	0.0802469	0.0298507
ANKRD9	0.00322061	0.0125063	0.00422833	0.00404157	0.0109649	0.00543478	0.00617284	0.119403
AP2A1	0.0942029	0.194597	0.0896406	0.0952656	0.122807	0.478261	0.237654	0.179104
AP2S1	0.31562	0.805903	0.32685	0.322748	0.366228	0.983696	0.45679	0.656716
APOBEC3C	0.325282	0.230615	0.151374	0.201501	0.282895	0.423913	0.351852	0.19403
AREG	0.134461	0.0525263	0.105708	0.113164	0.0789474	0.25	0.0833333	0.0746269
ARF1	0.468599	0.564282	0.510359	0.536952	0.640351	0.940217	0.679012	0.80597
ARF6	0.655395	0.648324	0.538689	0.52194	0.662281	0.951087	0.768519	0.671642
ARG2	0.00241546	0.00250125	0.00169133	0	0.00219298	0	0	0.0298507
ARHGAP8	0.000805153	0.00150075	0.0012685	0.00230947	0.00438596	0	0.00925926	0
ARHGDIA	0.355072	0.522761	0.451586	0.435912	0.537281	0.869565	0.558642	0.477612
ARMCX3	0.146538	0.12006	0.139958	0.12933	0.135965	0.271739	0.138889	0.328358
ASGR1	0.0177134	0.422211	0.0232558	0.00923788	0.0219298	0.396739	0.0123457	0.179104
ASPDH	0.000805153	0	0	0	0	0	0	0
ATF3	0.0273752	0.21911	0.0219873	0.02194	0.0285088	0.298913	0.0339506	0.164179
ATP6V0C	0.00644122	0.0130065	0.00676533	0.00577367	0.00219298	0	0.00617284	0
ATP6V1C2	0.00322061	0.00150075	0.0012685	0.00230947	0	0	0.00308642	0
AVPI1	0.00483092	0.0105053	0.00676533	0.0144342	0.0109649	0.0543478	0.00308642	0.0298507
BAG6	0.185185	0.187094	0.159831	0.170323	0.182018	0.51087	0.191358	0.253731
BCAM	0.00161031	0.0010005	0.000845666	0	0.00219298	0	0.00308642	0
BHLHE40	0.02657	0.12056	0.0503171	0.0317552	0.14693	0.396739	0.209877	0.119403
BHMT2	0.00241546	0	0.000845666	0.00230947	0	0.00543478	0	0
BRD4	0.190821	0.216608	0.158562	0.153002	0.151316	0.461957	0.185185	0.223881
BTG3	0.0740741	0.0485243	0.0934461	0.100462	0.118421	0.0923913	0.0864198	0.149254
C2	0.00161031	0.0145073	0.0012685	0.000577367	0	0	0	0
C2orf88	0.00563607	0.00450225	0.00211416	0.000577367	0.00219298	0.0163043	0	0.432836
C9orf78	0.298712	0.283642	0.431712	0.445727	0.436404	0.554348	0.459877	0.432836
CALR	0.422705	0.466733	0.458351	0.495958	0.526316	0.842391	0.675926	0.507463
CAPN2	0.165056	0.3997	0.271036	0.303118	0.407895	0.826087	0.395062	0.477612
CAPN5	0	0.00050025	0.002537	0.0051963	0	0.0108696	0.0308642	0
CARD19	0.0748792	0.229615	0.148837	0.157044	0.160088	0.5	0.111111	0.567164
CARM1	0.0201288	0.0365183	0.0160677	0.0144342	0.0131579	0.108696	0.0216049	0.0298507
CASC3	0.0901771	0.0815408	0.0765328	0.0808314	0.0679825	0.184783	0.0864198	0.0895522
CCDC124	0.115137	0.234617	0.122622	0.128176	0.175439	0.440217	0.219136	0.283582
CCDC9	0.0136876	0.0375188	0.0194503	0.0196305	0.0153509	0.0597826	0.0246914	0.0149254
CCL3	0.0805153	0.490745	0.0786469	0.0837182	0.105263	0.434783	0.462963	0.358209
CCL3L3	0.0410628	0.408204	0.040592	0.102194	0.182018	0.288043	0.17284	0.19403
CCL4	0.0531401	0.153577	0.0418605	0.183025	0.464912	0.0978261	0.734568	0.149254
CCL4L2	0.010467	0.0750375	0.012685	0.0536952	0.109649	0.0380435	0.246914	0.0597015
CCL5	0.167472	0.208104	0.226638	0.517898	0.914474	0.36413	0.756173	0.80597
CCRL2	0.00563607	0.016008	0.00549683	0.00404157	0.0109649	0.0380435	0.00308642	0.0447761
CD244	0.0161031	0.0615308	0.0105708	0.0652425	0.107456	0.195652	0.302469	0.0895522
CD300E	0.0169082	0.350175	0.0207188	0.0236721	0.0219298	0.228261	0.0277778	0.179104
CD68	0.0732689	0.749375	0.0524313	0.045612	0.0855263	0.695652	0.0462963	0.432836
CD81	0.165862	0.0625313	0.0401691	0.0704388	0.107456	0.0815217	0.123457	0.104478
CD99	0.322866	0.496748	0.534461	0.547344	0.765351	0.831522	0.830247	0.80597
CDC34	0.0161031	0.0375188	0.0241015	0.0323326	0.0570175	0.163043	0.0648148	0.0298507
CDC42EP1	0.00402576	0.0575288	0.00211416	0.0034642	0	0.076087	0.00617284	0.0298507
CDHR1	0.000805153	0	0	0.0017321	0.00657895	0.00543478	0.0123457	0
CDHR5	0	0.00050025	0	0	0	0	0	0
CDK11B	0.115137	0.0970485	0.125159	0.147806	0.140351	0.288043	0.182099	0.134328
CDKN1A	0.0394525	0.136568	0.0257928	0.0127021	0.0372807	0.244565	0.0246914	0.328358
CDKN2A	0.0177134	0.00650325	0.00845666	0.0144342	0.0175439	0	0.0123457	0.0149254
CDO1	0.000805153	0	0.002537	0	0	0	0	0
CEBPB	0.206924	0.762381	0.285835	0.283487	0.304825	0.798913	0.256173	0.492537
CETP	0.00563607	0.0195098	0.000422833	0.000577367	0.00219298	0.00543478	0	0
CFB	0	0	0	0.000577367	0	0	0	0
CHGB	0.00161031	0	0.00211416	0	0	0.00543478	0	0
CHN2	0.0120773	0.163082	0.0139535	0.0369515	0.0767544	0.271739	0.111111	0.119403
CISD2	0.0821256	0.187094	0.136152	0.112587	0.142544	0.358696	0.138889	0.179104
CITED2	0.166667	0.301651	0.401268	0.393187	0.313596	0.483696	0.37963	0.38806
CIZ1	0.0676329	0.0695348	0.0765328	0.0889145	0.0701754	0.168478	0.114198	0.0447761
CLEC2B	0.276167	0.46023	0.351797	0.43418	0.482456	0.744565	0.604938	0.402985
CLK3	0.128824	0.127064	0.128541	0.153002	0.127193	0.266304	0.12963	0.19403
CLPB	0.00644122	0.024012	0.0105708	0.0115473	0.00657895	0.13587	0.0154321	0
CLU	0.00805153	0.0115058	0.017759	0.0121247	0.0197368	0.0108696	0.00925926	0.686567
COMT	0.128019	0.409705	0.151797	0.163395	0.160088	0.804348	0.280864	0.447761
COPZ2	0.00322061	0.00850425	0.00169133	0.00230947	0.00219298	0	0.0216049	0
CPM	0.0177134	0.0570285	0.00591966	0.00577367	0.00438596	0.168478	0.00308642	0.0447761
CPS1	0.00241546	0.00250125	0.0012685	0.00230947	0.00438596	0.0108696	0.0154321	0
CRELD2	0.107085	0.131066	0.128964	0.136836	0.171053	0.315217	0.212963	0.104478
CRYL1	0.0523349	0.111056	0.0684989	0.0513857	0.0482456	0.336957	0.0771605	0.134328
CSRNP1	0.114332	0.231616	0.156025	0.147229	0.186404	0.418478	0.219136	0.164179
CTNNA1	0.0563607	0.191096	0.0274841	0.0242494	0.0285088	0.429348	0.0493827	0.253731
CTSW	0.0966184	0.0990495	0.222833	0.749423	0.844298	0.331522	0.981481	0.358209
CTTNBP2NL	0.00322061	0.02001	0.002537	0.00115473	0.00657895	0.108696	0	0.0149254
CUL4A	0.0909823	0.10055	0.109091	0.0981524	0.0986842	0.163043	0.108025	0.179104
CXCL1	0	0.006003	0.000845666	0	0	0	0	0
CXCL12	0	0.00050025	0	0	0	0	0	0
CXCL8	0.068438	0.568784	0.0706131	0.0698614	0.0679825	0.298913	0.0771605	0.373134
CYB5A	0.154589	0.0815408	0.117125	0.148383	0.190789	0.293478	0.148148	0.179104
CYB5R3	0.178744	0.168584	0.0989429	0.107968	0.14693	0.527174	0.17284	0.298507
CYCS	0.460548	0.458729	0.503594	0.506351	0.508772	0.902174	0.592593	0.58209
CYFIP1	0.0136876	0.144072	0.0139535	0.00808314	0.00877193	0.369565	0.00925926	0.149254
CYP2C8	0	0	0	0.000577367	0	0	0	0
CYP4F22	0.000805153	0.00950475	0.000845666	0.00461894	0.0197368	0.00543478	0.00617284	0
CYTIP	0.310789	0.304652	0.455391	0.449192	0.324561	0.516304	0.388889	0.298507
DAZAP1	0.157005	0.193097	0.15814	0.182448	0.192982	0.483696	0.219136	0.19403
DDIT3	0.151369	0.109055	0.112896	0.116628	0.0767544	0.233696	0.114198	0.134328
DDIT4	0.101449	0.10055	0.229598	0.187644	0.256579	0.407609	0.299383	0.134328
DDO	0	0.0030015	0.000422833	0.000577367	0	0.0108696	0	0.0149254
DDX27	0.223027	0.132066	0.177167	0.168591	0.140351	0.451087	0.154321	0.253731
DHCR7	0.0169082	0.00550275	0.0181818	0.0236721	0.0328947	0.0217391	0.0339506	0
DISC1	0.0152979	0.0390195	0.0224101	0.0271363	0.0197368	0.201087	0.0216049	0.0447761
DLGAP3	0.00966184	0.0125063	0.00591966	0.00288684	0.00438596	0.0326087	0.00925926	0
DOCK2	0.13124	0.302651	0.107822	0.110277	0.129386	0.527174	0.17284	0.223881
DOK2	0.0813205	0.412206	0.303171	0.247113	0.361842	0.652174	0.691358	0.432836
DRAXIN	0.00644122	0.012006	0.00465116	0.00635104	0.0197368	0.0108696	0.0277778	0
DUSP1	0.886473	0.993997	0.895983	0.89261	0.859649	0.994565	0.947531	0.895522
DUSP10	0.0185185	0.0475238	0.0422833	0.0277136	0.0219298	0.201087	0.0771605	0.119403
DUSP15	0.00241546	0	0.000422833	0	0	0	0.00308642	0
EAF1	0.0322061	0.150075	0.0367865	0.0334873	0.0789474	0.0869565	0.0555556	0.119403
ECD	0.0523349	0.066033	0.05074	0.0640878	0.0679825	0.163043	0.101852	0.134328
ECHS1	0.214976	0.234617	0.172939	0.209584	0.203947	0.695652	0.212963	0.298507
ECM1	0.00161031	0.0010005	0.0012685	0.000577367	0.00219298	0	0	0
EGF	0	0	0	0	0	0	0	0.0149254
EIF1	0.995974	0.996998	0.997886	0.997691	0.995614	1	1	0.985075
EIF3B	0.12963	0.148574	0.119662	0.118938	0.133772	0.347826	0.191358	0.149254
EIF4A3	0.114332	0.189595	0.139535	0.155312	0.195175	0.565217	0.188272	0.238806
EIF4G1	0.0772947	0.170585	0.112051	0.112587	0.140351	0.418478	0.169753	0.223881
EMD	0.148953	0.137069	0.160254	0.181871	0.179825	0.255435	0.191358	0.223881
EMP3	0.681965	0.923462	0.81649	0.805427	0.839912	0.994565	0.929012	0.865672
ENDOD1	0.0338164	0.0135068	0.0194503	0.0132794	0.0131579	0.0380435	0.0401235	0.104478
ENO1	0.559581	0.753377	0.677378	0.70843	0.714912	0.983696	0.719136	0.746269
EOMES	0.00563607	0.00550275	0.0118393	0.0889145	0.186404	0.0108696	0.209877	0.0447761
EPB41L4A	0.00805153	0.0030015	0.002537	0.00461894	0.0109649	0	0.0154321	0
EPS8	0.00241546	0.0335168	0.00549683	0.00288684	0.00438596	0.048913	0	0.0149254
ERRFI1	0.00161031	0.00250125	0.0038055	0.0051963	0.00877193	0	0.00617284	0
ESPN	0.000805153	0	0.002537	0.00115473	0.0109649	0	0	0
EVC2	0.000805153	0.00150075	0.00211416	0.0017321	0	0.00543478	0	0
EWSR1	0.353462	0.314157	0.333192	0.345266	0.346491	0.690217	0.376543	0.402985
FAHD1	0.0338164	0.0485243	0.0528541	0.051963	0.0526316	0.163043	0.0493827	0.0746269
FAM20B	0.0177134	0.0325163	0.015222	0.0196305	0.0131579	0.0978261	0.0246914	0.0447761
FAM210A	0.047504	0.0285143	0.0338266	0.0421478	0.0438596	0.0978261	0.0339506	0.0149254
FAM50A	0.140097	0.258629	0.163214	0.162818	0.197368	0.559783	0.212963	0.328358
FCGR3A	0.0289855	0.173087	0.0295983	0.0975751	0.114035	0.0706522	0.790123	0.119403
FLNA	0.194847	0.596298	0.303594	0.314665	0.495614	0.809783	0.558642	0.597015
FNDC4	0.00161031	0.00050025	0.000422833	0.00230947	0	0	0	0
FNIP2	0.00563607	0.0890445	0.0249471	0.0300231	0.0372807	0.380435	0.0462963	0.0746269
FOLR2	0.0185185	0.0655328	0.00338266	0.0034642	0.00438596	0.0434783	0	0.0149254
FRMD4B	0.00885668	0.113057	0.0367865	0.0132794	0.0350877	0.222826	0.0154321	0.268657
FTSJ1	0.0434783	0.052026	0.055814	0.0617783	0.0767544	0.152174	0.0802469	0.0149254
FZR1	0.0668277	0.0430215	0.0613108	0.0571594	0.0592105	0.0815217	0.0925926	0.0746269
G0S2	0.00885668	0.153577	0.0139535	0.00866051	0.0131579	0.048913	0.00308642	0.0895522
GADD45G	0.00161031	0.0190095	0.0156448	0.00866051	0.0153509	0	0.0216049	0.0298507
GAS2L1	0.00322061	0.0575288	0.002537	0.00404157	0	0.11413	0	0.373134
GATAD2B	0.078905	0.0935468	0.0718816	0.0837182	0.0745614	0.201087	0.0740741	0.0895522
GID4	0.0362319	0.0395198	0.0300211	0.0334873	0.0350877	0.0815217	0.0524691	0.0149254
GJB2	0	0.00150075	0	0	0	0	0	0
GLUL	0.0877617	0.422711	0.104017	0.0669746	0.125	0.440217	0.148148	0.567164
GPX4	0.533011	0.821411	0.672727	0.612587	0.541667	0.972826	0.54321	0.910448
GSPT1	0.119968	0.168584	0.199577	0.191109	0.171053	0.467391	0.179012	0.253731
GSS	0.0273752	0.0790395	0.0659619	0.0669746	0.0833333	0.255435	0.0771605	0.179104
GSTP1	0.483897	0.963982	0.441438	0.525982	0.552632	1	0.805556	0.731343
GTPBP1	0.123188	0.0845423	0.100634	0.112587	0.105263	0.168478	0.111111	0.0895522
GUK1	0.412238	0.663832	0.517125	0.632794	0.649123	0.891304	0.709877	0.686567
GZMA	0.0692432	0.0855428	0.152643	0.375289	0.866228	0.119565	0.953704	0.19403
GZMH	0.0152979	0.0305153	0.0164905	0.146651	0.256579	0.048913	0.518519	0.0298507
GZMK	0.0587762	0.0605303	0.0964059	0.307159	0.739035	0.0543478	0.191358	0.134328
HAGH	0.168277	0.172086	0.197463	0.200346	0.212719	0.375	0.209877	0.253731
HAMP	0.00241546	0.00250125	0.0012685	0	0.00219298	0.0217391	0	0
HBA2	0.000805153	0.00050025	0.000422833	0.00115473	0	0	0.00308642	0
HCAR2	0.00241546	0.058029	0.0038055	0.0034642	0.00438596	0.0434783	0	0
HCAR3	0.010467	0.125563	0.00845666	0.00635104	0.00657895	0.130435	0.0123457	0.0895522
HDLBP	0.099839	0.190595	0.113742	0.12067	0.107456	0.516304	0.117284	0.208955
HEATR9	0.000805153	0.0010005	0.000422833	0.00288684	0.0109649	0	0	0
HEBP1	0.0515298	0.198599	0.0794926	0.0721709	0.0635965	0.440217	0.0524691	0.208955
HES4	0.010467	0.121561	0.0114165	0.00808314	0.00877193	0.076087	0.0185185	0.0597015
HGD	0.00241546	0.00550275	0.000422833	0.00115473	0	0	0	0.343284
HILPDA	0.0136876	0.0105053	0.00718816	0.0034642	0.00877193	0.0434783	0.0154321	0.0746269
HIVEP3	0.020934	0.0675338	0.0448203	0.0490762	0.0679825	0.152174	0.12037	0.0746269
HK1	0.0933977	0.149575	0.148414	0.125866	0.177632	0.396739	0.108025	0.208955
HK2	0.0136876	0.116558	0.00972516	0.00866051	0.00438596	0.146739	0.00617284	0.0447761
HNRNPA3	0.542673	0.635318	0.551374	0.542725	0.546053	0.951087	0.623457	0.641791
HNRNPD	0.3438	0.414707	0.309091	0.314088	0.359649	0.875	0.41358	0.477612
HNRNPF	0.447665	0.47974	0.509937	0.517321	0.47807	0.869565	0.626543	0.597015
HNRNPL	0.15942	0.201101	0.145877	0.158776	0.164474	0.418478	0.20679	0.238806
HNRNPM	0.479066	0.43922	0.483721	0.542725	0.52193	0.820652	0.549383	0.537313
HSD17B14	0.000805153	0.00050025	0	0	0	0	0	0.0149254
HSP90AB1	0.717391	0.545273	0.740803	0.786374	0.743421	0.929348	0.638889	0.671642
HSP90B1	0.327697	0.552276	0.410148	0.45843	0.563596	0.880435	0.595679	0.507463
HSPA1A	0.0338164	0.231616	0.0684989	0.0502309	0.0942982	0.206522	0.101852	0.253731
HSPA1B	0.010467	0.02001	0.0135307	0.0103926	0.0197368	0.0163043	0.0185185	0.0447761
HSPA5	0.26087	0.483742	0.402114	0.440531	0.539474	0.777174	0.561728	0.41791
HSPA9	0.173913	0.26013	0.228753	0.265589	0.287281	0.619565	0.32716	0.223881
HSPB1	0.199678	0.162581	0.379704	0.416859	0.192982	0.451087	0.179012	0.41791
HSPE1	0.379227	0.367684	0.454968	0.511547	0.460526	0.75	0.425926	0.477612
HSPH1	0.0732689	0.0745373	0.104863	0.123557	0.0899123	0.244565	0.0679012	0.0895522
ICAM1	0.0120773	0.102051	0.00887949	0.017321	0.0219298	0.228261	0.0339506	0.0746269
IFI27	0.00161031	0.00050025	0.00422833	0.000577367	0	0	0.00308642	0
IFNG	0.00885668	0.0105053	0.0215645	0.0819861	0.0635965	0.0108696	0.253086	0.0447761
IGF2BP2	0.000805153	0.0575288	0.00211416	0.00230947	0.00219298	0.190217	0.0123457	0.104478
IGFBP2	0	0.00350175	0.000422833	0.00230947	0.00219298	0	0.00308642	0
IL17C	0.000805153	0	0	0.000577367	0	0	0	0
IL18BP	0.0128824	0.0445223	0.0156448	0.0150115	0.0328947	0.119565	0.0246914	0.0447761
IL4I1	0.00241546	0.0205103	0.010148	0.0017321	0.0504386	0.103261	0	0.0149254
INSR	0.00885668	0.0810405	0.00634249	0.00230947	0.00219298	0.277174	0.0123457	0.119403
ITGA2B	0.00483092	0.00150075	0.0012685	0.00288684	0	0.00543478	0.00308642	0.462687
ITIH1	0.000805153	0.00250125	0	0.00115473	0	0.00543478	0	0
ITSN1	0.00402576	0.0330165	0.00338266	0.00808314	0.00438596	0.0869565	0.00617284	0.0298507
JAG2	0	0.00050025	0	0	0	0	0	0
JAZF1	0.0982287	0.103552	0.0295983	0.0254042	0.0548246	0.141304	0.12963	0.0149254
JMJD6	0.0732689	0.088044	0.0913319	0.112009	0.0921053	0.233696	0.135802	0.0597015
JUN	0.880837	0.857429	0.890909	0.882794	0.802632	0.945652	0.87037	0.820896
JUND	0.477456	0.812406	0.410148	0.416282	0.357456	0.831522	0.42284	0.567164
KAT6A	0.124799	0.11956	0.135729	0.147229	0.155702	0.195652	0.138889	0.164179
KCP	0.00483092	0.00350175	0.012685	0.00577367	0.00438596	0.0163043	0.00308642	0.0149254
KIF19	0.00563607	0.00150075	0.0038055	0.0103926	0.0548246	0	0.0432099	0
KIF26A	0	0	0	0.000577367	0	0	0	0
KIR2DL3	0.00322061	0.00050025	0.0012685	0.00866051	0.00877193	0	0.182099	0.0149254
KIR2DL4	0.000805153	0	0.000422833	0	0	0	0.0277778	0
KLC3	0.000805153	0.0010005	0.000422833	0	0	0	0	0
KLF11	0.0571659	0.133067	0.0232558	0.0271363	0.0394737	0.201087	0.0524691	0.0746269
KLF4	0.125604	0.770385	0.0744186	0.0594688	0.0811404	0.934783	0.0925926	0.492537
KLHDC8A	0.00161031	0	0	0.000577367	0	0	0	0.0149254
KLRC2	0.00161031	0.00150075	0.0012685	0.0248268	0.0219298	0	0.0555556	0
KLRC3	0.00161031	0.00150075	0	0.01097	0.00219298	0	0.0154321	0
KLRD1	0.0450886	0.0335168	0.0372093	0.232102	0.539474	0.0869565	0.978395	0.104478
KRT1	0	0	0.002537	0.000577367	0	0	0	0.0149254
KRT4	0	0	0	0.000577367	0	0	0	0
KYNU	0.100644	0.205603	0.00761099	0.0155889	0.0109649	0.461957	0.00308642	0.119403
L3MBTL4	0.0241546	0.008004	0.00169133	0.00115473	0.00219298	0.0163043	0.0216049	0.0149254
LAG3	0.00885668	0.0110055	0.02537	0.0889145	0.302632	0.0217391	0.0123457	0.0746269
LAMP1	0.273752	0.371186	0.361522	0.388568	0.392544	0.407609	0.58642	0.41791
LDHD	0.00161031	0.00650325	0.000422833	0	0	0	0	0
LGALS3	0.0458937	0.638819	0.0887949	0.067552	0.142544	0.869565	0.0555556	0.358209
LGALS4	0.00563607	0.00150075	0.00338266	0.0034642	0	0	0	0
LIF	0	0.00250125	0	0	0	0.0108696	0.00308642	0
LILRB1	0.0990338	0.216108	0.0114165	0.0259815	0.0307018	0.26087	0.0308642	0.0746269
LILRB4	0.00644122	0.181591	0.00591966	0.00692841	0.00657895	0.559783	0.0154321	0.0746269
LILRB5	0.00161031	0.00650325	0.000422833	0	0	0.0163043	0	0.0149254
LINGO2	0	0	0	0	0.00219298	0	0.0123457	0
LRP1	0.0112721	0.231616	0.0109937	0.01097	0.0219298	0.271739	0.0123457	0.104478
LYAR	0.0845411	0.131566	0.195772	0.42321	0.763158	0.304348	0.484568	0.238806
MAFB	0.020934	0.330665	0.0135307	0.0144342	0.0241228	0.141304	0.0277778	0.19403
MAFF	0.0136876	0.0365183	0.0245243	0.0317552	0.0657895	0.146739	0.123457	0.0895522
MAP4	0.0885668	0.0870435	0.0841438	0.0842956	0.100877	0.233696	0.0987654	0.0746269
MAPK7	0.0217391	0.0345173	0.0198732	0.0259815	0.0350877	0.0271739	0.0493827	0.0298507
MBNL3	0.0531401	0.0405203	0.017759	0.0213626	0.0372807	0.0706522	0.0401235	0.0298507
MCOLN1	0.0273752	0.136568	0.0262156	0.0381062	0.0548246	0.222826	0.0462963	0.0597015
MED15	0.0813205	0.114057	0.113742	0.150693	0.149123	0.255435	0.191358	0.104478
METRNL	0.00885668	0.118059	0.00845666	0.00923788	0.0285088	0.25	0.0462963	0.149254
MGLL	0.00724638	0.0590295	0.002537	0.00750577	0.00219298	0.0869565	0.00308642	0.19403
MICAL2	0.00885668	0.0690345	0.015222	0.0115473	0.0548246	0.119565	0.0401235	0.0895522
MIER2	0.0225443	0.04002	0.0215645	0.0207852	0.0153509	0.11413	0.0308642	0.0447761
MITF	0	0.028014	0.00169133	0.0017321	0.00219298	0.0217391	0.00925926	0.0298507
MMP14	0.000805153	0.00750375	0.000845666	0	0	0.0108696	0	0
MPP1	0.02657	0.176088	0.0452431	0.0375289	0.0285088	0.358696	0.0524691	0.552239
MRPL55	0.235105	0.37919	0.237632	0.25	0.278509	0.608696	0.231481	0.41791
MT1E	0.000805153	0.004002	0.00930233	0.0317552	0.0394737	0.0163043	0.00308642	0.0298507
MT1G	0.00161031	0.00250125	0.00465116	0.0034642	0	0.0108696	0	0
MT1X	0.0322061	0.133067	0.161522	0.243072	0.223684	0.233696	0.0895062	0.134328
MT2A	0.078905	0.297649	0.258774	0.400693	0.449561	0.282609	0.364198	0.343284
MXI1	0.0756844	0.116558	0.103594	0.0484988	0.0723684	0.076087	0.0216049	0.119403
MYO19	0.047504	0.026013	0.0439746	0.045612	0.0635965	0.103261	0.058642	0.0746269
MYO1G	0.37037	0.481241	0.303594	0.36836	0.458333	0.766304	0.598765	0.477612
NAPB	0.0241546	0.0215108	0.02537	0.0248268	0.0219298	0.0652174	0.0432099	0.0447761
NCKIPSD	0.00966184	0.022011	0.0164905	0.0167436	0.0175439	0.0923913	0.0185185	0.0447761
NDRG1	0.041868	0.0835418	0.0668076	0.0606236	0.107456	0.222826	0.0555556	0.0895522
NDUFAF3	0.252818	0.335668	0.279915	0.310046	0.328947	0.625	0.339506	0.41791
NFIL3	0.0112721	0.111056	0.00803383	0.00981524	0.00657895	0.0652174	0.0339506	0.104478
NKG7	0.166667	0.271636	0.185201	0.48037	0.905702	0.565217	0.996914	0.313433
NLRP3	0.00966184	0.143572	0.00930233	0.00635104	0.0219298	0.288043	0.0123457	0.134328
NNMT	0	0	0	0	0	0	0.00308642	0
NPC2	0.434783	0.918959	0.35814	0.286374	0.322368	0.972826	0.339506	0.716418
NPRL3	0.0869565	0.044022	0.0799154	0.084873	0.0921053	0.206522	0.0802469	0.104478
NR1H3	0.00724638	0.0145073	0.00549683	0.00981524	0.00438596	0.0326087	0.00617284	0.0895522
NR1I3	0.00161031	0.002001	0.00169133	0.00288684	0	0.0108696	0	0
NRP2	0.00241546	0.0110055	0	0.00115473	0	0.0108696	0	0.0298507
NRROS	0.0708535	0.172586	0.0376321	0.0288684	0.0570175	0.543478	0.126543	0.149254
NUDC	0.275362	0.244622	0.270613	0.319284	0.315789	0.619565	0.395062	0.298507
NUGGC	0.00483092	0	0.0038055	0.00692841	0.0241228	0	0.00308642	0
NYNRIN	0.000805153	0.00150075	0.000845666	0.000577367	0	0.00543478	0	0.0149254
OLFML2B	0	0.004002	0.000422833	0.000577367	0	0.00543478	0	0.0149254
OPTN	0.0515298	0.0355178	0.268076	0.218822	0.289474	0.0434783	0.358025	0.104478
OSM	0.0120773	0.0550275	0.0372093	0.0427252	0.0372807	0.130435	0.0246914	0.0895522
OTOA	0.00241546	0.0150075	0.0012685	0.000577367	0	0.0108696	0	0.0149254
P2RX7	0.00966184	0.0835418	0.0186047	0.0161663	0.0307018	0.130435	0.0401235	0.0746269
PA2G4	0.293076	0.348674	0.432981	0.491339	0.453947	0.755435	0.478395	0.432836
PANX1	0.0112721	0.016008	0.0118393	0.0138568	0.00877193	0.0380435	0.0154321	0.0597015
PARP3	0.0169082	0.0110055	0.0114165	0.017321	0.00877193	0.0597826	0.00308642	0.0149254
PCBP1	0.568438	0.82041	0.62833	0.632794	0.607456	0.967391	0.719136	0.791045
PCDHGB6	0	0.00050025	0.000422833	0	0	0	0.00308642	0
PCGF5	0.175523	0.275638	0.151374	0.156467	0.162281	0.440217	0.185185	0.268657
PCK2	0.0660225	0.0525263	0.0257928	0.0259815	0.0307018	0.152174	0.0246914	0
PCYT1B	0	0	0	0	0	0	0	0.0149254
PDCD1LG2	0.000805153	0.002001	0.000845666	0	0.00219298	0.0108696	0	0
PDE4A	0.00322061	0.0455228	0.00761099	0.0115473	0.0219298	0.13587	0.0617284	0.0597015
PDIA3	0.408213	0.516258	0.481184	0.533487	0.657895	0.88587	0.75	0.597015
PDIA4	0.130435	0.206103	0.156448	0.161085	0.269737	0.358696	0.308642	0.19403
PDIA6	0.272142	0.421211	0.28203	0.271363	0.403509	0.75	0.432099	0.343284
PEAR1	0	0	0	0	0	0	0	0.119403
PF4	0.0112721	0.0215108	0.0109937	0.0051963	0.0109649	0.0163043	0.00308642	0.701493
PF4V1	0.000805153	0.0010005	0	0	0	0	0	0.179104
PGA5	0.000805153	0.004002	0	0.000577367	0	0	0	0
PHACTR1	0.274557	0.261131	0.022833	0.0190531	0.0263158	0.826087	0.0216049	0.238806
PHF8	0.0273752	0.0345173	0.0291755	0.0254042	0.0394737	0.0978261	0.0308642	0.0298507
PHOSPHO1	0.000805153	0.0010005	0	0	0	0.00543478	0.00308642	0
PIGA	0.0136876	0.0430215	0.0211416	0.0207852	0.0197368	0.0597826	0.0154321	0.0149254
PIP4K2A	0.165056	0.222611	0.219873	0.320439	0.383772	0.548913	0.466049	0.507463
PLAU	0.000805153	0.00050025	0	0	0	0.00543478	0	0
PLAUR	0.0273752	0.511756	0.0410148	0.0352194	0.0394737	0.565217	0.0432099	0.253731
PLBD2	0.0161031	0.048024	0.0164905	0.0178984	0.0350877	0.206522	0.037037	0.0597015
PLEK	0.28905	0.578789	0.0608879	0.209007	0.403509	0.826087	0.753086	0.686567
PLIN2	0.0772947	0.156078	0.139112	0.121247	0.129386	0.190217	0.0864198	0.179104
PLOD3	0.0305958	0.0615308	0.0372093	0.0294457	0.0679825	0.206522	0.0648148	0.0597015
PLPP3	0.00161031	0.00150075	0.000422833	0	0	0	0	0
PLXNB2	0.0112721	0.246623	0.0135307	0.0127021	0.0350877	0.358696	0.00617284	0.164179
PLXND1	0.010467	0.11906	0.010148	0.00981524	0.0372807	0.141304	0.0185185	0.104478
POMGNT2	0.00161031	0.00550275	0.00845666	0.00866051	0.00438596	0.0217391	0.0246914	0.0298507
PON2	0.0120773	0.0445223	0.0143763	0.0144342	0.0197368	0.494565	0.0555556	0.0746269
PPDPF	0.871981	0.798399	0.884567	0.90358	0.857456	0.98913	0.753086	0.955224
PPP1R15A	0.582931	0.697349	0.567442	0.553695	0.480263	0.907609	0.611111	0.656716
PPP1R3G	0.00241546	0.00350175	0	0.000577367	0	0.00543478	0	0
PRAP1	0.000805153	0	0.000845666	0.000577367	0	0	0	0
PRSS2	0	0	0	0	0	0	0	0.0298507
PRSS21	0.00563607	0.0170085	0.0118393	0.0138568	0.0263158	0.0108696	0.00925926	0.0597015
PTPRU	0	0.00050025	0	0	0	0	0	0
RAB3A	0.00724638	0.0135068	0.012685	0.00981524	0.0197368	0.0869565	0.0123457	0.0149254
RAB3IL1	0	0	0	0	0	0.0108696	0	0
RAB9A	0.0708535	0.141071	0.0828753	0.095843	0.162281	0.26087	0.188272	0.164179
RABGAP1L	0.136071	0.227614	0.0938689	0.0969977	0.142544	0.320652	0.16358	0.328358
RALGDS	0.0225443	0.038019	0.0443975	0.0663972	0.0789474	0.119565	0.0925926	0.0597015
RAP1GAP	0	0	0	0	0	0	0.00308642	0
RAPH1	0.000805153	0.0175088	0.00211416	0.000577367	0.00438596	0.00543478	0.00308642	0
RARRES2	0	0.00150075	0	0	0	0	0	0
RASD1	0.000805153	0.00750375	0.0038055	0.00404157	0.00657895	0.0217391	0.00308642	0
RBM38	0.174718	0.0735368	0.156025	0.14261	0.14693	0.157609	0.216049	0.179104
RBP4	0	0.00050025	0	0	0	0	0	0
RGS10	0.165056	0.472736	0.59704	0.621824	0.399123	0.929348	0.169753	0.820896
RHOB	0.219002	0.574787	0.0718816	0.103349	0.0855263	0.494565	0.138889	0.38806
RHOC	0.10789	0.253627	0.0985201	0.15127	0.339912	0.711957	0.814815	0.313433
RIOK3	0.177939	0.252126	0.105708	0.0998845	0.114035	0.402174	0.17284	0.343284
RNF187	0.205314	0.213107	0.197463	0.20843	0.230263	0.527174	0.280864	0.253731
RNH1	0.351852	0.587294	0.384778	0.378753	0.346491	0.961957	0.385802	0.522388
RPN2	0.247182	0.313657	0.336152	0.30254	0.425439	0.782609	0.391975	0.38806
RRAS	0.0136876	0.0885443	0.02537	0.0254042	0.0197368	0.103261	0.0216049	0.0298507
RRBP1	0.0507246	0.156078	0.0562368	0.0606236	0.100877	0.353261	0.166667	0.164179
RREB1	0.0628019	0.138569	0.043129	0.0513857	0.0438596	0.233696	0.0555556	0.0746269
RTP5	0.000805153	0	0.000845666	0.00750577	0.00657895	0	0	0
S100A10	0.356683	0.889945	0.71797	0.710739	0.765351	1	0.651235	0.776119
SAA1	0	0.00050025	0.000422833	0.000577367	0	0	0	0
SAFB	0.173913	0.135568	0.162368	0.177252	0.164474	0.358696	0.20679	0.134328
SAMD14	0.00241546	0.0010005	0.00169133	0.000577367	0.00219298	0	0	0.0597015
SDC2	0	0.00450225	0	0.000577367	0	0.00543478	0	0
SDC4	0.00161031	0.0030015	0.002537	0.00288684	0	0.00543478	0.00308642	0.0597015
SDS	0.000805153	0.00350175	0.000845666	0	0.00219298	0.0923913	0	0
SEC14L1	0.0942029	0.221611	0.0575053	0.0583141	0.0679825	0.342391	0.0925926	0.208955
SEC31A	0.1562	0.209105	0.15222	0.146651	0.14693	0.413043	0.157407	0.268657
SERPIND1	0	0	0	0.000577367	0	0	0	0
SERPING1	0	0.0205103	0.0012685	0.000577367	0	0.00543478	0	0.0895522
SEZ6L	0.00161031	0.0135068	0.000422833	0.000577367	0	0.0978261	0.00308642	0.0149254
SF3A2	0.168277	0.12056	0.178013	0.193418	0.236842	0.331522	0.209877	0.283582
SGIP1	0	0.00150075	0	0.000577367	0	0	0	0
SH3D21	0.00724638	0.00750375	0.0012685	0.00288684	0	0.0380435	0.00617284	0.0298507
SH3TC1	0.0700483	0.090045	0.0287526	0.0230947	0.0131579	0.25	0.0277778	0.0447761
SHARPIN	0.139291	0.18009	0.153911	0.154157	0.184211	0.38587	0.259259	0.0895522
SHB	0.000805153	0.0050025	0.000422833	0	0.00219298	0.00543478	0	0
SHISA4	0	0.012006	0.000422833	0.00230947	0.00877193	0.0108696	0.00308642	0.0298507
SIGLEC12	0	0.00350175	0.000422833	0	0	0.00543478	0.00308642	0
SLAMF7	0.0136876	0.0345173	0.00634249	0.0548499	0.140351	0.179348	0.231481	0.0298507
SLAMF8	0.00483092	0.0090045	0.000845666	0.00230947	0.00657895	0.0869565	0.0154321	0
SLC15A3	0.0289855	0.147074	0.010148	0.00577367	0.00877193	0.228261	0.00617284	0.134328
SLC25A13	0.0305958	0.0390195	0.022833	0.0202079	0.0153509	0.146739	0.0308642	0.0149254
SLC25A25	0.0354267	0.0345173	0.0536998	0.0669746	0.0438596	0.125	0.0308642	0.0149254
SLC25A37	0.134461	0.188094	0.0900634	0.0883372	0.0811404	0.380435	0.0679012	0.179104
SLC25A39	0.169082	0.177089	0.191121	0.233256	0.219298	0.570652	0.259259	0.253731
SLC25A43	0.0233494	0.038019	0.0118393	0.0230947	0.0109649	0.11413	0.037037	0.0149254
SLC2A14	0.0933977	0.036018	0.167019	0.150115	0.0679825	0.119565	0.0709877	0.0447761
SLC2A3	0.392915	0.398199	0.580127	0.524249	0.366228	0.608696	0.37963	0.522388
SLC2A8	0.0144928	0.0295148	0.00295983	0.0034642	0.0219298	0.103261	0.0339506	0.0597015
SLC38A5	0.0152979	0.004002	0.0389006	0.0329099	0.0460526	0.0163043	0.0709877	0.0447761
SLC43A3	0.0201288	0.0855428	0.02537	0.0259815	0.0328947	0.206522	0.0277778	0.0895522
SLC6A8	0	0.00250125	0	0.000577367	0.00219298	0	0	0
SLC9A9	0.047504	0.0675338	0.05074	0.0369515	0.0416667	0.190217	0.0648148	0.0447761
SMIM1	0.0128824	0.0050025	0.00718816	0.00981524	0.00438596	0	0.00925926	0.0298507
SNAPC2	0.0547504	0.0870435	0.0570825	0.067552	0.109649	0.244565	0.104938	0.104478
SNCA	0.00483092	0.109055	0.00930233	0.0051963	0.00877193	0.211957	0.0308642	0.41791
SND1	0.18277	0.173587	0.153488	0.16455	0.214912	0.521739	0.197531	0.268657
SNX24	0.00483092	0.0230115	0.005074	0.00577367	0.00657895	0.00543478	0	0.0149254
SPECC1	0.0144928	0.0985493	0.015222	0.0184758	0.0219298	0.451087	0.0771605	0.149254
SPIRE1	0	0.00650325	0.000845666	0.0017321	0	0.00543478	0.00617284	0.0298507
SPTB	0	0	0.000422833	0	0	0	0.00308642	0.0149254
SQSTM1	0.300322	0.387194	0.309937	0.333141	0.368421	0.652174	0.388889	0.507463
SRRM1	0.485507	0.52076	0.500634	0.515012	0.504386	0.902174	0.570988	0.477612
SRSF3	0.505636	0.705853	0.636364	0.663395	0.684211	0.978261	0.765432	0.731343
SRSF4	0.231884	0.255628	0.258351	0.251155	0.269737	0.554348	0.287037	0.343284
ST6GALNAC4	0.0700483	0.0570285	0.0448203	0.0548499	0.0745614	0.184783	0.0524691	0.134328
ST7	0.00402576	0.0125063	0.00930233	0.00923788	0.0109649	0.0706522	0.0123457	0.0447761
STAP2	0.000805153	0.0010005	0.00718816	0.00866051	0	0.00543478	0.00308642	0
STARD4	0.0241546	0.0270135	0.0118393	0.0213626	0.0416667	0.0652174	0.037037	0.0447761
STARD8	0.000805153	0.012006	0.000422833	0.00115473	0	0.0380435	0.00308642	0.0149254
STAU1	0.140097	0.171586	0.17463	0.137991	0.177632	0.342391	0.151235	0.238806
STEAP3	0	0.00750375	0.0012685	0.000577367	0.00438596	0.0543478	0	0
STK10	0.173913	0.252626	0.22833	0.259238	0.287281	0.505435	0.425926	0.19403
STYK1	0	0.00050025	0.000422833	0.0034642	0.00438596	0	0.00617284	0.0149254
SUMO4	0.00563607	0.0070035	0.0109937	0.00981524	0.00219298	0.0434783	0.00925926	0.0149254
SUSD1	0.00966184	0.0710355	0.00972516	0.0103926	0.0197368	0.119565	0.0555556	0.0895522
SYTL3	0.0136876	0.0335168	0.0536998	0.0554273	0.105263	0.0597826	0.17284	0.0298507
TEAD3	0	0.00050025	0.000845666	0.0017321	0.00219298	0	0.00308642	0
TEC	0.00805153	0.00450225	0.00338266	0.00635104	0.00438596	0.0163043	0.00617284	0.0298507
TFDP1	0.0974235	0.168084	0.107822	0.125866	0.0964912	0.483696	0.0771605	0.19403
THEM5	0	0	0	0	0.00219298	0	0	0.0149254
TM9SF4	0.0354267	0.0930465	0.0427061	0.0473441	0.0548246	0.206522	0.0493827	0.0895522
TMEM158	0	0.0010005	0	0	0	0	0	0.0149254
TMEM214	0.047504	0.064032	0.040592	0.0421478	0.0701754	0.184783	0.0833333	0.0447761
TMEM39A	0.0281804	0.0415208	0.0312896	0.0334873	0.0263158	0.108696	0.0524691	0.0597015
TMOD1	0.00644122	0.00550275	0.00591966	0.00461894	0.00657895	0.0163043	0.00308642	0
TMTC2	0.00402576	0.0505253	0.00422833	0.00750577	0.0175439	0.0706522	0	0.0447761
TNIP3	0.000805153	0.0010005	0.0038055	0.01097	0.0131579	0	0.00308642	0
TNXB	0.000805153	0.00050025	0.00169133	0.0017321	0	0	0	0.0298507
TPP1	0.176329	0.515258	0.121353	0.122402	0.149123	0.75	0.194444	0.358209
TPRG1	0.00402576	0.00150075	0.015222	0.0236721	0.0241228	0	0	0.0298507
TPSAB1	0	0	0	0.00115473	0	0.00543478	0	0.0298507
TPSB2	0.000805153	0	0.000422833	0.000577367	0.00219298	0.00543478	0	0.0447761
TRIB1	0.0241546	0.18009	0.0169133	0.00635104	0.0219298	0.206522	0.0123457	0.104478
TRPM4	0.00402576	0.0350175	0.00211416	0.0034642	0.00438596	0.13587	0	0.0298507
TSTA3	0.119968	0.12006	0.136152	0.15358	0.135965	0.298913	0.179012	0.179104
UBAP2L	0.0756844	0.0915458	0.0765328	0.0762125	0.0679825	0.23913	0.117284	0.164179
UBE2F	0.0925926	0.226613	0.147992	0.122402	0.142544	0.494565	0.358025	0.238806
UBE2V1	0.0491143	0.0545273	0.0520085	0.0571594	0.0701754	0.108696	0.0679012	0.0597015
UCP2	0.745572	0.616308	0.60296	0.591801	0.561404	0.951087	0.765432	0.671642
VCAM1	0	0	0	0.00230947	0	0	0	0
VCAN	0.0636071	0.768884	0.0731501	0.062933	0.0855263	0.630435	0.0648148	0.447761
VEGFA	0.00563607	0.0785393	0.0012685	0.00461894	0.0131579	0.11413	0.00308642	0.104478
VTI1B	0.124799	0.236118	0.122622	0.150693	0.14693	0.429348	0.16358	0.358209
VWCE	0.00402576	0.00750375	0.00338266	0.00230947	0.00219298	0.00543478	0	0
WBP2	0.240741	0.209605	0.255391	0.223441	0.221491	0.38587	0.246914	0.462687
WDR45B	0.128824	0.170085	0.12685	0.117206	0.142544	0.331522	0.20679	0.208955
WNK1	0.1562	0.263132	0.193235	0.202079	0.210526	0.434783	0.191358	0.223881
XCL1	0.00322061	0.0030015	0.0012685	0.0381062	0.0855263	0	0.351852	0.0298507
XCL2	0.00885668	0.0110055	0.00591966	0.0923788	0.192982	0.00543478	0.632716	0.0447761
XPNPEP1	0.0402576	0.0755378	0.0410148	0.0658199	0.0745614	0.255435	0.101852	0.283582
YBX1	0.921095	0.912956	0.880761	0.905312	0.866228	1	0.858025	0.925373
YBX3	0.179549	0.476738	0.0414376	0.159353	0.100877	0.652174	0.0555556	0.537313
ZER1	0.0112721	0.0185093	0.0131078	0.0155889	0.0197368	0.0380435	0.0123457	0
ZFP36	0.694042	0.951976	0.690486	0.724596	0.719298	0.98913	0.762346	0.80597
ZNF777	0.00483092	0.004002	0.00845666	0.00750577	0.0109649	0.0217391	0.00617284	0.0298507
ABCA10	0.00161031	0	0.000845666	0.000577367	0.00219298	0	0	0.0149254
ABCC5	0.0161031	0.0345173	0.0194503	0.02194	0.0416667	0.0597826	0.037037	0.0597015
ABLIM1	0.114332	0.0265133	0.179281	0.187067	0.0899123	0.0543478	0.104938	0.134328
ABO	0.00241546	0.002001	0.00211416	0	0.00219298	0	0	0.104478
ACACB	0.0128824	0.00650325	0.0105708	0.0150115	0.00657895	0.00543478	0.00925926	0.0298507
ACBD6	0.0869565	0.0755378	0.113742	0.128753	0.114035	0.23913	0.145062	0.179104
ACKR4	0.000805153	0.00050025	0.000422833	0	0	0	0	0
ADAM12	0.00402576	0.00250125	0.0118393	0.0017321	0.0307018	0	0.00308642	0
ADGRA3	0.000805153	0.00250125	0.00422833	0.0051963	0.00219298	0.00543478	0.0216049	0
ADGRV1	0.000805153	0.0010005	0.000422833	0.0034642	0	0	0	0
ADPRHL1	0.00322061	0.0010005	0.000845666	0.00115473	0.00657895	0	0.00308642	0
AEBP1	0.0362319	0.012006	0.00887949	0.0202079	0.00219298	0	0.00308642	0.0149254
AFAP1L1	0	0	0.000422833	0.00230947	0	0	0	0
AGBL2	0.00724638	0.00150075	0.00295983	0.00288684	0.00219298	0.0163043	0	0
AHRR	0	0	0.000422833	0.000577367	0	0	0	0
AJUBA	0	0.0010005	0.00211416	0.00115473	0	0	0	0
AKAP3	0	0	0.000845666	0.000577367	0	0	0	0
AKTIP	0.0450886	0.0350175	0.141226	0.139145	0.0921053	0.0326087	0.095679	0.0298507
ALG6	0.031401	0.0410205	0.0393235	0.0404157	0.0372807	0.0978261	0.0524691	0.0597015
ALPK3	0	0	0	0.00115473	0	0	0.00308642	0
AMN	0.0225443	0.00450225	0.012685	0.0184758	0.0109649	0.00543478	0.00617284	0.0298507
ANAPC7	0.0587762	0.052026	0.05074	0.0698614	0.0723684	0.195652	0.111111	0.0597015
ANGPT1	0.000805153	0.0050025	0.0012685	0.00115473	0.00219298	0.0163043	0.00308642	0.0895522
ANKRD34B	0	0.00350175	0	0	0	0	0	0
AOC3	0	0	0.000422833	0	0	0	0	0
AP3M1	0.0740741	0.0890445	0.0528541	0.0773672	0.0482456	0.184783	0.104938	0.104478
AP5M1	0.099839	0.0665333	0.0926004	0.109122	0.105263	0.222826	0.132716	0.119403
ARHGEF18	0.000805153	0.0010005	0.00211416	0.0034642	0	0	0	0
ARHGEF4	0.00161031	0.002001	0.00465116	0.0121247	0.00877193	0.0108696	0.00308642	0.0149254
ARHGEF6	0.0764895	0.18059	0.10444	0.0987298	0.0833333	0.36413	0.101852	0.179104
ARL10	0.0152979	0.00250125	0.0122622	0.0161663	0.0175439	0	0.00925926	0
ARMC9	0.00483092	0.00050025	0.00591966	0.00288684	0.00657895	0.00543478	0.00617284	0.0149254
ASIC1	0	0	0.000422833	0.00288684	0	0.00543478	0	0.0149254
ASTE1	0.0458937	0.0190095	0.045666	0.051963	0.0394737	0.0543478	0.0308642	0.0447761
ATG9B	0.0128824	0.00450225	0.05074	0.0340647	0.0175439	0.0380435	0.0154321	0.0298507
ATP6V1E2	0.0499195	0.0225113	0.0363636	0.0357968	0.0241228	0.0869565	0.0339506	0
AVIL	0.010467	0.00550275	0.0147992	0.00981524	0.00657895	0.0163043	0.00925926	0
B3GALT2	0.000805153	0.0010005	0.0038055	0.000577367	0.0241228	0.00543478	0	0
BACH2	0.169887	0.018009	0.0773784	0.0773672	0.0460526	0.0706522	0.0339506	0.0298507
BANK1	0.705314	0.0370185	0.022833	0.0155889	0.0285088	0.25	0.0246914	0.104478
BBS1	0.00724638	0.002001	0.00803383	0.0115473	0.00438596	0	0.00617284	0
BBS10	0.0112721	0.010005	0.00676533	0.00750577	0.00877193	0.0217391	0.0185185	0.0298507
BCDIN3D	0.02657	0.0225113	0.0334038	0.0323326	0.0285088	0.0652174	0.0462963	0.0298507
BEND5	0.0982287	0.006003	0.0156448	0.0144342	0	0.0978261	0.0185185	0.0447761
BLK	0.39694	0.014007	0.0105708	0.00808314	0.0394737	0.0163043	0.0154321	0.0298507
BPNT1	0.0628019	0.0335168	0.0448203	0.056582	0.0460526	0.076087	0.0555556	0.0447761
BRF2	0.0241546	0.014007	0.0334038	0.0311778	0.0394737	0.0869565	0.037037	0.0149254
BRICD5	0.00644122	0.016008	0.00845666	0.00808314	0.00877193	0.0108696	0.00925926	0.0447761
BTLA	0.179549	0.0115058	0.0295983	0.0277136	0.0175439	0.0815217	0.00925926	0.0149254
C11orf95	0.00241546	0.0070035	0.0012685	0.0034642	0.00219298	0.00543478	0.00308642	0.0149254
C12orf49	0.0716586	0.064032	0.0634249	0.0692841	0.0723684	0.141304	0.135802	0.0447761
C12orf65	0.089372	0.0265133	0.111205	0.125289	0.0921053	0.125	0.111111	0.104478
C15orf40	0.126409	0.105553	0.150529	0.147229	0.135965	0.26087	0.108025	0.149254
C15orf62	0.000805153	0.00050025	0.0012685	0	0	0	0.00308642	0
C17orf100	0.0346216	0.00850425	0.0147992	0.0213626	0.0175439	0.00543478	0.0123457	0.0298507
C17orf80	0.0273752	0.016008	0.0241015	0.0277136	0.0241228	0.0380435	0.0277778	0.0149254
C1QTNF6	0.0144928	0.00250125	0.00676533	0.0115473	0.00438596	0.00543478	0.00617284	0.0149254
C2orf49	0.0595813	0.0605303	0.0575053	0.0548499	0.0307018	0.163043	0.0648148	0.0746269
C2orf68	0.10467	0.132566	0.0811839	0.0860277	0.0942982	0.26087	0.126543	0.223881
C8orf44	0.0362319	0.032016	0.0257928	0.0311778	0.0241228	0.0271739	0.0154321	0
CA6	0.00241546	0.002001	0.00634249	0.0225173	0.00438596	0	0	0.0298507
CAMK4	0.0434783	0.030015	0.29852	0.277136	0.16886	0.0652174	0.0432099	0.119403
CAND2	0.00161031	0	0.00338266	0.00230947	0.00438596	0	0.00308642	0
CAPN12	0.0611916	0.00750375	0.0173362	0.0334873	0.0986842	0.0380435	0.132716	0.0149254
CAPS	0.0297907	0.0170085	0.0346723	0.0334873	0.0263158	0.076087	0.0308642	0.0149254
CBX1	0.126409	0.112056	0.12093	0.125289	0.111842	0.25	0.101852	0.149254
CCDC106	0.107085	0.0265133	0.0194503	0.0259815	0.0197368	0.0869565	0.0277778	0.0298507
CCDC121	0.00402576	0.004002	0.0038055	0.00288684	0.00219298	0.00543478	0.00617284	0.0149254
CCDC184	0.00161031	0.0010005	0.00549683	0.0103926	0	0.00543478	0.0123457	0
CCDC30	0.0169082	0.010005	0.010148	0.0167436	0.0263158	0.0217391	0.0123457	0.0298507
CCDC62	0.00483092	0.00150075	0.002537	0.00288684	0	0.0108696	0	0
CCR7	0.280998	0.058029	0.477378	0.450924	0.0899123	0.0597826	0.058642	0.134328
CCR9	0.00724638	0.00150075	0.002537	0.00230947	0.00219298	0.0108696	0	0
CD248	0.00241546	0.00250125	0.00634249	0.0386836	0	0.00543478	0	0
CDH13	0.00241546	0.002001	0.000845666	0.000577367	0	0	0	0.0149254
CDNF	0.00241546	0.002001	0.00465116	0.00461894	0.00219298	0	0.00925926	0
CELSR1	0.0297907	0.0230115	0.0232558	0.02194	0.0153509	0.0434783	0.0123457	0.0149254
CEP162	0.0378422	0.038019	0.0300211	0.0386836	0.0394737	0.0652174	0.058642	0.0746269
CEP41	0.0144928	0.0225113	0.0257928	0.0484988	0.0131579	0.103261	0.0401235	0.0895522
CEP63	0.0797101	0.113057	0.0655391	0.0814088	0.0570175	0.282609	0.0802469	0.104478
CEP97	0.0112721	0.014007	0.0131078	0.0225173	0.0153509	0.0217391	0.0246914	0
CFAP53	0.00241546	0	0.002537	0.0017321	0	0	0	0
CFAP54	0.00161031	0.00050025	0.00422833	0.00461894	0.00438596	0.0108696	0	0
CHL1	0.0161031	0.00050025	0	0	0	0	0	0
CHMP7	0.223027	0.0770385	0.252854	0.202079	0.111842	0.168478	0.111111	0.104478
CHURC1	0.356683	0.427714	0.443129	0.407044	0.383772	0.706522	0.367284	0.432836
CLEC17A	0.0330113	0.002001	0.00169133	0.0017321	0	0.0108696	0.00617284	0
CLUAP1	0.0483092	0.0210105	0.114165	0.114896	0.0745614	0.0815217	0.058642	0.134328
CNIH2	0	0.00050025	0.000845666	0.00115473	0.00438596	0.00543478	0	0
CNKSR2	0.0193237	0.00150075	0.0118393	0.0115473	0.00438596	0.00543478	0.00617284	0
CNOT7	0.276973	0.294147	0.295983	0.277714	0.260965	0.48913	0.222222	0.373134
CNR2	0.145733	0.00750375	0.00338266	0.0288684	0.0614035	0.0108696	0.0216049	0.0298507
COCH	0.0450886	0.0090045	0.00845666	0.0051963	0.00219298	0	0.00617284	0
COL11A2	0	0	0.00295983	0.00230947	0	0	0	0
COL27A1	0	0.00050025	0.000422833	0.00115473	0.00219298	0	0	0
COL9A3	0.0322061	0.014007	0.0038055	0.0017321	0.00438596	0.076087	0.00308642	0
COQ3	0.0120773	0.00850425	0.017759	0.0150115	0.0109649	0.0380435	0.0123457	0.0149254
CPEB1	0.00241546	0	0.000422833	0.00404157	0	0.00543478	0	0.0149254
CR2	0.0515298	0.002001	0.00591966	0.0103926	0	0	0	0
CRIP3	0.0120773	0.0050025	0.00338266	0.00115473	0.00219298	0.26087	0.00617284	0.0149254
CSTF3	0.10628	0.0790395	0.102748	0.100462	0.0899123	0.233696	0.0833333	0.119403
CTRL	0.00483092	0.00150075	0.00338266	0.0034642	0.00438596	0	0.0123457	0
CTSK	0.00241546	0.012006	0.00338266	0.0017321	0.00877193	0.00543478	0	0.0149254
CUBN	0.00161031	0.0030015	0.00803383	0.00692841	0.00657895	0	0.00925926	0.0298507
CXorf56	0.0466989	0.0470235	0.038055	0.039261	0.0372807	0.103261	0.0679012	0.0298507
CYB561A3	0.608696	0.171586	0.102748	0.12933	0.144737	0.391304	0.132716	0.19403
CYB561D1	0.0217391	0.0130065	0.0435518	0.0444573	0.0394737	0.0108696	0.0308642	0.0298507
CYP27B1	0	0.00050025	0.0012685	0.000577367	0.00438596	0.00543478	0	0
CYP2U1	0.0426731	0.0145073	0.0118393	0.0121247	0.0175439	0.048913	0.00617284	0
CYSLTR1	0.204509	0.175088	0.0761099	0.0150115	0.0153509	0.326087	0.0895062	0.149254
DBNDD1	0.0515298	0.0010005	0.00591966	0.0034642	0.00219298	0	0	0
DCBLD2	0.00483092	0.004002	0.00591966	0.00288684	0	0.0108696	0.00925926	0
DCHS1	0.00161031	0.0030015	0.00634249	0.00808314	0	0	0.00308642	0.0298507
DDR1	0.00885668	0.00350175	0.00295983	0.00404157	0.00219298	0.00543478	0.00308642	0
DERL3	0.0958132	0.0365183	0.00591966	0.00288684	0.00657895	0.0108696	0.00617284	0.0298507
DIXDC1	0.00161031	0.00150075	0.00465116	0.00981524	0.00438596	0	0.00308642	0
DNAH6	0.00161031	0.0010005	0.00676533	0.00404157	0	0	0	0
DNAL4	0.0322061	0.0325163	0.02537	0.0340647	0.0394737	0.0923913	0.0802469	0.0447761
DPEP2	0.130435	0.205603	0.125159	0.102771	0.0745614	0.173913	0.108025	0.179104
DPEP3	0.00241546	0.002001	0.000845666	0.000577367	0.00219298	0	0	0.0298507
DSEL	0.00563607	0.004002	0.0105708	0.0236721	0	0	0.00308642	0.0298507
DSN1	0.031401	0.0210105	0.0135307	0.0132794	0.00438596	0.0326087	0.0308642	0.0149254
DTX4	0.0169082	0.00650325	0.00211416	0.000577367	0.00219298	0.0217391	0	0
DUSP28	0.0547504	0.050025	0.043129	0.0508083	0.0416667	0.13587	0.0771605	0.0298507
EDRF1	0.0450886	0.042021	0.0427061	0.0513857	0.0504386	0.0923913	0.0895062	0.0597015
EFCAB5	0.0112721	0.00150075	0.002537	0.0017321	0	0	0	0
EFHC1	0.0748792	0.0210105	0.0190275	0.0311778	0.0219298	0.125	0.0493827	0.0298507
EFNA4	0.0410628	0.0190095	0.0211416	0.0202079	0.0263158	0.0271739	0.0185185	0.0298507
ELL3	0.000805153	0.00050025	0.000845666	0	0	0	0	0
ELOVL4	0	0.00050025	0.00803383	0.00635104	0.0241228	0	0	0
ENDOV	0.0950081	0.0695348	0.0579281	0.073903	0.0372807	0.309783	0.058642	0.0746269
ENO3	0.00563607	0.00850425	0.0135307	0.0190531	0	0.0217391	0.0185185	0.0149254
ERP27	0.0128824	0.0130065	0.0198732	0.0127021	0.0153509	0.0380435	0.0185185	0.0149254
ESPNL	0.00241546	0	0.000422833	0	0	0	0	0
FA2H	0.000805153	0	0	0	0	0	0	0
FAM102A	0.0740741	0.0315158	0.243552	0.212471	0.14693	0.0543478	0.0339506	0.0447761
FAM111B	0.0507246	0.0010005	0.00169133	0.0017321	0.00438596	0.00543478	0.00308642	0
FAM171A1	0.000805153	0.00050025	0.00887949	0.0190531	0.0197368	0	0	0.0149254
FAM216A	0.0346216	0.0305153	0.022833	0.0306005	0.0241228	0.0869565	0.0154321	0.104478
FAM219B	0.068438	0.0510255	0.0617336	0.0727483	0.0877193	0.125	0.0864198	0.134328
FAM43A	0.078905	0.0410205	0.020296	0.0265589	0.127193	0.168478	0.20679	0.0447761
FAM81A	0.00402576	0.00350175	0	0	0	0.0271739	0	0
FAM83H	0.00161031	0.004002	0.00295983	0.00577367	0.00877193	0	0.00617284	0
FANCF	0.0338164	0.0275138	0.043129	0.0427252	0.0504386	0.0815217	0.0524691	0.0597015
FBXO15	0.00805153	0.0010005	0.002537	0.00230947	0	0	0	0.0149254
FBXO40	0	0	0	0	0	0	0	0.0149254
FCGBP	0.00483092	0.00750375	0.00676533	0.0306005	0.0109649	0.0326087	0	0
FITM2	0.00563607	0.00950475	0.00972516	0.0127021	0.00438596	0.0163043	0.0123457	0
FLT4	0.00161031	0.00050025	0.0038055	0.00923788	0.0350877	0.0108696	0	0
FNDC5	0	0	0	0	0.00219298	0	0	0
FOXJ1	0.000805153	0.002001	0.00676533	0.00981524	0	0.0108696	0	0.0149254
FSD2	0.00161031	0.002001	0.00169133	0.00115473	0	0	0	0
FXYD2	0.00402576	0.00450225	0.0236786	0.0473441	0.0175439	0	0.00925926	0
GAL3ST4	0.00161031	0.00350175	0.0164905	0.0115473	0.00438596	0	0.00617284	0
GAPT	0.373591	0.275638	0.0173362	0.0161663	0.0438596	0.586957	0.0277778	0.328358
GDF9	0	0	0	0.00115473	0.00219298	0	0	0
GLI1	0.00805153	0.00150075	0.00211416	0.00230947	0.00219298	0.00543478	0.00308642	0
GNG7	0.389694	0.0510255	0.0257928	0.0259815	0.0416667	0.25	0.0123457	0.0597015
GNMT	0.00241546	0.0030015	0.00211416	0.00230947	0.00438596	0.0163043	0	0
GOLPH3L	0.0362319	0.014007	0.0389006	0.0386836	0.0285088	0.0923913	0.0308642	0.0447761
GPR157	0.010467	0.0070035	0.00803383	0.0115473	0.00657895	0.0271739	0.00308642	0
GPR61	0.000805153	0	0.000422833	0.0017321	0	0	0.00308642	0
GPR83	0	0	0.000845666	0.00115473	0	0	0	0
GRAP	0.102254	0.0155078	0.0858351	0.0819861	0.0416667	0.0543478	0.0493827	0
GRPEL2	0.00966184	0.0130065	0.0266385	0.0202079	0.0109649	0.0163043	0.0123457	0.0298507
GSPT2	0.031401	0.0145073	0.0249471	0.0294457	0.0460526	0.0706522	0.0185185	0.0895522
GTF3C4	0.0177134	0.0255128	0.0105708	0.00577367	0.0197368	0.0326087	0.00925926	0.0149254
HLA.DOB	0.491948	0.0205103	0.00972516	0.0132794	0.0175439	0.23913	0.0123457	0.0149254
HPCAL4	0.00241546	0.00050025	0.0274841	0.0127021	0.00438596	0	0.00617284	0.0298507
HRK	0.0346216	0.00150075	0	0.00115473	0.00219298	0	0	0
HSD11B1L	0.010467	0.0110055	0.0194503	0.0127021	0.0197368	0.0271739	0.00925926	0.0149254
IFT81	0.0112721	0.00650325	0.00338266	0.0034642	0.00877193	0.0271739	0.00617284	0.0149254
IL17RE	0.00322061	0.0110055	0.015222	0.0190531	0.0307018	0.0163043	0.0185185	0.0149254
IL23A	0.0346216	0.0130065	0.0900634	0.0583141	0.0877193	0.00543478	0.00925926	0
IMPG2	0	0.00050025	0.000845666	0.000577367	0.00219298	0	0	0
ING4	0.164251	0.104552	0.136575	0.157621	0.144737	0.222826	0.182099	0.208955
IRS1	0.0128824	0.0050025	0.00591966	0.00866051	0	0.0108696	0	0.0298507
ITGA6	0.0169082	0.0105053	0.114165	0.0946882	0.0679825	0.0217391	0.0679012	0.0447761
ITGB3BP	0.102254	0.0855428	0.0934461	0.102194	0.10307	0.173913	0.12037	0.164179
JCHAIN	0.255233	0.0625313	0.0241015	0.0202079	0.0219298	0.0380435	0.0277778	0.0895522
JRK	0.0152979	0.0135068	0.0173362	0.0138568	0.0109649	0.0217391	0.0246914	0.0149254
KCNG1	0.0869565	0.0030015	0.0012685	0.00230947	0.00219298	0	0.00308642	0
KCNH3	0.000805153	0.006003	0.00211416	0.00750577	0.00438596	0.0163043	0.00308642	0
KCNMB4	0.00402576	0.008004	0.00718816	0.00577367	0.00219298	0.0163043	0	0.0447761
KIAA0895	0.000805153	0	0.002537	0.00115473	0.00219298	0.00543478	0	0
KIAA1143	0.115942	0.156578	0.124736	0.125866	0.144737	0.391304	0.126543	0.19403
KLHL13	0	0.00250125	0.00211416	0.0017321	0	0.0163043	0	0
KLHL14	0.037037	0.00250125	0.000845666	0.000577367	0	0.0108696	0	0
KRBA2	0.00563607	0.00350175	0.00718816	0.00923788	0.00657895	0.0163043	0.00617284	0.0149254
KRT23	0	0.004002	0	0	0	0	0	0
KRTCAP3	0.0136876	0.006003	0.0241015	0.0242494	0.0131579	0	0	0
LCLAT1	0.0225443	0.0125063	0.022833	0.0277136	0.0219298	0.0163043	0.0339506	0.0149254
LCMT2	0.0112721	0.00750375	0.0118393	0.0127021	0.00657895	0.0326087	0.00617284	0
LCN8	0.00402576	0.00050025	0	0.000577367	0	0	0	0
LDLRAD4	0.0507246	0.0765383	0.0486258	0.0381062	0.0372807	0.179348	0.0401235	0.0746269
LEF1	0.0845411	0.0630315	0.538266	0.513279	0.133772	0.0923913	0.0895062	0.179104
LEPROTL1	0.167472	0.374187	0.652008	0.629908	0.394737	0.559783	0.385802	0.477612
LHX4	0	0	0	0	0	0.00543478	0	0
LIAS	0.0555556	0.0450225	0.0600423	0.0727483	0.0526316	0.130435	0.058642	0.0895522
LIMS2	0.0636071	0.00750375	0.0219873	0.0127021	0.00438596	0.00543478	0.00617284	0
LMO7	0.020934	0.0110055	0.0422833	0.0381062	0.0197368	0.0434783	0.00308642	0.0298507
LMOD3	0.0120773	0.0175088	0.0266385	0.0288684	0.0109649	0.0163043	0.0185185	0.0149254
LRRC37A3	0.00402576	0.002001	0.0038055	0.00288684	0.00219298	0.00543478	0.00308642	0
LRRN3	0.0201288	0.0165083	0.112051	0.181293	0.0175439	0.0217391	0.0123457	0.0447761
LRTOMT	0.00563607	0.008004	0.00676533	0.00404157	0.00438596	0.0163043	0.00617284	0
LTK	0.00241546	0.0105053	0.0118393	0.0017321	0.0811404	0.0326087	0.00617284	0
LYSMD1	0.00402576	0	0.000845666	0.00230947	0	0	0.00308642	0.0149254
LZTFL1	0.0434783	0.032016	0.020296	0.017321	0.0241228	0.125	0.0216049	0.0746269
MACC1	0.0112721	0.00750375	0.00465116	0.0051963	0.00877193	0.0271739	0.00925926	0.0149254
MAGEH1	0.0450886	0.0305153	0.0980973	0.080254	0.0679825	0.173913	0.0679012	0.0597015
MAP6D1	0.00322061	0.002001	0.0038055	0.0034642	0.00438596	0	0.00308642	0
MBD4	0.394525	0.187594	0.130655	0.155312	0.14693	0.309783	0.169753	0.238806
MCF2L	0.00885668	0.00150075	0.00634249	0.00866051	0.00657895	0.0163043	0.00308642	0.0149254
MEST	0.0169082	0.00950475	0.010148	0.0329099	0.00438596	0.108696	0.0216049	0.208955
METTL18	0.0330113	0.014007	0.0359408	0.0317552	0.0416667	0.0326087	0.037037	0.0746269
METTL25	0.0297907	0.0285143	0.020296	0.0254042	0.0285088	0.0597826	0.0246914	0
METTL4	0.0652174	0.0245123	0.0549683	0.0744804	0.0482456	0.0652174	0.0339506	0.0298507
MEX3A	0.00241546	0.00050025	0	0.000577367	0.00219298	0	0	0.0149254
MGAT5	0.0458937	0.0245123	0.0232558	0.0138568	0.0328947	0.0434783	0.0185185	0.0597015
MMP11	0.0185185	0.0070035	0.00465116	0.00808314	0.00219298	0	0	0.0149254
MMP28	0.000805153	0.0010005	0.00930233	0.0115473	0.00219298	0.0108696	0.00308642	0.0149254
MOCS3	0.00885668	0.0110055	0.0135307	0.00923788	0.00657895	0.0271739	0.0246914	0
MORN1	0.00966184	0.0050025	0.010148	0.00866051	0.00877193	0.0163043	0.00617284	0.0149254
MREG	0.00885668	0.00750375	0.010148	0.0161663	0.0109649	0	0.0123457	0.0298507
MSS51	0.00241546	0.00450225	0.00338266	0.00404157	0.00219298	0.0217391	0.00308642	0
MST1R	0.000805153	0	0.000422833	0.000577367	0	0	0	0
MTA3	0.0249597	0.016008	0.0422833	0.0386836	0.0372807	0.0923913	0.037037	0.0447761
MTERF4	0.127214	0.108554	0.181395	0.200346	0.153509	0.217391	0.16358	0.223881
MYEF2	0.0233494	0.00850425	0.015222	0.0202079	0.0241228	0.0217391	0.00925926	0.0149254
MYH7B	0.00161031	0.00150075	0.00422833	0.00577367	0.00219298	0.00543478	0.00308642	0
MZB1	0.284219	0.0475238	0.0169133	0.0138568	0.0219298	0.0217391	0.0277778	0.134328
NAE1	0.152174	0.0785393	0.206765	0.238453	0.232456	0.168478	0.225309	0.149254
NAT14	0.0185185	0.010005	0.0038055	0.00750577	0.00657895	0.0108696	0.0185185	0.0298507
NBEA	0.00966184	0.00350175	0.0038055	0.00577367	0.00219298	0.0108696	0.00308642	0.0298507
NDUFAF6	0.0700483	0.0365183	0.0389006	0.0340647	0.0504386	0.076087	0.0401235	0.0746269
NEK11	0.00724638	0.00350175	0.00761099	0.00577367	0.00438596	0.0163043	0	0
NEK5	0.00563607	0.004002	0.00634249	0.00404157	0.00219298	0	0.00617284	0
NELL2	0.0257649	0.0315158	0.14926	0.374711	0.0657895	0.0217391	0.0277778	0.0597015
NKAPL	0.00241546	0.00650325	0.0012685	0	0	0.0326087	0.00308642	0.0149254
NKD1	0.000805153	0	0.005074	0.0034642	0	0	0	0
NKPD1	0	0	0	0	0	0	0.00308642	0
NMRK1	0.068438	0.0670335	0.213531	0.183025	0.182018	0.13587	0.166667	0.179104
NOA1	0.0982287	0.088044	0.124313	0.128753	0.0811404	0.36413	0.111111	0.208955
NOG	0.00885668	0.00650325	0.0684989	0.0669746	0.00877193	0.0163043	0.0123457	0.0149254
NPAS2	0.000805153	0	0.0012685	0.0051963	0	0	0	0
NRCAM	0	0	0.00465116	0.02194	0	0	0	0
NT5DC1	0.148148	0.08004	0.12685	0.149538	0.127193	0.315217	0.0740741	0.0895522
NT5E	0.10628	0.0090045	0.0169133	0.0658199	0.0109649	0.0163043	0.00617284	0.0298507
NXPE3	0.0515298	0.0845423	0.0921776	0.0923788	0.0833333	0.168478	0.0462963	0.0447761
NXPH4	0.0346216	0.0010005	0.000422833	0	0	0	0	0
OBSCN	0.00966184	0.008004	0.0181818	0.0236721	0.00877193	0.0163043	0.00925926	0.0298507
OCM	0.00483092	0.002001	0.00972516	0.00577367	0.00438596	0.00543478	0	0
OGFOD2	0.0378422	0.044022	0.0389006	0.0433025	0.0350877	0.13587	0.0432099	0.104478
OTUD7A	0.00483092	0.0010005	0.00803383	0.01097	0.0153509	0	0.0216049	0
OXNAD1	0.0507246	0.04002	0.268922	0.310046	0.153509	0.0706522	0.101852	0.164179
P2RX6	0.00161031	0.00050025	0.000845666	0.00404157	0	0	0	0
PAPLN	0	0.00450225	0.0012685	0.00115473	0	0	0	0
PAQR8	0.0152979	0.044022	0.0541226	0.0536952	0.0285088	0.13587	0.037037	0.0746269
PCYOX1	0.0152979	0.032016	0.0363636	0.039261	0.0328947	0.0652174	0.037037	0.0746269
PDCD2	0.223027	0.221611	0.280761	0.281755	0.267544	0.586957	0.302469	0.298507
PDE9A	0.00241546	0.0030015	0.0308668	0.0300231	0.00657895	0.00543478	0.00617284	0
PEX12	0.00322061	0.00350175	0.00338266	0.00808314	0.00438596	0	0.00617284	0.0149254
PHKA1	0	0	0	0.00115473	0	0	0	0
PIANP	0	0	0.00295983	0.00230947	0.00219298	0	0	0
PIGB	0.0450886	0.0330165	0.0283298	0.0369515	0.0285088	0.0923913	0.0185185	0.0149254
PIGP	0.113527	0.111556	0.105708	0.110277	0.0942982	0.222826	0.0895062	0.104478
PIP4K2B	0.0169082	0.0330165	0.0236786	0.0213626	0.0131579	0.0543478	0.0246914	0.0447761
PKIA	0.020934	0.0030015	0.0401691	0.0254042	0.00219298	0.0163043	0.00925926	0
PLCL1	0.00322061	0.008004	0.0245243	0.0115473	0.00438596	0.0380435	0.00308642	0.0149254
PLEKHG4	0.00322061	0.00250125	0.0224101	0.0150115	0.00657895	0.00543478	0.0154321	0
PLPP6	0.00966184	0.006003	0.012685	0.0121247	0.0153509	0.0217391	0.00617284	0
PMEPA1	0.037037	0.0105053	0.00845666	0.00692841	0	0	0	0.0298507
PODXL2	0.0185185	0.0050025	0.0198732	0.0184758	0.00438596	0.0108696	0.00925926	0.0298507
PPP2R3A	0.00161031	0.00350175	0.00465116	0.0051963	0.00877193	0.0108696	0.00617284	0.0298507
PPWD1	0.0756844	0.0545273	0.100211	0.091224	0.109649	0.125	0.0740741	0.0746269
PRCD	0.0136876	0	0.000845666	0.00230947	0	0.00543478	0	0
PSD	0.00241546	0.00350175	0.00761099	0.00692841	0	0	0.00308642	0
PSKH1	0.0185185	0.0245123	0.0249471	0.0323326	0.0197368	0.0380435	0.0277778	0.0149254
PTCD2	0.0152979	0.00950475	0.0169133	0.0225173	0.0131579	0.0434783	0.0216049	0.0597015
PTK7	0.00161031	0.0115058	0.00211416	0.0051963	0.00219298	0.00543478	0.00617284	0.0447761
PYGM	0.00885668	0.002001	0.010148	0.00808314	0.00877193	0.0326087	0.0154321	0
PYGO2	0.0644122	0.0270135	0.0680761	0.0623557	0.0548246	0.0652174	0.0555556	0.0447761
QRICH2	0.000805153	0.0010005	0.00295983	0.0017321	0	0	0.00308642	0
RALA	0.100644	0.0790395	0.123467	0.114319	0.0767544	0.358696	0.141975	0.0895522
RBM20	0.00241546	0.00050025	0.000845666	0.00461894	0	0	0	0
RBM4B	0.0716586	0.0395198	0.0401691	0.0381062	0.0504386	0.11413	0.0617284	0.0447761
RCAN3	0.111916	0.072036	0.40592	0.369515	0.177632	0.211957	0.058642	0.164179
REG4	0.000805153	0.004002	0.010148	0.0681293	0.00657895	0	0.00308642	0.0149254
REPIN1	0.173913	0.123062	0.12685	0.13164	0.131579	0.538043	0.182099	0.238806
RFTN2	0.000805153	0	0.0012685	0	0.00219298	0	0	0
RHPN1	0.0144928	0.010005	0.040592	0.0409931	0.0197368	0.0163043	0.00308642	0.0149254
RIC3	0.231079	0.0150075	0.145455	0.168014	0.0833333	0.048913	0.0185185	0.0447761
RIMS3	0.00161031	0.00150075	0.000422833	0.0017321	0	0	0.00617284	0.0149254
RNF170	0.0780998	0.054027	0.0545455	0.0525404	0.0460526	0.130435	0.0740741	0.0597015
ROBO1	0.00483092	0.0010005	0.000422833	0.00230947	0	0	0.00308642	0
RORC	0.00322061	0.002001	0.00803383	0.0034642	0.0833333	0.00543478	0	0.0149254
RPAP3	0.139291	0.117559	0.0887949	0.084873	0.0679825	0.320652	0.0864198	0.149254
RPP14	0.0144928	0.032016	0.022833	0.028291	0.0328947	0.076087	0.0308642	0.0298507
RPS4Y1	0.92029	0.865933	0.95814	0.960739	0.925439	0.98913	0.83642	0.835821
RWDD2A	0.0120773	0.008004	0.0194503	0.0167436	0.0109649	0.0217391	0.00617284	0
SALL2	0.000805153	0.00050025	0.00591966	0.0051963	0	0	0.00617284	0.0298507
SAP30L	0.0120773	0.0190095	0.0164905	0.02194	0.0219298	0.0706522	0.0246914	0.0149254
SAYSD1	0.0386473	0.054027	0.0490486	0.0612009	0.0657895	0.141304	0.0432099	0.0746269
SCYL3	0.0402576	0.034017	0.0359408	0.0363741	0.0372807	0.076087	0.0339506	0.0149254
SDR42E1	0.00322061	0.0010005	0.00676533	0.00923788	0.00438596	0	0.00617284	0
SETMAR	0.0144928	0.0135068	0.0164905	0.0184758	0.0109649	0.0380435	0.00925926	0.0746269
SFRP5	0.00161031	0.00150075	0.000422833	0.0138568	0.00219298	0	0.00308642	0
SH3RF3	0.000805153	0.0030015	0.00422833	0.00750577	0.00219298	0	0.00308642	0.0149254
SKP2	0.0305958	0.034017	0.0342495	0.0386836	0.0504386	0.108696	0.037037	0.0447761
SLC25A14	0.0225443	0.0285143	0.0186047	0.0138568	0.0197368	0.0652174	0.0246914	0
SLC25A34	0.000805153	0.002001	0	0.000577367	0.00219298	0	0	0
SLC35B3	0.037037	0.0505253	0.0422833	0.0617783	0.0548246	0.130435	0.058642	0.0597015
SLC35G1	0.00483092	0.002001	0.0109937	0.0132794	0.00877193	0.00543478	0.0123457	0.0149254
SLC39A9	0.0144928	0.0510255	0.0181818	0.0167436	0.0241228	0.0815217	0.0308642	0.0298507
SLC4A10	0.00402576	0.00250125	0.00549683	0.00115473	0.221491	0.00543478	0.00617284	0
SLC5A2	0.000805153	0.0010005	0.00295983	0.0034642	0	0.00543478	0.00308642	0
SLC6A16	0.0273752	0.00750375	0.00634249	0.00981524	0.0175439	0.0108696	0.0277778	0
SLC7A6	0.0571659	0.0625313	0.0976744	0.0941109	0.0723684	0.119565	0.0833333	0.0895522
SLIT1	0	0.00450225	0.0012685	0	0	0.0108696	0.00308642	0
SMIM10L2A	0	0.00050025	0.00169133	0.00230947	0	0	0	0
SOBP	0.0297907	0.0010005	0.00169133	0.000577367	0.00438596	0	0.00308642	0.0149254
SOX12	0.0161031	0.0030015	0.00845666	0.0138568	0.00438596	0.0217391	0.0123457	0.0149254
SPAG8	0.00241546	0.00250125	0.00211416	0.00923788	0	0.0271739	0.00308642	0.0149254
SPEG	0.00161031	0.00750375	0.005074	0.00692841	0.00657895	0	0	0
SPIB	0.425121	0.0455228	0.00887949	0.0132794	0.0153509	0.157609	0.0123457	0.0447761
SSBP2	0.139291	0.0870435	0.134038	0.0790993	0.0394737	0.179348	0.0740741	0.268657
SSPN	0.031401	0.00050025	0	0	0	0	0.00308642	0
STAP1	0.164251	0.0030015	0.00761099	0.00404157	0.0109649	0.0217391	0.0123457	0.0447761
STMN3	0.140902	0.0415208	0.265962	0.236143	0.186404	0.108696	0.0617284	0.0895522
SUSD3	0.153784	0.0485243	0.316702	0.217667	0.127193	0.380435	0.0401235	0.298507
TAF11	0.136876	0.157079	0.131924	0.122979	0.153509	0.38587	0.175926	0.19403
TAF4B	0.0217391	0.014007	0.0232558	0.0288684	0.0131579	0.0380435	0	0.0149254
TCEANC2	0.0273752	0.030015	0.0262156	0.0334873	0.0175439	0.0978261	0.037037	0.0447761
TCF7	0.153784	0.146573	0.600423	0.589492	0.364035	0.298913	0.209877	0.253731
TCFL5	0.00241546	0.0090045	0.005074	0.0051963	0.00438596	0.0217391	0.0123457	0
TERT	0	0	0.000422833	0	0	0	0	0
TEX22	0.00241546	0.0110055	0.0012685	0.00115473	0	0.0108696	0.00617284	0
THNSL1	0.0201288	0.002001	0.0215645	0.0167436	0.00877193	0.0326087	0.0185185	0.0298507
TIAF1	0	0.00150075	0.00169133	0.0017321	0.00219298	0.00543478	0	0
TMEM129	0.0708535	0.0495248	0.0794926	0.0900693	0.114035	0.157609	0.114198	0.134328
TMEM169	0.00483092	0.00150075	0.00761099	0.00461894	0.00219298	0	0.0123457	0
TMEM184C	0.0249597	0.028014	0.0207188	0.0277136	0.0350877	0.108696	0.0432099	0.0149254
TMEM204	0.0225443	0.0110055	0.141226	0.130485	0.0635965	0.0326087	0.0432099	0.0447761
TMEM216	0.0764895	0.0530265	0.055814	0.067552	0.0701754	0.201087	0.0925926	0.0298507
TMEM220	0.020934	0.0105053	0.0109937	0.0184758	0.00877193	0.0326087	0.0185185	0.0149254
TMEM243	0.416264	0.22011	0.360677	0.316975	0.291667	0.581522	0.216049	0.253731
TMEM38A	0.0161031	0.012006	0.00295983	0.0017321	0.00219298	0	0	0
TMIE	0	0.00050025	0.0109937	0.0017321	0	0.00543478	0	0
TNFAIP8	0.460548	0.246123	0.475264	0.387413	0.440789	0.554348	0.324074	0.41791
TNFRSF17	0.0805153	0.008004	0.00211416	0.00288684	0.00219298	0	0	0.0149254
TNK1	0.00563607	0.00450225	0.0139535	0.0127021	0.00657895	0	0.00308642	0
TNNT3	0.00161031	0.00350175	0.00422833	0.0051963	0	0.0108696	0.00925926	0
TRIM16L	0.00563607	0.00650325	0.00930233	0.00923788	0.00438596	0.0217391	0.00925926	0
TRIM66	0.0112721	0.0130065	0.0114165	0.0103926	0.00657895	0.0163043	0.0123457	0
TRMT10C	0.133655	0.108054	0.137421	0.152425	0.164474	0.266304	0.108025	0.238806
TRMT61B	0.0563607	0.044022	0.0596195	0.0612009	0.0570175	0.0978261	0.058642	0.0895522
TSFM	0.0499195	0.0465233	0.048203	0.0588915	0.0745614	0.255435	0.0555556	0.0895522
TSHR	0	0	0.000422833	0	0	0	0	0
TSPYL4	0.0241546	0.0230115	0.0393235	0.0450346	0.0285088	0.0326087	0.0185185	0.0447761
TSSK3	0.00241546	0.00050025	0	0.000577367	0	0	0	0
TTC30B	0.00563607	0.0030015	0.002537	0.000577367	0	0.00543478	0.00617284	0
TTN	0.0563607	0.0090045	0.0359408	0.0398383	0.0131579	0.0434783	0.0216049	0
TUBD1	0.0338164	0.0290145	0.0596195	0.0484988	0.0614035	0.0326087	0.037037	0.0298507
UBR7	0.0362319	0.0315158	0.0287526	0.0340647	0.0285088	0.0978261	0.0462963	0
UCK1	0.0450886	0.0405203	0.0494715	0.0542725	0.0767544	0.13587	0.058642	0.0298507
UNC119B	0.00966184	0.0110055	0.0156448	0.0184758	0.0131579	0.0380435	0.0154321	0
USHBP1	0.00161031	0.0010005	0.000422833	0.0017321	0	0	0.00617284	0
USP44	0.0233494	0.00350175	0.0147992	0.0225173	0.00657895	0.0163043	0.00925926	0.0149254
VAMP1	0.0466989	0.018009	0.0401691	0.0450346	0.0416667	0.0652174	0.0401235	0.0447761
VSIG1	0.0112721	0.00250125	0.0731501	0.0461894	0.0153509	0.0163043	0.00617284	0.0149254
WSB2	0.0120773	0.0535268	0.0262156	0.0248268	0.0372807	0.0706522	0.037037	0.0149254
XKRX	0.00241546	0.00050025	0.00295983	0.000577367	0	0.00543478	0	0
YIPF5	0.0756844	0.094047	0.126427	0.101617	0.116228	0.255435	0.117284	0.104478
ZBTB3	0.00563607	0.00550275	0.012685	0.00808314	0.00657895	0.0108696	0.00308642	0.0149254
ZC3H10	0.0249597	0.024012	0.017759	0.0213626	0.0109649	0.0652174	0.0246914	0.0447761
ZCCHC12	0	0	0.000422833	0	0	0	0	0
ZCCHC3	0.02657	0.046023	0.0232558	0.0271363	0.0285088	0.119565	0.0493827	0.119403
ZFP3	0.00483092	0.004002	0.00465116	0.0034642	0.00657895	0.0163043	0	0.0149254
ZFP62	0.0466989	0.0265133	0.0579281	0.0484988	0.0285088	0.0923913	0.0493827	0.0149254
ZFP82	0.0410628	0.0030015	0.0241015	0.028291	0.0197368	0.0271739	0.0123457	0.0149254
ZIK1	0.0201288	0.00750375	0.0118393	0.0167436	0.0241228	0	0.00925926	0
ZKSCAN5	0.010467	0.0155078	0.0160677	0.0155889	0.0197368	0.0271739	0.0154321	0
ZNF101	0.0756844	0.0335168	0.142495	0.180716	0.100877	0.103261	0.0401235	0.0895522
ZNF134	0.031401	0.0195098	0.035518	0.039261	0.0241228	0.0706522	0.0462963	0.0298507
ZNF135	0.0177134	0.0030015	0.0156448	0.0103926	0	0.0217391	0.0308642	0.0149254
ZNF140	0.0330113	0.0255128	0.040592	0.0323326	0.0394737	0.0869565	0.0123457	0.0597015
ZNF154	0.0354267	0.006003	0.0135307	0.0167436	0.00438596	0.0108696	0.0216049	0.0298507
ZNF174	0.0169082	0.0125063	0.0232558	0.0202079	0.00877193	0.0380435	0.0277778	0.0149254
ZNF20	0.00161031	0.00350175	0.0012685	0.00230947	0.00219298	0.00543478	0.00925926	0
ZNF211	0.0346216	0.0325163	0.0372093	0.0386836	0.0285088	0.048913	0.0524691	0
ZNF229	0.00402576	0.0010005	0.000422833	0.00230947	0	0	0	0
ZNF239	0.00322061	0	0.00211416	0.00230947	0	0	0.00617284	0
ZNF256	0.00966184	0.0070035	0.0169133	0.0121247	0.0153509	0.0380435	0.0185185	0.0149254
ZNF268	0.0426731	0.0195098	0.0401691	0.0375289	0.0285088	0.0543478	0.0185185	0.0149254
ZNF285	0.00322061	0.00150075	0.00295983	0.00288684	0	0.00543478	0.00617284	0.0149254
ZNF302	0.146538	0.0630315	0.127273	0.1403	0.105263	0.168478	0.135802	0.134328
ZNF329	0.0177134	0.00850425	0.0257928	0.0242494	0.0109649	0.048913	0.0185185	0.0149254
ZNF382	0.0185185	0.0030015	0.0190275	0.0190531	0.0219298	0.0271739	0.00617284	0.0149254
ZNF391	0.00644122	0	0.00634249	0.00461894	0	0	0.00617284	0.0149254
ZNF416	0.00241546	0.00350175	0.00465116	0.00750577	0.00438596	0.0108696	0.00925926	0
ZNF418	0.0217391	0.0030015	0.00591966	0.00923788	0.00657895	0	0.00925926	0
ZNF425	0.00724638	0.002001	0.0038055	0.00692841	0	0.00543478	0.00308642	0
ZNF439	0.115137	0.0165083	0.0562368	0.0600462	0.0219298	0.076087	0.0679012	0.0746269
ZNF44	0.0587762	0.0630315	0.0934461	0.091224	0.100877	0.125	0.101852	0.104478
ZNF440	0.0120773	0.0175088	0.00845666	0.0132794	0.00657895	0.0217391	0.0216049	0.0149254
ZNF442	0.00402576	0.0010005	0.00295983	0.0051963	0.00219298	0	0.00308642	0
ZNF470	0.00885668	0.0030015	0.00718816	0.00981524	0.0131579	0.00543478	0.00617284	0.0149254
ZNF471	0.010467	0.0010005	0.0012685	0.0051963	0.00438596	0.00543478	0.00308642	0
ZNF491	0	0.0010005	0.000422833	0.00115473	0	0	0	0
ZNF497	0.000805153	0	0.00338266	0.00288684	0.00219298	0	0.00308642	0.0149254
ZNF506	0.113527	0.0675338	0.101057	0.102771	0.0811404	0.228261	0.117284	0.104478
ZNF512	0.0644122	0.0365183	0.0503171	0.0698614	0.0460526	0.0815217	0.0401235	0.0895522
ZNF518B	0.0322061	0.0335168	0.0325581	0.0329099	0.0241228	0.0380435	0.0339506	0.0447761
ZNF544	0.057971	0.0155078	0.058351	0.0773672	0.0614035	0.0706522	0.0709877	0.0746269
ZNF546	0.0128824	0.0050025	0.0118393	0.0178984	0.0219298	0.0108696	0.0185185	0
ZNF551	0.0193237	0.00750375	0.0114165	0.0150115	0.0175439	0.0434783	0.0246914	0.0149254
ZNF557	0.031401	0.0235118	0.0334038	0.0311778	0.0307018	0.0652174	0.0216049	0.0597015
ZNF561	0.0442834	0.0495248	0.0498943	0.0508083	0.0504386	0.152174	0.0432099	0.0746269
ZNF572	0.00402576	0.00350175	0.000845666	0.00288684	0	0	0.00925926	0
ZNF577	0.0297907	0.012006	0.0147992	0.0178984	0.00877193	0.0163043	0.0432099	0.0447761
ZNF597	0.00724638	0.004002	0.005074	0.00461894	0.00877193	0.0217391	0.00925926	0
ZNF606	0.0394525	0.0170085	0.0241015	0.0323326	0.0109649	0.0597826	0.0493827	0.0298507
ZNF607	0.00322061	0.00050025	0.002537	0.00808314	0.00219298	0	0.00617284	0.0149254
ZNF613	0.00563607	0.002001	0.00422833	0.00461894	0	0.0108696	0	0.0149254
ZNF662	0	0	0.005074	0.00635104	0.00657895	0	0.0154321	0
ZNF665	0.0193237	0.004002	0.0131078	0.0150115	0.0153509	0.00543478	0.0185185	0
ZNF667	0.02657	0.00350175	0.0131078	0.0329099	0	0.00543478	0.00617284	0.0149254
ZNF671	0.031401	0.012006	0.0207188	0.0248268	0.00219298	0.0434783	0.0493827	0.0298507
ZNF709	0.000805153	0	0.000845666	0	0	0	0.00308642	0
ZNF737	0.0305958	0.00550275	0.017759	0.0127021	0.0109649	0.0326087	0.0154321	0.0447761
ZNF740	0.0386473	0.0215108	0.0283298	0.0294457	0.0219298	0.0543478	0.0216049	0.0298507
ZNF75A	0.157005	0.0410205	0.108245	0.122979	0.109649	0.130435	0.12037	0.134328
ZNF763	0.00402576	0.006003	0.00169133	0.00404157	0	0.0217391	0.00308642	0
ZNF780B	0.0273752	0.0330165	0.0308668	0.0329099	0.0328947	0.0543478	0.037037	0.0597015
ZNF782	0.00563607	0.00650325	0.00549683	0.00288684	0.00657895	0.048913	0.00925926	0
ZNF814	0.0692432	0.0475238	0.055814	0.0652425	0.0460526	0.157609	0.0740741	0.0149254
ZNF823	0.00322061	0.00350175	0.00718816	0.01097	0.00438596	0.0217391	0.00617284	0
ZNF835	0.00563607	0.00050025	0.00718816	0.00404157	0.00219298	0.00543478	0	0
ZNF84	0.0571659	0.0310155	0.0498943	0.0600462	0.0657895	0.152174	0.0802469	0.0746269
ZNF860	0.0732689	0.00250125	0.000422833	0	0	0	0	0
ZNF888	0	0.0030015	0.0012685	0	0.00219298	0	0	0
ZSCAN16	0.020934	0.02001	0.0186047	0.0271363	0.0175439	0.0380435	0.0277778	0
ZSCAN18	0.142512	0.0210105	0.117125	0.1403	0.107456	0.13587	0.123457	0.19403
ZSCAN26	0.0362319	0.0145073	0.0262156	0.0271363	0.0460526	0.0108696	0.0277778	0.0298507
ZSCAN30	0.0201288	0.0135068	0.015222	0.0132794	0.00657895	0.0380435	0.00925926	0.0447761
ZSWIM1	0.00483092	0.00450225	0.00761099	0.00577367	0.00219298	0.0108696	0.00925926	0.0149254
