# Supplementary material for: Deciphering dynamic changes of the aging transcriptome with COVID-19 progression and convalescence in the human blood
Source: Signal Transduct Target Ther. 2023 May 22;8:206. doi: 10.1038/s41392-023-01466-9 (PMC10200789; doi:10.1038/s41392-023-01466-9)
Supplement: Supplementary file 3 — Supplementary Data S2 [file 41392_2023_1466_MOESM3_ESM.xlsx]

## Sheet: unadjusted ssGSEA score
SampleID	ssGSEA-pos	ssGSEA-neg
S-M041-1	0.607752	-0.112147
S-M079	0.583132	-0.0850683
S-S070-2	0.540377	-0.199807
S-M049	0.667935	-0.195732
S-M043-1	0.615083	-0.169306
S-M043-2	0.557745	-0.0508606
S-M047	0.521554	-0.102586
S-S035-2	0.524339	-0.147122
S-S035-1	0.518844	-0.149502
S-S054	0.649923	-0.210115
S-M077	0.637127	-0.231857
S-S053	0.645677	-0.187924
S-M078	0.590734	-0.152444
S-S038	0.638524	-0.174985
S-M044-1	0.604634	-0.106739
S-S089-2	0.649127	-0.23286
S-M046	0.676393	-0.222568
S-S047	0.69687	-0.172677
S-M026-2	0.531953	-0.0715133
S-S042	0.612882	-0.0833128
S-S056	0.627158	-0.172801
S-S046	0.701494	-0.228742
S-M030	0.512211	0.0555906
S-M038	0.59702	-0.0630771
S-M041-2	0.606318	-0.110823
S-M066	0.572192	-0.0964542
S-M056	0.437071	-0.1446
S-M064	0.539048	-0.0643051
S-M068	0.616199	-0.159389
S-M035-1	0.588956	-0.01767
S-M023	0.604421	-0.142518
S-M028	0.497318	-0.0302644
S-M026-1	0.53451	-0.113883
S-S070-3	0.517942	-0.164374
S-M001	0.564719	-0.11254
S-M034	0.51326	-0.0105738
S-M076-2	0.584728	-0.0861946
S-M074-2	0.605389	-0.129275
S-S034	0.497076	-0.0888244
S-S035-3	0.337596	-0.0215417
S-S035-4	0.336597	-0.0119062
S-S041	0.591783	-0.0889089
S-M042-2	0.612008	-0.104944
S-M042-1	0.609626	-0.131476
S-M048	0.58658	-0.0796368
S-M039-1	0.634738	-0.186139
S-S037	0.6158	-0.0364751
S-M040-1	0.638411	-0.14642
S-S090-2	0.644417	-0.196422
S-M017	0.562115	-0.1472
S-M029	0.490685	0.00427025
S-M045	0.604	-0.105999
S-M067	0.604567	-0.1622
S-S055	0.603618	-0.141929
S-M036-1	0.617988	-0.107535
S-M019	0.591438	-0.184858
S-M018	0.550841	-0.0768983
S-M027	0.506637	-0.0258218
S-M044-2	0.585517	-0.0828614
S-M020	0.520064	-0.0791582
S-S043	0.619287	-0.114337
S-M026-3	0.590336	-0.169157
S-S085-2	0.62733	-0.179634
S-S069-3	0.549898	-0.147203
S-S087-2	0.590616	-0.128837
S-S088-2	0.570652	-0.118361
S-S039	0.701459	-0.21113
S-S086-2	0.610358	-0.196922
S-S092	0.624781	-0.248478
S-S048	0.662532	-0.154164
S-S050	0.598636	-0.0212018
S-S032-3	0.573976	-0.0663654
S-S059	0.653958	-0.169783
S-S001-2	0.506104	-0.124864
S-M025	0.4893	-0.0600603
S-S091	0.610645	-0.0466482
S-S040	0.628483	-0.175566
S-S036-2	0.488483	-0.160855
S-S036-3	0.454984	-0.180347
S-S057	0.639413	-0.198257
S-S036-1	0.53368	-0.214532
S-M024	0.565596	-0.102627
S-S049	0.680871	-0.179698
S-S051	0.673594	-0.242579
S-S045	0.662442	-0.168921
S-S052	0.574753	-0.0794049
S-M037	0.540687	0.0479559
S-M031-1	0.50158	0.0194518
S-S017	0.524321	-0.23235
S-M005	0.545474	-0.194428
S-S020	0.524808	-0.175637
S-M011	0.519489	-0.205212
S-M021	0.562151	-0.145895
S-M012	0.51207	-0.181445
S-S062	0.654219	-0.203715
S-M006	0.559407	-0.279456
S-S033	0.437785	-0.0299351
S-S013	0.553854	-0.217375
S-S019	0.569375	-0.214671
S-M009-2	0.54559	-0.207922
S-M009-1	0.559632	-0.218892
S-S031	0.567476	-0.0817515
S-S015	0.502624	-0.149117
S-S030	0.569769	-0.14987
S-S018	0.595396	-0.282793
S-S014	0.570452	-0.263017
S-S016	0.524119	-0.231867
S-S029	0.54755	-0.0644333
S-S028	0.567606	-0.160877
S-S044	0.623917	-0.103536
S-M022	0.572936	-0.153741
S-S063	0.666196	-0.198739
S-M069	0.566182	-0.0727322
S-S079	0.617581	-0.11922
S-S077	0.595847	-0.101636
S-M070	0.597553	-0.124204
S-S066	0.525678	-0.0475694
S-S081	0.685343	-0.189069
S-S078	0.628437	-0.152365
S-S083	0.585028	-0.054808
S-M073	0.55615	-0.0950275
S-M071	0.60175	-0.137478
S-M072	0.57033	-0.0985498
S-S080	0.600014	-0.0948764
S-M053	0.661113	-0.196585
S-M054	0.585571	-0.153765
S-M052	0.614687	-0.157249
S-M050	0.717207	-0.213555
S-S065	0.656619	-0.19638
S-S084	0.535687	-0.00424759
S-S082	0.647869	-0.165342
S-S061	0.673007	-0.145404
S-M055	0.633426	-0.185572
S-S067	0.68419	-0.247744
S-M051	0.606002	-0.1972
S-S068	0.615304	-0.148141
S-S064	0.608162	-0.220941
S-S060	0.688369	-0.227609
S-HC024	0.627834	-0.0870863
S-HC006	0.555662	-0.0365381
S-HC007	0.565488	-0.0761352
S-HC021	0.639787	-0.121493
S-HC025	0.63224	-0.10484
S-HC009	0.586178	-0.0635589
S-HC023	0.670285	-0.176062
S-HC022	0.675062	-0.166948
S-HC012	0.668281	-0.165816
S-HC004	0.509765	-0.0588888
S-HC011	0.637264	-0.14995
S-HC005	0.545694	-0.033572
S-HC014	0.555929	-0.0250758
S-HC008	0.582367	-0.0640963
S-HC013	0.54027	-0.0541044
S-HC003	0.521367	-0.059459
S-HC016	0.569805	-0.0619288
S-HC010	0.623937	-0.151965
S-HC015	0.579454	-0.0553932
S-HC017	0.570102	-0.0504973

## Sheet: adjusted ssGSEA score
SampleID	ssGSEA-pos	ssGSEA-neg
S-M041-1	0.608032	-0.0999769
S-M079	0.583132	-0.0850683
S-S070-2	0.568423	-0.190105
S-M049	0.668216	-0.183561
S-M043-1	0.615364	-0.157135
S-M043-2	0.558025	-0.0386901
S-M047	0.521834	-0.0904154
S-S035-2	0.552666	-0.12525
S-S035-1	0.54717	-0.127629
S-S054	0.650204	-0.197945
S-M077	0.637407	-0.219686
S-S053	0.673723	-0.178221
S-M078	0.590734	-0.152444
S-S038	0.666851	-0.153112
S-M044-1	0.604634	-0.106739
S-S089-2	0.649127	-0.23286
S-M046	0.676393	-0.222568
S-S047	0.725197	-0.150804
S-M026-2	0.56	-0.061811
S-S042	0.640929	-0.0736106
S-S056	0.627158	-0.172801
S-S046	0.729821	-0.20687
S-M030	0.540257	0.0652928
S-M038	0.625347	-0.0412043
S-M041-2	0.606599	-0.0986528
S-M066	0.572472	-0.0842836
S-M056	0.465397	-0.122727
S-M064	0.539048	-0.0643051
S-M068	0.616479	-0.147219
S-M035-1	0.589236	-0.00549946
S-M023	0.604421	-0.142518
S-M028	0.525645	-0.00839157
S-M026-1	0.562556	-0.10418
S-S070-3	0.545988	-0.154671
S-M001	0.593045	-0.0906674
S-M034	0.513541	0.00159674
S-M076-2	0.585009	-0.074024
S-M074-2	0.605669	-0.117104
S-S034	0.525403	-0.0669516
S-S035-3	0.365923	0.00033114
S-S035-4	0.364924	0.00996659
S-S041	0.62011	-0.0670361
S-M042-2	0.612008	-0.104944
S-M042-1	0.609626	-0.131476
S-M048	0.58686	-0.0674662
S-M039-1	0.634738	-0.186139
S-S037	0.644126	-0.0146023
S-M040-1	0.638691	-0.134249
S-S090-2	0.644698	-0.184251
S-M017	0.562396	-0.135029
S-M029	0.519011	0.026143
S-M045	0.60428	-0.0938282
S-M067	0.604847	-0.15003
S-S055	0.603618	-0.141929
S-M036-1	0.618268	-0.095364
S-M019	0.591718	-0.172687
S-M018	0.550841	-0.0768983
S-M027	0.534964	-0.00394905
S-M044-2	0.585517	-0.0828614
S-M020	0.520064	-0.0791582
S-S043	0.647334	-0.104634
S-M026-3	0.618382	-0.159455
S-S085-2	0.627611	-0.167464
S-S069-3	0.577945	-0.1375
S-S087-2	0.590896	-0.116667
S-S088-2	0.570652	-0.118361
S-S039	0.729505	-0.201427
S-S086-2	0.610638	-0.184752
S-S092	0.625061	-0.236307
S-S048	0.690859	-0.132291
S-S050	0.626963	0.00067102
S-S032-3	0.602303	-0.0444926
S-S059	0.682004	-0.160081
S-S001-2	0.506384	-0.112694
S-M025	0.517627	-0.0381876
S-S091	0.610925	-0.0344777
S-S040	0.65681	-0.153694
S-S036-2	0.516809	-0.138983
S-S036-3	0.48331	-0.158474
S-S057	0.639693	-0.186086
S-S036-1	0.562007	-0.192659
S-M024	0.565596	-0.102627
S-S049	0.709198	-0.157825
S-S051	0.701921	-0.220706
S-S045	0.690488	-0.159218
S-S052	0.602799	-0.0697027
S-M037	0.568733	0.0576581
S-M031-1	0.50158	0.0194518
S-S017	0.552648	-0.210478
S-M005	0.573801	-0.172555
S-S020	0.553134	-0.153764
S-M011	0.547535	-0.19551
S-M021	0.562151	-0.145895
S-M012	0.540116	-0.171743
S-S062	0.682546	-0.181843
S-M006	0.587733	-0.257583
S-S033	0.466111	-0.00806227
S-S013	0.582181	-0.195502
S-S019	0.597702	-0.192799
S-M009-2	0.573636	-0.19822
S-M009-1	0.587678	-0.20919
S-S031	0.567476	-0.0817515
S-S015	0.53095	-0.127245
S-S030	0.57005	-0.1377
S-S018	0.623723	-0.26092
S-S014	0.598779	-0.241145
S-S016	0.552165	-0.222165
S-S029	0.54755	-0.0644333
S-S028	0.567886	-0.148706
S-S044	0.652244	-0.0816634
S-M022	0.572936	-0.153741
S-S063	0.694242	-0.189037
S-M069	0.566462	-0.0605616
S-S079	0.617861	-0.107049
S-S077	0.596128	-0.0894653
S-M070	0.597553	-0.124204
S-S066	0.553724	-0.0378672
S-S081	0.685623	-0.176898
S-S078	0.628718	-0.140194
S-S083	0.585028	-0.054808
S-M073	0.55643	-0.0828569
S-M071	0.60203	-0.125307
S-M072	0.57061	-0.0863792
S-S080	0.600295	-0.0827059
S-M053	0.689439	-0.174712
S-M054	0.613897	-0.131892
S-M052	0.643014	-0.135376
S-M050	0.745534	-0.191682
S-S065	0.684665	-0.186678
S-S084	0.535687	-0.00424759
S-S082	0.64815	-0.153172
S-S061	0.701053	-0.135702
S-M055	0.661753	-0.163699
S-S067	0.712236	-0.238042
S-M051	0.634048	-0.187498
S-S068	0.64335	-0.138439
S-S064	0.636489	-0.199069
S-S060	0.716695	-0.205736
S-HC024	0.628114	-0.0749158
S-HC006	0.555942	-0.0243676
S-HC007	0.565768	-0.0639646
S-HC021	0.640068	-0.109322
S-HC025	0.63252	-0.0926693
S-HC009	0.586458	-0.0513884
S-HC023	0.670566	-0.163891
S-HC022	0.675342	-0.154777
S-HC012	0.668561	-0.153645
S-HC004	0.510045	-0.0467182
S-HC011	0.637545	-0.137779
S-HC005	0.545694	-0.033572
S-HC014	0.584256	-0.00320299
S-HC008	0.582647	-0.0519257
S-HC013	0.568596	-0.0322316
S-HC003	0.521647	-0.0472884
S-HC016	0.597852	-0.0522266
S-HC010	0.624217	-0.139794
S-HC015	0.607501	-0.045691
S-HC017	0.598149	-0.0407951
