# Supplementary material for: Deciphering dynamic changes of the aging transcriptome with COVID-19 progression and convalescence in the human blood
Source: Signal Transduct Target Ther. 2023 May 22;8:206. doi: 10.1038/s41392-023-01466-9 (PMC10200789; doi:10.1038/s41392-023-01466-9)
Supplement: Supplementary file 4 — Supplementary Data S3 [file 41392_2023_1466_MOESM4_ESM.xlsx]

## Sheet: age-pos controls
geneName	B_c01-TCL1A	B_c02-MS4A1-CD27	B_c03-CD27-AIM2	B_c04-SOX5-TNFRSF1B	B_c05-MZB1-XBP1	B_c06-MKI67	DC_c2-CD1C	DC_c4-LILRA4	Macro_c5-WDR74	Mega	Mono_c1-CD14-CCL3	Mono_c2-CD14-HLA-DPB1	Mono_c3-CD14-VCAN	Mono_c4-CD14-CD16	Mono_c5-CD16	NK_c01-FCGR3A	NK_c02-NCAM1	NK_c03-MKI67	T_CD4_c01-LEF1	T_CD4_c02-AQP3	T_CD4_c03-ITGA4	T_CD4_c04-ANXA2	T_CD4_c05-FOS	T_CD4_c06-NR4A2	T_CD4_c07-AHNAK	T_CD4_c08-GZMK-FOS_h	T_CD4_c09-GZMK-FOS_l	T_CD4_c11-GNLY	T_CD4_c12-FOXP3	T_CD4_c13-MKI67-CCL5_l	T_CD8_c01-LEF1	T_CD8_c02-GPR183	T_CD8_c03-GZMK	T_CD8_c04-COTL1	T_CD8_c05-ZNF683	T_CD8_c06-TNF	T_CD8_c07-TYROBP	T_CD8_c08-IL2RB	T_CD8_c09-SLC4A10	T_CD8_c10-MKI67-GZMK	T_CD8_c11-MKI67-FOS	T_CD8_c12-MKI67-TYROBP	T_CD8_c13-HAVCR2	T_gdT_c14-TRDV2
AASS	0.860147	0.675676	0.265487	0.740741	0	0	0.381194	1.03093	0	0	0.208877	0.104959	0.224179	0	0.237869	0.599965	0	0	0.39653	0.41632	0.310078	0.211119	0.510638	0.538876	0.286944	0.686106	0.572082	0.241935	0	0	0.435527	0.250501	0.738689	0.667557	0.301148	0.730594	0.976668	0.369528	0.0459559	0.668896	0	0	0	0.402865
ABCC3	0.159286	0.540541	0.530973	0	1.07527	0	3.93901	1.03093	0	69.4444	4.8564	5.69404	4.30745	13.1105	20.7422	0.317628	0.854701	0	0.359356	0.249792	0.155039	0.492611	0.340426	0.615858	0.430416	0.343053	0.457666	0.645161	0.136986	0	0.342199	0.150301	0.400123	0.133511	0.31997	0.456621	0.30747	0.255827	0.459559	0	0	0	0	0.0447628
ACADS	1.65658	1.75676	3.45133	2.59259	8.60215	0	10.5464	11.3402	0	0.641026	6.63185	7.13723	6.21297	11.3111	9.27688	6.28198	5.12821	8.69565	3.95291	4.74604	4.18605	5.2076	4.42553	4.84988	4.16069	3.60206	6.17849	6.85484	7.12329	18.4211	3.85752	3.80762	3.57033	5.40721	4.7619	3.379	5.76958	6.3104	3.81434	12.709	66.6667	24.4898	9.21053	5.59534
ACO2	16.3428	20.5405	26.5487	27.037	55.914	10	50.953	22.1649	0	2.13675	16.0313	21.3592	14.6998	35.7326	39.0105	15.8461	14.5299	43.4783	11.8587	14.5712	16.124	18.7192	14.6383	15.6274	17.3601	15.6089	18.7643	16.8548	17.2603	42.1053	13.6569	15.481	14.7122	14.9533	15.8479	16.895	15.7171	18.0216	14.7059	18.3946	66.6667	30.6122	27.6316	15.667
ACOT7	0.286716	0.202703	0.884956	1.11111	4.30108	20	5.71792	9.79381	0	10.2564	0.522193	0.813435	0.544436	0	3.52046	3.988	10.2564	56.5217	1.05328	2.16486	3.25581	4.22238	2.55319	2.07852	4.30416	3.43053	2.63158	2.74194	4.38356	31.5789	1.64878	2.70541	2.18529	2.73698	3.48203	3.28767	3.97902	5.54292	1.24081	13.3779	66.6667	53.0612	0	2.59624
ACTN4	13.3163	16.2838	23.0973	24.4444	36.5591	50	55.0191	54.1237	0	17.735	36.8146	39.1761	35.8527	47.0437	48.2873	43.3033	58.1197	82.6087	4.49814	13.7386	22.7907	32.1605	7.23404	16.3972	27.8336	27.7873	34.2105	43.871	36.8493	55.2632	6.31513	19.489	30.2862	34.8465	40.0715	42.0091	40.7488	45.4804	32.5827	51.505	66.6667	69.3878	23.6842	35.0045
ADGRB1	0.34965	0	0	0	0	0	0	0	0	0	0	0	1.2987	8.33333	0	0.361011	0	0	0.215983	0	0	0	0	0	0	0	0	0	0	0	0.183486	0	0	0	0.115473	0	0.222469	0	0.497512	0	0	0	0	0.425532
ADIPOR1	18.2224	23.5811	24.6018	32.5926	61.2903	30	56.925	41.7526	0	77.1368	46.1097	41.5114	37.1978	46.7866	48.0495	20.3459	31.6239	34.7826	16.4436	21.149	22.3256	26.1084	22.1277	23.4796	29.6987	26.9297	25.7437	23.9516	25.7534	44.7368	18.0899	21.9439	22.4992	23.8318	20.1016	25.5708	22.5538	23.6498	25.3676	25.4181	66.6667	46.9388	25	24.8881
ADM	0.0955718	0.135135	0.0884956	0	1.07527	0	7.11563	0.515464	0	0	13.9426	7.71451	10.4564	5.65553	9.94291	0.0882301	0	0	0.0123916	0.166528	0.155039	0.140746	0.0851064	0.153965	0.215208	0.343053	0.228833	0.16129	0	0	0.0155545	0.1002	0.0307787	0	0.0188218	0.0913242	0.0542594	0.142126	0.413603	0	0	0	0	0.0447628
AGAP3	0.159286	0.878378	0.707965	1.11111	3.22581	0	8.13215	1.54639	0	0.42735	9.29504	12.149	8.32666	8.74036	4.13892	0.952885	3.4188	0	0.86741	1.08243	1.55039	0.844476	1.19149	2.46343	1.36298	0.51458	1.373	1.29032	0.273973	0	0.699953	1.85371	1.16959	0.600801	0.95991	0.547945	1.17562	0.994883	1.42463	1.67224	0	2.04082	0	1.11907
AGPAT4	2.51673	1.68919	1.23894	2.59259	3.22581	0	8.38628	3.09278	0	1.06838	12.1671	10.7059	10.9848	8.74036	9.6099	13.3404	14.5299	4.34783	1.4746	4.32973	5.11628	5.9817	3.48936	5.2348	8.75179	7.03259	8.46682	13.3871	7.12329	10.5263	2.14652	5.36072	6.27886	10.3471	12.9305	15.7078	12.6967	14.4969	8.31801	11.7057	0	4.08163	7.89474	16.0251
AGXT	0	0.193424	0.2849	0	0	0	2.51799	1.63934	0	0.689655	0.789889	0.740741	0.552995	0.833333	0.377358	0.189573	0	0	0	0	0	0	0	0.417537	0	0	0	0	0	0	0.121951	0.156006	0.205128	0.326797	0	0.411523	0.17094	0.105263	0.176678	0	0	0	0	0.19685
AK1	0.159286	0.337838	0.353982	0.740741	0	0	0.635324	0.515464	0	2.77778	0.469974	0.419837	0.336269	0.514139	0.333016	0.547027	2.5641	0	0.334572	0.333056	0.310078	0	0.255319	0.538876	0.430416	0	0.457666	0.322581	0.410959	0	0.466636	0.450902	0.400123	0.200267	0.301148	0.913242	0.415988	0.59693	0.459559	0	0	2.04082	1.31579	0.402865
AK4	0.245356	0.498221	0.275482	0	2.38095	0	3.41207	0	0	0	2.42105	2.18259	1.8552	1.32626	0.0491884	0.078232	0	0	0.197187	0	0.326797	0.224888	0	0.158856	0.301205	0	0.286533	0.110132	0.300752	0	0.152957	0.107354	0.0748783	0.0831947	0.179897	0	0.0215983	0.125313	0.101266	0.436681	0	0	0	0.150075
ALDH6A1	3.21759	5.33784	6.0177	2.22222	7.52688	10	11.1817	10.8247	0	0.213675	4.5953	5.58908	5.58847	6.42674	6.56518	3.07041	4.2735	13.0435	5.06815	4.91257	7.13178	4.15201	6.21277	4.92687	5.45194	4.45969	5.94966	3.54839	5.61644	18.4211	6.05071	4.55912	4.21668	3.53805	3.48203	3.83562	3.23748	4.34906	5.28493	4.68227	33.3333	4.08163	9.21053	4.2077
ANKH	2.73973	3.71622	5.13274	2.96296	4.30108	20	12.3253	4.63918	0	1.28205	4.17755	7.81947	4.57966	9.76864	8.18268	4.2174	4.2735	0	7.45973	8.90924	12.8682	9.6411	9.3617	10.2386	10.6887	8.4048	5.94966	5.80645	13.8356	23.6842	6.84399	8.06613	6.2173	4.53939	4.96894	5.20548	4.19606	3.80898	6.38787	7.69231	0	6.12245	17.1053	5.64011
ANKRD9	0.254858	0.202703	0.353982	0	1.07527	0	1.39771	1.03093	0	4.91453	2.14099	1.75807	1.80945	1.79949	1.37964	0.970531	0	4.34783	0.185874	0.41632	0.620155	0.351865	0.170213	0.461894	0.430416	0.686106	0.572082	0.403226	0.821918	0	0.233318	0.450902	0.400123	0.600801	0.338792	0.821918	0.81389	1.30756	0.229779	0.668896	0	4.08163	1.31579	0.581916
AP2A1	7.42275	10	10.708	18.5185	30.1075	10	43.202	17.0103	0	8.54701	23.0809	28.9425	22.1777	52.4422	65.8896	21.087	22.2222	39.1304	6.97646	9.57535	12.5581	11.7523	8.42553	9.5458	9.61263	7.54717	10.6407	13.4677	14.1096	39.4737	7.7617	8.66733	9.04894	11.4152	11.6695	14.0639	16.8566	21.5179	9.92647	15.3846	66.6667	57.1429	22.3684	10.2954
AP2S1	18.2861	24.5946	33.3628	44.0741	55.914	50	95.4257	65.9794	0	47.6496	80.1567	80.8449	76.6373	93.8303	80.4948	31.5158	27.3504	73.913	20.6196	26.7277	25.7364	28.7122	22.8085	22.0169	26.4706	26.5866	30.5492	34.5161	33.6986	71.0526	23.7206	21.9439	27.9778	30.7076	32.1852	29.2237	33.6951	35.8727	26.6544	39.4649	100	65.3061	55.2632	26.5891
APOA2	0	0.277778	0	0	0	0	0.724638	0	0	0	0.870406	0.646298	1.11301	0.591716	0.823045	0	0	0	0	0	0	0	0	0	0	0	0	0	0	0	0.138122	0	0.18018	0	0.176056	0.724638	0	0	0	0	0	0	0	0
APOB	0	0	0	0	0	0	1.63934	0	0	0	20	0.337838	0.169205	0	1.03093	0	0	0	0	0	0	1.43885	0	0	0	0	0	0	0	0	0.645161	0.952381	0.353357	0	0	0	0	0	0	0	0	0	0	0
APOBEC3C	20.9939	21.9595	21.5044	23.7037	68.8172	30	35.197	17.5258	0	9.82906	16.8146	20.8607	15.9167	32.6478	39.5338	26.0985	17.9487	43.4783	4.75836	9.99167	12.4031	15.1302	7.14894	9.46882	14.0603	16.1235	18.9931	26.9355	21.5068	55.2632	7.77726	12.3246	17.3592	26.3017	26.0681	20.6393	28.6489	25.0142	15.8548	31.4381	100	40.8163	47.3684	18.9794
APOC2	0	0	0	0	0	0	0	0	0	0	0	0	0	0	0	0	0	0	0	0	0	0	0	0	0	0	0	0	0	0	0	0	0	0	0	0	0	0	0	0	0	0	0	0
APOH	0	0	0	0	0	0	0	0	0	0	0	0	0	0	0	0	0	0	0	0	0	0	0	0	0	0	0	0	0	0	0	0	0	0	0	0	0	0	0	0	0	0	0	0
AREG	13.6031	13.8514	6.72566	14.4444	4.30108	0	45.4892	26.2887	0	1.06838	14.1514	10.2335	8.26261	8.99743	2.33111	27.4749	70.0855	39.1304	6.90211	5.74521	5.73643	9.14849	17.2766	25.7121	17.5753	16.8096	5.94966	3.3871	2.19178	5.26316	7.27951	15.3307	8.80271	1.66889	2.91737	19.2694	7.88569	36.1569	13.7868	4.34783	0	18.3673	3.94737	8.54969
ARF1	60.5925	65.9459	73.2743	69.2593	94.6237	80	90.4701	86.0825	0	93.5897	79.6345	75.4658	70.7126	86.6324	87.9638	74.9779	88.8889	95.6522	56.2454	70.9409	68.5271	78.2548	63.4043	68.2833	80.0574	77.8731	75.8581	77.3387	74.3836	92.1053	58.4072	70.6413	72.607	75.1669	73.179	77.8082	77.1568	79.079	79.7794	79.9331	100	95.9184	75	79.0958
ARF6	22.4912	29.1892	39.5575	36.2963	43.0108	20	71.4104	35.567	0	6.41026	42.5065	46.7594	37.534	63.4961	58.8963	32.204	42.735	52.1739	14.6468	24.0633	27.2868	28.3603	21.0213	25.3272	34.2181	28.1304	29.0618	31.129	27.3973	57.8947	16.1145	23.5471	27.2084	28.2377	28.9479	31.9635	32.646	34.1956	26.4246	38.4615	66.6667	59.1837	43.4211	28.7377
ARG2	0.35043	0.27027	0.353982	0	4.30108	0	0.889454	1.03093	0	17.9487	0.78329	0.629756	0.304243	0.257069	0.808754	0.317628	0.854701	0	0.309789	0.166528	0.930233	0.140746	0.510638	0.307929	0.71736	0.171527	0.343249	0.403226	0.410959	2.63158	0.233318	0.601202	0.400123	0.267023	0.338792	0.273973	0.343643	0.284252	0.183824	0	0	0	0	0.223814
ARHGAP8	0.0666889	0.217234	0.188147	0	0	0	0.268456	0	0	0	0.337458	0.528218	0.503609	0	0.544824	0.287718	0	4.34783	0.105249	0.440141	0.163399	0.0734214	0.193424	0.164745	0.233463	0.37594	0.236967	0.494234	0	0	0.216378	0.320171	0.257069	0.411241	0.367008	0.281955	0.368732	0.471559	0.286944	0	0	0	0	0.234302
ARHGDIA	43.4852	53.4459	64.6018	62.5926	76.3441	50	83.8628	76.8041	0	15.5983	71.3316	68.0661	59.5677	83.0334	80.9705	58.6377	71.7949	82.6087	38.2652	56.6195	61.2403	69.3174	50.0426	61.2779	67.2884	65.5232	66.2471	63.7097	64.3836	92.1053	39.8507	57.5651	61.4035	61.5487	58.6862	65.1142	62.7238	62.8482	65.625	66.2207	100	87.7551	64.4737	59.6688
ARMCX3	7.90061	10.8108	10.885	15.5556	44.086	30	23.507	23.7113	0	40.1709	9.08616	11.2569	9.73579	13.8817	13.4158	8.4348	12.8205	30.4348	8.15366	8.74271	10.8527	8.72625	9.02128	9.69977	8.60832	5.48885	9.7254	8.14516	8.21918	18.4211	8.11946	9.06814	8.83349	7.81041	8.07453	10.411	8.26551	9.55088	9.32904	9.0301	0	12.2449	9.21053	8.4154
ASGR1	0.477859	0.27027	0.707965	0.37037	0	10	25.9212	1.54639	0	0.42735	58.4334	53.2144	50.9848	51.1568	23.0257	0.441151	0	0	0.532838	0.666112	0.465116	0.70373	0.680851	0.307929	0.573888	0.686106	0.114416	0.645161	0.821918	0	0.435527	0.350701	0.492459	0.600801	0.621118	0.365297	0.434075	0.59693	0.321691	1.00334	0	2.04082	3.94737	0.313339
ASPDH	0.17331	0	0.304878	0	0	0	0	0	0	0	0.467654	0.709939	0.728332	0.543478	0.141643	0.544554	0	0	0.210674	0	0.3125	0	0.743494	0.120048	0.109529	0.283286	0	0.179856	0.284091	0	0.211929	0.0903342	0.171331	0	0.0461681	0.311042	0.234926	0.190114	0.285442	0.75188	0	0	2.32558	0.0914077
ATF3	0.955718	0.743243	1.59292	2.96296	12.9032	0	49.8094	13.4021	0	3.63248	58.8512	47.3367	35.052	51.1568	39.9619	5.3291	5.12821	30.4348	0.272615	0.166528	0.930233	1.68895	0.680851	2.30947	4.51937	4.45969	2.40275	1.6129	2.32877	5.26316	0.31109	2.95591	3.3241	2.00267	1.50574	6.57534	3.0747	5.77032	6.06618	1.67224	0	12.2449	0	3.44673
ATP6V0C	53.2335	64.5946	65.9292	71.1111	79.5699	50	88.6912	91.7526	0	55.9829	90.7572	86.3028	81.8575	94.8586	94.9572	56.2026	75.2137	65.2174	47.3358	59.3672	53.4884	59.5355	55.4043	58.9684	60.9756	62.6072	56.7506	53.1452	58.7671	76.3158	48.2657	55.01	55.8018	55.3405	48.0331	62.0091	56.8638	62.3081	60.3401	56.5217	66.6667	75.5102	73.6842	61.4593
ATP6V1C2	0.936037	0.775194	1.04302	4.24242	4.54545	0	0.40404	0	0	0	0.4095	0.734994	0.197677	0.396825	0.274348	0.280833	0	0	0.107089	0.139276	0.510204	0.241838	0.16	0.126263	0.609756	0.3125	0	0	0	0	0.114155	0.178253	0.175336	0.447427	0.165508	0.637755	0.243441	0.264784	0.278746	0	0	0	0	0.0806452
AVPI1	0.987576	2.09459	2.65487	3.33333	3.22581	0	18.1703	3.09278	0	0.213675	6.84073	9.23642	5.15612	10.7969	6.5176	6.14082	1.7094	17.3913	1.4746	2.24813	2.17054	2.74455	2.89362	3.61817	3.51506	2.91595	1.94508	2.58065	2.87671	2.63158	1.75766	4.00802	3.66267	3.73832	3.21852	5.20548	4.08754	4.94599	4.6875	4.68227	0	10.2041	2.63158	4.74485
AZGP1	0	0	0	0	0	0	0	0	0	0	0	0	0	0	0	0	0	0	0	0	0	0	0	0	0	0	0	0	0	0	0	0	0	0	0	0	0	0	0	0	0	0	0	0
BAG6	20.8665	24.5946	27.6991	29.2593	49.4624	40	54.5108	44.3299	0	5.34188	30.5483	31.3566	27.7822	41.6452	49.9049	19.693	18.8034	60.8696	19.2317	22.4813	24.031	24.912	22.5532	22.7868	24.8924	23.4991	22.9977	21.2097	23.1507	50	21.2008	22.9459	19.6676	23.9653	20.384	21.4612	21.125	22.996	19.7151	29.4314	66.6667	53.0612	34.2105	19.6061
BCAM	0.732717	0.743243	1.15044	0.37037	0	0	2.79543	4.12371	0	0	2.92428	2.09919	1.82546	2.05656	1.28449	0.617611	2.5641	8.69565	0.520446	0.499584	1.24031	1.26671	0.425532	0.769823	0.789096	2.40137	0.915332	0.403226	1.23288	7.89474	0.544408	0.801603	0.615574	0.400534	0.527009	0.547945	0.542594	0.710631	0.919118	0	0	2.04082	0	0.402865
BHLHE40	5.19274	12.6351	11.1504	16.2963	5.37634	10	79.1614	45.8763	0	3.84615	62.7676	56.4419	42.2418	59.6401	26.2607	54.7909	81.1966	73.913	2.15613	9.82515	14.7287	27.5862	4.76596	18.1678	47.2023	53.1732	36.7277	42.5	6.71233	13.1579	4.89967	28.2565	30.9942	34.713	38.6975	73.79	49.4303	59.1529	63.4191	29.4314	33.3333	67.3469	2.63158	54.1182
BHMT2	0	0	0	0	0	0	0	0	0	0	0	0	0	0	0	0	0	0	0	0	0	0	0	0	0	0	0	0	0	0	0	0	0	0	0	0	0	0	0	0	0	0	0	0
BRD4	25.9318	35.2027	34.9558	30.7407	37.6344	40	56.1626	43.8144	0	8.76068	43.8642	42.8234	39.5677	52.4422	44.196	20.2576	18.8034	34.7826	18.8104	19.0674	33.4884	23.012	22.2979	28.7914	27.4749	22.9846	22.9977	19.2742	25.4795	50	21.7141	23.7475	21.6066	18.0908	20.2899	23.105	18.5929	20.6367	19.7151	28.4281	100	20.4082	34.2105	20.7252
BTG3	8.85632	11.5541	10.9735	14.8148	35.4839	0	10.8005	29.8969	0	3.84615	9.08616	6.0614	4.85188	5.39846	4.94767	15.2109	10.2564	34.7826	11.2392	22.398	19.0698	22.8008	15.6596	19.6305	22.5968	25.0429	22.4256	19.9194	35.2055	55.2632	9.51937	20.1403	25.454	25.3672	18.5206	25.7534	17.5439	16.5435	23.3915	26.7559	66.6667	36.7347	31.5789	21.2175
C2	0.605288	0.743243	1.32743	0.37037	0	0	1.90597	0.515464	0	0.213675	3.60313	4.04093	2.70616	4.62725	5.94672	1.35874	1.7094	0	1.41264	0.999167	2.63566	0.844476	0.93617	1.23172	1.50646	0.857633	0.800915	0.645161	0.273973	0	1.04215	1.1523	0.984918	0.46729	1.39281	0.639269	1.15753	1.13701	1.24081	1.33779	0	2.04082	1.31579	1.07431
C2orf88	1.21058	1.95946	3.00885	0.37037	30.1075	0	1.77891	6.70103	0	80.5556	1.98433	1.39071	1.34508	2.82776	1.76023	0.741133	0.854701	0	0.619579	0.582848	0.620155	0.492611	0.255319	0.769823	0.35868	0.51458	0.800915	0.403226	0.547945	2.63158	0.824389	0.601202	0.554017	0.534045	0.545831	0.456621	0.759631	0.454804	0.827206	1.33779	0	0	1.31579	0.581916
C5orf58	0.0318573	0	0	0	0	0	1.39771	1.03093	0	0.213675	6.42298	4.56573	3.31465	4.11311	4.37678	0.511735	0.854701	0	0.346964	0.749376	0.465116	0.492611	0.425532	0.615858	0.35868	0.51458	0.343249	0.483871	0.410959	0	0.48219	0.601202	0.369344	0.801068	0.451722	0.365297	0.415988	0.369528	0.643382	0.668896	0	0	1.31579	0.268577
C9orf78	30.1051	41.0135	40.7965	48.5185	51.6129	40	61.2452	46.9072	0	11.1111	36.7624	42.7447	33.9952	58.6118	67.4596	44.7503	50.4274	65.2174	45.7497	51.2906	51.7829	55.102	49.3617	52.194	55.165	52.6587	53.3181	54.4355	52.1918	84.2105	50.0389	49.7495	52.3238	51.2016	50.5364	50.6849	50.8048	48.6356	51.4246	61.204	100	71.4286	51.3158	50.4029
CALR	48.5186	59.5946	61.2389	65.5556	95.6989	90	84.1169	79.8969	0	10.8974	54.517	63.6054	47.7182	80.9769	76.9743	71.237	71.7949	100	47.9678	60.7827	65.8915	68.1914	58.8936	65.6659	67.0732	67.4099	73.1121	77.7419	63.0137	73.6842	52.2476	62.3747	67.0052	76.3685	74.5342	71.9635	76.6866	76.7197	68.75	74.5819	100	93.8776	67.1053	73.0081
CAPN2	6.18031	19.1216	36.6372	20	76.3441	20	73.9517	7.73196	0	44.8718	44.8042	46.9693	41.6173	53.9846	53.6632	38.3624	24.7863	65.2174	15.8116	32.5562	32.7132	46.3054	25.617	35.8737	51.076	45.283	42.4485	46.7742	43.8356	63.1579	17.1877	33.2164	39.7353	48.1976	45.4357	44.3836	45.4693	36.4696	39.5221	51.505	66.6667	65.3061	60.5263	41.0922
CAPN5	0.0318573	0.135135	0.0884956	0	0	0	0.25413	0.515464	0	0	0.626632	0.760955	0.448359	0.771208	0.38059	2.39986	0	8.69565	0.619579	0.582848	0.155039	0.351865	0.595745	0.692841	0.143472	0.343053	0.457666	0.241935	0	0	1.52434	0.601202	0.369344	0.734312	0.527009	0.913242	1.04901	2.78567	0.413603	0.334448	0	2.04082	2.63158	0.895255
CARD19	2.26187	4.59459	4.86726	4.07407	8.60215	0	44.4727	17.5258	0	60.2564	45.3264	39.4647	37.2138	38.0463	27.2122	6.28198	15.3846	13.0435	5.2912	6.2448	7.5969	11.2597	5.44681	6.15858	12.4821	9.77702	7.6659	10	9.86301	5.26316	6.704	9.16834	7.04832	6.60881	8.84623	9.86301	9.29644	6.16828	7.26103	6.02007	66.6667	16.3265	10.5263	9.08684
CARM1	1.91144	2.22973	3.62832	7.03704	7.52688	10	6.35324	2.57732	0	0.213675	5.32637	5.09053	4.53163	5.9126	4.28164	1.14699	0	4.34783	1.16481	1.41549	2.0155	2.04082	0.93617	2.1555	1.64993	2.5729	2.746	1.77419	1.91781	10.5263	1.43102	1.85371	1.75439	1.13485	1.50574	1.46119	1.22988	1.47811	1.88419	2.00669	0	2.04082	1.31579	2.01432
CASC3	8.72889	13.3108	13.1858	11.8519	20.4301	30	28.5896	19.5876	0	2.77778	19.9478	20.4933	18.1425	25.964	25.1189	12.5463	13.6752	30.4348	10.6072	11.9067	19.845	13.019	11.5745	17.0131	12.4821	11.1492	10.984	11.7742	13.0137	28.9474	11.4637	12.7756	11.8498	10.8812	12.0459	11.8721	12.136	12.7914	10.7996	15.0502	66.6667	16.3265	19.7368	10.6535
CCDC124	15.3871	16.4189	20.4425	19.2593	51.6129	40	50.6989	32.4742	0	2.5641	31.1749	35.9486	28.695	40.874	41.294	25.7985	27.3504	47.8261	15.2045	22.8143	19.5349	22.8712	18.383	16.0123	25.0359	21.0978	25.4005	25.4032	24.3836	68.4211	18.4321	21.3427	22.6223	25.9012	24.9765	26.8493	28.3415	29.2211	24.7702	32.107	66.6667	57.1429	43.4211	26.5443
CCDC9	3.12201	3.91892	4.24779	4.81481	9.67742	0	10.2922	5.15464	0	0.42735	10.3916	9.6825	8.90312	11.5681	9.32445	3.68802	2.5641	4.34783	1.72243	2.24813	2.48062	1.75932	3.14894	2.23249	2.72597	2.05832	2.746	2.74194	2.46575	2.63158	1.86654	2.85571	2.92398	3.00401	2.84209	3.83562	2.85766	3.46788	2.98713	3.67893	0	6.12245	1.31579	2.37243
CCL3	0.35043	0.202703	0.353982	0.37037	3.22581	0	19.568	1.03093	0	0.854701	73.7337	36.7882	26.5172	25.4499	6.32731	22.1987	1.7094	13.0435	0.322181	0.166528	0.155039	0.281492	0.0851064	0.0769823	0.143472	0.343053	1.02975	5.96774	0.547945	0	0.404417	0.450902	4.52447	5.14019	4.27254	16.4384	13.6553	20.6936	2.06801	4.34783	0	18.3673	0	4.96867
CCL4	2.73973	1.28378	1.59292	1.48148	2.15054	0	4.7014	2.06186	0	3.63248	25.3264	5.64156	3.15452	3.85604	3.04472	74.3427	12.8205	78.2609	0.879802	0.915903	0.775194	1.33709	0.425532	0.692841	0.71736	5.31732	29.5195	67.9032	0.821918	2.63158	2.33318	4.40882	52.0468	62.2163	62.6765	79.4521	70.7723	69.4997	32.6746	45.8194	0	77.551	3.94737	54.1182
CCL4L2	0.286716	0.202703	0.265487	0.740741	1.07527	0	5.59085	0	0	0.641026	31.2794	11.5718	5.34828	7.96915	2.61656	14.1168	0.854701	21.7391	0.223048	0.166528	0.155039	0	0.255319	0	0.143472	0.857633	6.29291	13.3871	0	0	0.419972	0.951904	18.5596	20.8278	18.2947	18.7215	20.6186	13.9284	8.2261	15.0502	0	18.3673	0	12.444
CCL5	8.9519	9.59459	13.0088	9.25926	9.67742	80	21.0928	19.0722	0	98.9316	14.8303	13.5398	12.3939	12.5964	14.7954	85.195	64.1026	73.913	9.25651	12.2398	20.3101	16.2562	7.91489	13.3949	23.1707	91.5952	96.2243	99.3548	14.6575	26.3158	14.3724	63.8277	99.9692	99.8665	99.6424	99.1781	99.8191	80.5571	97.1507	98.9967	66.6667	93.8776	35.5263	99.9105
CCRL2	0.223001	0.337838	0.176991	1.11111	0	0	4.3202	0.515464	0	0.641026	8.04178	7.34715	4.78783	8.99743	6.18459	0.423504	0.854701	0	0.359356	0.333056	0.155039	0.562984	0.170213	0.307929	0.143472	0.51458	1.25858	1.04839	1.91781	5.26316	0.404417	0.651303	1.47738	1.13485	1.0352	1.18721	0.488334	0.710631	1.10294	1.33779	0	2.04082	7.89474	1.02954
CD244	0.446002	0.472973	0.442478	0	0	10	22.4905	2.06186	0	0.854701	11.3838	14.117	10.0881	25.964	28.687	29.2571	21.3675	56.5217	0.780669	0.249792	0.465116	0.844476	0.510638	0.538876	0.645624	1.37221	3.66133	10.6452	0.547945	2.63158	2.31762	2.10421	12.4038	16.4887	17.0713	20	29.2639	31.0119	10.2941	12.0401	0	44.898	1.31579	11.5936
CD300E	0.573431	0.472973	0.442478	0	2.15054	10	27.446	1.54639	0	0.641026	60	60.2467	47.3018	74.5501	58.706	0.282336	0	0	0.346964	0.582848	0.465116	0.492611	0.340426	0.307929	0.143472	0.171527	0.343249	0.403226	0.410959	0	0.528854	0.501002	0.215451	0.333778	0.395257	0.639269	0.361729	0.397953	0.137868	1.00334	0	0	0	0.358102
CD5L	0	0	0	0	0	0	0	0	0	0	0	0	0	0	0	0	0	0	0	0	0	0	0	0	0	0	0	0	0	0	0	0	0	0	0	0	0	0	0	0	0	0	0	0
CD68	2.42115	8.78378	10.708	28.1481	21.5054	10	68.9962	85.0515	0	60.4701	91.436	89.1629	83.0745	98.2005	96.5271	1.51756	0.854701	8.69565	1.09046	0.749376	1.70543	1.26671	0.680851	1.92456	1.29125	1.02916	1.48741	1.53226	1.91781	0	1.46212	1.55311	1.23115	1.73565	1.31752	1.18721	1.44692	1.50654	1.10294	2.34114	33.3333	6.12245	19.7368	1.02954
CD81	13.3163	17.027	24.8673	18.8889	13.9785	10	6.35324	8.76289	0	0.641026	6.57963	10.0236	7.47798	14.3959	9.27688	9.89942	8.54701	30.4348	2.3544	4.07993	4.03101	3.44828	3.06383	3.23326	3.22812	6.17496	9.38215	12.8226	3.15068	15.7895	2.34873	4.60922	12.0345	11.6155	11.0672	11.9635	12.1722	10.3468	9.65074	16.388	33.3333	6.12245	52.6316	8.14682
CD99	37.1456	48.9189	67.3451	69.2593	94.6237	60	90.4701	94.3299	0	93.3761	80.1567	78.8507	74.3155	66.838	21.6936	88.7948	70.9402	95.6522	52.8501	82.2648	76.8992	89.6552	67.234	76.0585	89.0244	88.3362	90.5034	96.6129	87.2603	100	50.4122	79.1082	90.1508	94.5928	93.4877	92.6941	94.2485	89.369	83.9614	93.6455	100	100	93.4211	94.0018
CDC34	0.669003	0.337838	0.79646	1.48148	6.45161	0	3.68488	1.03093	0	0.854701	4.28198	4.46077	5.26821	3.3419	4.99524	1.90577	1.7094	0	0.966543	0.999167	1.08527	1.05559	1.02128	1.77059	1.29125	1.54374	2.0595	1.6129	1.91781	7.89474	0.824389	1.45291	2.15451	1.73565	1.99511	1.46119	1.91716	2.16032	1.65441	2.67559	33.3333	4.08163	1.31579	1.43241
CDC42EP1	0.191144	0.0675676	0	0	0	0	7.24269	0.515464	0	0	11.0705	12.8575	8.27862	7.71208	0.618459	0.035292	0	0	0.0123916	0	0	0.070373	0	0	0	0	0	0	0	0	0.031109	0.1002	0.0307787	0	0	0	0	0.0284252	0	0.334448	0	0	0	0
CDHR1	0	0.0771605	0	0	0	0	0	0	0	0.235294	0	0	0.0195542	0	0	0.533972	14.0187	0	0	0.0946074	0	0.0787402	0	0	0.0951475	0.420168	0.619579	0.169062	0	0	0.104858	0.293772	0.605042	0.985915	0.575055	1.06486	0.71048	1.45764	1.22609	0.34965	0	0	0	1.33843
CDHR5	0	0	0	0	0	0	0	0	0	0	0	0	0	0	0	0	0	0	0	0	0	0	0	0	0	0	0	0	0	0	0	0	0	0	0	0	0	0	0	0	0	0	0	0
CDK11B	12.0102	13.9865	14.2478	15.9259	22.5806	30	28.8437	18.0412	0	2.13675	20.2611	18.9976	17.7582	24.6787	21.5033	14.1168	19.6581	43.4783	11.5366	14.2381	15.5039	14.2857	12.5957	14.3187	14.4189	13.2075	13.2723	16.371	14.6575	42.1053	11.4637	15.0301	14.8661	14.5527	15.415	17.8082	15.3192	14.4969	12.8217	18.0602	66.6667	22.449	23.6842	14.8165
CDKN1A	17.4896	27.8378	24.9558	34.4444	30.1075	0	75.3494	44.8454	0	77.1368	80.2089	71.0312	53.3547	75.3213	54.5195	3.70566	1.7094	26.087	1.06568	3.08077	4.49612	10.6967	3.23404	15.3195	27.2597	29.5026	6.75057	3.14516	4.79452	18.4211	1.91321	11.5731	5.10926	2.13618	2.27743	7.94521	2.31507	3.29733	14.5221	5.35117	0	20.4082	3.94737	5.14772
CDKN2A	1.59286	2.36486	4.69027	2.96296	19.3548	20	0.127065	0	0	0.854701	2.19321	0.970874	1.04083	1.02828	1.37964	1.92342	0.854701	21.7391	0.123916	1.41549	1.70543	2.04082	0.510638	1.3087	2.36729	1.54374	4.46224	3.3871	3.9726	34.2105	0.388863	1.35271	3.57033	6.67557	4.02786	4.10959	5.06421	1.44969	2.89522	10.3679	0	24.4898	1.31579	2.37243
CDO1	0	0	0	0	0	0	0	0	0	0	0	0.113636	0	0	0	0	0	0	0.230681	0.694444	0	3.97351	0	0.645161	3.49854	0.934579	0	0	0	0	0	1.36054	0	0	0	0	0	0	0	0	0	0	0	0
CEBPB	1.43358	2.43243	4.0708	1.11111	15.0538	10	34.5616	0.515464	0	1.28205	52.1671	49.1472	44.2594	56.2982	56.3749	10.8347	6.83761	17.3913	3.37051	2.91424	4.03101	4.01126	4.51064	6.00462	5.95409	8.06175	5.83524	6.29032	3.56164	5.26316	3.57754	5.11022	6.09418	6.34179	6.23	7.85388	9.40496	10.0625	3.58456	5.68562	0	8.16327	1.31579	8.23635
CETP	0.28	0.428449	0.438596	1.34529	0	0	0.680272	1.75439	0	8.55263	1.05597	0.727371	1.27495	1.07239	4.25963	0.022007	0	0	0.143586	0	0	0.176991	0	0	0	0	0.488599	0.117647	0.341297	0	0.255002	0.0628931	0.129534	0	0.0521785	0	0.0270563	0.197006	0.0635728	0	0	0	3.38983	0
CFB	0	0	0	0	0	0	0	0	0	0	0	0	0	0	0	0	0	0	0	0	0	0	0	0	0	0	0	0	0	0	0	0	0	0	0	0	0	0	0	0	0	0	0	0
CHGB	0	0	0.704225	0	0	0	0	0	0	0	0.492005	0.978474	0.562527	0	0.718133	0	0	0	0.180941	0	0	0	0	0.74813	0.21692	0	0	0.454545	1.11111	0	0.0686813	0	0.284091	0	0.144613	0	0.10917	0	0.192678	0	0	0	5.26316	0
CHN2	0.0637146	0.405405	0.353982	0	0	0	19.9492	2.57732	0	0	12.4804	14.0383	9.95997	15.1671	12.5595	1.97635	7.69231	0	0.0991326	0.0832639	0.465116	0.351865	0.170213	0.538876	0.573888	1.88679	1.14416	1.37097	0.410959	0	0.388863	1.40281	2.67775	1.33511	1.05402	2.73973	1.89908	2.16032	1.60846	1.67224	0	4.08163	0	1.5667
CISD2	10.1625	12.8378	15.3982	18.1481	67.7419	30	39.263	28.866	0	5.55556	14.8825	17.1871	14.1553	24.6787	22.6927	11.1346	10.2564	26.087	10.0372	17.4854	18.7597	19.4229	11.7447	15.7814	20.9469	16.9811	17.7346	15.9677	19.3151	47.3684	11.3237	15.5812	12.8963	12.6168	12.3659	14.4292	12.6967	12.7914	15.3493	24.7492	66.6667	44.898	25	14.2346
CITED2	9.07932	7.77027	9.82301	9.62963	62.3656	20	28.9708	18.5567	0	3.20513	27.8329	22.8811	24.4355	22.6221	34.3007	16.799	17.094	39.1304	17.9802	24.8959	26.8217	26.5306	34.8936	42.6482	44.3329	32.9331	19.3364	15.8871	27.8082	47.3684	21.683	31.6633	19.5445	17.6235	15.5091	19.2694	15.8076	17.9648	27.068	23.4114	100	20.4082	34.2105	19.0689
CIZ1	5.00159	6.41892	7.07965	7.03704	16.129	10	16.3914	16.4948	0	1.49573	11.1749	12.149	9.36749	13.8817	12.274	6.68784	6.83761	17.3913	4.84511	6.07827	6.35659	6.96692	7.57447	6.69746	8.75179	6.34648	4.91991	7.25806	6.84932	31.5789	6.31513	5.91182	6.61742	6.80908	6.26765	7.94521	6.99946	7.58954	6.38787	10.3679	0	10.2041	13.1579	5.55058
CLEC2B	28.3848	17.027	13.3628	24.4444	34.4086	20	68.8691	31.9588	0	4.2735	47.5718	50.6429	39.0392	66.3239	74.1675	54.3145	43.5897	86.9565	36.5428	44.6295	44.9612	40.6052	35.7447	41.1855	42.5395	49.0566	58.8101	66.2903	41.9178	60.5263	33.6755	40.0301	54.1705	64.8198	61.8859	54.4292	62.9409	55.2302	46.3235	62.2074	100	69.3878	61.8421	50.7162
CLK3	14.4313	16.7568	19.0265	14.4444	39.7849	20	27.7001	19.5876	0	2.13675	19.9478	19.5487	17.7582	27.7635	29.7336	14.1698	11.9658	26.087	13.8166	17.4854	18.1395	19.7748	16.1702	15.2425	18.2927	19.0395	20.3661	18.871	19.726	18.4211	15.8345	16.3327	15.574	16.8892	16.7325	16.5297	15.8618	16.0034	15.3952	20.0669	66.6667	24.4898	23.6842	16.6517
CLPB	4.30073	5	5.75221	7.40741	23.6559	0	24.1423	9.27835	0	0.42735	14.7258	14.1957	13.9472	13.3676	10.2284	3.35274	4.2735	0	3.35812	3.91341	5.11628	4.08163	3.65957	4.00308	4.08895	2.5729	4.00458	3.87097	4.65753	7.89474	4.16861	4.60922	3.47799	3.20427	4.08432	4.10959	3.14704	3.4963	3.86029	6.02007	33.3333	8.16327	5.26316	3.35721
CLU	1.24243	2.22973	2.56637	2.96296	6.45161	10	7.36976	11.3402	0	94.0171	6.37076	5.11677	4.88391	6.42674	5.99429	2.71749	3.4188	0	1.79678	2.41465	2.94574	8.02252	1.61702	2.07852	6.38451	5.1458	6.40732	3.95161	3.69863	2.63158	2.41095	3.85772	4.27824	2.87049	2.91737	4.01826	3.52686	2.41615	2.20588	8.02676	33.3333	12.2449	2.63158	4.25246
COMT	8.82447	10.5405	13.4513	21.1111	45.1613	20	75.7306	67.5258	0	5.98291	59.6867	60.2204	54.6998	62.982	46.3368	17.4696	13.6752	34.7826	9.39281	12.8226	12.8682	14.4968	11.8298	11.0855	13.3429	12.3499	13.8444	13.5484	13.9726	50	11.7592	12.1242	12.8347	13.6849	14.7939	13.9726	17.4715	19.3292	11.7188	19.0635	66.6667	51.0204	25	14.3241
COPZ2	0.0771903	0.0779423	0.104275	0	2.24719	0	0.303951	0	0	0	0.55991	0.762195	0.466291	0.290698	0.57241	0.992506	1.83486	0	0.0481309	0.214362	0	0.0946074	0	0	0	0	0	0.249066	0	0	0.159936	0	0.192976	0.394633	0.449385	0.939457	1.00692	0.85592	0.10923	0.829876	0	0	0	0.0581058
CPM	3.5043	3.10811	2.65487	4.44444	4.30108	0	19.8221	4.12371	0	1.28205	15.5614	14.3007	13.3387	17.9949	8.61085	1.25287	0.854701	0	1.44981	1.99833	4.18605	1.26671	1.44681	4.08006	1.14778	1.37221	1.25858	0.967742	4.10959	5.26316	1.04215	1.90381	0.984918	0.801068	1.35517	1.55251	0.86815	1.16543	1.1489	1.67224	0	2.04082	1.31579	0.850492
CPS1	0.332042	0.260756	0.158228	0	0	0	0.181488	0	0	0	0.475543	0.524109	0.496838	0	0.259067	0.186567	0	0	0.162075	0.170068	0.514139	0	0.245098	0.218579	0.104603	0	0.389864	0.298507	0.533333	0	0.304775	0.428449	0.40253	0.18622	0.32235	0.425532	0.231571	0.399202	0.355872	0.671141	0	0	0	0.533618
CRELD2	6.40331	9.59459	11.7699	7.03704	76.3441	20	18.6785	21.134	0	1.49573	11.3316	12.5426	9.01521	15.1671	10.5138	13.4639	19.6581	39.1304	6.171	10.2415	11.1628	11.8227	10.8085	10.9315	13.4864	10.9777	10.8696	9.27419	11.9178	34.2105	8.21279	10.6713	10.8649	12.0828	9.67438	13.0594	12.9861	14.2979	11.8107	14.7157	0	14.2857	15.7895	14.1003
CRYL1	4.04587	6.28378	10.177	9.62963	25.8065	10	33.0368	6.18557	0	35.8974	14.8303	17.7119	13.4027	29.0488	26.118	6.79372	3.4188	17.3913	7.95539	11.99	10.3876	11.4708	9.10638	9.93072	12.1234	9.43396	9.26773	10.0806	12.6027	7.89474	8.1039	7.01403	6.86365	8.8785	7.84867	8.58447	7.3431	7.41899	5.42279	8.3612	0	32.6531	13.1579	6.93823
CSRNP1	27.5884	28.7162	26.5487	22.5926	40.8602	10	61.3723	28.3505	0	2.99145	57.2846	43.6106	33.8511	49.6144	47.098	29.063	40.1709	39.1304	11.9207	13.7386	21.2403	26.9529	26.383	42.9561	49.1392	46.3122	18.6499	13.5484	21.0959	18.4211	13.9524	33.6172	23.7612	11.6822	11.726	46.6667	17.0013	32.4901	43.2445	12.709	0	36.7347	15.7895	27.3053
CTNNA1	8.53775	9.18919	10.708	12.2222	21.5054	0	47.9034	20.1031	0	12.3932	31.1749	34.9515	30.4884	47.0437	45.3378	6.93489	0	8.69565	1.4746	4.57952	5.11628	7.67065	3.74468	4.84988	6.09756	6.17496	5.37757	7.25806	8.35616	15.7895	1.60212	3.25651	3.69344	6.27503	6.11707	5.02283	8.42829	6.50938	3.07904	5.35117	0	10.2041	3.94737	3.71531
CTSW	1.62472	2.77027	2.74336	5.92593	8.60215	20	20.9657	18.0412	0	19.8718	2.03655	2.5715	2.38591	2.82776	2.75928	93.9298	99.1453	100	13.0235	9.65862	10.3876	22.5194	13.5319	11.1624	25.6098	46.6552	59.0389	79.0323	6.84932	18.4211	53.8809	51.6032	79.6861	92.1896	90.7962	92.4201	97.3594	97.1291	82.8585	81.9398	66.6667	100	19.7368	91.6741
CTTNBP2NL	0.477859	0.945946	1.41593	0	2.15054	0	16.0102	3.60825	0	0.42735	2.9765	4.88061	2.88231	4.37018	2.52141	0.476443	0	0	0.272615	0.249792	0.465116	0.422238	0.0851064	0.230947	0.143472	0.343053	0.343249	0.564516	1.09589	2.63158	0.48219	0.551102	0.307787	0.133511	0.244683	0.639269	0.289383	0.397953	0.321691	1.00334	0	0	0	0.402865
CUL4A	11.596	15.6757	19.0265	18.5185	30.1075	20	34.1804	22.6804	0	3.4188	19.1645	22.1989	17.8383	31.6195	33.7774	15.2285	10.2564	30.4348	13.1227	18.0683	23.876	18.6488	15.5745	21.0931	19.0818	19.0395	20.3661	17.8226	19.3151	34.2105	14.279	17.9359	19.1136	18.8919	17.4101	18.9954	15.1745	15.975	18.8879	23.7458	66.6667	26.5306	25	19.6061
CXCL1	0	0	0	0	0	0	0.2079	0	0	0.675676	2.811	0.759301	2.47802	0	0.081367	0.0333667	0	0	0.0518001	0	0	0	0	0	0	0	0	0	0	0	0.0630517	0.210084	0.0820345	0	0.0722543	0	0.0651042	0	0	0	0	0	0	0
CXCL8	0.502176	1.25174	0.28222	1.55039	1.07527	10	12.1212	2.10526	0	1.09649	72.7225	23.6984	34.2059	9.60452	10.0748	0.705627	0	0	0.474968	0.359066	0.33557	0.312012	0.510638	0.465116	0.21692	0.707965	0.471698	0.436681	0.296736	0	0.637552	0.634585	0.269724	0.141343	0.31881	0.47619	0.329905	0.492156	0.484966	0.3861	0	0	1.36986	0.378609
CYB5A	20.5798	16.8243	17.1681	12.2222	26.8817	20	20.8386	11.3402	0	1.7094	13.2115	9.99738	8.3747	9.2545	11.608	8.73478	11.1111	21.7391	8.21561	11.7402	10.3876	13.0894	8.25532	12.0862	13.2712	12.0069	13.3867	10.0806	9.45205	21.0526	13.0036	11.6232	10.0954	8.54473	7.88632	8.85845	9.42304	9.55088	20.864	13.7124	0	48.9796	21.0526	10.7431
CYB5R3	20.8665	31.3514	37.0796	37.7778	37.6344	20	62.6429	55.6701	0	64.1026	32.8982	32.8785	25.5564	47.3008	50.1903	20.6988	16.2393	52.1739	12.627	19.9833	19.2248	19.2822	14.7234	18.8607	22.6686	22.813	17.0481	18.3871	22.4658	60.5263	11.8525	18.0862	18.3133	17.8238	18.0877	21.8265	21.8484	23.195	17.9228	22.7425	100	44.898	35.5263	18.308
CYCS	36.0943	52.027	56.5487	43.7037	79.5699	70	71.4104	52.0619	0	9.18803	42.0366	44.1354	33.1145	61.1825	57.5167	49.6912	38.4615	73.913	29.9628	39.8002	41.7054	45.4609	41.7872	50.5004	51.9369	51.458	45.5378	43.2258	46.8493	60.5263	30.5335	47.3948	49.8307	46.2617	40.8056	56.8037	48.544	54.8607	59.7426	50.8361	100	69.3878	43.4211	52.3277
CYFIP1	0.159286	2.02703	4.95575	1.48148	3.22581	0	33.0368	7.73196	0	4.91453	17.1802	22.0152	18.2226	25.1928	13.3682	0.299982	1.7094	0	0.309789	0.999167	0.620155	2.25194	0.170213	1.23172	2.43902	3.08748	2.63158	0.645161	0.684932	0	0.342199	1.2024	0.492459	0.0667557	0.225861	0.547945	0.198951	0.397953	1.42463	1.00334	0	0	0	0.447628
CYP4F22	0	0	0.0884956	0	0	0	0.25413	0	0	0.42735	0.0522193	0.262398	0.0640512	3.08483	13.6061	0.26469	0.854701	0	0.0123916	0.0832639	0	0.562984	0.0851064	0.0769823	0.645624	0	1.02975	0.725806	0.136986	0	0.326645	0.551102	0.769468	0.867824	1.12931	0.456621	0.850063	0.454804	1.88419	1.33779	0	2.04082	1.31579	0.716204
CYTIP	54.7945	46.0135	48.7611	55.5556	92.4731	50	73.5705	38.6598	0	4.91453	59.0601	48.6749	43.3947	65.2956	83.9676	56.9261	44.4444	60.8696	64.4734	63.2806	67.907	62.7727	70.383	70.4388	65.9254	62.9503	67.3913	60.5645	64.9315	81.5789	65.2512	61.523	56.3558	58.745	56.5029	57.7169	57.6234	57.8454	54.8713	61.204	33.3333	65.3061	69.7368	60.7431
DAZAP1	7.26346	9.66216	11.5929	10	22.5806	10	26.3024	18.0412	0	1.28205	17.6501	20.7295	15.3563	25.964	20.8373	12.1052	14.5299	34.7826	8.93432	9.82515	10.3876	12.8783	11.1489	12.0092	13.6298	14.5798	11.6705	10	9.31507	39.4737	9.6438	12.7756	10.711	11.9493	9.90024	11.5068	11.8105	13.0188	10.8915	18.0602	33.3333	32.6531	18.4211	11.1012
DDIT3	18.2224	22.027	24.7788	17.037	37.6344	10	38.3736	5.6701	0	1.7094	31.436	29.7297	26.0689	31.8766	31.0181	23.1516	34.188	34.7826	11.6605	15.3206	15.1938	17.734	19.7447	23.0947	22.4534	19.8971	14.8741	14.2742	18.7671	23.6842	11.9459	17.9359	17.0206	20.3605	15.8291	25.8447	20.51	24.1899	16.9118	14.0468	33.3333	30.6122	7.89474	18.8899
DDIT4	14.5269	21.6892	20.2655	17.037	23.6559	0	66.3278	62.3711	0	4.2735	32.1149	29.4673	17.3739	38.8175	23.7393	60.0141	55.5556	73.913	31.6605	36.3863	36.2791	59.0429	37.8723	59.1994	65.3515	55.7461	42.4485	45.0806	35.2055	42.1053	36.5065	47.1944	42.8747	47.7303	44.0241	65.8447	56.5202	64.1273	65.5331	35.1171	66.6667	63.2653	11.8421	56.8487
DDO	0	0.0935454	0.117647	0	0	0	3.51124	0	0	0.229358	0.850159	2.42893	1.22399	3.24324	2.09829	0	0	0	0.0589044	0	0	0	0	0	0	0	0	0.132275	0	0	0.0722369	0.0705219	0.046729	0	0	0	0.02936	0.0455789	0	0.512821	0	0	0	0
DDX27	19.1144	23.9189	24.5133	24.0741	31.1828	20	47.5222	31.9588	0	1.06838	16.9713	21.4117	16.0448	25.7069	24.4053	13.7992	18.8034	26.087	14.9938	17.4022	18.2946	16.5376	17.617	19.1686	18.9383	15.6089	19.1076	13.9516	19.4521	42.1053	15.7723	15.982	15.2047	15.4873	13.6834	14.7032	13.8904	16.1171	16.0386	18.3946	66.6667	24.4898	28.9474	14.0555
DHCR7	1.56101	2.77027	3.00885	1.85185	6.45161	0	2.5413	1.54639	0	4.91453	1.04439	1.23327	1.34508	1.02828	0.666032	4.02329	3.4188	17.3913	2.82528	3.66361	4.34109	3.94089	4.42553	7.00539	5.09326	5.1458	4.46224	4.27419	4.93151	7.89474	2.70649	4.00802	5.23238	4.73965	3.08677	3.74429	3.97902	4.54804	10.8456	5.01672	33.3333	12.2449	3.94737	5.46106
DISC1	0.35043	0.405405	0.265487	1.11111	0	0	15.3748	2.57732	0	0.42735	4.8564	5.85148	5.30024	6.42674	3.37774	0.194106	0.854701	0	1.71004	2.0816	1.86047	2.11119	1.95745	1.77059	2.51076	2.5729	1.373	0.483871	0.821918	2.63158	1.80432	1.65331	0.554017	0.200267	0.31997	0.547945	0.271297	0.454804	0.505515	0.334448	0	0	0	0.358102
DLGAP3	1.24243	0.810811	1.59292	0.37037	1.07527	0	8.13215	2.06186	0	0.213675	2.7154	3.46366	2.80224	3.08483	0.903901	0.864655	0	0	1.38786	1.24896	0.930233	1.40746	1.44681	1.00077	0.932568	0.857633	1.60183	1.12903	0.410959	0	1.83543	1.35271	1.10803	0.867824	1.20459	1.18721	1.10327	1.25071	1.10294	0	0	0	0	1.16383
DOCK2	18.5091	24.3919	26.8142	29.2593	29.0323	10	58.0686	45.3608	0	1.7094	41.1488	43.217	39.7598	65.2956	62.4167	16.9931	17.9487	30.4348	14.2503	17.8185	26.8217	19.7044	15.9149	20.3233	21.3056	20.4117	20.1373	21.0484	20.8219	44.7368	15.259	17.8858	19.3906	20.5607	19.3488	19.6347	16.8927	18.3627	16.3143	29.097	33.3333	36.7347	31.5789	19.1585
DOK2	2.67601	3.37838	6.63717	3.7037	13.9785	0	68.7421	3.09278	0	69.8718	49.765	60.4041	43.3787	79.1774	74.6432	51.0852	45.2991	56.5217	15.9356	32.7227	30.2326	38.7755	20.8511	27.1747	35.1506	28.4734	39.2449	44.2742	56.4384	73.6842	8.05724	23.9479	34.4721	44.3925	45.2475	43.7443	54.386	55.685	23.7592	43.4783	66.6667	63.2653	57.8947	36.8397
DRAXIN	0.764575	0.810811	1.41593	0.37037	2.15054	0	2.28717	1.54639	0	0.213675	2.66319	2.28287	2.32186	2.82776	1.8078	4.00565	2.5641	8.69565	0.63197	0.749376	0.775194	0.422238	0.595745	0.769823	0.573888	0.51458	0.343249	1.6129	0.821918	0	0.715508	0.751503	0.861804	1.33511	1.88218	3.65297	5.62489	3.29733	1.19485	1.33779	0	12.2449	0	1.52193
DUSP1	75.5336	79.1892	74.4248	83.3333	50.5376	50	88.183	31.9588	0	11.7521	99.3734	92.3117	89.2074	92.545	95.2426	81.8952	89.7436	78.2609	41.1276	54.3714	62.1705	68.3322	93.7872	93.5335	97.4175	95.7118	58.3524	47.8226	68.3562	50	54.3475	85.1202	71.9914	56.2083	46.565	90.9589	69.1445	81.0119	84.2371	45.4849	0	63.2653	50	82.0054
DUSP10	5.51131	9.18919	6.90265	7.77778	3.22581	0	11.4358	2.06186	0	0.854701	8.61619	8.18683	6.66133	7.19794	4.7098	12.1405	23.0769	21.7391	3.27138	5.995	7.44186	6.12245	4.42553	6.77444	8.10617	7.03259	5.83524	7.58065	18.4932	34.2105	2.78426	6.71343	7.78701	8.81175	7.20873	15.7991	8.59107	15.0654	8.40993	11.7057	0	14.2857	14.4737	9.35542
EAF1	5.6706	8.37838	7.25664	6.66667	10.7527	10	11.817	12.3711	0	3.84615	31.906	21.4117	24.2274	14.91	11.8459	7.7466	11.9658	17.3913	4.68401	4.91257	8.06202	5.91133	4.08511	5.31178	4.51937	5.1458	8.69565	8.14516	6.30137	15.7895	5.22632	5.56112	5.47861	6.60881	6.02296	7.85388	8.24742	7.16316	5.60662	8.3612	0	6.12245	7.89474	6.75918
ECD	16.1516	16.8919	18.3186	19.6296	18.2796	10	27.1919	26.2887	0	2.5641	11.5405	11.598	9.81585	15.9383	18.5538	18.9518	12.8205	34.7826	14.6716	17.0691	19.6899	13.7931	16.8511	17.1671	14.4189	15.6089	15.7895	17.9032	16.7123	28.9474	15.2434	15.3307	16.1588	17.5567	16.1302	20.0913	19.1355	21.0631	14.4301	17.0569	100	28.5714	23.6842	17.9499
ECHS1	12.2969	15.2703	22.3894	15.5556	54.8387	40	59.2122	19.0722	0	2.35043	24.3342	31.5403	22.5941	46.5296	38.9629	14.1521	18.8034	34.7826	11.9455	14.6545	15.969	19.2822	13.1915	14.4727	16.9297	15.7804	19.6796	17.6613	16.8493	42.1053	14.3413	13.978	15.7279	14.3525	14.041	13.6073	14.8852	14.9801	16.8658	23.4114	100	32.6531	30.2632	14.3688
ECM1	0.398406	0	0	0	0	0	0	0	0	0	0	0	0.44843	0	0	1.08696	0	0	0	0	0	0	0	0	0	0	0	0	0	0	0	0	0.341297	0	0.102354	0	0	0.396825	0.3367	0	0	0	0	0
EGF	0	0	1.05263	0	0	0	0	0	0	14.6067	0.268097	0.168067	0	0	0	0	0	0	0.105932	0	0.970874	0.52356	0	0.37037	0	0	0	0	0	0	0.108814	0	0	0.452489	0.15015	0	0	0	0	0	0	0	0	0
EIF1	99.0761	99.4595	99.7345	99.2593	98.9247	90	100	100	0	85.6838	99.8433	99.4752	99.2474	100	99.9049	99.2236	100	100	98.6369	99.7502	98.7597	99.8593	99.8298	99.3072	99.8565	100	99.7712	99.6774	99.726	94.7368	99.4089	99.8497	99.7538	99.5995	99.2095	99.8174	99.7106	99.6873	99.9081	99.3311	100	100	100	99.7314
EIF3B	5.09716	6.68919	6.81416	8.51852	23.6559	0	21.474	14.433	0	1.49573	13.6292	18.1317	15.4844	20.3085	13.6061	7.58779	9.40171	13.0435	5.06815	6.49459	7.5969	6.05208	4.51064	6.92841	5.81062	7.03259	6.40732	5.56452	6.57534	21.0526	5.89516	5.81162	4.92459	5.07343	4.72426	7.48858	5.13655	7.19159	5.97426	7.69231	66.6667	16.3265	10.5263	4.87914
EIF4A3	8.9519	12.3649	15.7522	18.1481	29.0323	20	50.8259	74.7423	0	1.06838	23.812	23.6158	18.799	31.3625	23.7869	12.4934	11.1111	60.8696	6.51797	9.2423	12.7132	12.8079	11.8298	16.3972	20.0861	16.1235	10.8696	10.5645	15.2055	52.6316	8.41499	15.7816	12.3423	10.5474	8.94034	15.4338	10.0199	12.4503	16.8199	15.3846	100	51.0204	23.6842	11.6383
EIF4G1	12.3925	17.2297	19.646	21.8519	52.6882	30	54.3837	36.5979	0	5.76923	29.5561	34.5841	30.1361	40.874	32.5404	16.0755	19.6581	39.1304	12.3296	13.6553	24.9612	17.734	14.383	19.9384	20.0143	19.8971	17.2769	17.6613	14.9315	39.4737	15.4923	17.6353	17.5439	15.6876	16.5443	18.7215	15.7714	17.8511	17.9228	21.4047	66.6667	32.6531	23.6842	16.1594
EMD	27.3017	36.6216	41.6814	57.4074	62.3656	20	60.2287	48.4536	0	50.2137	43.342	40.5668	32.7142	51.4139	44.862	41.1682	58.1197	78.2609	29.2937	33.8052	39.5349	42.9979	40.766	44.2648	49.3544	47.5129	40.0458	36.8548	37.1233	60.5263	33.4889	41.1824	42.6901	39.9866	34.8579	48.6758	39.9891	44.2297	47.3805	41.1371	66.6667	61.2245	43.4211	46.1056
EMP3	54.4441	74.7973	86.1062	92.5926	91.3978	60	97.2046	80.4124	0	60.6838	97.1279	94.857	92.2338	99.7429	97.9068	80.0424	76.0684	95.6522	60.223	86.761	84.3411	93.1738	70.383	80.6005	90.8178	86.1063	90.0458	92.7419	89.726	94.7368	59.6827	76.6032	80.671	90.0534	87.2953	84.8402	86.2905	84.1103	84.8805	86.9565	100	95.9184	85.5263	84.9597
ENDOD1	3.98216	4.52703	3.80531	8.14815	1.07527	0	4.06607	1.03093	0	48.5043	1.56658	1.81055	1.10488	3.3419	5.66127	3.19393	3.4188	4.34783	1.97026	3.24729	3.87597	3.65939	3.91489	3.4642	3.87374	4.45969	3.43249	3.3871	3.83562	0	2.0532	2.90581	3.29332	3.20427	2.99266	3.10502	3.29173	3.0415	2.52757	3.67893	0	6.12245	5.26316	2.37243
ENO1	40.2995	44.1892	58.9381	48.1481	70.9677	60	95.0445	75.7732	0	46.1538	80.9399	80.9236	78.3187	90.7455	90.2474	55.7438	63.2479	91.3043	46.0719	59.4505	58.6047	66.221	54.1277	57.0439	64.4189	62.0926	65.103	65.6452	64.3836	84.2105	57.8473	54.4088	53.6165	61.9493	58.3663	54.9772	58.4373	61.5691	54.5496	70.5686	100	93.8776	73.6842	57.6544
EOMES	0.223001	0.135135	0.176991	0	0	0	0	0	0	0.42735	0.0522193	0.0524797	0.160128	0	0.0951475	10.3053	11.9658	26.087	0.185874	0.333056	0.465116	0	0.0851064	0.230947	0.71736	3.94511	9.7254	10.8065	0.136986	2.63158	0.544408	3.70741	14.0351	13.0841	11.1048	10.3196	14.017	12.365	11.3971	14.0468	0	22.449	13.1579	6.98299
EPB41L4A	1.05129	2.16216	2.74336	3.33333	2.15054	0	0.635324	0.515464	0	0	0.835509	0.734715	0.560448	1.02828	1.52236	3.70566	0	0	0.495663	0.249792	0.620155	0.70373	0.425532	0.923788	0.860832	0.51458	1.02975	2.41935	0.136986	0	0.65329	0.651303	2.06217	3.4713	3.83964	3.379	6.6739	2.72882	1.51654	1.33779	0	6.12245	1.31579	2.641
EPS8	2.35744	3.10811	4.69027	5.18519	6.45161	0	14.8666	5.6701	0	0.641026	8.25065	7.26843	6.72538	13.6247	24.4529	2.57632	3.4188	17.3913	4.13879	3.24729	6.04651	3.72977	7.14894	6.62048	7.60402	5.31732	3.08924	2.33871	2.60274	5.26316	4.46415	5.46092	3.3241	1.8024	1.7316	3.379	2.15229	3.2689	3.81434	3.34448	0	6.12245	3.94737	2.77529
ERRFI1	0.159286	0.202703	0	0	0	0	0.635324	0	0	0	0.208877	0.341118	0.208167	0	0.428164	1.30581	0	0	0.185874	0.41632	0.310078	0.492611	0	0.615858	0.645624	0.686106	0.686499	0.806452	0.273973	0	0.279981	0.651303	0.861804	0.734312	1.07284	1.64384	1.32031	1.19386	0.643382	0.668896	0	0	0	1.43241
ESPN	0.109649	0	0	0	0	0	0.157729	0	0	0.225734	0	0	0.0209996	0	0.0549149	0.112296	0	0	0.441885	1.55189	1.62749	1.55979	0.938567	2.88162	3.78457	2.16998	1.06572	0.513479	0.316456	2.94118	0.437269	0.897868	0.411523	0.0744048	0.026824	0.1002	0.020816	0.100033	3.11615	0	0	0	0	0.840752
EVC2	0.0806777	0.0917431	0.447928	0	0	0	0.296296	2.97619	0	0	0	0.244051	0.0728067	0	0	0.142103	0	0	0.128473	0.647249	1.65138	1.24224	0.534759	1.19403	0.713649	0.417537	1.17647	0.34662	2.11382	0	0.151976	0.582147	0.593912	0.717489	0.796284	1.72872	0.153846	0.143062	0.4828	1.52672	0	2.85714	0	0.322581
EWSR1	38.611	47.6351	52.8319	47.037	80.6452	70	74.9682	73.1959	0	11.3248	46.1619	49.0685	40.2882	62.4679	69.4577	45.4561	50.4274	69.5652	38.7485	42.5479	48.5271	48.2759	45.2766	48.3449	48.4218	46.6552	46.5675	47.3387	52.1918	78.9474	40.3484	44.1383	44.7215	44.9266	42.4242	45.1142	45.6502	47.1006	46.5074	56.5217	100	81.6327	60.5263	43.9123
FAHD1	2.23001	2.83784	3.89381	1.48148	4.30108	0	10.5464	4.63918	0	0.42735	5.06527	6.9798	4.3715	9.2545	6.56518	3.45862	2.5641	4.34783	2.46592	2.74771	2.48062	2.6038	3.14894	4.08006	2.5825	3.08748	2.97483	2.82258	4.24658	26.3158	3.6242	2.65531	2.09295	2.53672	2.5974	2.46575	2.73105	3.09835	2.02206	5.68562	33.3333	6.12245	6.57895	2.2829
FAM20B	3.09016	3.04054	3.89381	5.55556	3.22581	0	7.24269	4.63918	0	2.13675	3.49869	5.30045	4.53163	5.9126	6.37488	2.80572	2.5641	4.34783	1.37546	1.33222	1.55039	1.61858	1.2766	1.77059	2.00861	1.37221	1.94508	3.06452	1.36986	2.63158	1.57101	2.00401	2.24685	2.00267	1.80689	1.91781	1.98951	2.89937	2.15993	3.67893	33.3333	4.08163	3.94737	1.96956
FAM210A	6.3396	6.89189	7.43363	7.03704	8.60215	0	14.7395	5.6701	0	0.213675	4.54308	7.55707	4.70777	13.1105	8.37298	4.55267	5.12821	13.0435	2.83767	4.49625	4.96124	5.55947	4.76596	4.61894	4.66284	4.80274	5.60641	6.12903	3.42466	10.5263	4.02862	5.16032	4.95537	4.47263	4.70544	4.74886	4.46735	5.4008	3.26287	7.35786	0	12.2449	5.26316	4.43151
FAM50A	5.32017	7.97297	12.9204	12.2222	44.086	10	25.6671	16.4948	0	4.2735	19.8433	23.1698	18.8951	23.9075	27.2122	11.7699	6.83761	17.3913	9.4052	13.3222	12.2481	16.7488	10.6383	11.4704	17.7188	17.1527	13.8444	14.5968	15.2055	15.7895	9.45715	11.8737	11.0803	16.0881	11.7448	14.1553	14.433	14.639	13.9246	16.388	33.3333	40.8163	21.0526	14.3241
FCGR3A	0.955718	1.01351	1.32743	0	3.22581	10	2.28717	1.03093	0	2.99145	6.16188	14.6156	4.86789	65.8098	96.9077	78.613	20.5128	82.6087	0.954151	1.41549	0.465116	0.985222	0.680851	0.153965	0.35868	0.171527	2.746	17.5806	0.821918	2.63158	1.27547	1.60321	8.86427	38.1175	40.7679	47.9452	81.7146	73.593	1.88419	16.388	0	85.7143	1.31579	24.6643
FIGN	0	0	0	0	0	0	0	0	0	0	0	0	0	0	0	0	0	0	0	0	0	0	0	0	0	0	0	0	0	0	0	0	0	0	0	0	0	0	0	0	0	0	0	0
FLNA	21.4081	36.6216	46.9912	55.5556	49.4624	50	88.5642	19.5876	0	78.4188	77.2846	80.1627	76.221	88.4319	91.0086	75.3132	61.5385	86.9565	25.1301	50.458	68.8372	62.8431	30.0426	48.6528	64.9928	54.8885	59.611	76.6935	66.7123	86.8421	34.9043	53.4569	64.2659	76.235	78.4303	69.4977	75.2035	70.6083	63.3732	78.5953	100	85.7143	77.6316	66.7413
FNIP2	0.35043	0	0.0884956	0	0	0	26.4295	6.70103	0	0.213675	10.8094	13.6185	8.51882	21.0797	19.0295	2.24104	4.2735	8.69565	1.38786	1.1657	1.55039	1.61858	1.44681	2.00154	1.7934	1.37221	0.915332	2.25806	1.09589	5.26316	1.67989	2.05411	1.16959	0.867824	2.03275	2.10046	1.91716	2.13189	1.60846	3.67893	0	4.08163	2.63158	1.43241
FOLR2	0.382287	2.97297	8.58407	3.7037	1.07527	0	5.20966	0	0	0	10.0783	13.4873	8.00641	13.1105	4.47193	0.017646	1.7094	0	0.0247831	0	0	0	0	0.153965	0	0.171527	0.114416	0	0	2.63158	0.0466636	0.150301	0.0307787	0	0	0	0.0180865	0.113701	0	0	33.3333	0	1.31579	0
FRMD4B	0.382287	0.405405	0.530973	0	2.15054	0	27.5731	20.6186	0	23.7179	12.846	17.6069	12.49	16.9666	3.8059	1.32345	2.5641	4.34783	1.0285	4.66278	5.73643	6.75581	1.19149	4.23403	6.52798	8.74786	6.40732	3.70968	7.67123	15.7895	0.886608	3.10621	1.38504	1.53538	4.14079	1.91781	2.33315	1.59181	5.51471	3.01003	33.3333	2.04082	2.63158	1.74575
FTSJ1	9.11118	9.7973	13.6283	8.14815	53.7634	50	23.3799	13.4021	0	1.7094	9.34726	12.5689	9.27142	17.4807	16.0324	12.6522	17.9487	43.4783	8.81041	11.7402	15.1938	16.1858	10.0426	12.3941	13.2712	13.036	15.2174	13.5484	12.8767	31.5789	10.0482	12.2244	12.0037	14.5527	13.3258	14.7032	13.6734	13.6441	12.1783	17.0569	66.6667	28.5714	15.7895	11.9517
FZR1	2.23001	3.24324	4.0708	5.92593	9.67742	10	5.84498	6.70103	0	1.28205	7.5718	5.16925	5.60448	7.96915	6.27973	3.51156	6.83761	13.0435	2.15613	3.41382	4.34109	4.08163	3.74468	4.15704	3.73027	3.25901	2.63158	2.98387	3.83562	18.4211	2.95536	3.80762	3.38566	2.20294	2.84209	4.20091	3.36408	3.86583	3.58456	3.01003	0	2.04082	5.26316	3.76007
G0S2	1.02339	1.29776	1.20603	0.8	2.15054	0	14.8265	1.08696	0	1.12867	62.2164	31.4369	38.2612	31.1864	29.9835	1.14168	1.73913	4.54545	0.749866	0.193986	1.62749	0.953206	0.511945	1.47975	1.31004	0.904159	0.35524	0.770218	1.26582	0	1.04272	0.729517	0.860456	0.818452	0.831545	0.801603	0.72856	0.833611	1.01983	0.952381	0	0	0	0.840752
GADD45G	0.414145	0.337838	0	0.37037	0	0	4.7014	0	0	0.854701	3.60313	3.77854	3.26661	2.31362	0.570885	0.723487	1.7094	0	0.495663	2.0816	2.63566	3.16678	1.44681	4.61894	5.59541	5.1458	1.25858	0.483871	2.60274	13.1579	0.715508	2.30461	1.07725	0.267023	0.225861	0.913242	0.289383	0.682206	1.5625	1.67224	0	0	0	0.850492
GAS2L1	0	0.0675676	0	0.37037	0	0	8.51334	1.54639	0	42.5214	7.72846	9.70874	5.63651	7.71208	3.56803	0.105876	0	0	0.0619579	0	0	0.070373	0.170213	0.153965	0.502152	0.171527	0.343249	0	0.136986	0	0.0622181	0.150301	0.0923361	0.0667557	0.112931	0.0913242	0.0361729	0.142126	0.321691	0	0	0	0	0.0895255
GATAD2B	15.7056	17.027	19.3805	20.7407	21.5054	20	28.5896	22.1649	0	5.12821	18.2768	17.6069	16.3491	20.3085	19.2198	13.411	17.094	39.1304	14.2999	13.9051	22.1705	15.3413	16.1702	19.3226	18.2927	15.0943	11.8993	13.7903	15.2055	23.6842	17.11	18.0862	14.6199	12.0828	14.4175	14.3379	13.4563	14.1273	13.4651	18.0602	66.6667	18.3673	19.7368	13.4736
GCKR	0.318471	0.160256	0	0	0	0	0.4329	1.53846	0	0	0.654129	0.402739	0.730117	1.23457	0.923788	0	0	0	0.17059	0	0.311526	0.30722	0.483871	0.133511	0	0	0.230947	0.171821	0.30303	0	0.258176	0.209864	0	0	0.132685	0	0.138889	0.0999001	0.117647	0.793651	0	0	0	0
GDF15	0.669003	0.540541	0.884956	0.740741	0	0	2.41423	3.09278	0	0	2.14099	1.81055	1.68135	2.57069	4.32921	0.652903	0.854701	0	0.260223	0.166528	0.310078	0.492611	0.0851064	0.615858	0.430416	0.171527	0.457666	0.403226	0.273973	0	0.217763	0.150301	0.400123	0.200267	0.263505	0.365297	0.434075	0.312678	0.321691	0.334448	0	2.04082	0	0.537153
GID4	2.8353	2.90541	3.45133	2.22222	6.45161	0	8.51334	2.57732	0	1.06838	4.54308	4.43453	3.82706	5.39846	5.13796	2.61161	0.854701	0	2.41636	2.58118	3.56589	2.25194	3.48936	3.31024	2.94118	3.08748	3.54691	2.09677	3.28767	0	2.44206	1.90381	2.3084	2.80374	2.18332	2.28311	2.56828	2.8141	2.20588	3.01003	33.3333	6.12245	6.57895	3.22292
GLUL	10.0032	5.54054	15.0442	17.4074	20.4301	0	56.6709	27.8351	0	60.6838	67.7807	60.8764	58.0304	67.3522	64.9382	17.346	17.094	39.1304	6.85254	8.82598	8.99225	20.197	7.48936	14.0878	18.5796	10.1201	11.5561	21.0484	5.61644	15.7895	2.81537	8.86774	11.1419	14.5527	21.4192	17.1689	20.9622	16.7425	11.2132	15.0502	33.3333	34.6939	1.31579	14.3241
GPX4	45.6196	58.2432	65.9292	61.4815	66.6667	80	91.9949	73.1959	0	90.812	80.5222	82.3668	75.7246	90.2314	83.3016	38.486	58.1197	78.2609	57.4226	65.3622	59.5349	66.3617	63.234	61.1239	66.6428	62.4357	63.0435	54.5968	55.0685	68.4211	60.9115	55.511	50.0462	44.4593	41.389	42.5571	41.5446	43.4622	51.2408	50.8361	66.6667	77.551	57.8947	49.3286
GSPT1	5.41574	12.0946	13.3628	11.1111	55.914	20	29.7332	9.27835	0	2.35043	12.6371	17.6332	12.5701	24.9357	20.0761	8.04659	9.40171	13.0435	11.9703	15.4871	23.4109	19.9156	17.0213	25.1732	23.2425	18.3533	15.6751	11.6935	20.137	50	13.5169	19.3387	17.0514	11.2817	10.6343	13.3333	8.21125	9.52246	16.7279	19.0635	33.3333	6.12245	19.7368	15.1298
GSS	2.32558	3.98649	6.28319	5.18519	11.828	10	25.9212	17.0103	0	4.2735	9.39948	13.3298	10.6966	21.5938	19.3149	9.40533	7.69231	43.4783	7.85626	9.49209	10.6977	10.6967	8.93617	10.3926	9.03874	9.77702	10.2975	10.8065	9.58904	21.0526	9.93934	10.0701	9.04894	10.2136	10.9543	8.6758	10.0561	10.091	8.18015	15.7191	0	28.5714	18.4211	8.95255
GSTP1	39.6942	44.5946	32.9204	52.5926	77.4194	80	99.1105	91.2371	0	15.1709	95.0914	95.4867	94.3955	98.9717	96.1941	73.1075	82.906	100	31.7348	39.3006	36.2791	47.2906	34.7234	35.9507	47.6327	50.0858	54.6911	69.0323	38.9041	71.0526	41.795	45.0401	60.8187	72.1629	70.0546	68.7671	78.0611	80.4719	40.9467	75.9197	66.6667	95.9184	51.3158	64.5479
GTPBP1	5.22459	7.83784	7.9646	5.18519	10.7527	10	17.9161	9.79381	0	3.63248	13.3681	12.2015	11.9135	12.5964	12.9876	6.75843	11.1111	13.0435	3.24659	5.16236	5.11628	6.12245	5.61702	6.62048	5.66714	5.8319	5.26316	5.8871	5.47945	31.5789	3.95085	6.66333	6.27886	6.14152	5.15716	7.85388	5.51637	6.48096	5.69853	6.68896	0	6.12245	6.57895	5.95345
GUK1	31.3157	41.5541	53.8053	55.9259	89.2473	50	77.6366	79.3814	0	25.4274	70.3916	67.5413	60.2882	78.9203	78.4491	65.7138	68.3761	91.3043	40.4089	56.2032	53.4884	59.5355	48.0851	56.659	68.1492	70.3259	63.9588	64.5161	61.5068	84.2105	52.8854	61.2224	67.4977	72.0294	60.4743	71.4155	70.6638	66.9414	66.9118	65.8863	100	89.7959	68.4211	73.6795
GZMA	1.68844	1.14865	1.9469	1.85185	2.15054	10	3.43075	5.15464	0	4.48718	0.626632	1.41695	1.84147	2.05656	2.18839	92.5004	66.6667	100	2.10657	3.66361	6.82171	11.1189	1.78723	3.77213	11.9082	58.8336	85.6979	93.9516	10.411	39.4737	5.03966	26.8036	85.2262	87.9172	89.7045	90.411	94.5922	94.9403	87.4081	93.6455	100	97.9592	72.3684	89.5703
GZMH	1.65658	1.82432	1.41593	0.37037	3.22581	10	2.03304	5.15464	0	3.63248	0.78329	1.57439	1.52122	1.54242	1.85538	79.5836	32.4786	91.3043	1.92069	2.16486	1.86047	2.67417	0.510638	1.07775	1.14778	4.11664	38.1007	92.4194	1.50685	2.63158	3.6242	4.45892	50.5694	99.0654	96.9132	83.5616	96.6178	68.9881	12.2243	80.602	33.3333	95.9184	2.63158	61.9964
GZMK	0.637146	0.878378	1.15044	0	1.07527	0	1.39771	2.06186	0	1.7094	0.365535	0.682236	0.880705	0.771208	0.999049	3.01747	72.6496	0	1.38786	4.32973	10.0775	3.80014	2.55319	6.46651	7.67575	68.0961	79.7483	15.8065	6.84932	21.0526	3.85752	39.7796	79.0397	8.54473	10.3896	29.0411	3.27365	16.0887	93.1066	56.8562	66.6667	8.16327	96.0526	53.0886
HAGH	6.91303	10.0676	10.6195	10.3704	34.4086	0	24.3964	26.2887	0	1.7094	21.1488	19.6012	15.6926	29.8201	38.392	10.8699	9.40171	26.087	10.6568	10.8243	13.3333	13.9338	15.6596	14.3187	14.3472	15.0943	10.7551	12.0968	13.0137	23.6842	10.997	12.1242	10.0031	9.54606	10.6155	10.6849	10.8157	11.4269	10.8915	9.699	33.3333	22.449	15.7895	10.9669
HAMP	0.318573	0.945946	0.265487	1.48148	1.07527	10	4.7014	3.09278	0	0	2.61097	1.33823	1.31305	2.05656	1.18934	0.494089	2.5641	0	0.285006	0.0832639	0.465116	0.422238	0.425532	0.538876	0.286944	0.171527	0.228833	0.16129	0.684932	0	0.373308	0.551102	0.338566	0.133511	0.282326	0.547945	0.506421	0.454804	0.137868	1.00334	0	0	1.31579	0.268577
HBA2	1.11329	0.71048	1.10375	1.1236	0	0	3.83693	1.0989	0	2.7027	0.629921	2.10643	1.93492	1.86916	0.996933	0.794668	0	0	1.10175	2.62172	0.958466	1.9174	0	0.227273	0.646552	1.2766	1.53846	3.47072	1.06667	0	0.623624	1.05882	1.52632	1.22699	1.52589	1.1811	1.47879	1.40479	1.23558	1.75439	0	0	5.71429	1.04068
HCAR2	0	0.292113	0	0	0	0	6.14439	0	0	0	15.8231	9.5281	9.34087	3.58209	4.25904	0.0487329	0	0	0.0207771	0	0.213675	0	0	0	0	0	0	0	0	0	0.0250125	0	0	0	0.0693963	0	0	0.259471	0	0	0	0	0	0
HCAR3	0	0.0733676	0	0	0	0	5.84879	0	0	0	13.3509	8.40797	6.96364	9.94152	16.6322	0.100543	0	0	0.0136482	0	0.17762	0	0	0.08	0	0	0	0	0	0	0.0174551	0.0568828	0	0.0893655	0.0260485	0	0	0	0	0	0	0	0	0
HDLBP	7.70946	9.7973	7.61062	9.25926	70.9677	40	43.075	34.0206	0	2.99145	26.0052	32.5636	28.4067	41.1311	37.9163	8.64655	8.54701	21.7391	8.84758	9.90841	16.2791	14.2153	9.95745	12.3172	13.7733	12.1784	12.9291	8.87097	10.9589	39.4737	10.266	10.1703	9.69529	8.61148	9.39206	9.49772	8.39211	11.3417	11.443	15.3846	100	8.16327	22.3684	8.59445
HEATR9	0.0432339	0	0.12837	0	0	0	0	0	0	0.578035	0.0768049	0.0732869	0.0642123	0.3367	0.060423	0.849979	0	0	0	0	0	0	0	0	0.107991	0	0.271739	0.96432	0	0	0.0474046	0.42343	0.632661	0.722311	0.570927	0.343249	0.682731	0.535523	0.171135	1.1236	0	2.5641	0	0.40404
HEBP1	6.18031	5.74324	4.51327	3.33333	5.37634	0	49.6823	20.6186	0	5.34188	38.9556	37.969	34.7958	37.2751	37.8211	4.57032	3.4188	26.087	8.90954	8.57619	7.13178	6.96692	9.44681	8.16012	7.46055	6.17496	4.91991	3.70968	6.43836	18.4211	8.4461	5.86172	3.26254	3.93858	2.69151	3.74429	4.05137	5.59977	3.44669	6.68896	66.6667	18.3673	23.6842	3.62578
HES4	0.0365497	0.216294	0.100503	1.6	0	0	2.68139	0	0	0	1.63588	4.12874	1.07098	18.3051	45.8539	0.636347	0.869565	4.54545	0.0937333	0.193986	0	0.0866551	0.170648	0.0778816	0.14556	0	0	0	0.158228	0	0.0672721	0.16835	0	0.0744048	0.13412	0.501002	0.249792	0.966989	0.396601	0	0	0	0	0.24728
HGD	0.0851789	0	0.118343	0.473934	0	0	1.33531	0.598802	0	43.2432	0.317628	0.409836	0.204842	0.295858	0.586667	0.13624	0	0	0.167001	0.250313	0.389864	0	0.193798	0.352734	0.250417	0.220264	0	0.380228	0	0	0.384382	0.13468	0.196754	0	0.248062	0.15674	0.331325	0.176134	0.0685401	0	50	0	0	0.251256
HILPDA	2.32558	1.35135	1.68142	1.48148	4.30108	0	2.03304	1.54639	0	0	1.56658	1.39071	1.249	2.31362	2.04567	0.741133	0.854701	4.34783	0.817844	1.1657	1.55039	1.12597	1.19149	2.1555	1.14778	0.686106	0.572082	1.04839	1.78082	7.89474	1.05771	1.30261	0.554017	0.667557	0.865801	0.639269	1.04901	1.22229	0.873162	1.67224	0	4.08163	1.31579	0.984781
HIVEP3	1.46543	3.10811	3.53982	3.33333	0	10	14.7395	7.21649	0	0.641026	7.62402	12.7001	7.70216	23.3933	14.0343	9.82883	3.4188	21.7391	2.88724	6.41132	5.89147	5.55947	4.34043	5.92764	8.68006	7.7187	6.29291	10.7258	6.43836	15.7895	2.58205	5.06012	7.47922	11.8825	10.8602	10.7763	11.1955	9.92041	5.74449	11.0368	0	16.3265	2.63158	11.325
HK1	7.77318	11.6216	17.5221	11.8519	12.9032	0	44.9809	8.24742	0	57.265	24.5953	29.7822	26.8535	50.8997	54.4244	9.95236	14.5299	30.4348	11.6357	17.9017	16.8992	21.9564	12.3404	17.0131	20.5165	17.4957	15.6751	14.4355	20.6849	26.3158	12.5214	15.481	10.9572	12.0828	11.8954	11.6895	11.8105	10.8584	16.2684	20.0669	66.6667	20.4082	26.3158	12.3098
HK2	1.24243	1.82432	1.23894	0.740741	1.07527	10	15.3748	0	0	0	15.7702	13.3298	16.3651	11.5681	6.18459	0.141168	0	0	0.421314	0.333056	0.155039	0.281492	0.93617	0.307929	1.14778	0.686106	0.572082	0.0806452	0.410959	0	0.715508	0.400802	0.277008	0.133511	0.188218	0	0.0361729	0.0568505	0.551471	0.334448	0	0	1.31579	0.0447628
HNRNPA3	57.9165	61.5541	65.8407	65.9259	84.9462	50	87.4206	83.5052	0	19.0171	66.6319	69.2469	59.8239	84.3188	77.4976	64.2668	66.6667	100	56.0719	65.1124	66.5116	67.7692	61.1064	61.047	65.5667	63.2933	67.849	67.7419	65.0685	86.8421	57.8473	61.4729	62.2345	64.6862	62.6388	64.6575	66.956	68.1637	65.625	73.5786	100	97.9592	57.8947	65.8908
HNRNPD	24.8168	25.8784	32.0354	30.3704	63.4409	40	64.0407	49.4845	0	2.99145	39.0078	44.2404	38.1105	46.2725	43.0067	24.1927	30.7692	56.5217	22.3544	28.7261	34.4186	26.8121	26.8936	28.3295	27.4749	23.6707	20.8238	24.9194	29.1781	60.5263	25.3228	25.4008	24.8076	27.3031	23.546	24.3836	25.104	26.0659	24.3107	32.7759	100	63.2653	36.8421	23.9928
HNRNPF	37.8464	42.973	52.8319	42.963	70.9677	40	82.7192	46.3918	0	22.8632	55.718	59.5119	50.3763	71.2082	69.2674	42.3857	44.4444	82.6087	38.8848	51.4571	51.0078	56.9317	47.3191	47.5751	52.7977	47.3413	53.2037	57.5	54.9315	94.7368	39.6951	46.5431	44.6907	45.6609	51.0446	44.1096	46.4641	46.0489	47.3805	59.1973	100	77.551	61.8421	45.9714
HNRNPL	37.7509	41.9595	48.8496	41.8519	67.7419	30	77.6366	68.0412	0	15.3846	67.9373	69.7717	69.1914	72.7506	64.177	42.4916	47.0085	60.8696	33.6183	38.3014	45.4264	42.2238	37.9574	42.5712	40.0287	34.4768	42.5629	41.6129	41.6438	73.6842	37.3308	40.5812	38.9966	38.518	40.4856	39.1781	38.7774	43.2632	39.4301	51.1706	66.6667	65.3061	53.9474	37.0188
HNRNPM	39.5667	46.2838	54.5133	47.037	73.1183	40	76.7471	68.5567	0	7.05128	47.2585	52.7421	44.6918	65.0386	62.274	46.5149	40.1709	82.6087	48.5874	52.2065	49.6124	52.9909	49.9574	51.3472	55.165	51.801	49.3135	51.6129	56.4384	86.8421	51.9988	49.0982	48.538	49.5995	46.3768	51.4155	48.1642	50.2558	50.9651	60.2007	100	85.7143	61.8421	49.2838
HSD17B14	0.732717	0.743243	1.06195	5.18519	0	0	0	0	0	0	0.0522193	0.0262398	0.0320256	0	0.0475737	0.105876	0	0	1.12763	0.41632	0	0.351865	0.93617	0.846805	0.502152	0.51458	0.686499	0.322581	0.136986	0	1.67989	0.851703	0.615574	0.133511	0.301148	0.182648	0.0361729	0	0.597426	0.668896	0	0	0	0.626679
HSP90AB1	82.7652	88.5811	91.4159	84.8148	92.4731	80	94.9174	93.8144	0	9.40171	66.0052	77.7224	65.5564	91.7738	88.1541	62.6434	88.8889	86.9565	81.3879	83.4305	83.7209	90.4293	85.9574	86.0662	90.2439	90.223	88.3295	80.0806	82.3288	94.7368	89.5163	88.2265	83.6257	76.3017	73.9319	79.6347	66.9741	71.6885	91.7739	82.2742	100	83.6735	73.6842	82.8111
HSP90B1	44.3772	57.5676	61.2389	62.2222	100	80	91.9949	96.9072	0	7.47863	56.6057	66.8329	56.4291	77.635	70.8373	65.9432	71.7949	86.9565	46.6171	56.6195	62.0155	66.9951	57.5319	59.0454	67.7188	67.0669	71.7391	72.9839	51.9178	73.6842	52.6054	61.3226	65.928	67.8905	69.17	68.1279	68.8551	69.4144	69.2555	71.9064	100	83.6735	47.3684	71.5309
HSPA1A	1.52915	3.91892	7.43363	6.66667	7.52688	10	29.7332	8.24742	0	2.77778	30.0261	32.931	28.3747	41.1311	35.9657	6.17611	1.7094	8.69565	3.54399	9.40883	8.06202	12.1042	3.14894	4.92687	7.10187	6.68954	13.8444	16.129	15.7534	26.3158	2.2243	5.21042	6.67898	7.40988	10.766	6.48402	7.92187	7.24844	5.1011	14.3813	66.6667	16.3265	5.26316	7.02775
HSPA1B	5.28831	8.91892	10.0885	10.7407	20.4301	0	25.413	10.8247	0	3.20513	17.1802	18.604	16.189	25.964	29.4481	4.27034	5.12821	8.69565	4.21314	4.99584	8.99225	9.78184	6.29787	9.5458	10.6887	9.09091	9.0389	7.25806	9.72603	23.6842	4.6508	7.91583	7.51	5.34045	6.60644	4.74886	4.72056	5.00284	7.90441	10.7023	0	8.16327	3.94737	5.05819
HSPA5	33.0997	46.2838	46.1947	47.4074	97.8495	70	70.9022	74.7423	0	5.98291	48.3029	53.7654	44.6437	65.8098	52.1884	66.0138	64.9573	86.9565	42.5279	55.3705	54.7287	64.0394	46.9787	59.2764	64.5624	71.012	66.1327	66.7742	51.0959	57.8947	44.4237	62.1743	67.1283	69.6929	63.9187	72.6027	67.4444	69.4144	75.5055	67.2241	100	85.7143	43.4211	68.308
HSPA9	26.8238	36.0811	39.469	40	56.9892	40	65.5654	55.1546	0	3.84615	28.8251	35.0564	26.7254	44.2159	37.2027	35.7508	43.5897	78.2609	29.715	38.2182	40.7752	41.4497	35.1489	43.9569	45.6241	46.3122	44.2792	36.4516	38.3562	68.4211	33.1156	42.3347	38.5042	33.3111	33.6909	42.7397	34.8526	38.4878	43.75	40.1338	66.6667	69.3878	48.6842	37.8693
HSPB1	21.5992	23.4459	23.8938	42.963	9.67742	10	51.7154	36.5979	0	20.0855	12.4804	20.677	10.5044	46.5296	43.0067	18.6342	30.7692	47.8261	49.4052	48.2098	45.4264	50.1759	51.9149	50.8853	48.5653	36.1921	40.389	35.0806	39.3151	55.2632	58.2206	43.3868	31.3943	32.4433	30.1901	26.21	23.3858	20.921	22.1048	36.7893	100	57.1429	38.1579	29.0958
HSPE1	26.9513	35.9459	47.8761	53.7037	66.6667	50	68.615	53.0928	0	3.84615	26.9974	39.3073	25.012	57.8406	46.9077	34.798	50.4274	56.5217	29.2689	40.5495	38.7597	45.0387	37.0213	44.7267	44.9067	44.4254	50.3432	45.2419	38.6301	68.4211	36.8798	41.6333	46.2912	37.8505	37.4553	47.5799	36.8421	39.2268	41.0386	51.8395	66.6667	51.0204	50	41.8532
HSPH1	12.0421	13.5135	17.7876	10.3704	21.5054	10	28.5896	19.5876	0	1.7094	5.06527	12.149	6.67734	22.108	26.8792	7.69367	8.54701	13.0435	12.1066	13.9051	22.0155	16.3265	18.1277	24.4034	21.1621	16.8096	17.0481	15.6452	14.9315	39.4737	15.8034	19.2385	15.2047	9.9466	12.8364	12.4201	8.91662	10.5458	13.1893	17.3913	33.3333	28.5714	28.9474	10.9669
ICAM1	5.35202	9.25676	8.31858	7.40741	9.67742	0	49.5553	45.8763	0	0.854701	50.2872	31.514	23.6669	36.5039	22.9781	10.1641	41.0256	4.34783	0.743494	1.74854	2.32558	2.67417	0.680851	3.00231	3.80201	5.8319	4.91991	4.51613	3.0137	5.26316	0.79328	5.26052	5.72484	2.13618	3.23734	19.726	4.50353	15.4065	12.5919	3.67893	0	8.16327	0	7.74396
IFI27	0.254858	0.27027	0.530973	0	3.22581	0	1.14358	1.03093	0	0.854701	0.835509	1.07583	0.640512	1.02828	1.61751	0.335274	0	0	0.210657	0.999167	0.930233	1.8297	0.510638	0.692841	2.08034	5.31732	1.60183	0.483871	0.684932	0	0.513299	0.801603	0.523238	0.333778	0.489366	0.639269	0.30747	0.255827	0.643382	0.334448	0	2.04082	2.63158	0.268577
IFNG	0.987576	0.675676	1.32743	0	7.52688	0	0.127065	0.515464	0	0.213675	0	0.0262398	0.128102	0	0.0951475	13.6757	7.69231	17.3913	0.371747	0.666112	0.775194	0.914849	0.510638	1.53965	1.43472	5.31732	5.26316	10.4839	2.05479	15.7895	0.466636	2.90581	8.37181	8.14419	8.67683	23.105	12.5701	14.3832	1.74632	13.0435	0	26.5306	1.31579	6.1325
IGF2BP2	0.573431	0.675676	0.530973	0	0	0	19.8221	4.12371	0	14.9573	7.25849	9.47258	7.20576	12.5964	8.03996	1.02347	3.4188	4.34783	0.359356	0.582848	1.24031	0.774103	0.595745	0.692841	1.0043	0.171527	0.343249	0.564516	0.410959	0	0.279981	0.250501	0.523238	0.333778	0.225861	0.456621	0.343643	1.42126	0.413603	0	0	0	1.31579	0.313339
IGFBP2	0.175254	0.213523	0.0918274	0	0	0	0.918635	1.68539	0	1.07991	0.842105	0.638808	0.70596	1.06101	0.541072	0.156464	0	0	0.197187	0.180505	0	0.224888	0	0.158856	0.150602	0	0.429799	0.110132	0.150376	0	0.220938	0.107354	0.187196	0.166389	0.157409	0.506586	0.151188	0.093985	0.151899	0	0	0	1.51515	0.150075
IL17C	0.0648088	0	0	0	0	0	0	0	0	0	0.179372	0.101937	0.158428	0.507614	0	0.46523	1.1236	0	0	0	0	0	0	0.33389	0.291545	0	0.566572	0.495868	0.253165	0	0.0562905	0	0.185414	0.612745	0.598802	0.364964	0.45623	0.518941	0.752688	0.662252	0	0	0	0.447094
IL18BP	1.59286	4.86486	7.34513	6.2963	0	0	22.3634	15.4639	0	0.42735	6.42298	10.5222	4.38751	24.9357	16.8411	4.72913	0.854701	0	3.80421	3.99667	4.34109	5.41872	4.25532	4.54196	5.02152	4.63122	6.97941	9.91935	3.56164	0	3.35978	3.90782	6.55586	8.61148	8.20629	5.84475	8.59107	4.74702	4.96324	8.3612	0	6.12245	5.26316	6.17726
IL4I1	0.0955718	0.135135	0.176991	0	1.07527	0	8.38628	1.54639	0	0.42735	4.43864	5.37917	1.90552	6.16967	1.61751	0.688195	0.854701	0	0.123916	1.91507	2.48062	3.09641	0.510638	2.6174	8.68006	6.68954	3.31808	0.645161	0.547945	2.63158	0.342199	4.15832	1.20037	0.0667557	0.244683	2.73973	0.325556	0.795907	18.1985	0.334448	0	2.04082	0	2.10385
INSR	4.65116	3.64865	4.60177	5.55556	8.60215	0	18.5515	11.3402	0	1.28205	15.0914	14.878	15.2442	17.4807	14.1294	2.73513	1.7094	8.69565	3.09789	3.24729	5.73643	3.23716	4	3.84911	3.29986	2.74443	3.43249	4.27419	4.52055	5.26316	3.46866	3.65731	3.20098	3.53805	3.31263	2.83105	3.00235	2.89937	2.75735	4.68227	0	4.08163	6.57895	2.55148
ITGA2B	0.191144	0.337838	0.619469	0	0	0	2.5413	6.18557	0	89.3162	2.14099	1.52191	1.31305	2.31362	1.90295	0.899947	1.7094	0	0.594796	0.582848	0.620155	0.281492	0.93617	0.538876	0.789096	0.857633	1.14416	0.322581	0.684932	0	0.715508	0.801603	0.523238	0.667557	0.545831	0.730594	0.86815	0.881182	0.689338	0	0	0	0	0.895255
ITIH1	0	0.454545	0.540541	0	4.54545	0	0	0	0	0	0.7109	0.2457	0.520532	0	0.429799	0	0	0	0.084674	0.520833	0	0	0	0.280112	0	0	0	0	0.671141	0	0	0	0.26178	0	0	0	0	0.247525	0	0	0	0	0	0
ITSN1	0.223001	0.472973	0.353982	0.740741	0	0	4.06607	1.54639	0	3.63248	5.79634	5.5366	5.39632	6.94087	8.08754	0.35292	0.854701	0	0.446097	0.666112	0.310078	0.492611	0.595745	0.692841	1.0043	0.51458	0.114416	0.322581	0.136986	0	0.419972	0.400802	0.307787	0.400534	0.527009	0.639269	0.524507	0.341103	0.505515	0.668896	0	2.04082	1.31579	0.760967
JAG2	0	0	0	0	0	0	0	0	0	0	0	0	0.132979	0	1.25786	0.17452	0	0	0.1287	0	1.31579	0.680272	0	0	0	0	0.526316	0	0	0	0	0	0.145773	0	0.098912	0	0.377003	0.19802	0	0	0	0	0	0
JAZF1	26.2823	20.2703	13.1858	36.6667	5.37634	0	20.0762	21.134	0	1.7094	20.5222	17.9743	16.3171	17.2237	26.4986	26.6808	22.2222	26.087	5.08055	9.32556	9.14729	11.5412	5.87234	7.69823	9.18221	6.68954	8.23799	15.6452	15.3425	10.5263	3.07979	6.81363	10.5571	19.5594	20.7416	21.2785	29.083	24.332	6.20404	14.3813	33.3333	28.5714	9.21053	13.9212
JMJD6	6.3396	9.32432	13.5398	15.9259	27.957	0	41.0419	22.1649	0	1.49573	32.2193	24.8754	25.9568	26.7352	21.0752	24.8103	29.9145	26.087	6.05948	11.0741	13.9535	12.9486	9.19149	12.7791	15.495	18.5249	17.1625	16.9355	12.1918	15.7895	8.13501	18.4369	23.2071	17.9573	18.4453	31.0502	19.3887	25.9522	22.3805	20.0669	33.3333	20.4082	26.3158	21.0833
JUN	80.8219	72.5676	71.9469	84.4444	83.871	70	64.5489	42.7835	0	10.8974	78.0157	55.366	61.6813	49.6144	34.5861	72.331	80.3419	91.3043	55.6134	58.7011	66.9767	63.5468	95.6596	91.7629	94.835	93.3105	57.3227	49.1935	63.5616	60.5263	61.2381	82.7655	71.068	56.2083	48.0331	93.79	58.4192	72.3991	80.5147	53.8462	33.3333	81.6327	60.5263	78.3348
JUND	38.611	43.4459	37.1681	51.4815	35.4839	20	64.9301	56.701	0	4.05983	80.5744	66.413	64.3715	69.9229	53.2826	35.3626	46.1538	34.7826	18.4758	23.1474	31.7829	27.727	33.1064	42.9561	41.033	41.8525	24.0275	18.5484	30.9589	28.9474	18.121	34.9198	32.687	20.227	18.163	44.5662	23.856	35.9295	35.4779	18.3946	33.3333	38.7755	23.6842	33.0797
KAT6A	21.3762	23.3108	26.7257	23.3333	30.1075	10	33.9263	28.866	0	26.9231	25.5352	26.7121	25.4123	28.7918	31.8744	20.3812	23.0769	21.7391	22.0322	23.0641	40.155	26.1787	27.234	32.6405	27.977	24.3568	25.4005	23.871	28.0822	47.3684	22.243	26.503	23.2379	18.7583	22.0215	21.0959	19.6961	21.4611	20.1287	26.7559	33.3333	22.449	38.1579	20.0985
KCP	0.414145	1.48649	1.41593	1.85185	4.30108	0	1.39771	1.03093	0	0	1.04439	0.708475	0.784628	0.257069	0.38059	0.229398	0	0	0.384139	0.499584	0.155039	0.422238	0.170213	0.615858	0.502152	0	0.572082	0.241935	0.547945	2.63158	0.419972	0.450902	0.492459	0.867824	0.677583	0.639269	0.669199	0.312678	0.505515	0.334448	0	2.04082	0	0.581916
KIF19	0.0637146	0.472973	0.176991	0.740741	5.37634	0	0.25413	0.515464	0	0.213675	0.522193	0.393597	0.51241	0.257069	0.237869	2.38221	0	4.34783	0.260223	0.582848	1.08527	1.12597	0.170213	0.692841	1.21951	1.02916	2.97483	8.54839	1.09589	0	0.419972	1.002	3.44721	11.215	7.50988	4.84018	2.94809	1.81922	0.321691	7.02341	0	4.08163	0	5.86392
KIR2DL3	0.0955718	0.0675676	0.0884956	0	1.07527	0	0.508259	0	0	0.42735	0.156658	0.157439	0.160128	0.514139	0.0475737	42.6504	8.54701	52.1739	0.185874	0.166528	0.310078	0.211119	0.170213	0.0769823	0.071736	0.343053	1.02975	6.6129	0.684932	0	0.419972	0.450902	2.86242	7.47664	11.2742	25.9361	44.6193	40.4491	0.459559	4.01338	0	67.3469	0	10.7878
KIR2DL4	0	0.0675676	0	0	0	0	0	0	0	0.213675	0.156658	0.0787195	0.128102	0.257069	0.333016	8.09952	37.6068	17.3913	0.0123916	0	0	0.070373	0	0	0.071736	0	0	0.645161	0	0	0.0466636	0	0.338566	0.667557	0.357613	3.0137	3.36408	10.6026	0	0.334448	0	4.08163	0	0.268577
KLC3	0.315457	1.06762	0.367309	0.384615	0	0	1.9685	1.68539	0	0.431965	1.26316	1.17115	1.16565	1.06101	0.934579	0.449834	2.15054	0	0.262916	0.722022	0.490196	0.374813	0.440529	0.794281	0.225904	0.18622	0.286533	0.330396	0.902256	2.77778	0.3569	0.536769	0.44927	0.249584	0.157409	0.303951	0.345572	0.407268	0.556962	0	0	0	3.0303	0.4002
KLF11	2.23001	3.31081	4.42478	1.48148	2.15054	0	11.69	3.60825	0	2.35043	13.0026	14.7205	10.5524	22.8792	22.6451	3.08805	0.854701	8.69565	0.94176	0.999167	1.08527	2.74455	1.78723	2.54042	3.01291	2.74443	1.14416	2.74194	2.46575	2.63158	0.839944	2.40481	1.20037	1.26836	2.05157	3.10502	2.29698	3.32575	2.89522	0.668896	0	4.08163	0	2.46195
KLF4	9.07932	3.58108	1.68142	2.59259	1.07527	0	68.9962	11.3402	0	0.42735	69.5039	63.4479	54.2194	64.2674	55.0904	0.705841	2.5641	4.34783	0.260223	0.41632	0.465116	0.562984	0.851064	2.00154	0.860832	0.51458	0.228833	0	0.136986	2.63158	0.342199	0.901804	0.307787	0.133511	0.244683	0.730594	0.343643	0.938033	0.137868	1.00334	0	2.04082	2.63158	0.0895255
KLRC2	0.0637146	0.135135	0.0884956	0	1.07527	0	0.127065	0	0	0.42735	0.0522193	0.0787195	0.0800641	0	0.190295	13.0051	28.2051	13.0435	0.0495663	0.0832639	0.155039	0	0	0.0769823	0.071736	0.343053	0.457666	2.41935	0.136986	0	2.03764	2.15431	3.63189	4.6729	8.62037	16.5297	35.2324	14.0136	0.413603	3.34448	0	30.6122	0	1.74575
KLRC3	0.0637146	0	0.0884956	0	0	0	0	0	0	0.42735	0.0522193	0.0262398	0.0480384	0	0.0475737	5.99965	11.9658	4.34783	0.0619579	0	0	0	0.170213	0	0	0	0.572082	1.45161	0.136986	0	1.15103	1.1523	1.96984	3.60481	7.62281	7.21461	18.1407	6.87891	0.229779	2.67559	0	22.449	0	0.537153
KLRD1	3.59987	3.78378	4.24779	3.7037	5.37634	10	8.00508	8.24742	0	2.5641	7.36292	7.05851	6.72538	6.6838	5.75642	82.601	82.0513	86.9565	3.39529	3.99667	4.03101	2.67417	2.55319	3.69515	3.01291	4.28816	13.9588	28.1452	3.83562	5.26316	5.5063	9.71944	35.7956	51.5354	66.8172	71.0502	83.7765	86.9244	19.5772	38.1271	0	81.6327	2.63158	73.2319
KRT1	0	0	0	0	0	0	0	0	0	0	0	0	0	2.38095	0	0	0	0	0.396825	3.84615	2	6.66667	1.45985	3.93258	11.6883	0	0	0	0	0	0.263852	1.12994	0.5	0	0	0	0	0	0	0	0	0	0	0
KRT4	0	0	0	0	0	0	0	0	0	0	0	0	0	0	0	0	0	0	0	0	0	0	0	0	0	0	0	0	0	0	0	0	0	0	0	0	0	0	0	0	0	0	0	0
KYNU	15.5782	22.973	37.6991	24.8148	26.8817	10	53.8755	37.1134	0	2.13675	42.2977	36.7882	34.5556	48.329	53.2826	3.54685	3.4188	17.3913	2.8005	3.24729	4.34109	3.94089	2.29787	4.08006	4.30416	3.77358	3.89016	4.35484	4.38356	10.5263	3.00202	4.25852	2.95476	2.06943	4.02786	3.56164	3.00235	3.58158	3.125	3.67893	0	2.04082	3.94737	2.73053
L3MBTL4	3.88659	2.02703	1.06195	2.59259	2.15054	0	2.66836	0.515464	0	0.213675	1.30548	2.09919	1.21697	2.31362	1.23692	2.84101	2.5641	0	0.297398	0.41632	0.930233	0.140746	0.595745	0.692841	0.35868	1.02916	1.14416	0.564516	0	0	0.451081	0.400802	0.523238	0.333778	0.602296	1.55251	1.53735	4.20694	0.413603	0.334448	0	6.12245	1.31579	1.16383
LAG3	0	0.0675676	0	0.37037	0	0	0.635324	1.03093	0	0.641026	0.104439	0.183679	0.11209	0	0.237869	4.2174	1.7094	8.69565	0.681537	2.83097	2.32558	1.8297	1.3617	2.07852	3.37159	9.60549	11.6705	13.0645	4.10959	13.1579	1.04215	8.56713	21.9144	23.0975	18.2571	20.6393	17.58	2.16032	23.3915	20.4013	33.3333	22.449	7.89474	28.6929
LAMP1	14.4632	18.3784	19.7345	26.2963	30.1075	10	20.0762	48.4536	0	16.453	29.765	31.1729	30.056	35.2185	39.1056	32.9628	30.7692	47.8261	20.5081	23.8968	25.7364	24.1379	22.4681	22.8637	23.3142	24.5283	23.341	27.2581	21.6438	44.7368	21.2319	20.2405	23.4226	29.506	26.1246	33.3333	32.3024	33.826	22.886	31.4381	33.3333	53.0612	27.6316	29.812
LDHD	0	0	0	0	0	0	0.544218	0	0	0.219298	1.05597	1.37392	1.40916	2.41287	3.24544	0	0	0	0.0478622	0.112867	0	0	0	0	0	0	0	0	0.170648	0	0.0196155	0	0	0	0.0521785	0.146413	0	0.0394011	0	0	0	0	0	0
LGALS3	0.509716	1.48649	9.20354	1.48148	65.5914	30	88.8183	1.03093	0	9.82906	92.9504	90.5274	86.6133	95.6298	88.2493	6.68784	3.4188	13.0435	0.570012	6.07827	6.04651	28.4307	1.44681	3.69515	24.5337	21.0978	12.357	5.96774	35.4795	52.6316	1.86654	14.4289	6.49431	5.20694	6.70055	10.7763	19.1174	5.59977	19.1176	15.7191	66.6667	30.6122	60.5263	4.78962
LGALS4	0.368732	0.296077	0.483092	0	0	0	0	0.621118	0	0	0.583658	0.497512	0.56158	0.630915	0.358938	0.313102	0	0	0.154364	0.283019	0	0.243902	0.707786	0.194363	0.26178	0.21097	0.245098	0	0	0	0.326679	0.299043	0.214592	0.234926	0.172154	0.109769	0.355282	0.372503	0.167598	0	0	0	1.47059	0.0540833
LIF	0	0	0	0	0	0	3.07692	0	0	0	3.49127	1.73502	2.93454	2.04082	0	0.21645	0	0	0	0	0	0	0	0	0.323625	0	0	0	1.28205	0	0	0.280112	0	0	0	0	0	0	0	0	0	0	0	0
LILRB1	12.8703	15.5405	17.1681	26.2963	25.8065	0	29.7332	38.6598	0	1.49573	30.6527	40.8554	28.8391	69.6658	77.2598	8.55832	0.854701	17.3913	0.198265	0.249792	0	0	0.255319	0.153965	0.286944	0.343053	1.373	9.51613	0.273973	0	0.513299	0.501002	3.53955	17.0895	21.2121	8.94977	19.7142	5.37237	0.78125	6.02007	0	16.3265	0	4.25246
LILRB4	0.860147	0.743243	1.32743	1.11111	21.5054	40	62.5159	71.6495	0	0.213675	33.6815	40.3569	28.3907	57.5835	43.4348	0.529381	0	0	0.644362	0.582848	2.0155	0.492611	0.851064	0.538876	0.573888	0.857633	0.915332	0.564516	0.547945	5.26316	0.559963	1.002	0.369344	0.333778	0.583474	0.821918	0.397902	0.568505	0.551471	0	0	2.04082	0	0.268577
LILRB5	0.254858	0.27027	0.265487	0.37037	1.07527	0	2.79543	1.03093	0	0	2.7154	3.25374	2.17774	3.3419	4.23406	0.211752	0.854701	0	0.111524	0	0.310078	0.281492	0.255319	0.153965	0.215208	0.171527	0.114416	0.241935	0.410959	0	0.124436	0.150301	0.24623	0.133511	0.150574	0.365297	0.198951	0.198977	0	0	0	0	0	0.268577
LINGO2	0	0	0.0934579	0	0	0	0	0	0	0	0.0615006	0	0.0355619	0	0	3.53048	0.917431	0	0	0	0	0	0	0	0	0	0	0.577558	0	0	0.0165289	0.0549753	0.0655953	0.20436	0.292113	1.70455	2.11524	3.5942	0.0971345	0	0	2.08333	0	0.0931966
LRP1	0.70086	0.945946	1.23894	0	0	0	40.0254	1.54639	0	0.641026	61.1488	63.8678	62.3219	62.2108	44.2436	0.317628	0	0	1.01611	0.582848	2.17054	0.492611	1.3617	1.69361	1.43472	0.857633	0.457666	0.645161	0.684932	0	0.79328	1.45291	0.70791	0.934579	0.63994	0.913242	0.56068	0.454804	1.01103	1.00334	0	2.04082	0	0.716204
LYAR	4.71488	5.27027	5.30973	4.81481	5.37634	10	17.9161	7.73196	0	3.20513	13.8381	15.8489	12.8102	23.3933	19.3149	37.5154	11.1111	43.4783	5.4399	12.2398	17.8295	20.2674	8.25532	12.7791	30.4878	71.3551	68.7643	62.5806	15.0685	47.3684	10.9504	46.493	67.313	54.0053	56.2206	57.9909	47.6397	40.0796	74.2188	64.8829	66.6667	53.0612	72.3684	72.4709
MAFB	0.382287	0.608108	0.707965	1.11111	2.15054	0	28.4625	1.54639	0	1.7094	70.6005	69.037	57.5981	84.8329	82.5404	0.705841	0	0	0.433705	0.333056	0.465116	0.562984	0.170213	0.461894	0.430416	0.171527	0.457666	0.403226	0.547945	0	0.591072	0.551102	0.492459	0.600801	0.395257	1.18721	0.524507	0.710631	0.413603	1.33779	0	0	2.63158	0.537153
MAFF	3.56802	3.17568	3.80531	2.96296	13.9785	20	30.1144	4.12371	0	1.28205	19.2689	14.878	11.6573	12.3393	7.99239	31.4452	65.812	30.4348	2.5031	4.24646	5.42636	5.48909	4.68085	6.23557	7.89096	12.693	8.3524	8.14516	2.87671	13.1579	3.95085	9.76954	11.6036	8.34446	6.30529	34.5205	14.8309	37.8908	22.9779	10.0334	0	24.4898	5.26316	19.427
MAP4	14.1765	19.4595	26.7257	18.1481	32.2581	30	32.5286	28.3505	0	1.49573	13.9948	19.1813	12.8903	29.563	35.49	18.8636	22.2222	26.087	8.99628	17.9017	24.186	24.6305	12.0851	19.3995	23.0273	19.8971	21.167	25	27.3973	28.9474	10.1882	18.5872	18.9597	18.8251	22.0967	22.1005	20.3111	19.1018	15.5331	31.1037	33.3333	24.4898	17.1053	16.1146
MAPK7	2.8353	4.52703	6.54867	7.03704	3.22581	0	10.2922	2.57732	0	0.213675	16.5535	16.5049	13.0184	29.8201	29.4957	6.29963	1.7094	13.0435	2.16853	3.08077	4.65116	3.09641	2.6383	3.61817	3.73027	3.25901	3.77574	4.51613	3.28767	7.89474	1.8821	3.00601	3.87812	5.40721	4.31018	5.38813	5.53445	5.71347	3.40074	3.67893	0	2.04082	2.63158	3.62578
MBNL3	6.84932	7.43243	7.78761	7.40741	6.45161	10	9.4028	8.24742	0	4.48718	4.28198	5.6678	4.72378	8.99743	9.56232	4.81736	2.5641	13.0435	2.40397	2.74771	4.49612	3.51865	1.44681	3.00231	3.73027	3.77358	4.69108	5.96774	2.73973	5.26316	3.23534	2.90581	4.7707	4.0721	4.6678	4.84018	4.57587	5.14497	3.49265	6.02007	0	18.3673	3.94737	4.34199
MCOLN1	2.26187	2.5	2.38938	3.7037	9.67742	0	17.4079	14.433	0	0.854701	20.3655	21.4117	17.6301	31.8766	40.2474	4.90559	3.4188	8.69565	2.54027	2.49792	3.87597	3.87051	2.55319	4.00308	3.80201	2.22985	2.86041	3.14516	3.9726	10.5263	2.75315	2.65531	3.3241	4.6729	4.17843	4.29224	4.52161	5.11654	2.43566	4.68227	66.6667	14.2857	9.21053	4.11817
MED15	10.8315	15.2703	16.7257	16.2963	18.2796	10	36.0864	31.4433	0	4.48718	23.1332	24.1144	20.7366	30.3342	35.7755	25.6397	29.9145	47.8261	19.0954	27.7269	29.3023	26.1787	22.8936	27.4827	25.4663	21.9554	22.8833	27.5	38.4932	60.5263	22.5541	25.7014	27.3623	33.1776	30.8677	29.6804	31.1449	26.9756	14.2923	37.1237	33.3333	51.0204	44.7368	23.2319
METRNL	0.732717	1.28378	1.59292	11.4815	2.15054	0	33.1639	7.21649	0	1.7094	33.5248	28.1029	25.2522	39.5887	34.3958	29.0983	28.2051	17.3913	0.198265	0.582848	0.620155	1.12597	0.170213	0.769823	2.29555	4.11664	4.69108	7.5	1.23288	0	0.871053	4.40882	9.44906	12.6836	10.239	25.2968	19.6781	27.8852	13.4191	6.68896	0	8.16327	0	15.3089
MGLL	0.127429	0.675676	4.95575	1.48148	24.7312	0	9.14867	24.7423	0	67.5214	3.39426	6.69116	1.90552	19.5373	20.4567	0.335274	1.7094	4.34783	0.272615	0.333056	0.775194	1.8297	0.255319	0.769823	1.43472	0.686106	0.800915	0.645161	0.958904	0	0.357754	1.30261	0.307787	0.133511	0.338792	0.456621	0.415988	0.568505	0.735294	0.334448	0	2.04082	0	0.447628
MICAL2	0.477859	0.405405	0.353982	0.37037	1.07527	0	23.2529	3.09278	0	0.42735	17.4413	18.6828	17.486	13.6247	3.75833	4.4468	7.69231	21.7391	0.656753	2.74771	3.87597	2.74455	1.10638	1.77059	4.94978	3.77358	7.09382	3.79032	4.79452	5.26316	0.995489	2.75551	6.43275	3.60481	3.78317	7.12329	2.96618	5.6282	10.0643	7.02341	0	8.16327	6.57895	9.71352
MIER2	2.35744	3.17568	4.15929	2.22222	3.22581	10	17.9161	5.15464	0	0.42735	8.82507	9.83994	8.26261	11.054	10.942	2.34692	5.12821	0	2.56506	3.58035	2.48062	3.3779	3.23404	3.77213	3.87374	2.91595	3.31808	3.06452	2.60274	7.89474	2.23985	3.10621	2.80086	2.33645	2.18332	3.10502	2.1342	3.01308	2.80331	5.68562	0	8.16327	2.63158	2.41719
MITF	0.127429	0.337838	0.353982	0	0	0	6.4803	3.60825	0	14.5299	7.36292	7.26843	5.46037	7.96915	4.23406	0.211752	0.854701	0	0.0743494	0.0832639	0.155039	0.070373	0.0851064	0.153965	0.143472	0.171527	0.114416	0.241935	0.136986	0	0.0933271	0.1002	0.0923361	0.133511	0.131752	0.0913242	0.162778	0.284252	0.0459559	0.334448	0	0	0	0.179051
MMP14	0.0571102	0.127389	0	0.662252	0	0	0.341297	0	0	0	1.61603	2.11245	1.24792	2.13415	0.0669792	0.138937	0	0	0.0801925	0	0	0.12837	0	0.130039	0	0	0.2079	0	0	0	0.0982318	0.097561	0	0	0.0362188	0	0	0	0	0	0	0	0	0
MPIG6B	0.860147	1.14865	1.41593	1.85185	4.30108	10	4.57433	10.3093	0	98.0769	3.18538	3.72606	2.56205	3.08483	3.66318	2.17046	2.5641	8.69565	1.12763	0.915903	1.24031	1.05559	0.765957	0.692841	1.21951	1.37221	1.48741	1.53226	0.821918	0	1.64878	0.901804	0.677131	0.934579	0.696405	1.91781	1.57352	2.98465	0.919118	1.00334	33.3333	4.08163	0	0.80573
MPP1	1.84772	2.56757	2.74336	3.33333	3.22581	0	40.7878	18.0412	0	95.0855	41.0966	37.7066	38.5749	42.9306	49.1912	3.74096	8.54701	8.69565	5.67534	2.83097	3.72093	1.47783	4.93617	3.38722	2.51076	3.08748	3.54691	2.66129	2.19178	10.5263	4.35527	2.45491	2.92398	2.60347	2.69151	3.19635	3.4726	4.51961	2.7114	5.68562	66.6667	22.449	36.8421	1.38765
MRPL55	10.4173	14.7973	18.8496	21.8519	48.3871	50	40.4066	37.1134	0	2.35043	24.2298	24.1406	19.6477	30.5913	29.6384	15.9344	18.8034	52.1739	14.1884	19.234	15.969	20.4082	15.4043	19.3226	17.2884	15.6089	18.8787	16.8548	19.3151	42.1053	16.1456	16.6333	15.4509	17.3565	15.9232	15.0685	17.146	17.5952	17.1875	20.0669	33.3333	32.6531	30.2632	16.9651
MT1E	0.191144	0.27027	2.12389	4.81481	5.37634	0	4.95553	0	0	0.854701	5.90078	4.35581	6.02082	4.62725	13.0352	1.46462	0.854701	0	1.89591	7.32723	5.89147	5.06685	2.46809	5.61971	2.22382	4.11664	9.26773	14.1129	16.8493	47.3684	2.41095	6.61323	10.8341	14.6195	13.8905	6.30137	5.93236	1.02331	5.00919	26.4214	100	8.16327	48.6842	8.23635
MT1G	0.124069	0	0	0	0	0	2.66667	0	0	0	0	0.531915	2.85171	0	3.09278	0.0702741	0	0	0.0671817	0.45977	0	0	0.442478	0	0	0.657895	0.325733	0	0.471698	14.2857	0.13181	0.17301	0.0901713	0.13369	0	0	0.0471032	0	0	0	50	0	4	0.11919
MT1X	1.14686	2.97297	4.60177	9.62963	20.4301	30	22.8717	10.3093	0	2.13675	23.6554	21.1231	25.7326	20.0514	10.5138	10.3935	2.5641	13.0435	14.461	24.1465	18.9147	21.5341	15.9149	17.475	13.5581	13.8937	20.3661	27.0968	27.6712	52.6316	17.1877	16.3828	20.3755	22.3632	19.4993	14.0639	16.6034	9.26663	17.9228	30.7692	100	14.2857	64.4737	17.7708
MT2A	3.34501	9.25676	11.3274	14.8148	26.8817	20	57.8145	9.27835	0	4.48718	56.2402	64.8124	55.2122	77.1208	84.2055	37.7978	26.4957	86.9565	23.4201	37.0525	36.8992	32.3012	28.5106	36.9515	28.7661	34.1338	50.5721	57.5806	53.5616	73.6842	34.0488	37.3747	46.3835	47.9306	50.8564	39.3607	47.9291	38.2319	46.2316	66.2207	100	83.6735	89.4737	46.0609
MUC21	0.0664452	0.16129	0.403226	1.04167	3.44828	0	0.421941	1.06383	0	0	0.961538	0.567537	0.686553	0.716846	0.511945	0.184502	0	0	0.0350385	0	0.3125	0	0	0.373134	0	0.546448	0.244499	0	0.298507	0	0.262123	0	0	0	0.155642	0.309598	0	0.217234	0.224719	0.666667	0	0	0	0.520833
MXI1	5.51131	4.39189	2.83186	4.07407	2.15054	10	3.17662	3.60825	0	0.641026	7.67624	7.16347	7.33387	6.16967	8.08754	1.64108	1.7094	8.69565	6.30731	6.74438	8.21705	5.27797	7.31915	8.85296	9.25395	8.23328	5.49199	5	3.56164	2.63158	3.7953	5.61122	4.06279	3.33778	3.93375	5.38813	2.26081	2.01819	6.20404	3.67893	0	0	2.63158	4.16294
MYO19	3.2813	5	5.9292	7.40741	7.52688	0	7.75095	6.18557	0	2.35043	4.28198	4.74941	3.93915	8.22622	5.75642	4.41151	4.2735	13.0435	3.5316	3.33056	4.34109	5.34835	3.65957	5.2348	4.73458	3.08748	5.26316	5.40323	5.06849	23.6842	4.46415	3.95792	4.00123	3.53805	4.53604	3.92694	4.70248	3.58158	4.73346	6.02007	0	24.4898	10.5263	4.43151
MYO1G	24.6575	29.2568	45.1327	35.5556	49.4624	20	52.986	19.0722	0	3.4188	55.718	54.7363	52.458	70.437	85.6803	47.8031	26.4957	65.2174	15.539	34.388	36.5891	46.1647	20.0851	28.7144	43.0416	35.163	40.9611	56.9355	52.1918	84.2105	19.5209	31.6132	40.8126	56.5421	54.3949	50.9589	54.8924	48.3229	31.1581	55.1839	100	77.551	56.5789	43.2856
NAPB	1.72029	2.16216	2.83186	3.7037	6.45161	0	6.73443	5.15464	0	1.7094	1.98433	2.8339	3.2506	3.85604	4.32921	3.31745	6.83761	0	2.30483	3.08077	4.03101	2.88529	2.55319	2.46343	1.50646	2.22985	4.34783	4.1129	4.24658	7.89474	2.72204	2.55511	2.95476	4.80641	5.17598	4.84018	3.88859	3.35418	2.25184	3.34448	0	14.2857	6.57895	2.19338
NCKIPSD	1.05129	2.36486	3.53982	2.96296	5.37634	0	6.98856	10.8247	0	13.2479	1.72324	3.41118	2.48199	2.57069	3.47288	1.12935	0	0	2.3544	2.49792	1.70543	2.11119	3.06383	2.30947	2.43902	3.43053	1.02975	1.53226	2.60274	5.26316	2.55094	2.50501	1.60049	1.60214	1.39281	1.82648	1.0671	1.42126	1.33272	4.68227	33.3333	4.08163	7.89474	1.47717
NDRG1	4.26888	6.08108	4.69027	5.55556	10.7527	10	32.4015	30.4124	0	1.06838	24.9086	21.1755	19.968	22.8792	16.4129	5.20558	4.2735	8.69565	5.01859	9.99167	12.8682	11.6819	6.7234	10.0847	13.7733	14.0652	11.3272	11.6129	14.3836	15.7895	4.32416	7.86573	8.83349	8.81175	10.0696	8.85845	7.21649	4.80387	9.55882	10.7023	66.6667	2.04082	10.5263	7.16204
NDUFAF3	13.8579	19.3243	27.7876	27.4074	63.4409	60	56.5438	55.1546	0	54.9145	38.4856	43.1645	34.1393	59.126	56.3273	20.6988	29.0598	65.2174	17.7819	22.8143	22.3256	27.2343	20.5106	19.0916	25.3228	25.3859	27.5744	25.5645	23.6986	60.5263	20.6875	21.3928	23.2379	19.2256	21.7768	23.4703	22.7889	24.73	26.2408	31.4381	66.6667	51.0204	39.4737	22.9185
NFIL3	0.254858	0.27027	1.32743	0	4.30108	0	10.4193	1.03093	0	0.213675	20.3655	13.4086	17.3579	10.2828	7.84967	3.5645	0.854701	8.69565	0.185874	0.249792	0.155039	0.211119	0.255319	0.384911	0.430416	0.857633	1.02975	1.37097	0.547945	0	0.342199	0.801603	0.95414	1.33511	1.52456	2.73973	2.5321	2.98465	1.70037	2.67559	33.3333	2.04082	1.31579	1.43241
NKG7	7.4546	9.12162	8.14159	15.1852	5.37634	50	31.0038	25.7732	0	9.18803	7.78068	14.0645	12.7302	26.2211	27.9258	99.5236	100	100	8.15366	8.0766	7.13178	11.1893	4	5.38876	9.03874	34.9914	76.087	99.2742	9.0411	31.5789	14.4346	38.7275	96.6143	100	99.8306	99.9087	99.9819	99.9147	97.932	99.3311	66.6667	100	56.5789	99.9105
NLRP3	0.159286	0.405405	0.353982	0	1.07527	0	41.8043	3.60825	0	0.641026	61.8799	42.7972	40.9768	35.7326	17.0314	0.617611	0	8.69565	0.359356	0.749376	1.55039	1.05559	0.510638	1.3087	1.43472	1.54374	1.48741	0.483871	0.547945	0	0.466636	1.65331	0.800246	0.333778	0.263505	0.639269	0.25321	0.909608	0.827206	0.334448	0	0	0	0.537153
NNMT	0	0	1.49254	0	0	0	0	0	0	0	1.45985	0.46729	0.347222	0	1.20482	1.88679	0	0	0	0	0	0	0	0	0	0	0	0	2.5641	0	0.23753	0	0	0	0	0	0.952381	0	0	0	0	0	0	0
NPC2	44.409	48.1757	41.0619	41.8519	78.4946	40	93.6468	96.9072	0	20.2991	94.9347	94.8832	88.9191	98.9717	97.3359	24.7044	28.2051	56.5217	26.8897	33.8052	30.6977	37.5792	29.1915	30.408	36.4419	31.2178	25.7437	24.7581	28.3562	55.2632	25.0583	25	19.6984	16.2216	19.9134	25.6621	28.4681	27.4019	21.1857	23.7458	0	53.0612	17.1053	22.1576
NPRL3	10.7678	10.473	15.3097	7.77778	15.0538	10	22.9987	19.5876	0	27.9915	6.99739	8.6329	6.45316	10.7969	10.1808	16.7284	11.9658	26.087	11.2515	11.4072	9.92248	12.5968	11.0638	11.2394	11.9799	10.1201	9.0389	14.2742	11.5068	28.9474	13.8902	8.96794	10.5879	13.7517	13.6646	12.4201	17.164	17.1688	11.0294	15.3846	33.3333	16.3265	10.5263	10.7431
NR1H3	0.955718	0.608108	0.79646	0.37037	5.37634	0	4.82846	1.54639	0	0.213675	1.8799	4.22461	2.17774	12.3393	4.09134	1.83519	4.2735	4.34783	0.842627	0.915903	1.08527	1.33709	0.680851	0.769823	1.36298	0.51458	1.25858	0.725806	1.78082	2.63158	0.699953	1.1022	0.70791	0.734312	0.978731	1.82648	0.86815	2.38772	0.78125	2.00669	0	4.08163	5.26316	0.581916
NR1I3	1.26183	1.13879	0.550964	0.384615	0	0	1.44357	1.1236	0	0	1.84211	1.30423	1.37908	1.06101	0.934579	0.215138	0	0	0.276062	0.180505	0.163399	0.29985	0.264317	0.476569	0.451807	0.18622	0	0.330396	0.451128	0	0.237933	0.107354	0.224635	0.0831947	0.202384	0.101317	0.0863931	0.313283	0.151899	0.436681	0	0	0	0.250125
NRP2	1.05152	0.854093	0.183655	3.46154	0	0	2.09974	0.561798	0	0.647948	1.05263	3.11419	1.34625	3.18302	0.836203	0.039116	0	0	0.170895	0.0902527	0.816993	0.224888	0.176211	0.158856	0.0753012	0.18622	0	0	0.150376	0	0.152957	0.214707	0.0748783	0.0831947	0.112435	0	0.0647948	0.0313283	0.101266	0	0	0	1.51515	0
NRROS	10.8952	28.4459	26.5487	49.6296	13.9785	10	70.1398	19.5876	0	9.18803	32.2715	42.9284	28.5028	55.527	40.9134	12.3346	9.40171	26.087	2.47831	6.82764	5.73643	6.05208	3.82979	4.38799	5.16499	2.5729	5.94966	10.4032	8.35616	23.6842	1.04215	3.05611	3.41644	5.40721	8.31922	7.30594	11.1413	11.8818	2.11397	11.0368	33.3333	26.5306	14.4737	6.58013
NUDC	23.1284	23.5811	33.0088	26.6667	50.5376	40	56.4168	41.7526	0	7.69231	28.4595	33.0884	26.5492	42.6735	41.5319	25.1279	26.4957	43.4783	23.0235	30.4746	27.5969	30.4715	26.8936	27.3287	30.6313	24.6998	31.5789	30.0806	28.0822	65.7895	28.1381	27.004	26.3158	28.4379	27.4233	25.1142	26.9307	29.5338	23.7592	34.7826	66.6667	79.5918	39.4737	25.6491
NUGGC	0.955718	2.5	6.90265	1.11111	32.2581	10	3.55781	2.06186	0	0.641026	2.19321	2.02047	2.14572	2.31362	3.28259	1.28816	0	4.34783	0.793061	1.24896	1.70543	2.67417	1.02128	1.46266	2.5825	1.54374	3.54691	3.3871	2.46575	2.63158	0.731062	2.35471	3.57033	1.40187	2.03275	3.56164	2.20655	1.30756	2.34375	5.35117	0	2.04082	2.63158	4.29722
NYNRIN	0	0	0	0	0	0	0	0	0	0	0	0	0	0	0	0	0	0	0	0	0	0	0	0	0	0	0	0	0	0	0	0	0	0	0	0	0	0	0	0	0	0	0	0
OLFML2B	0	0	0	0	0	0	1.24481	0	0	0	0.481541	1.52884	0.172488	3.61446	2.16509	0	0	0	0.100705	0	0	0	0	0	0	0	0	0	0	0	0.102459	0	0	0	0	0	0	0	0	0	0	0	0	0
OPTN	8.44218	14.3919	23.1858	18.5185	50.5376	10	2.79543	12.8866	0	5.55556	5.11749	4.98557	4.21137	5.9126	2.94957	38.5213	50.4274	56.5217	23.6679	48.1266	49.1473	49.9648	32.3404	42.1863	45.911	43.9108	50.3432	54.3548	62.0548	89.4737	17.1411	36.4729	45.2447	47.9306	45.9063	43.5616	43.2809	40.8755	32.4449	53.5117	100	61.2245	60.5263	39.7493
OR51E2	0.39267	0.415512	0.359389	0.75188	0	0	0.132626	0	0	0	0.435493	0.351067	0.481168	0.530504	0.474183	0.297974	0	0	0.294042	0.25663	0.637959	0.219459	0.173611	0.478851	0.223714	0	0.234467	0.328947	0.284495	0	0.383509	0.259875	0.354496	0.215054	0.385708	0	0.200893	0.0927357	0.147783	0.699301	33.3333	0	0	0.278293
OSM	0.477859	0.608108	1.06195	0.37037	0	0	34.3075	1.54639	0	0.641026	40.9399	29.7297	27.6701	20.3085	4.42436	2.62926	9.40171	0	1.27633	2.49792	4.03101	7.67065	2.80851	4.69592	12.6255	9.43396	4.00458	2.90323	2.46575	2.63158	2.64427	6.41283	2.83164	1.66889	1.7316	5.11416	2.44167	2.5867	10.0643	1.67224	0	2.04082	0	5.41629
OTOA	0.350508	0.569395	0.642792	0.384615	0	0	1.70604	1.68539	0	0.215983	2.78947	2.28906	2.29847	3.44828	2.16429	0.48895	0	0	0.328645	0.180505	0.163399	0.149925	0.440529	0.397141	0.301205	0	0.286533	0.110132	0.300752	0	0.254929	0.214707	0.224635	0.332779	0.247358	0.506586	0.280778	0.501253	0.556962	0.436681	0	2.32558	1.51515	0.2001
P2RX7	1.14686	1.62162	1.59292	2.22222	6.45161	0	16.0102	3.09278	0	0.42735	15.8225	14.9042	14.0272	23.3933	14.9382	3.988	6.83761	0	1.18959	1.66528	1.86047	2.88529	2.21277	2.38645	2.86944	1.71527	1.94508	2.5	3.69863	0	1.3688	1.50301	2.24685	1.60214	2.14568	1.91781	3.25556	3.32575	2.20588	1.67224	0	2.04082	1.31579	3.17816
PA2G4	25.454	31.1486	34.2478	31.8519	50.5376	40	72.2999	57.732	0	3.20513	37.2846	44.7389	37.1817	52.9563	47.9543	37.5331	46.1538	86.9565	36.4188	44.2964	42.9457	47.361	38.6383	40.4157	44.3329	38.9365	45.9954	45.4032	44.5205	65.7895	45.4192	41.0321	39.366	39.4526	41.8596	41.4612	40.7488	42.581	41.9577	56.1873	100	91.8367	56.5789	42.256
PANX1	2.96273	4.59459	6.54867	5.55556	8.60215	0	7.11563	2.57732	0	23.2906	4.3342	4.06717	3.44275	4.62725	5.51855	3.77625	5.98291	4.34783	1.35068	2.41465	2.48062	3.72977	2.38298	2.77136	4.23242	3.60206	2.97483	3.46774	5.34247	15.7895	1.95987	2.65531	4.00123	3.93858	3.27499	4.10959	4.25032	4.06481	3.35478	5.35117	0	4.08163	3.94737	4.07341
PARP3	4.10959	6.28378	12.3009	2.59259	19.3548	0	4.82846	2.57732	0	0.213675	1.20104	2.17791	1.52122	3.3419	4.7098	1.30581	5.12821	0	3.06072	4.24646	4.8062	4.71499	4.59574	3.77213	4.16069	4.80274	3.77574	2.41935	3.56164	5.26316	4.72857	4.30862	3.72422	1.86916	2.07039	2.19178	1.48309	1.53496	2.98713	5.01672	0	2.04082	3.94737	2.46195
PCBP1	31.1564	34.527	42.7434	39.6296	72.043	70	82.8463	60.3093	0	13.4615	70.9138	71.9759	66.197	81.7481	76.118	41.9269	46.1538	69.5652	43.5192	48.1266	34.8837	47.8536	35.5745	31.6397	41.6786	37.3928	47.1396	51.2903	47.8082	76.3158	46.368	39.4289	41.305	52.3364	45.7933	46.21	49.2313	51.0233	41.682	50.1672	100	83.6735	67.1053	44.897
PCDHGB6	0.175254	0.284698	0.550964	1.15385	1.19048	0	1.31234	0.561798	0	0	0.789474	0.638808	0.673124	1.32626	0.590261	0.664972	0	0	0.105166	0.270758	0	0.224888	0.264317	0.317712	0.225904	0	0.716332	0.110132	0	8.33333	0.254929	0.375738	0.0748783	0.332779	0.314819	0.506586	0.345572	0.469925	0.202532	0	0	0	0	0.30015
PCGF5	25.9	27.973	32.9204	26.2963	48.3871	30	46.5057	19.0722	0	23.2906	29.1906	37.8641	25.5404	54.7558	65.0333	20.3988	26.4957	34.7826	19.9876	23.7302	28.8372	26.038	24.1702	28.4065	28.8379	27.6158	22.54	21.4516	24.2466	44.7368	20.2364	27.1042	24.9307	24.3658	20.1957	24.5662	22.1559	23.2518	25.5974	28.7625	66.6667	32.6531	25	24.3509
PCK1	0	0	0	0	0	0	0	0	0	0	0	0	0	0	0	0	0	0	0	0	0	0	0	0	0	0	0	0	0	0	0	0	0	0	0	0	0	0	0	0	0	0	0	0
PCK2	6.59446	8.44595	13.5398	8.14815	25.8065	10	22.2363	6.18557	0	5.76923	8.66841	11.4143	7.68615	22.8792	22.3597	2.47044	3.4188	17.3913	2.23048	4.32973	6.04651	5.62984	3.74468	3.15627	5.45194	2.91595	4.91991	3.62903	7.94521	26.3158	2.25541	3.05611	2.70853	3.07076	3.10559	2.28311	2.49593	2.78567	2.57353	9.36455	0	14.2857	3.94737	2.32766
PCYT1B	0.35043	0.337838	0.530973	0	1.07527	0	7.75095	1.54639	0	11.9658	3.28982	2.20415	1.44115	2.82776	1.66508	0.423504	0	0	0.285006	0.666112	0.465116	0.70373	0.340426	1.00077	0.502152	0	0	0.403226	0.410959	2.63158	0.202209	0.350701	0.153894	0.0667557	0.263505	0.456621	0.271297	0.284252	0.0919118	0	0	0	0	0.447628
PDCD1LG2	0	0.208768	0	1.25	0	0	0.714286	0	0	0	0.214592	0.200938	0.115562	0	0.358423	0.128123	0	0	0.181094	0.53286	0.444444	0.15674	0.682594	0.852273	0	0	0.508475	0.115607	0.666667	0	0.0489956	0.133511	0.370599	0.485437	0.346566	0.186916	0.757837	0	0	0.529101	0	0	0	0.538358
PDE4A	0.860147	0.472973	0.442478	0.740741	4.30108	0	24.9047	2.06186	0	0.213675	14.2037	13.7497	10.9047	21.8509	19.4101	7.02312	12.8205	0	0.198265	0.999167	0.775194	2.67417	0.595745	1.00077	2.5825	1.71527	1.60183	1.37097	3.42466	7.89474	0.559963	2.45491	2.4623	2.73698	3.0303	5.57078	6.52921	8.15804	2.61949	3.01003	0	8.16327	9.21053	2.41719
PDIA3	41.287	49.9324	50.708	56.2963	94.6237	80	85.8958	85.567	0	33.3333	58.4856	63.4217	52.1377	74.8072	76.8316	75.2603	68.3761	100	47.1747	59.4505	61.0853	64.3209	53.7872	60.1232	68.0775	65.8662	66.5904	71.5323	57.2603	97.3684	50.7233	60.521	63.0348	71.2951	66.8925	72.4201	74.3353	78.2263	66.8199	69.2308	100	95.9184	56.5789	73.769
PDIA4	9.23861	9.93243	13.0973	9.62963	92.4731	70	33.418	60.3093	0	1.28205	15.6658	22.3039	16.1729	27.5064	22.1694	24.4044	19.6581	39.1304	12.28	17.985	18.1395	24.4898	14.4681	16.0123	21.736	17.3242	23.341	23.9516	17.1233	28.9474	13.4391	18.7375	16.8667	18.024	20.7039	21.5525	22.8794	26.4923	25.4136	26.087	66.6667	55.102	14.4737	23.9481
PDIA6	18.5409	26.4189	31.5929	40	90.3226	80	62.77	62.8866	0	2.99145	28.6162	34.9777	25.9087	53.2134	45.4329	32.8216	28.2051	86.9565	11.4374	25.7286	25.7364	37.0162	18.9787	24.4804	36.0832	32.4185	35.0114	35.2419	31.5068	76.3158	12.7703	24.3988	26.7467	29.1722	32.0535	33.3333	37.9454	37.6919	33.5938	44.4816	100	75.5102	22.3684	32.5425
PEAR1	0	0	0	0	0	0	0.433839	0	0	30.2949	0.0671592	0.122299	0.109709	0	0.153374	0.0541712	0	0	0.0284738	0	0	0	0	0	0	0	0	0	0	0	0.0361141	0	0	0	0	0	0	0.140056	0.234467	0	0	0	0	0
PF4	1.49729	1.48649	2.74336	2.59259	4.30108	0	7.62389	9.79381	0	99.359	8.25065	6.69116	5.82866	7.45501	7.99239	2.80572	4.2735	4.34783	1.74721	1.41549	3.41085	1.33709	1.19149	1.46266	2.15208	2.40137	0.915332	0.403226	2.73973	2.63158	2.53539	2.25451	1.72361	1.66889	2.08922	1.73516	3.11087	2.61512	2.34375	1.00334	0	8.16327	1.31579	2.32766
PF4V1	0.422752	0.369276	0.391773	1.5873	1.19048	0	2.83582	4.65116	0	55.5556	1.64456	1.7179	1.59646	2.20126	2.75825	0.8521	2.17391	0	0.617708	0.195122	0.702988	0.829187	0.353357	0.558659	0.833965	1.33333	0.96	0.907912	0.642055	0	0.791937	0.570125	0.546678	0.707339	0.54755	0.534759	0.700771	0.816327	0.715137	0	0	0	1.63934	0.681342
PGA5	0	0	0	0	0	0	0	0	0	0	0	0	0	0	0	0	0	0	0	0	0	0	0	0	0	0	0	0	0	0	0	0	0	0	0	0	0	0	0	0	0	0	0	0
PHACTR1	29.468	24.8649	18.0531	34.4444	16.129	0	75.7306	66.4948	0	9.18803	49.3473	40.9079	33.0985	34.7044	21.2179	0.811717	2.5641	4.34783	0.830235	0.41632	2.32558	0.985222	0.680851	1.15473	0.932568	1.20069	1.83066	1.29032	1.09589	2.63158	1.16659	0.951904	0.831025	1.2016	1.01637	1.27854	0.831977	0.966458	0.965074	1.33779	0	2.04082	0	0.671441
PHF8	5.22459	6.35135	8.14159	5.92593	8.60215	10	9.0216	5.15464	0	1.7094	6.84073	7.13723	6.59728	6.6838	8.23026	5.64673	2.5641	4.34783	5.05576	4.91257	10.2326	5.34835	5.3617	6.69746	6.67145	5.66038	7.55149	5	7.39726	15.7895	4.61969	6.51303	6.12496	5.67423	5.23245	5.93607	5.73341	5.54292	5.46875	4.01338	0	6.12245	11.8421	5.05819
PHOSPHO1	0.0955718	0.135135	0	0	0	0	1.52478	0	0	0.213675	0.313316	0.892154	0.464371	4.37018	3.04472	0.758779	0.854701	0	0.0495663	0	0	0.070373	0.0851064	0	0.071736	0.171527	0	0.0806452	0	0	0.108882	0.0501002	0.153894	0.333778	0.282326	0.730594	0.596853	0.795907	0.229779	0	0	0	0	0.313339
PIGA	3.85473	5.2027	3.00885	2.96296	1.07527	10	12.4524	7.73196	0	0.213675	13.9948	11.0994	8.98319	18.7661	11.941	4.46444	2.5641	13.0435	4.06444	4.74604	7.75194	5.06685	5.87234	8.77598	5.30846	5.31732	5.37757	4.75806	6.30137	15.7895	4.3086	6.26253	5.23238	4.60614	4.02786	7.85388	4.08754	5.05969	5.42279	2.00669	0	8.16327	5.26316	5.14772
PIP4K2A	3.59987	6.14865	9.11504	11.4815	2.15054	0	26.8107	18.0412	0	29.0598	9.71279	14.7468	11.0649	23.6504	18.2207	19.8165	9.40171	30.4348	6.64188	8.90924	12.7132	12.5264	7.91489	10.5466	11.4778	14.7513	15.3318	18.2258	11.5068	26.3158	8.49277	11.4228	16.0049	16.4887	17.3725	18.9954	19.1536	19.9261	15.8548	21.7391	33.3333	26.5306	35.5263	15.085
PLAU	0.0823045	0.4	0	0	0	0	5.61497	3.40909	0	0	2.2187	2.41023	0.948188	3.07692	0.188857	0.0915751	0	0	0	0	0	0	0	0	0	0.431034	0	0	0	0	0	0	0.103093	0	0.0947867	0	0.055371	0.10917	0	0	0	0	0	0
PLAUR	1.08315	1.08108	1.59292	2.22222	2.15054	10	74.7141	33.5052	0	1.7094	89.5039	71.1624	68.3747	73.5219	76.6413	1.69402	3.4188	0	1.1772	1.33222	2.0155	3.16678	2.12766	5.00385	6.1693	4.45969	2.40275	2.5	0.958904	0	1.18214	3.20641	1.04648	1.26836	1.41163	1.73516	1.01284	1.50654	2.25184	1.33779	33.3333	4.08163	1.31579	1.5667
PLBD2	2.13444	3.10811	3.36283	2.22222	11.828	0	25.9212	12.8866	0	0.213675	12.2715	14.9305	10.7126	16.1954	11.9886	5.02912	2.5641	13.0435	3.84139	4.99584	8.52713	4.92611	5.87234	5.61971	6.45624	4.80274	3.66133	5	5.34247	2.63158	3.88863	4.20842	3.97045	3.93858	4.68662	4.29224	5.22698	4.12166	4.18199	3.67893	0	6.12245	5.26316	4.78962
PLEK	19.1144	31.6216	44.0708	47.037	54.8387	10	85.8958	84.0206	0	78.6325	87.7807	73.2091	71.3211	81.2339	86.3939	53.1498	35.0427	73.913	1.43742	1.99833	3.72093	4.08163	1.10638	2.1555	4.30416	10.4631	33.7529	58.1452	2.46575	13.1579	2.33318	8.91784	37.8886	53.9386	55.6936	46.3014	58.4554	55.7419	30.4228	52.1739	66.6667	75.5102	22.3684	39.3017
PLIN2	6.30774	9.93243	14.1593	20	31.1828	20	28.8437	5.6701	0	3.63248	26.3708	28.339	25.044	42.9306	46.9077	10.8347	7.69231	17.3913	11.4746	18.4013	17.5194	22.3786	16.1702	17.0901	22.4534	18.8679	23.2265	24.8387	21.6438	42.1053	11.6814	14.5792	18.8673	18.7583	19.1417	19.0868	15.1203	12.7061	21.7831	19.7324	0	26.5306	36.8421	22.7842
PLOD3	2.77158	6.14865	4.86726	8.51852	29.0323	20	23.1258	16.4948	0	1.06838	10.2872	12.5689	10.7766	20.5656	19.981	7.49956	8.54701	8.69565	4.5601	6.99417	7.90698	11.6819	4.85106	6.85142	11.5495	6.68954	11.8993	12.4194	8.63014	7.89474	4.26194	6.76353	5.84795	5.47397	9.52381	8.94977	8.91662	9.80671	8.73162	10.0334	33.3333	14.2857	1.31579	8.37064
PLPP3	0.269179	2.74964	1.31086	11.4894	0	0	1.04712	2.40964	0	1.11607	1.15607	0.940355	0.916209	1.03627	1.23648	0.335383	0	4.7619	0.116026	0.370028	0.5	0.314218	0.0915751	0.405515	0.228833	0	0.362757	0.08726	0.302115	8.33333	0.164114	0.274123	0.390498	0.357398	0.201207	0.383509	0.133613	0.126024	0.290698	0	0	0	1.47059	0.156576
PLXNB2	0.191144	0.675676	0.442478	0.740741	2.15054	0	35.197	41.2371	0	1.28205	37.1802	41.3802	35.5645	59.6401	55.804	0.194106	0	0	0.173482	0.0832639	0.155039	0.140746	0	0.0769823	0.071736	0	0.228833	0.322581	0.136986	0	0.295536	0.150301	0.0307787	0.200267	0.169396	0	0.108519	0.170551	0.275735	0.334448	0	0	0	0.179051
PLXNB3	0	0	0	0	0	0	0	0	0	0	0	0	0	0	0	0	0	0	0	0	0	0	0	0	0	0	0	0	0	0	0	0	0	0	0	0	0	0	0	0	0	0	0	0
PLXND1	0.127429	0.405405	1.15044	0	0	0	11.0546	5.6701	0	0.641026	13.4726	17.8693	14.1553	20.3085	9.32445	3.72331	1.7094	13.0435	0.223048	1.33222	2.0155	2.46305	0.765957	1.15473	2.51076	3.94511	4.91991	6.85484	0.684932	0	0.326645	2.55511	4.27824	2.87049	4.96894	5.02283	2.74914	3.29733	10.8915	3.01003	0	6.12245	0	4.65533
POMGNT2	1.14686	1.01351	0.442478	1.11111	2.15054	0	3.30368	2.57732	0	3.20513	1.98433	2.12543	1.61729	3.08483	3.33016	2.27634	0	13.0435	1.4746	0.915903	2.17054	1.61858	1.53191	2.30947	2.72597	2.22985	1.83066	2.33871	1.64384	2.63158	1.30658	2.15431	1.56971	1.60214	1.86335	3.47032	2.4055	2.72882	3.5386	2.67559	0	6.12245	0	3.31244
PON2	0.860147	1.14865	0.884956	0	1.07527	0	43.8374	12.8866	0	0	3.08094	4.09341	3.60288	3.59897	1.18934	3.54685	4.2735	4.34783	1.15242	0.749376	2.0155	1.8297	1.78723	1.3087	0.286944	0.857633	1.48741	1.37097	0.958904	7.89474	1.15103	1.2024	2.03139	1.73565	2.08922	3.0137	2.62254	3.95111	1.79228	2.67559	33.3333	6.12245	7.89474	1.83527
PPDPF	73.1125	80.0676	86.3717	85.9259	78.4946	100	92.3761	75.7732	0	77.7778	63.3943	64.6025	59.2634	78.4062	83.2065	65.8197	65.812	95.6522	76.3693	87.0108	81.5504	90.7108	84.2553	80.9854	87.7331	84.3911	76.7735	80.6452	85.7534	100	80.7746	81.0621	78.9781	83.7116	80.0113	80.7306	76.8674	67.9079	82.307	81.2709	100	93.8776	75	83.4825
PPP1R15A	59.6368	71.0811	72.7434	70	65.5914	30	82.338	89.1753	0	41.2393	92.9504	76.2005	71.8655	77.1208	76.0228	72.3487	88.8889	78.2609	20.8798	28.9759	44.9612	49.6129	65.9574	73.749	86.1549	80.1029	44.7368	45.7258	45.7534	55.2632	31.6534	67.6854	56.2019	44.7931	38.6975	87.3059	55.4712	73.593	73.1618	36.7893	0	63.2653	52.6316	73.0081
PPP1R3G	0.328947	0	0	3.33333	0	0	1.02041	0	0	0	1.34048	0.689655	1.18644	2.22222	1.32743	0	0	0	0.102145	0	0	0	0	0	0	0	0	0	0	0	0	0.348432	0.332226	0	0	0	0	0	0	0	0	0	0	0
PRAP1	0	0	0	0	0	0	0	0	0	0	0	0.455581	0.336323	0	0	0.543478	0	0	0.310559	0	0	0	0	0	0	0	1.36986	0.729927	0	0	0	0	0	0	0	0	0.286533	0	0	0	0	0	0	0
PRSS21	0.476029	1.19225	1.90295	1.64609	7.52688	0	1.08254	1.62162	0	0	2.48027	2.15264	1.62437	2.44565	1.35338	0.819033	0	0	0.827329	1.32509	0.998336	1.03321	0.716204	0.97561	1.21766	0.541516	1.49942	1.79886	0.592593	0	1.14981	1.51992	1.63883	1.41034	2.12684	2.92177	1.32915	0.903263	2.08531	1.01351	0	2.12766	0	2.38313
PTPRU	0	0	0	0	0	0	0	0	0	0	0	0	0	0	0	0	0	0	0	0	0	0	0	0	0	0	0	0	0	0	0	0	0	0	0	0	0	0	0	0	0	0	0	0
RAB3A	0.414145	1.75676	2.65487	5.92593	3.22581	0	12.3253	6.18557	0	0.42735	3.2376	2.49278	2.86629	2.82776	3.8059	2.48809	3.4188	4.34783	2.41636	1.58201	2.7907	2.32231	2.6383	2.92533	2.00861	1.54374	1.48741	2.01613	1.78082	0	1.89765	2.70541	1.32348	1.2016	1.50574	2.28311	1.64587	2.01819	1.70037	1.67224	0	6.12245	2.63158	1.79051
RAB3IL1	0	0	0	0	0	0	0	0	0	0	0	0	0	0	0	0	0	0	0	0	0	0	0	0	0	0	0	0	0	0	0	0	0	0	0	0	0	0	0	0	0	0	0	0
RAB9A	8.47404	12.2973	14.1593	14.0741	34.4086	10	24.6506	25.7732	0	2.99145	16.9713	17.5807	15.6445	18.7661	18.7441	25.4103	18.8034	34.7826	10.7187	14.1549	15.0388	15.5524	11.7447	12.6251	14.132	16.6381	26.5446	33.0645	17.3973	18.4211	10.7015	13.9279	25.0539	27.3031	27.0845	26.6667	28.667	27.4019	22.8401	29.7659	0	46.9388	23.6842	28.111
RABGAP1L	23.2558	27.6351	39.7345	47.037	44.086	40	36.7217	64.433	0	45.0855	31.8016	36.4471	29.0793	49.1003	65.7469	30.7394	35.0427	39.1304	17.943	28.1432	37.0543	26.601	24.0851	29.4072	28.264	31.9039	31.3501	33.871	32.4658	65.7895	17.5455	25.9519	30.6864	33.1108	32.7687	31.8721	32.3205	31.8078	24.0349	37.7926	33.3333	36.7347	26.3158	26.7234
RALGDS	1.62472	3.17568	4.0708	5.55556	5.37634	10	16.2643	9.27835	0	1.92308	12.7415	13.1462	9.31946	11.5681	4.13892	17.0284	11.9658	17.3913	2.44114	6.66112	8.06202	10.3448	5.2766	10.1617	13.2712	14.5798	11.7849	17.3387	17.2603	15.7895	4.19972	11.022	15.0508	15.5541	17.7677	22.0091	20.1302	17.9932	15.7169	18.7291	33.3333	18.3673	13.1579	19.2927
RAPH1	0	0	0.0884956	0	0	0	7.11563	0	0	0	2.45431	4.85437	2.11369	8.22622	7.4215	0.017646	0	0	0.582404	0.666112	0.930233	1.47783	0.510638	0.923788	0.71736	0.343053	0.114416	0.0806452	1.23288	10.5263	0.264427	0.551102	0.24623	0.133511	0.0564653	0.0913242	0	0.142126	0.0459559	0.334448	0	0	0	0.134288
RARRES2	0.793651	0.17094	1.06157	0	0	0	0.737101	8.79121	0	2.88462	0	0.144231	0.0853242	0.454545	0.367647	0.650255	0	0	0.941423	1.12179	0	0.913838	0.170648	0.88968	0.593472	0	1.38037	0.704225	1.26263	0	1.16137	0.993049	0.476948	0.130039	0.696961	0.221239	0.509915	0.439078	0.824176	0.510204	0	0	2.32558	0.0921659
RASD1	0.146199	0.216294	0.100503	0.4	6.45161	0	5.36278	29.8913	0	0.225734	2.00528	2.11313	1.97396	1.69492	2.9654	0.262025	0.869565	0	0.120514	0.387973	0.361664	0.779896	0.682594	1.01246	1.16448	1.62749	0.53286	0.641849	0.316456	2.94118	0.353179	1.17845	1.12233	0.446429	0.482833	0.701403	0.20816	0.366789	1.5864	0.952381	0	0	0	0.74184
RBM38	13.9216	18.6486	10.708	18.1481	11.828	0	10.1652	33.5052	0	15.1709	5.84856	5.74652	5.46037	9.2545	7.18363	18.2283	21.3675	26.087	9.51673	10.9908	15.0388	13.8635	12.766	16.6282	14.4907	12.693	12.8146	9.1129	16.0274	36.8421	9.95489	13.1263	13.8196	13.4179	11.6507	21.1872	14.0351	19.8124	16.2684	11.3712	33.3333	14.2857	28.9474	14.5479
RBP4	0	0	0	0	0	0	0	0	0	0	0	0	0	0	0	0	0	0	0	0	0	0	0	0	0	0	0	0	0	0	0	0	0	0	0	0	0	0	0	0	0	0	0	0
RGS10	7.90061	15.8784	20.177	18.1481	33.3333	40	91.1055	61.3402	0	98.2906	59.2689	68.4597	51.8815	83.0334	70.0761	12.1405	20.5128	17.3913	67.4845	53.0391	55.5039	52.9205	65.1064	56.1971	52.1521	49.2281	48.8558	40	55.6164	78.9474	75.9061	52.3547	37.9809	35.781	31.8841	26.21	20.293	12.9619	32.7206	47.4916	100	48.9796	75	34.5568
RHOB	12.5518	15.4054	14.8673	51.1111	44.086	30	44.3456	3.09278	0	0.42735	54.1514	47.7827	41.201	71.2082	71.3606	5.84083	8.54701	8.69565	2.28005	2.74771	3.56589	3.65939	4.59574	4.61894	5.30846	5.1458	2.63158	4.27419	1.36986	0	4.66636	5.41082	5.69406	8.21095	6.34293	9.0411	7.03563	5.34395	4.64154	4.34783	0	10.2041	1.31579	6.40107
RHOC	4.96974	7.16216	9.46903	12.963	2.15054	10	50.5718	29.3814	0	31.6239	6.68407	20.6245	4.67574	59.8972	82.3977	45.8973	38.4615	69.5652	0.954151	3.16403	3.72093	6.54469	1.95745	2.77136	6.52798	9.09091	14.9886	19.4355	8.63014	5.26316	1.46212	4.70942	12.2191	17.4232	18.897	27.3973	37.2219	49.801	17.693	11.3712	0	61.2245	2.63158	21.9785
RIOK3	23.1284	23.2432	31.9469	34.8148	50.5376	40	47.2681	26.8041	0	63.2479	40.9399	42.0625	40.8487	56.5553	62.5119	26.4337	27.3504	34.7826	19.8885	23.3972	32.093	23.6453	21.7872	23.7105	23.2425	21.9554	22.4256	26.0484	31.7808	52.6316	20.6564	20.0401	21.9452	26.9693	25.5788	28.9498	27.3829	29.3917	19.807	32.7759	33.3333	42.8571	39.4737	21.9785
RNF187	1.87958	1.55405	2.56637	2.59259	7.52688	10	6.4803	6.18557	0	0.42735	5.06527	6.87484	5.44436	7.45501	8.27783	2.59397	4.2735	13.0435	1.78439	1.41549	1.86047	2.67417	1.44681	1.92456	2.7977	1.88679	2.746	3.95161	3.83562	5.26316	2.11541	2.60521	2.61619	4.6729	3.42556	3.28767	3.68964	3.29733	2.25184	5.35117	66.6667	10.2041	7.89474	2.95434
RNH1	18.6365	27.5676	43.3628	35.1852	68.8172	40	94.155	45.8763	0	16.8803	70.8094	74.5211	63.6669	89.7172	89.8668	28.6748	41.0256	60.8696	22.8625	28.4763	30.2326	41.9423	28	28.3295	37.3027	31.0463	33.524	35.8871	31.0959	47.3684	27.1115	28.5571	29.486	28.972	31.2629	31.1416	31.3438	32.8027	30.9283	38.1271	66.6667	44.898	32.8947	28.8272
RPN2	24.2115	26.3514	29.469	38.8889	94.6237	60	76.2389	73.1959	0	14.5299	36.188	43.6893	36.301	56.0411	51.4272	38.786	35.0427	65.2174	30.8302	36.3863	37.5194	46.798	34.8085	37.7983	47.7044	40.6518	48.2838	46.2903	43.1507	63.1579	33.9866	39.9299	39.5814	40.988	42.1607	39.4521	41.5808	44.315	45.7721	51.505	66.6667	65.3061	43.4211	43.2408
RRAS	0.509716	0.675676	0.442478	0.37037	2.15054	0	3.17662	0	0	1.7094	3.96867	7.81947	4.65973	19.5373	27.7831	0.688195	0.854701	0	0.731103	1.1657	0.775194	1.19634	0.851064	1.23172	1.36298	0.51458	0.800915	0.725806	0.958904	0	0.746617	0.350701	0.615574	0.267023	0.734049	0.547945	0.976668	0.426379	0.321691	0.334448	0	0	1.31579	0.581916
RRBP1	5.28831	4.72973	2.65487	7.77778	66.6667	30	37.7382	65.9794	0	1.06838	27.0496	25.3214	24.6757	33.6761	33.6346	14.0286	23.0769	30.4348	3.37051	5.24563	6.51163	7.52991	4.25532	5.61971	6.88666	5.1458	6.97941	9.43548	5.89041	26.3158	3.68642	5.81162	6.86365	8.41121	9.97553	11.8721	12.3711	14.44	7.21507	10.0334	0	18.3673	11.8421	9.93733
RREB1	5.76617	7.36486	9.20354	10	9.67742	0	24.3964	28.3505	0	3.20513	17.859	20.677	15.5965	23.9075	16.2226	4.88795	5.12821	4.34783	5.2912	3.49709	9.45736	5.13723	5.3617	6.54349	5.81062	7.54717	6.75057	5	4.65753	10.5263	5.49075	6.11222	5.17082	3.53805	4.36665	5.6621	3.5992	4.86072	5.42279	7.69231	33.3333	4.08163	10.5263	4.47628
RTP5	0	0.202703	0.176991	2.59259	0	0	0.25413	0.515464	0	0.213675	0.208877	0.288638	0.0960769	0	0.0951475	0.335274	0.854701	0	0.0247831	0	0.155039	0	0	0.153965	0.286944	1.20069	2.40275	1.69355	0.136986	0	0.0777726	0.951904	3.20098	3.00401	2.50329	1.91781	1.08519	0.682206	3.67647	3.34448	0	0	3.94737	1.74575
S100A10	24.1797	33.0405	69.5575	38.5185	86.0215	60	99.6188	56.1856	0	9.61538	97.8068	97.376	97.2138	98.9717	97.2883	66.8961	78.6325	95.6522	60.0124	86.761	80.4651	96.1295	69.7021	78.137	95.4089	94.3396	91.9908	94.2742	94.2466	100	71.7219	83.2164	83.8104	85.5808	89.4222	83.8356	78.9835	72.3138	84.7886	94.9833	100	97.9592	93.4211	88.5855
S100A14	0	0	0	0	0	0	0	0	0	0	0	0	0	0	0	0	0	0	0	0	0	0	0	0	0	0	0	0	0	0	0	0	0	0	0	0	0	0	0	0	0	0	0	0
SAA1	0	0	0	0	0	0	0	0	0	0	0	0	0	0	0	0	0	0	0	0	0	0	0	0	0	0	0	0	0	0	0	0	0	0	0	0	0	0	0	0	0	0	0	0
SAA2	0.161943	0.530973	0.423729	0	0	0	0.7109	0	0	0	0.742574	0.574438	0.289101	0.843882	0.900901	0.199005	0	0	0.0761615	0	0	0.174216	0	0	0	0	0.254453	0.521739	0.3663	0	0.0459559	0.30349	0.17138	0.289017	0.0475285	0.321543	0.260191	0	0.121359	0	0	0	0	0.241546
SAFB	20.2931	22.6351	25.8407	22.2222	34.4086	30	40.1525	30.4124	0	3.4188	18.5379	22.54	20.3042	25.964	27.0219	15.6344	19.6581	34.7826	18.3519	21.3988	24.6512	20.4785	20.5957	20.9392	20.7317	19.0395	20.1373	18.629	24.1096	55.2632	20.0498	19.0381	17.6978	19.4259	18.163	17.0776	16.9832	17.4531	17.0496	24.4147	66.6667	16.3265	34.2105	15.6222
SAMD14	0.071582	0	0.185185	0	0	0	0.480769	0.877193	0	20.1705	0.0726216	0.0433463	0.147885	0.892857	0.24855	0.0881834	0	0	0.0319489	0.247525	0.325733	0.19685	0	0.447094	0.289436	0	0	0	0	0	0.1638	0.135685	0.37594	0.221729	0	0.234192	0.169276	0.226415	0.13624	0	0	0	0	0.22805
SDC2	0	0	0.165017	0	0	0	4.63576	0	0	0	2.03366	1.79241	1.53546	0.865801	0.513259	0.0830335	0	0	0.0536625	0	0	0	0	0.118765	0	0	0.3003	0	0	0	0.0318167	0	0	0	0.0479157	0	0	0	0	0	0	0	0	0
SDC4	4.84231	5.27027	6.10619	4.44444	8.60215	10	12.8335	8.24742	0	24.359	13.107	12.0966	11.3371	13.6247	9.56232	3.81154	2.5641	8.69565	3.829	3.74688	5.89147	5.41872	4.51064	5.54273	4.73458	3.08748	3.54691	4.67742	6.16438	13.1579	4.27749	6.11222	4.43213	3.20427	4.00903	4.56621	3.43643	3.12678	5.1011	5.68562	0	10.2041	5.26316	2.95434
SDS	0.414145	0.405405	0.176991	0	2.15054	0	9.4028	2.57732	0	0	1.93211	3.46366	1.16894	7.45501	1.52236	0.158814	0	0	0.260223	0.333056	0.620155	0.351865	0.170213	0.230947	0.286944	0.51458	0.343249	0.241935	0.684932	2.63158	0.373308	0.150301	0.307787	0.200267	0.225861	0.547945	0.144692	0.284252	0.275735	0.334448	0	0	1.31579	0.0895255
SEC14L1	15.3552	23.1757	22.6549	16.6667	80.6452	60	56.2897	25.7732	0	35.4701	39.3734	41.8525	35.004	54.4987	69.6004	22.9928	46.1538	34.7826	9.98761	12.3231	17.5194	15.5524	11.9149	13.7798	18.2209	14.5798	14.5309	13.9516	14.1096	15.7895	14.1857	16.2325	12.0037	10.1469	12.4788	18.8128	18.3939	26.407	19.1176	16.7224	0	28.5714	21.0526	15.2193
SEC31A	19.1781	23.5811	27.5221	24.8148	64.5161	30	50.0635	53.0928	0	2.13675	30.8094	34.0068	27.8143	38.3033	42.1979	21.7928	23.9316	26.087	19.5539	22.2315	28.2171	28.0084	23.8298	25.4042	24.3902	22.2985	25.286	22.8226	22.4658	42.1053	21.4652	21.8938	20.0985	20.9613	21.8709	21.5525	22.0474	23.1381	22.0129	26.4214	33.3333	32.6531	26.3158	20.8147
SELENOK	34.597	41.5541	42.1239	55.5556	81.7204	40	69.7586	49.4845	0	9.61538	59.2689	49.7245	44.8359	60.9254	59.6575	51.597	54.7009	65.2174	32.2305	50.7077	43.2558	57.0021	45.7872	56.428	61.7647	62.4357	55.492	52.7419	48.6301	65.7895	33.8155	53.4068	57.5869	51.6689	49.6518	64.5662	52.0528	55.8272	67.3254	50.5017	100	81.6327	42.1053	61.1012
SERPIND1	0.371747	0	0.248139	0	0	0	0.655738	2.29885	0	0	0.236686	0.413223	0.397527	0	0.591017	0.207814	0	0	0.0429	0	0.843882	0	0.233645	0	0.383877	0.549451	0	0	0.5	0	0.102934	0.159236	0.107411	0.27248	0.0982318	0	0.314795	0.209205	0	0	0	0	0	0.123305
SERPING1	0.0318573	0.202703	0.0884956	0.37037	0	0	7.75095	39.1753	0	2.35043	6.84073	12.0703	4.94796	16.7095	5.85157	0.017646	0	0	0.0247831	0	0	0	0	0	0	0	0	0.0806452	0	0	0.0466636	0.0501002	0.0307787	0.0667557	0.0188218	0	0.0723458	0.0852757	0	0	0	0	0	0.0447628
SEZ6L	0	0	0	0	0	0	16.6455	0	0	0	1.3577	2.91262	1.44115	9.2545	10.4662	0.017646	0	0	0	0	0	0	0	0	0.071736	0.171527	0.114416	0	0.136986	0	0	0	0.0307787	0	0.0188218	0.0913242	0.0180865	0	0	0	0	0	0	0
SF3A2	30.0096	31.6216	39.823	30.3704	47.3118	0	55.4003	45.3608	0	26.7094	33.9948	36.1585	28.3106	43.7018	46.2892	29.8924	37.6068	73.913	34.969	38.5512	39.6899	41.5904	40.0851	36.7975	36.5854	38.0789	38.1007	40.6452	45.0685	68.4211	37.6264	35.521	36.7805	39.0521	37.5306	35.6164	35.2505	31.6657	36.1673	49.1639	100	75.5102	56.5789	38.1826
SGIP1	0	0	0	0	0	0	0	0	0	0	0	0	0	0	0	0	0	0	0	0	0	0	0	0	0	0	0	0	0	0	0	0	0	0	0	0	0	0	0	0	0	0	0	0
SH3D21	0.732717	0.27027	0.265487	0.740741	2.15054	0	2.1601	5.15464	0	0	0.678851	1.07583	0.448359	1.54242	2.33111	0.282336	1.7094	0	0.39653	0.333056	0.310078	0.633357	0.851064	0.846805	0.430416	0.857633	0.228833	0.322581	0.547945	2.63158	0.48219	0.400802	0.400123	0.133511	0.263505	0.456621	0.25321	0.312678	0.275735	0.334448	0	2.04082	0	0.134288
SH3TC1	10.3855	8.98649	7.07965	21.4815	4.30108	0	42.3126	31.9588	0	0.641026	22.4021	23.4584	20.048	31.1054	25.6898	2.01165	0.854701	4.34783	2.47831	6.07827	5.5814	7.74103	3.06383	7.62125	7.31707	2.74443	2.28833	1.6129	6.43836	5.26316	1.1977	3.00601	4.73992	3.40454	1.71278	2.37443	1.88099	2.55827	1.10294	3.34448	33.3333	0	1.31579	0.940018
SHARPIN	11.3093	11.4189	14.2478	11.1111	30.1075	10	27.3189	22.1649	0	8.76068	18.0679	17.6332	13.8831	23.9075	24.0723	16.8872	19.6581	43.4783	12.119	15.7369	11.4729	17.3821	14.8936	15.4734	18.7231	15.6089	18.0778	16.371	17.6712	26.3158	13.9835	14.5291	16.0973	17.9573	14.2481	18.7215	17.9237	18.6185	15.8088	19.0635	66.6667	38.7755	25	17.4575
SHB	0	0.25641	0	0	0	0	1.78571	0	0	0	1.69492	2.06379	2.13049	0	0	0	0	0	0	0	0	0	0	0.340136	0	0	0	0	0	0	0.0858369	0.222222	0	0.261097	0	0.291545	0.20429	0.554017	0	0	0	0	0	0.26738
SHISA4	0.0637146	0.0675676	0	0	0	0	0.889454	0.515464	0	0	1.04439	1.57439	0.800641	3.85604	7.08849	0.864655	0	0	0.0743494	0.0832639	0	0.140746	0.0851064	0.461894	0.071736	0.343053	0.228833	0.241935	0.410959	2.63158	0.0466636	0.1002	0.369344	1.26836	0.545831	1.09589	1.12136	0.852757	0.367647	0.334448	0	2.04082	0	0.49239
SIGLEC12	0.0891266	0.436681	0	0	0	0	1.44092	0	0	0	1.222	4.43325	1.10664	4.12371	0.271003	0	0	0	0.0485201	0	0	0	0	0	0	0	0	0	0	0	0	0	0	0	0	0	0	0.225734	0	0	0	0	0	0
SLAMF7	0.509716	2.2973	2.21239	7.40741	75.2688	30	15.3748	34.0206	0	0.641026	2.76762	4.17213	1.77742	14.3959	12.607	18.9695	16.2393	26.087	0.0991326	0.249792	1.08527	0.422238	0.0851064	0.153965	0.071736	2.40137	12.7002	20	0.273973	2.63158	0.886608	3.85772	16.7744	18.6248	19.8005	19.9087	21.4324	22.8255	14.7978	21.7391	33.3333	22.449	15.7895	17.2784
SLAMF8	0	0	0	0	0	0	10.8005	0	0	0	0.417755	1.83679	0.368295	3.85604	0.142721	0.317628	0.854701	0	0	0	0	0	0	0	0.071736	0	0.800915	0.645161	0	0	0.0777726	0.200401	0.738689	0.867824	0.828157	0.913242	0.452161	0.653781	0.183824	1.67224	0	0	0	0.581916
SLC15A3	1.21058	3.04054	2.65487	4.07407	2.15054	0	19.4409	7.73196	0	0.213675	28.4073	26.3186	23.715	32.6478	21.5033	0.211752	0	0	0.446097	0.166528	0.155039	0	0.0851064	0.384911	0.071736	0.171527	0	0.16129	0	0	0.746617	0.200401	0.0615574	0.0667557	0.0564653	0.456621	0.217037	0.170551	0.321691	0	0	2.04082	0	0.179051
SLC25A13	6.75374	10	12.0354	17.4074	9.67742	0	29.352	15.4639	0	0.641026	14.3081	18.5778	12.7622	25.7069	26.784	4.94089	9.40171	4.34783	4.88228	7.07744	8.68217	7.67065	5.2766	7.08237	7.10187	5.8319	5.72082	6.12903	8.76712	18.4211	3.88863	5.96192	5.47861	3.33778	4.7619	5.75342	4.52161	4.91757	4.73346	7.35786	33.3333	8.16327	9.21053	5.23724
SLC25A25	4.96974	4.25676	4.69027	4.81481	6.45161	0	15.8831	12.8866	0	2.5641	10.4439	12.2278	7.44596	26.2211	27.0695	7.16428	6.83761	30.4348	6.53036	8.40966	11.3178	10.3448	7.82979	7.69823	9.03874	6.86106	4.91991	6.29032	8.21918	23.6842	8.15057	6.81363	4.64758	8.67824	6.02296	5.2968	8.03039	6.22513	3.40074	9.699	66.6667	26.5306	11.8421	4.25246
SLC25A37	15.6101	17.7027	20	20.7407	22.5806	40	46.2516	13.9175	0	4.48718	59.3734	45.0538	51.4652	40.617	29.3054	6.68784	10.2564	13.0435	10.9046	11.1574	15.1938	13.019	13.0213	14.1647	12.9842	9.43396	11.6705	9.19355	10	26.3158	12.1636	10.6713	10.2185	7.27637	7.99925	8.76712	6.49304	7.24844	10.6618	9.699	0	12.2449	15.7895	7.65443
SLC25A39	15.2915	19.8649	29.292	22.2222	55.914	60	45.108	38.6598	0	4.48718	17.9634	23.8258	14.7478	38.0463	30.019	21.0517	43.5897	56.5217	19.5415	23.1474	23.7209	22.3786	22.9787	23.4026	24.175	21.6123	21.3959	21.5323	23.4247	34.2105	27.9826	23.5972	19.2367	21.2951	17.636	22.4658	20.926	22.6549	21.921	24.4147	66.6667	38.7755	27.6316	23.8138
SLC25A43	3.37687	5.27027	6.46018	4.07407	5.37634	0	12.9606	10.3093	0	2.77778	4.64752	5.6678	3.89111	8.74036	6.94577	2.34692	1.7094	0	0.855019	1.24896	2.0155	3.51865	0.851064	1.46266	3.44333	2.22985	1.71625	1.69355	2.60274	0	1.33769	2.30461	1.69283	1.40187	1.75042	2.55708	2.6768	2.87095	2.48162	1.33779	0	2.04082	0	1.16383
SLC2A14	0.191144	0.135135	0.353982	0	0	0	1.39771	0.515464	0	0	0.887728	0.839675	0.928743	0.514139	0.38059	0.26469	0	0	0.111524	0.41632	0.310078	0.281492	0.255319	0.615858	0.215208	0.171527	0.114416	0.0806452	0.136986	0	0.233318	0.450902	0.184672	0.200267	0.150574	0.273973	0.162778	0.198977	0.321691	0.334448	0	0	0	0.134288
SLC2A3	39.8535	52.7027	43.7168	64.0741	13.9785	30	59.9746	6.18557	0	58.3333	74.3603	48.5699	60.5444	33.419	13.7488	36.8449	17.9487	56.5217	40.3222	51.1241	66.8217	62.7023	74.1277	89.2995	76.2554	64.6655	45.1945	36.9355	56.7123	63.1579	36.3509	64.6794	42.9363	31.8425	31.2253	46.484	28.9022	37.4645	55.8364	35.1171	33.3333	48.9796	40.7895	38.675
SLC2A8	1.33801	2.43243	3.09735	2.59259	13.9785	0	8.13215	16.4948	0	3.20513	2.61097	3.7523	2.67414	6.94087	6.08944	3.35274	0.854701	4.34783	0.0743494	0	0.310078	0.985222	0	0.0769823	0.71736	1.02916	1.02975	3.79032	2.32877	7.89474	0.155545	0.400802	1.29271	2.67023	2.54094	2.28311	3.36408	3.4963	1.60846	4.01338	0	14.2857	1.31579	2.86482
SLC38A5	1.81586	2.2973	3.27434	3.7037	49.4624	30	1.39771	5.15464	0	1.28205	0.261097	0.288638	0.176141	0.257069	0.142721	5.15264	1.7094	21.7391	2.75093	6.32806	4.49612	7.0373	3.14894	5.31178	7.1736	6.17496	6.40732	8.14516	6.57534	15.7895	3.48421	4.85972	5.2016	6.07477	6.21118	5.20548	5.82384	6.39568	5.23897	12.3746	0	22.449	7.89474	5.68487
SLC43A3	1.27429	1.28378	1.76991	0.740741	5.37634	10	19.3139	17.0103	0	0.42735	13.2637	15.9801	12.3299	27.5064	23.882	1.32345	0	4.34783	1.48699	1.66528	2.32558	1.68895	1.95745	2.30947	2.15208	2.5729	2.51716	2.74194	3.69863	26.3158	1.30658	1.50301	2.27762	2.33645	1.86335	2.37443	1.3384	1.33599	2.48162	8.02676	33.3333	16.3265	2.63158	2.55148
SLC6A8	0.250836	0	0	0	0	0	0.294985	0	0	0	1.22699	0.61665	0.829016	1.0989	0.498339	0.115473	0	0	0.0983284	0.294985	0	0.230415	0	0	0	0	0	0.446429	0	0	0.118906	0.55788	0.212993	0	0.195567	0	0	0	0	0	0	0	0	0
SLC9A9	5.25645	5.06757	4.86726	7.40741	4.30108	0	14.6125	0.515464	0	11.3248	6.84073	7.81947	6.30905	14.3959	18.078	5.18793	3.4188	4.34783	5.24164	9.49209	13.3333	9.6411	5.3617	10.3156	8.60832	5.66038	9.0389	7.58065	14.5205	31.5789	3.67087	4.35872	6.40197	6.67557	6.11707	5.38813	6.80051	5.99773	3.76838	10.3679	33.3333	8.16327	10.5263	4.5658
SMIM1	1.17872	1.28378	1.23894	1.48148	3.22581	0	0.508259	1.54639	0	15.3846	1.72324	1.62687	1.36109	1.79949	0.618459	0.776425	0	0	1.68525	1.41549	1.55039	0.633357	1.3617	0.923788	1.21951	0.686106	0.457666	0.322581	1.23288	0	1.8821	1.1022	0.584795	0.0667557	0.338792	0.0913242	0.379816	0.653781	0.321691	0.334448	0	0	1.31579	0.358102
SNAPC2	3.40873	4.12162	7.43363	5.92593	13.9785	10	25.7942	10.3093	0	0.854701	10.6005	14.878	10.2802	25.4499	23.6441	8.52303	17.094	8.69565	3.91574	4.74604	6.97674	6.05208	4.59574	4.69592	5.3802	5.8319	5.94966	7.09677	6.84932	7.89474	4.68191	5.91182	6.09418	4.80641	7.20873	6.75799	7.93995	9.2382	6.80147	10.7023	33.3333	14.2857	13.1579	6.98299
SNCA	0.923861	0.405405	0.176991	0.740741	2.15054	0	21.7281	23.1959	0	70.2991	11.8016	12.4902	10.2162	11.054	4.42436	0.635257	9.40171	4.34783	0.198265	0.249792	0.465116	0.351865	0.425532	0.384911	0.35868	0.686106	0.457666	0.241935	0.684932	0	0.466636	0.300601	0.184672	0.267023	0.188218	0.547945	0.325556	1.13701	0.137868	0.668896	0	0	0	0.268577
SND1	16.3746	26.6216	41.5929	21.8519	80.6452	60	60.6099	63.4021	0	1.92308	29.4517	36.0273	29.7998	48.072	41.3416	18.1225	25.641	60.8696	15.4027	19.8168	26.6667	27.8677	17.1915	22.5558	30.1291	26.072	26.2014	20.1613	21.2329	47.3684	20.2986	25.1503	19.8523	19.6262	18.6335	23.8356	18.9546	19.5281	27.3897	28.7625	66.6667	42.8571	34.2105	25.0224
SNX24	0.223001	0.337838	0.619469	0.740741	2.15054	0	0.762389	0	0	8.54701	2.55875	2.59774	1.92154	5.65553	7.99239	0.688195	0.854701	0	0.198265	0.499584	0.930233	0.985222	0.851064	0.538876	0.932568	0.857633	0.915332	1.12903	0.958904	2.63158	0.139991	0.450902	0.523238	0.801068	0.922266	1.00457	1.04901	0.483229	0.643382	1.33779	0	6.12245	0	0.671441
SPECC1	3.37687	2.77027	4.77876	4.44444	10.7527	0	48.7929	14.433	0	6.19658	23.6554	22.9861	22.7862	23.6504	17.2693	5.39968	23.0769	13.0435	1.92069	1.83181	5.27132	2.81492	2.29787	3.00231	3.80201	2.74443	3.20366	2.58065	3.0137	13.1579	2.27096	3.80762	4.46291	3.73832	3.65142	5.84475	4.72056	7.50426	2.94118	3.67893	33.3333	6.12245	3.94737	3.67055
SPIRE1	0	0	0.235571	0.531915	1.35135	0	0.144509	0	0	1.42857	0.896359	1.01954	0.802425	0.266667	1.00953	0.310559	0.961538	0	0.0386548	0	0	0.100806	0.115875	0	0.192864	0	0.138889	0.0935454	0	0	0.0228781	0	0.119095	0.100301	0.213169	0.286123	0.237586	0.248242	0.129618	0.392157	0	0	0	0.128535
SPTB	0.286716	0.27027	0.353982	0.37037	2.15054	0	0.381194	0.515464	0	10.2564	0.365535	0.341118	0.272218	0.257069	0.237869	0.229398	0	4.34783	0.0991326	0.41632	0.775194	0.562984	0.0851064	0.461894	0.932568	0.343053	0.457666	0.0806452	0.136986	0	0.279981	0.350701	0.184672	0.267023	0.395257	0.0913242	0.30747	0.198977	0.367647	0	0	0	0	0.268577
SQSTM1	45.1099	57.5	65.2212	51.4815	76.3441	40	79.2884	52.0619	0	75.2137	74.8303	69.1682	62.514	73.5219	75.4044	56.1496	68.3761	65.2174	30.7063	42.2148	43.4109	50.1056	37.617	46.1124	58.0344	54.0309	56.4073	48.3065	52.7397	50	35.1843	50.2004	45.1831	38.8518	42.1796	62.9224	51.6007	60.2047	60.9835	48.1605	66.6667	59.1837	55.2632	54.6553
SRRM1	56.8334	67.3649	69.646	64.8148	63.4409	90	89.9619	74.7423	0	9.82906	61.5666	68.4597	60.8647	77.635	77.3549	55.4791	66.6667	78.2609	57.9182	63.1141	68.062	63.6875	66.6383	67.6674	67.5036	66.2093	65.2174	64.1129	61.0959	78.9474	62.0781	66.7335	63.8966	62.4166	59.872	65.2968	59.2512	60.9153	66.3603	66.8896	66.6667	87.7551	65.7895	62.3545
SRSF3	43.7082	46.4865	58.2301	43.3333	80.6452	90	92.6302	75.2577	0	11.3248	67.4674	67.8562	62.6741	79.1774	70.4567	52.7616	58.9744	91.3043	42.1437	50.9575	55.0388	59.817	50.4681	60.4311	61.8364	57.6329	59.2677	56.6935	57.9452	81.5789	46.648	56.012	49.8923	46.1282	51.741	61.2785	49.7739	59.1245	65.7169	58.5284	100	93.8776	65.7895	56.7144
SRSF4	26.8875	32.2297	38.9381	40.3704	55.914	20	60.864	54.1237	0	13.0342	41.7755	39.1236	35.9007	50.8997	47.8116	28.463	29.0598	65.2174	25.0062	30.3913	39.845	31.1049	34.2979	35.7198	35.4376	34.9914	25.9725	27.2581	31.0959	73.6842	27.9515	29.4589	26.2542	25.3672	27.0657	29.3151	28.7032	27.8567	27.114	33.7793	100	65.3061	50	27.2158
ST6GALNAC4	8.98375	17.2297	14.9558	22.963	72.043	20	14.7395	56.701	0	1.28205	3.60313	4.46077	3.31465	6.42674	3.90105	3.91742	5.12821	0	3.22181	3.16403	4.03101	4.85574	4.59574	3.77213	4.30416	3.94511	4.34783	2.5	5.61644	5.26316	6.71955	5.36072	5.07849	3.60481	3.23734	3.92694	3.61729	5.23024	4.54963	6.35452	0	6.12245	1.31579	3.89436
ST7	0.0318573	0.743243	0.707965	1.11111	2.15054	0	4.44727	3.09278	0	3.84615	1.04439	1.25951	1.249	2.31362	0.999049	1.49991	1.7094	8.69565	0.458488	0.582848	1.24031	1.33709	0.340426	0.615858	0.789096	1.20069	1.60183	1.77419	1.36986	2.63158	0.544408	1.0521	1.35426	1.73565	2.37154	1.36986	1.68204	1.79079	0.873162	1.00334	0	8.16327	1.31579	1.16383
STAP2	0.286716	0.472973	0.442478	0.740741	2.15054	0	1.14358	1.03093	0	0.213675	0.522193	0.446077	0.640512	0.257069	0.523311	0.458797	0.854701	0	1.18959	0.499584	0.775194	0.914849	1.10638	0.846805	0.502152	0.343053	0.686499	0.241935	1.09589	0	1.13548	0.801603	0.369344	0.333778	0.263505	0.547945	0.30747	0.653781	0.597426	0	0	6.12245	1.31579	0.223814
STARD4	2.03887	3.04054	3.71681	6.2963	9.67742	10	11.1817	3.60825	0	1.7094	9.60836	10.1286	5.94075	14.91	8.13511	5.45262	6.83761	13.0435	2.62701	2.91424	4.49612	2.67417	2.80851	4.00308	5.30846	2.40137	3.77574	4.75806	3.69863	2.63158	2.84648	3.40681	3.63189	3.60481	3.802	4.74886	5.71532	5.5145	3.86029	3.34448	0	12.2449	13.1579	2.46195
STARD8	0.179469	0.322061	0.629591	0.429185	1.28205	0	10.3947	0.534759	0	9.11063	5.02881	6.87732	3.87572	10.1299	6.17344	0.0784621	0.900901	0	0.148566	0.510725	0.336134	0.0821693	0.0932836	0.0845309	0.0784314	0.3861	0	0.169205	0	0	0.177211	0.0580383	0.138217	0.262009	0.0851245	0.379267	0.108814	0.104749	0.169109	0	0	0	0	0.102669
STAU1	17.4259	22.027	23.9823	23.7037	43.0108	10	41.5502	33.5052	0	17.3077	24.9608	29.1787	25.4764	33.9332	31.0181	19.7283	24.7863	47.8261	17.1128	19.9833	27.2868	23.1527	22.2979	27.2517	25.6098	25.0429	24.714	24.4355	35.2055	52.6316	18.9143	24.7495	23.3303	20.9613	21.2309	24.1096	20.6547	21.1768	22.5643	28.0936	66.6667	44.898	36.8421	21.2175
STEAP3	0.12859	0.374181	0.352941	0	1.49254	0	3.65169	0	0	0	1.59405	3.28457	1.4513	2.7027	0.386527	0.141376	0	0	0.0196348	0	0	0	0	0.0928505	0	0	0	0	0	0	0.024079	0	0	0	0.0286533	0.158479	0	0.273473	0	0	0	0	0	0
STK10	15.7694	22.6351	29.469	26.2963	29.0323	10	57.8145	32.9897	0	3.84615	49.9217	48.8323	42.4339	65.5527	72.7878	43.2328	32.4786	60.8696	18.7113	26.811	40.7752	31.8086	24.0851	30.7159	34.8637	31.7324	33.0664	38.2258	37.9452	57.8947	24.7783	30.8116	34.1028	38.785	38.434	38.4475	39.0125	42.8084	30.0551	40.8027	0	53.0612	48.6842	32.7216
STYK1	0.142045	0.102249	0	0	0	0	0.215054	0	0	0	0.108696	0.0430293	0.0990835	0	0.39968	0.194742	0	0	0.104712	0.10989	0	0.193798	0	0	0.129534	0	0.412088	0	0	0	0.321322	0.309119	1.13876	0.578991	0.718485	0.834327	0.92	0.76762	0.125156	2.4	0	2.17391	1.78571	0.887978
SUMO4	0.509716	0.540541	0.973451	1.11111	1.07527	0	1.52478	2.57732	0	0.213675	0.626632	0.655996	0.672538	1.28535	0.903901	0.388212	0.854701	0	0.855019	0.915903	2.17054	0.70373	0.510638	1.46266	1.21951	1.37221	0.457666	0.806452	1.36986	5.26316	0.948826	0.651303	0.738689	0.200267	0.451722	0.639269	0.343643	0.54008	0.229779	0.668896	0	2.04082	0	0.358102
SUSD1	1.05129	0.540541	1.23894	0.740741	1.07527	0	8.25921	24.7423	0	16.0256	7.98956	7.26843	7.46197	10.5398	11.608	6.07023	3.4188	4.34783	0.47088	1.1657	0.620155	0.914849	0.425532	0.615858	0.932568	0.857633	1.60183	3.79032	0.273973	0	0.668844	1.002	2.18529	5.40721	3.70789	3.83562	5.19081	5.82717	1.33272	4.01338	0	6.12245	0	2.41719
SYTL3	0.860147	2.16216	2.92035	3.7037	6.45161	0	14.8666	3.60825	0	1.92308	10.8094	9.00026	10.7446	7.71208	4.32921	48.2972	52.9915	47.8261	14.2999	10.2415	16.7442	19.0007	17.8723	18.7067	22.8121	32.247	35.5835	47.4194	20.137	21.0526	14.6679	23.3968	38.0117	38.9853	44.7017	48.4932	49.4122	52.1603	34.6048	38.796	0	53.0612	5.26316	44.8523
TEAD3	0	0	0	0	0	0	0	0	0	0	0	0	0	0	0	0	0	0	0	0	0	0	0	0	0	0	0	0	0	0	0	0	0	0	0	0	0	0	0	0	0	0	0	0
TEC	2.26187	3.71622	5.22124	2.22222	3.22581	0	10.5464	1.54639	0	2.35043	2.61097	2.86014	2.09768	3.59897	1.9981	1.19993	10.2564	4.34783	1.10285	0.666112	0.930233	0.633357	1.10638	1.46266	0.789096	1.02916	0.572082	0.483871	0.136986	0	1.39991	1.002	0.800246	0.333778	0.395257	0.547945	0.614939	2.44457	0.643382	1.00334	0	2.04082	0	0.268577
TFDP1	1.78401	3.04054	4.95575	2.59259	8.60215	50	12.1982	7.73196	0	0.42735	9.4517	8.58043	8.47078	8.99743	5.94672	2.85866	4.2735	17.3913	2.87485	3.58035	3.87597	3.72977	3.65957	3.00231	3.37159	2.91595	2.97483	3.87097	3.42466	42.1053	3.15757	2.60521	3.23176	3.40454	3.29381	3.19635	2.62254	3.21205	2.20588	11.3712	100	20.4082	2.63158	2.86482
THEM5	0	0	0	0	0	0	0.630915	0	0	11.5672	0	0.2149	0.0419815	0	0.1998	0.186567	0	0	0.0860956	0.280112	0	1.04167	0.239808	0	0.408163	0.896861	0.276243	0.21645	0	0	0.153061	0.30349	0.0925926	0	0.330688	0	0.10543	0	0.432277	0	0	0	0	0.353357
TM9SF4	9.87576	9.12162	11.8584	11.1111	29.0323	40	27.7001	14.9485	0	2.13675	21.7232	23.2747	19.5036	25.4499	33.3016	8.39951	11.1111	26.087	8.01735	9.74188	15.1938	8.44476	9.95745	12.1632	11.2626	9.09091	7.6659	8.70968	10.5479	18.4211	9.00607	8.11623	8.18713	8.21095	8.71447	9.77169	8.10273	8.6697	8.2261	11.7057	33.3333	8.16327	10.5263	8.0573
TMEM158	0	0	0	0	0	0	0	0	0	4.44444	2.74314	1.73502	2.0316	0	0	0	0	0	0	0	0	0	0	0	0	0	0	0	0	0	0	0.280112	0	0	0	0	0	0	0	0	0	0	0	0
TMEM214	4.3963	4.93243	5.22124	6.66667	43.0108	40	12.0712	13.9175	0	2.5641	5.16971	7.63579	5.90873	8.48329	9.27688	5.43497	5.98291	17.3913	3.18463	4.41299	4.34109	5.34835	4	4.31101	6.95839	6.86106	7.6659	6.20968	4.93151	18.4211	3.67087	4.75952	5.10926	4.33912	5.92885	6.84932	6.49304	6.82206	5.92831	11.0368	0	12.2449	9.21053	5.41629
TMEM39A	4.46002	5.54054	5.48673	6.2963	35.4839	20	12.0712	14.433	0	1.06838	6.99739	6.1926	5.47638	8.48329	6.56518	6.91724	5.12821	13.0435	4.10161	5.16236	8.37209	6.96692	4.76596	7.62125	8.46485	6.51801	7.09382	7.98387	6.43836	13.1579	3.77975	6.66333	7.84857	6.07477	7.00169	7.39726	6.87285	7.78852	7.53676	10.7023	66.6667	8.16327	5.26316	6.89346
TMOD1	0	0	0	0	0	0	0	0	0	4.16667	0.692042	0.204918	0.161031	0	1.0989	0.581395	0	0	0	0	0	0	0	0	0	2.5641	0	0	0	0	0.263852	0	0.5	0	0	0	0	0	0	0	0	0	0	0
TMTC2	0.605288	0.945946	1.68142	0	4.30108	0	8.25921	1.03093	0	0	9.1906	6.11388	8.83907	8.22622	6.7079	0.194106	1.7094	0	0.656753	1.41549	1.86047	1.26671	1.3617	1.77059	2.86944	1.71527	1.373	0.403226	3.56164	5.26316	0.668844	1.30261	1.26193	0.0667557	0.31997	1.18721	0.25321	0.54008	2.11397	1.33779	0	0	3.94737	0.850492
TNIP3	0.477859	0.608108	0.619469	0.37037	3.22581	0	1.27065	0	0	0.42735	1.6188	1.46943	1.13691	1.54242	0.951475	0.564673	0	0	0.879802	0.666112	2.63566	0.70373	1.61702	0.923788	0.71736	1.20069	1.71625	1.45161	1.91781	0	0.684399	1.70341	7.04832	2.00267	3.14323	2.19178	1.19371	0.938033	0.965074	7.02341	0	4.08163	3.94737	2.55148
TNXB	0	0.149477	0.195312	0	0	0	0	0	0	8.81226	0.167224	0.186393	0.215401	0	0	0.030581	0	0	0.140056	0.189394	0	0.177936	0	0.236967	0	0	0	0	0.967742	0	0.355114	0.268097	0.136054	0	0.13587	0	0.0918836	0.058548	0	0	0	3.7037	0	0.0887311
TPP1	18.0631	19.5946	23.8938	34.0741	21.5054	10	80.9403	59.7938	0	44.6581	49.2428	57.2553	48.5989	70.9512	56.9933	21.1576	14.5299	43.4783	10	15.4871	16.4341	17.5932	12.5106	16.3972	20.5882	19.554	19.9085	24.3548	25.8904	28.9474	10.3904	14.0782	17.3592	23.4312	21.6827	20.9132	22.391	22.5412	13.7868	23.4114	0	34.6939	47.3684	17.7708
TPRG1	0.254858	0.135135	0.530973	0.740741	3.22581	0	0.127065	1.03093	0	0.213675	0.522193	0.314878	0.416333	1.02828	0.428164	0.952885	0	0	0.384139	0.249792	1.39535	1.68895	0.255319	1.15473	2.65423	4.28816	7.20824	4.91935	1.91781	0	0.497745	3.35671	7.14066	3.87183	6.34293	4.38356	4.68439	0.568505	2.02206	6.35452	0	2.04082	0	3.98389
TPSB2	0.366748	0.452489	0.536193	1.14943	0	0	0	0	0	0	0.656814	0.35545	0.593912	0	0.612245	0.113379	0	0	0.197726	0	0.534759	0.326797	0	0.219298	0.209205	0	0	0	0	7.14286	0.123229	0.183824	0.25413	0	0.233645	0	0.115875	0.240674	0	0	0	0	0	0.160772
TRIB1	0.254858	0.608108	0.973451	2.96296	55.914	20	34.4346	4.12371	0	0.42735	52.5326	34.3742	35.6605	28.5347	19.6004	0.229398	0	0	0.136307	0.41632	1.39535	0.492611	0.340426	0.307929	0.860832	0	0.114416	0	6.16438	10.5263	0.186654	0.200401	0.153894	0.133511	0.150574	0.0913242	0.126605	0.142126	0.413603	0.334448	0	0	0	0.134288
TRPM4	0.923861	0.743243	0.353982	0.740741	5.37634	10	9.4028	6.70103	0	0.641026	4.22977	4.59197	4.06725	3.3419	1.76023	0.635257	0.854701	0	0.669145	0.41632	0.465116	0.562984	0.765957	0.692841	1.0043	0.686106	0.686499	0.241935	0.410959	5.26316	0.808835	0.951904	0.584795	0.600801	0.602296	0.913242	0.434075	0.710631	0.459559	0.668896	0	0	0	0.537153
TSTA3	9.07932	8.78378	13.0973	10	38.7097	20	24.5235	24.7423	0	2.99145	11.5927	14.2482	10.4724	17.9949	20.5043	13.111	20.5128	30.4348	10.0372	12.4063	14.4186	17.5229	11.4043	12.1632	16.3558	10.1201	16.9336	18.0645	17.2603	39.4737	11.2148	12.2745	13.0502	15.287	14.9445	12.7854	16.314	16.2024	12.546	20.4013	33.3333	44.898	19.7368	14.0107
UBAP2L	13.5712	14.8649	14.6903	12.963	13.9785	0	28.8437	20.1031	0	3.63248	17.389	19.9685	15.2442	26.2211	24.7859	11.6111	10.2564	8.69565	12.2553	12.6561	16.2791	11.6819	13.7021	16.9361	14.9211	14.5798	13.9588	13.7903	11.3699	18.4211	13.7969	15.1804	11.4189	11.1482	11.613	13.242	12.3169	12.0239	11.1213	18.0602	66.6667	36.7347	21.0526	10.4745
UBE2F	4.55559	5.60811	6.10619	6.2963	13.9785	10	28.2084	19.0722	0	29.0598	17.5457	17.3445	14.5076	21.3368	24.3102	23.4163	27.3504	4.34783	6.39405	8.82598	11.3178	7.67065	8.17021	9.00693	8.967	7.03259	8.58124	17.5806	9.86301	15.7895	3.68642	6.51303	7.44845	13.0174	12.1965	17.2603	18.9727	22.3991	4.73346	11.7057	0	18.3673	15.7895	11.1907
UBE2V1	16.2154	19.7973	25.0442	20.7407	50.5376	10	45.4892	29.8969	0	14.9573	22.7154	25.6101	21.7934	33.6761	27.7355	23.4869	25.641	34.7826	20.7187	24.5629	26.0465	25.8269	21.7021	20.6313	22.3099	23.8422	28.4897	29.3548	27.6712	57.8947	24.6072	22.5451	24.4998	25.3672	26.3505	26.1187	25.8094	25.0995	24.3566	35.786	100	28.5714	38.1579	28.9167
UCP2	73.7177	73.4459	85.2212	76.2963	86.0215	70	88.6912	89.1753	0	54.4872	64.0731	72.0808	59.5677	87.4036	88.3444	59.1495	63.2479	95.6522	51.202	61.9484	62.3256	63.8283	60.0851	58.1986	62.8407	51.2864	58.8101	64.5161	70.274	89.4737	54.0364	51.2024	46.7221	61.3485	64.2387	51.4155	64.9123	63.9284	48.1158	64.214	100	81.6327	72.3684	55.3268
VCAM1	0	0.166945	0	0	0	0	0	0	0	0	0	0	0	0	0	0.154162	2.43902	0	0	0	0	0	0	0	0	0	0.344234	0	0	0	0.0690608	0.126422	2.93934	0.983607	0.71062	1.48026	0.153374	0.225861	0.319829	3.8961	0	0	0	0.831255
VCAN	2.35744	3.24324	2.74336	1.85185	4.30108	20	55.0191	5.15464	0	2.77778	95.0392	87.195	96.269	58.0977	23.0733	1.81754	0.854701	4.34783	1.93309	1.83181	2.7907	2.46305	1.78723	2.1555	2.29555	2.74443	2.28833	2.41935	2.32877	5.26316	2.55094	1.95391	2.33918	2.33645	2.57858	1.82648	2.17037	1.93292	1.74632	2.34114	0	8.16327	2.63158	2.19338
VEGFA	0.127429	0.337838	0.442478	1.85185	3.22581	0	24.6506	0.515464	0	0	24.8042	21.0443	18.4307	11.054	0.999049	0.123522	1.7094	0	0.0743494	0	0.465116	0.070373	0.170213	0.0769823	0.286944	0	0	0.0806452	0.136986	0	0.0622181	0.200401	0.123115	0	0.075287	0.182648	0.0180865	0.170551	0.0919118	0	0	0	0	0
VTI1B	13.1889	15.2703	18.5841	26.2963	33.3333	50	47.9034	22.1649	0	41.0256	33.577	37.4967	30.2642	54.2416	47.6689	20.84	23.0769	21.7391	11.202	15.4871	16.2791	17.0303	12.5106	13.01	16.1406	16.4666	21.2815	24.8387	20.5479	57.8947	15.2279	14.98	18.1594	21.8291	23.6966	22.7397	24.3444	22.4275	16.7739	30.4348	66.6667	40.8163	31.5789	19.5166
VTN	0	0	0	0	0	0	0	0	0	0	0	0	0	0	0	0	0	0	0	0	0	0	0	0	0	0	0	0	0	0	0	0	0	0	0	0	0	0	0	0	0	0	0	0
VWCE	0	0	0	0	0	0	0	0	0	0	0	0	0	0	0	0	0	0	0	0	0	0	0	0	0	0	0	0	0	0	0	0	0	0	0	0	0	0	0	0	0	0	0	0
WBP2	26.1548	30.473	37.3451	30.7407	47.3118	20	47.6493	37.1134	0	85.8974	35.0392	36.1322	29.5917	45.2442	55.7088	23.2045	19.6581	34.7826	24.4238	28.06	34.7287	33.779	30.8936	32.0246	34.3615	30.8748	31.5789	26.6129	34.7945	57.8947	23.1607	27.8557	26.1619	22.964	23.3954	27.9452	24.7784	25.1848	28.2629	30.1003	100	28.5714	40.7895	26.7681
WDR45B	10.9908	14.8649	15.7522	22.5926	13.9785	10	39.263	14.433	0	4.70085	21.671	22.8287	18.8151	28.0206	30.2569	15.652	17.094	8.69565	9.02107	11.5737	11.6279	11.893	12.5106	14.2417	14.9928	14.0652	13.2723	12.3387	12.8767	18.4211	8.89718	13.2265	12.1884	12.6168	11.8389	16.8037	14.3064	16.5435	14.0625	11.7057	33.3333	20.4082	21.0526	13.9212
WNK1	12.3606	16.8919	22.3009	20.3704	30.1075	10	48.1576	17.0103	0	11.1111	31.3838	36.0798	31.0809	41.3882	42.1979	17.5049	16.2393	39.1304	15.5762	21.7319	32.8682	24.4898	19.6596	29.9461	27.3314	23.6707	22.9977	22.9032	30.9589	60.5263	16.3634	21.8437	23.361	23.498	23.1319	19.5434	19.66	15.6907	18.6581	33.1104	33.3333	28.5714	42.1053	20.5013
XCL1	0.0955718	0	0	0	0	0	0	0.515464	0	0.213675	0	0.0787195	0.0480384	0	0.142721	11.2582	71.7949	30.4348	0.0371747	0.0832639	0	0.562984	0	0.0769823	0.215208	1.54374	3.20366	4.35484	0.136986	0	0.31109	1.2024	7.32533	6.67557	6.30529	11.5068	7.79526	23.2803	1.05699	9.36455	0	26.5306	1.31579	4.70009
XCL2	0.0318573	0.0675676	0.0884956	0	0	0	0	0.515464	0	0.42735	0.0522193	0.0787195	0.0800641	0	0.0475737	13.8874	53.8462	21.7391	0.0371747	0.249792	0.155039	0.281492	0	0.0769823	0.071736	1.20069	3.43249	4.59677	0.273973	0	0.217763	0.751503	8.49492	7.27637	6.3994	16.5297	8.86236	25.5543	0.551471	6.02007	0	30.6122	1.31579	6.8487
XPNPEP1	6.46703	8.51351	9.82301	3.7037	26.8817	0	33.0368	31.9588	0	62.3932	11.0183	14.0908	10.5044	21.5938	23.5014	10.3935	16.2393	26.087	5.7373	7.91007	11.6279	7.38916	7.65957	8.85296	9.11047	10.9777	11.7849	9.19355	6.84932	21.0526	6.64178	8.71743	9.57218	9.74633	9.80614	11.8721	9.58582	11.7112	9.65074	12.709	100	24.4898	13.1579	9.08684
YBX1	72.6665	78.6486	81.7699	81.4815	88.172	80	99.2376	87.6289	0	36.5385	90.7572	91.3933	81.1209	98.7147	97.2407	62.1493	71.7949	100	62.4411	73.6886	75.814	74.4546	76.766	78.9069	87.1593	76.6724	62.1281	58.0645	77.8082	94.7368	70.5086	72.8958	65.6202	63.2844	57.444	67.1233	61.711	61.7396	68.5662	65.2174	100	91.8367	72.3684	65.4432
YBX3	28.2574	8.58108	5.22124	12.963	13.9785	0	44.4727	2.57732	0	15.812	46.5796	47.2579	36.4291	48.329	26.118	0.582319	11.1111	0	0.978934	0.915903	1.70543	0.774103	1.44681	1.69361	1.29125	1.20069	1.71625	1.45161	0.684932	5.26316	7.91725	8.81764	12.3115	5.94126	4.85601	6.66667	1.30222	1.56339	1.9761	7.35786	33.3333	2.04082	26.3158	7.87825
ZER1	4.52373	3.85135	3.71681	3.33333	7.52688	0	6.60737	3.60825	0	2.35043	4.02089	4.01469	4.70777	5.39846	7.37393	5.5232	5.12821	8.69565	6.33209	5.74521	7.13178	5.41872	6.7234	7.15935	5.09326	4.97427	5.60641	6.85484	6.16438	2.63158	6.65733	5.16032	5.2016	5.60748	5.43949	5.47945	6.02279	5.88403	3.99816	8.3612	0	6.12245	9.21053	5.95345
ZFP36	71.4877	85.3378	83.1858	88.8889	80.6452	40	96.4422	91.7526	0	11.9658	99.2689	92.2592	86.5973	96.144	95.5281	87.6125	94.0171	95.6522	53.4201	58.7011	69.3023	78.8881	76.766	93.3025	95.911	94.5111	70.7094	70.6452	73.2877	71.0526	59.3405	83.1663	82.9794	78.9052	70.6381	91.6895	78.4048	85.9295	86.9026	74.9164	66.6667	83.6735	69.7368	86.1683
ZNF777	0.0955718	0.337838	0.265487	0	2.15054	0	1.01652	1.54639	0	0	0.417755	0.288638	0.384307	0.514139	0.285442	0.370566	0.854701	0	0.272615	0.333056	1.08527	0.562984	0.340426	0.461894	0.215208	0	0.800915	0.322581	0.273973	0	0.279981	0.501002	0.492459	0.46729	0.489366	0.182648	0.56068	0.511654	0.321691	1.00334	0	0	2.63158	0.447628

## Sheet: age-pos mild-moderate
geneName	B_c01-TCL1A	B_c02-MS4A1-CD27	B_c03-CD27-AIM2	B_c04-SOX5-TNFRSF1B	B_c05-MZB1-XBP1	B_c06-MKI67	DC_c2-CD1C	DC_c4-LILRA4	Macro_c5-WDR74	Mega	Mono_c1-CD14-CCL3	Mono_c2-CD14-HLA-DPB1	Mono_c3-CD14-VCAN	Mono_c4-CD14-CD16	Mono_c5-CD16	NK_c01-FCGR3A	NK_c02-NCAM1	NK_c03-MKI67	T_CD4_c01-LEF1	T_CD4_c02-AQP3	T_CD4_c03-ITGA4	T_CD4_c04-ANXA2	T_CD4_c05-FOS	T_CD4_c06-NR4A2	T_CD4_c07-AHNAK	T_CD4_c08-GZMK-FOS_h	T_CD4_c09-GZMK-FOS_l	T_CD4_c11-GNLY	T_CD4_c12-FOXP3	T_CD4_c13-MKI67-CCL5_l	T_CD8_c01-LEF1	T_CD8_c02-GPR183	T_CD8_c03-GZMK	T_CD8_c04-COTL1	T_CD8_c05-ZNF683	T_CD8_c06-TNF	T_CD8_c07-TYROBP	T_CD8_c08-IL2RB	T_CD8_c09-SLC4A10	T_CD8_c10-MKI67-GZMK	T_CD8_c11-MKI67-FOS	T_CD8_c12-MKI67-TYROBP	T_CD8_c13-HAVCR2	T_gdT_c14-TRDV2
AASS	0.707089	0.646552	0.309598	0.666667	0.373134	0	0.291971	1.4652	0	0.202224	0.568828	0.229489	0.289256	0.187091	0.253936	0.542741	1.14943	0	0.578471	0.381194	0.903614	0.585823	0.723066	0.562701	0.617761	0	0.391389	0.381388	0.867052	0	0.616283	0.413223	0.839161	0.802752	0.575214	0.996016	0.713202	0.756082	0.252207	0.664452	0	0	0	0.56701
ABCC3	0.669413	0.59727	0.980392	0.438596	0.714286	0	3.37553	2.37288	12.6126	48.7032	6.4552	6.76342	5.31806	11.4184	16.6667	0.532003	0	0	0.398456	0.632511	0.498008	0.347826	0.35791	0.636436	0.537222	0.192678	0.487805	0.45489	0.571429	2.43902	0.385109	0.359897	0.649652	0.396601	0.535498	0.0985222	0.644968	0.452928	0.711	0.655738	0	0.714286	0	0.651956
ACADS	2.0769	2.21843	3.30882	5.48246	14.6429	3.0303	14.2053	16.6102	11.7117	1.44092	9.34891	8.83078	8.07586	13.7377	10.1719	8.02993	8.04598	14.0351	4.83128	5.9456	7.47012	6.95652	4.79599	7.39857	6.6769	5.00963	8.09756	6.52009	8.95238	29.2683	5.47176	5.29563	5.45244	5.38244	5.92503	7.0936	6.62967	9.89971	5.31159	20.9836	23.0769	17.1429	13.1313	7.12136
ACO2	15.654	19.7526	23.7132	27.4123	56.0714	54.5455	48.6639	29.4915	30.6306	3.45821	20.8125	19.7289	14.1367	32.7386	32.5692	14.7797	17.2414	29.8246	12.7506	14.9905	20.4183	19.1884	16.9649	17.5815	20.0307	19.4605	19.8049	17.1342	18.8571	50.4065	14.5218	16.6067	17.2854	18.6969	14.6312	17.8325	14.6093	17.2436	17.3986	36.7213	15.3846	30	24.2424	16.8506
ACOT7	0.446275	0.383959	0.980392	0.438596	5.71429	24.2424	8.43882	22.7119	0	6.14793	0.445186	0.657174	0.284473	2.67618	1.43266	4.97091	12.6437	43.8596	0.99614	1.51803	3.58566	3.65217	1.36006	2.14797	3.53031	2.89017	2.92683	2.72934	4.38095	48.7805	1.42811	2.46787	2.4594	4.24929	3.09207	3.44828	4.55977	6.76157	1.21288	35.082	46.1538	44.2857	6.06061	2.50752
ACTN4	10.6076	12.0307	18.5049	20.3947	40.7143	57.5758	52.3207	53.5593	56.7568	10.7589	44.6299	36.391	35.2193	40.3211	37.0583	40.1663	43.6782	56.1404	3.93475	11.0057	20.7171	26.4928	5.58339	12.0923	24.9424	28.9017	31.122	42.3048	31.7143	64.2276	6.38639	16.1954	31.2297	40.2833	37.9858	43.3498	37.7231	47.331	32.8315	59.0164	61.5385	68.5714	20.202	39.3681
ADGRB1	0.152633	0.265252	0.199601	0.3861	0	0	0.421941	0	0	0	0.682594	0.440159	0.693264	0.648508	0.610221	0.056164	0	0	0.107643	0.2457	0	0.202703	0.191388	0.187793	0.0891266	0	0.118765	0.594648	0.226757	0	0.142392	0.254615	0.331425	0.325998	0.297471	0	0.210907	0.194837	0.196078	0.485437	0	0	0	0.188324
ADIPOR1	17.4906	19.4966	21.3235	21.9298	53.9286	42.4242	53.7271	50.1695	62.1622	76.7531	48.414	38.8965	33.71	48.1713	42.7412	17.8387	18.3908	38.5965	17.4947	21.3789	28.7849	26.2609	23.0494	26.3325	28.7797	27.1676	26.6341	26.3836	25.619	56.0976	19.3036	23.856	22.5522	21.9263	20.6253	23.5468	19.679	21.7729	25.3869	41.9672	30.7692	45	36.3636	23.32
ADM	0.0686577	0.0853242	0.0612745	0	3.57143	0	5.62588	0	25.2252	0.288184	35.8375	12.8149	15.1087	16.5923	15.9981	0.0332502	0	0	0.0249035	0	0	0.057971	0.071582	0.159109	0.230238	0.192678	0.097561	0	0.0952381	0	0.0962773	0.154242	0.0928074	0	0.0863707	0.0985222	0.059997	0.097056	0.209118	0	0	0	0	0.100301
AGAP3	0.0686577	0.469283	0.551471	0.657895	1.42857	3.0303	8.15752	0.338983	13.5135	0.192123	10.4619	11.6512	7.72027	10.6155	5.92168	1.16376	6.89655	7.01754	0.971236	1.01202	2.58964	1.56522	1.5748	0.954654	1.38143	1.54143	1.07317	1.74375	1.33333	0.813008	0.657895	1.18252	1.2529	1.01983	1.12282	0.591133	1.30493	1.26173	1.46382	1.96721	0	4.28571	1.0101	1.20361
AGPAT4	4.35977	4.09556	2.20588	1.09649	3.21429	0	9.2827	4.74576	16.2162	2.20941	14.8024	9.47426	10.3121	11.8644	9.9809	11.5046	21.8391	14.0351	1.88021	4.87034	6.87251	7.30435	3.07802	4.3755	9.97698	10.2119	9.26829	13.5709	6.38095	11.3821	2.55135	5.75835	6.68213	11.4448	11.8328	16.1576	10.6345	16.4025	10.9159	10.8197	15.3846	15	8.08081	14.0421
AGXT	0.146499	0.194049	0.190658	0	0	0	1.0142	0.552486	0	0	0.335008	0.209546	0.373651	0.441176	0.388199	0.171478	0	0	0.155461	0	0.281294	0.26455	0.298063	0.295421	0.136799	0	0	0.115607	0	1.38889	0.23488	0.0851789	0.152497	0.194553	0.0956938	0.357143	0.111732	0	0.0804505	0.578035	20	0	0	0.163132
AK1	0.212127	0.258621	0.433437	0.888889	1.1194	0	0.729927	1.4652	0	1.01112	0.853242	0.502008	0.404959	0.561272	0.253936	0.491859	1.14943	3.57143	0.440141	0.698856	1.10442	0.585823	0.361533	0.96463	0.772201	0.772201	0.391389	0.686499	1.15607	1.62602	0.340577	0.36157	0.699301	0.860092	0.470629	0.697211	0.652504	0.723208	0.630517	0.996678	0	0	2.0202	0.721649
AK4	0.171644	0.383959	0.306373	0.657895	0.714286	0	2.53165	0.677966	4.5045	0.192123	4.00668	2.80668	2.54445	1.69492	0.286533	0.216126	0	0	0.161873	0.126502	0.0996016	0.405797	0.286328	0	0.153492	0	0	0.15163	0.190476	0	0.176508	0.102828	0.0232019	0.169972	0.138193	0	0.0449978	0.226464	0.083647	0.655738	0	1.42857	0	0.150451
ALDH6A1	3.41572	4.60751	3.67647	3.72807	11.4286	9.09091	11.2518	9.83051	6.30631	1.63305	5.62048	4.49069	4.53576	5.70919	5.39637	3.45802	4.5977	5.26316	5.30445	4.30108	7.07171	4.75362	5.86972	6.52347	6.21642	6.55106	7.31707	4.39727	4.85714	26.0163	5.34339	5.5527	4.91879	4.30595	3.99033	5.22167	4.13979	5.24102	5.93894	14.0984	15.3846	7.14286	11.1111	5.4664
ANKH	3.22691	5.2901	6.0049	7.45614	5	9.09091	12.0956	8.47458	3.6036	1.2488	3.1163	3.8609	2.59186	7.22569	6.5425	4.85453	2.29885	14.0351	11.1568	11.8912	17.4303	13.4493	11.5963	15.5131	13.0468	8.67052	9.85366	8.18802	18.4762	33.3333	8.2638	9.71722	7.61021	5.60907	6.0805	6.10837	5.17474	5.79101	7.52823	13.7705	23.0769	15	15.1515	7.17151
ANKRD9	0.291795	0.341297	0.0612745	0	0.714286	0	2.1097	1.69492	1.8018	14.6013	1.94769	1.68401	1.49348	4.10348	2.10124	0.681629	0	8.77193	0.386004	0.316256	0.0996016	0.753623	0.071582	0.397772	0.153492	0.770713	0.878049	0.30326	0.761905	1.62602	0.304878	0.462725	0.394432	0.623229	0.483676	0.788177	0.749963	0.905856	0.543706	1.96721	0	7.85714	0	0.551655
AP2A1	6.36801	8.7884	11.0907	11.1842	26.0714	42.4242	42.0534	22.3729	45.9459	6.14793	31.2743	28.8061	23.6665	44.157	53.1519	18.1712	28.7356	42.1053	7.74499	10.6894	13.1474	12.1739	8.44667	12.0923	13.8143	10.4046	11.7073	13.4951	15.3333	42.2764	8.0552	10.5913	11.3225	12.1246	12.8001	13.0049	15.3442	23.2611	10.6232	38.0328	38.4615	40.7143	20.202	11.6851
AP2S1	17.3876	23.8055	34.4363	39.2544	53.9286	66.6667	95.4993	74.9153	89.1892	46.0134	85.6984	80.7777	75.8435	89.2953	83.7631	34.5968	28.7356	77.193	22.4754	27.5142	29.1833	31.2464	27.4875	28.7192	32.5403	32.3699	33.8537	34.4958	38.6667	86.9919	27.9365	26.7352	31.6473	36.6572	32.7518	34.2857	34.6033	41.7988	30.0293	71.1475	84.6154	75.7143	55.5556	34.5537
APOA2	0	0	0	0	0	0	0	0	0	0	0.524934	0.662879	0.389222	0.319489	0.428266	0.131926	0	0	0.0484496	0	0	0	0	0	0	0	0	0	0	0	0	0	0	0	0	0	0	0	0	0	0	0	0	0
APOB	0.133958	0	0.56926	0	0	0	0.632911	0	0	0	1.13208	0.403226	0.161551	0	0	0.060024	0	0	0.177873	0.369686	0	0.153139	0.364964	0	0	0	0	0	0	0	0.221239	0.149254	0.0965251	0.27248	0.105932	0	0.282885	0	0	0	0	0	0	0
APOBEC3C	21.2324	21.3311	21.4461	20.8333	60.3571	51.5152	34.0366	19.661	29.7297	13.2565	25.8765	22.8916	16.9024	35.504	36.2942	30.8229	26.4368	54.386	6.32549	9.10816	14.741	18.3188	7.51611	11.2967	16.4236	21.58	25.1707	37.0735	23.5238	64.2276	9.3389	13.8303	24.7564	33.4844	31.2835	31.9212	32.7134	36.2019	23.0029	57.0492	38.4615	50	31.3131	26.7803
APOC2	0	0	0	0	0	0	0	0	0	0	0	0	0	0	0	0	0	0	0	0	0	0	0	0	0	0	0	0	0	0	0	0	0	0	0	0	0	0	0	0	0	0	0	0
APOH	0	0	0	0	0	0	0	0	0	0	0	0	0	0	0	0	0	0	0	0	0	0	0	0	0	0	0	0	0	0	0	0	0	0	0	0	0	0	0	0	0	0	0	0
AREG	5.87024	4.69283	2.14461	5.26316	1.78571	0	32.4895	18.6441	10.8108	1.53698	6.28826	2.19058	1.92019	3.38983	1.33715	9.60931	49.4253	19.2982	4.14643	3.85832	3.78486	4.86957	9.87831	13.2856	8.67229	7.32177	3.70732	2.12282	1.42857	0.813008	4.30039	7.55784	3.66589	1.24646	1.0019	3.64532	1.82991	17.7936	5.5207	1.31148	0	12.8571	1.0101	2.45737
ARF1	53.6904	53.9249	60.4779	58.114	87.5	75.7576	86.0759	92.8814	94.5946	83.5735	84.9193	70.3587	65.7132	79.661	79.4651	64.9709	67.8161	85.9649	52.2475	61.8596	72.6096	72.2319	59.6278	71.3604	76.8995	75.9152	72.6829	78.0895	71.2381	94.3089	51.9897	65.3985	70.0928	69.915	65.4517	72.5123	65.6067	72.792	78.0427	83.6066	84.6154	89.2857	79.798	72.8686
ARF6	35.9938	42.7901	46.6299	47.3684	44.6429	51.5152	79.7468	58.6441	73.8739	12.1037	55.9265	56.5991	47.2936	71.008	64.2311	47.2153	55.1724	75.4386	31.9138	39.7217	49.8008	49.6812	31.4245	42.6412	49.8081	47.5915	46.0488	49.2039	50.9524	82.1138	31.8036	41.2853	45.6148	51.1615	46.8475	51.6256	46.5877	53.1867	48.1807	69.8361	69.2308	74.2857	58.5859	50.2006
ARG2	0.30896	0.255973	0.428922	0.657895	2.5	0	0.843882	1.01695	0	26.0327	0.500835	0.575027	0.497827	0.535236	0.95511	0.249377	0	1.75439	0.298842	0.316256	0.498008	0.231884	0.429492	0.477327	0.230238	0.385356	0.390244	0.30326	0.571429	4.06504	0.224647	0.257069	0.162413	0.283286	0.120919	0.492611	0.314984	0.614688	0.501882	2.95082	0	2.14286	1.0101	0.200602
ARHGAP8	0.0642398	0.308642	0.296077	0	0	0	0	0.393701	0	0	0.872274	0.609176	0.604885	0.987925	0.441084	0.469759	1.25	2.17391	0.102444	0.227273	0.428725	0.260756	0.0925926	0.282486	0	0	0	0.322841	0.107643	0	0.22385	0.25047	0.317628	0.388098	0.594295	0.337838	0.292558	0.518327	0.347222	0.378788	11.1111	1.8018	0	0.364299
ARHGDIA	33.6938	40.1024	49.2647	42.7632	63.9286	69.697	80.1688	77.2881	81.982	15.2738	74.3461	61.0214	54.9032	75.4683	71.872	51.8869	50.5747	77.193	39.609	53.3839	58.4661	66.4928	48.9621	59.109	66.9992	58.7669	60.5854	64.9735	61.8095	90.2439	39.6502	51.2596	59.2807	59.8867	55.3636	61.0837	55.0922	59.463	60.6859	80.9836	76.9231	87.1429	64.6465	58.676
ARMCX3	8.4964	9.42833	11.2132	12.5	55.3571	33.3333	25.7384	36.2712	19.8198	31.6042	12.6878	11.8291	9.86962	19.5361	15.8071	9.24356	14.9425	15.7895	9.48823	11.1954	12.8486	11.4783	9.66356	12.4901	11.5119	8.67052	11.7073	10.6141	9.90476	24.3902	8.87356	9.87147	11.2529	10.7082	9.29349	12.3153	9.38953	12.1967	12.8398	17.0492	7.69231	17.1429	14.1414	11.1836
ASGR1	0.600755	1.19454	0.122549	0.219298	1.78571	3.0303	28.8326	2.0339	70.2703	0.960615	69.3934	52.437	53.4334	52.2748	31.5664	0.864505	0	1.75439	0.70975	0.695762	0.896414	0.753623	0.858984	1.43198	1.30468	0.578035	1.46341	0.90978	1.42857	0	0.738126	0.822622	0.580046	0.339943	0.846433	0.788177	0.734963	0.8088	0.752823	1.96721	0	1.42857	0	0.451354
ASPDH	0.251889	0.244499	0	0	0	0	0.243902	0	0	0	0.321543	0.261438	0.243828	0.179856	0	0.409836	0	0	0.161453	0.0986193	0.134228	0	0.261438	0.120919	0.325733	0	0.425532	0.414938	0	0	0.162496	0.253593	0.193349	0.749064	0.125984	0.330579	0.281452	0.317628	0.321958	0	0	1.23457	0	0.300526
ATF3	2.45451	2.85836	2.6348	2.63158	3.57143	6.06061	28.8326	16.9492	60.3604	9.51009	46.4107	25.6435	17.9455	33.2739	25.9312	4.02328	4.5977	17.5439	0.373552	0.316256	1.09562	1.15942	0.644238	1.82975	3.22333	3.46821	2.73171	2.95679	1.04762	1.62602	0.481386	3.59897	5.10441	3.1728	2.38383	7.38916	3.17984	5.59689	6.9427	3.93443	0	12.8571	0	4.41324
ATP6V0C	45.7261	48.7628	53.125	57.4561	77.1429	66.6667	91.2799	93.5593	92.7928	48.3189	90.818	84.5701	79.8973	92.1499	92.8844	49.1106	68.9655	73.6842	44.9757	49.4624	55.4781	59.3623	49.3916	58.3134	59.8619	63.0058	57.4634	57.6952	58.1905	79.6748	46.6303	53.2134	55.7541	54.051	49.4559	55.5665	49.6625	57.6189	60.3095	67.8689	61.5385	75.7143	59.596	57.5226
ATP6V1C2	0.204453	0.37843	0.34153	0.253165	0.840336	0	1.33556	1.8018	0	0.114811	0.292398	0.420734	0.4536	0.441014	0.529101	0.18031	0	0	0.0885478	0.0735294	0	0.209205	0	0.115473	0.101523	0.269542	0.476758	0.588813	0.115875	0	0.0414336	0.12987	0.227596	0.273598	0.218771	0	0.227114	0.12215	0.176263	0.3663	0	0	0	0.136799
AVPI1	0.686577	0.938567	1.10294	1.97368	2.5	3.0303	10.9705	0.677966	8.10811	0.384246	2.22593	3.49124	1.60411	3.92507	2.96084	1.33001	1.14943	1.75439	0.610136	1.32827	1.09562	1.68116	1.07373	1.35243	1.9954	1.54143	1.95122	1.36467	2	2.43902	1.13928	1.74807	2.06497	1.35977	1.39921	1.57635	1.51492	2.07053	2.80217	0.983607	7.69231	4.28571	0	1.50451
AZGP1	0	0	0	0	0	0	0	0	0	0	0	0.461538	0.487211	0	0	0	0	0	0.403226	0	0	0	0	1.2987	0	0	0	0	0	0	0	0	0	0	0	0	0	0	0	0	0	0	0	0
BAG6	14.092	17.4061	16.7892	18.8596	38.5714	39.3939	47.398	41.6949	45.9459	4.61095	32.9994	27.8751	22.2995	37.1989	37.7268	14.015	20.6897	31.5789	15.5771	15.876	20.6175	20.6377	17.8955	20.366	20.6447	19.6532	17.7561	19.3328	19.8095	51.2195	15.7895	17.4293	15.406	18.4136	14.7003	18.2266	13.6343	17.2436	16.813	35.7377	23.0769	37.8571	25.2525	15.8977
BCAM	1.02987	2.17577	1.10294	1.97368	0.714286	0	3.09423	4.40678	3.6036	0.0960615	3.45019	1.76616	1.64362	1.78412	1.52818	1.08063	0	0	0.78446	0.695762	1.59363	1.50725	1.36006	1.43198	1.22794	1.92678	1.85366	0.985595	1.52381	1.62602	1.17137	1.13111	1.13689	0.623229	0.777336	1.08374	0.749963	0.905856	1.25471	1.63934	0	0.714286	1.0101	0.651956
BHLHE40	1.15002	2.90102	4.28922	12.7193	1.07143	0	52.3207	37.6271	56.7568	3.55427	50.1948	36.2815	26.3532	41.4808	22.6839	22.394	58.6207	45.614	1.48176	4.17457	8.06773	16.058	2.86328	6.76213	26.4774	34.6821	22.2439	31.7665	3.42857	15.4472	2.59949	12.4422	14.6868	20.9065	24.9439	41.3793	26.7137	31.5755	31.2003	27.8689	7.69231	44.2857	1.0101	25.9779
BHMT2	0.405041	0.180018	0	0.540541	0	0	0.331126	2.67857	0	0	0.702576	0.348939	0.594439	1.39616	0.473373	0.096401	0	0	0.0837989	0	0.392927	0.129702	0.209644	0.197239	0	0.420168	0.374532	0	0.212766	0	0.107914	0	0.118437	0.104603	0.0633714	0	0.157109	0.220264	0.0798722	1.08108	0	0	0	0.191571
BRD4	24.8713	28.3276	29.9632	28.5088	40	27.2727	55.1336	44.0678	64.8649	12.6801	45.2421	38.5542	34.0261	41.57	38.873	23.99	18.3908	36.8421	20.4209	20.3036	31.4741	24.5797	22.6915	28.1623	25.4029	26.975	27.4146	25.7771	27.619	60.1626	22.5931	27.0951	25.3828	26.3456	23.1301	25.5172	23.7138	25.0081	24.2995	45.2459	69.2308	46.4286	28.2828	25.9278
BTG3	7.6725	10.0683	8.33333	12.9386	20.7143	27.2727	9.70464	33.8983	12.6126	9.12584	15.5815	8.99507	5.69735	11.9536	6.25597	8.64505	4.5977	38.5965	8.9279	14.7375	20.4183	17.7971	12.3121	20.0477	21.1051	20.4239	19.2195	17.21	29.619	47.1545	9.29076	18.1491	20.3944	18.9235	13.8193	19.2118	10.6345	10.8056	17.2731	29.1803	30.7692	39.2857	24.2424	13.3902
C2	0.686577	0.981229	1.04167	0.877193	5.71429	3.0303	1.96906	1.69492	9.00901	0.192123	9.62716	7.13308	5.72106	14.0946	10.745	1.26351	2.29885	3.50877	1.71834	1.32827	2.19124	1.33333	1.78955	1.59109	0.997698	0.385356	1.65854	0.833965	1.90476	2.43902	1.50834	1.54242	0.928074	0.849858	0.915529	1.37931	1.31993	1.39114	0.83647	1.96721	0	4.28571	1.0101	1.25376
C2orf88	1.68211	2.17577	3.3701	2.19298	21.7857	6.06061	2.95359	8.47458	0	82.805	2.33723	2.65608	2.48123	2.9438	3.10411	1.11388	1.14943	1.75439	1.17046	1.20177	1.39442	0.927536	1.36006	1.11376	0.920952	0.578035	0.97561	1.36467	2	2.43902	0.93068	1.33676	1.36891	1.1898	1.05372	1.28079	1.40993	1.19702	1.08741	3.60656	0	5	2.0202	1.20361
C5orf58	0.0514933	0	0.183824	0.219298	0.357143	0	3.65682	0.677966	7.20721	0.0960615	5.73178	3.65553	2.62347	6.15522	3.4384	0.84788	0	1.75439	0.522973	0.56926	1.39442	0.637681	0.787402	0.954654	0.690714	0.385356	0.878049	1.59212	1.14286	1.62602	0.754172	0.822622	0.812065	0.679887	0.639143	0.8867	0.884956	0.873504	1.08741	0.655738	0	0.714286	3.0303	1.25376
C9orf78	25.5407	30.0768	31.25	34.4298	34.6429	51.5152	56.6807	51.8644	56.7568	9.51009	38.6756	39.5674	30.9759	52.2748	56.638	39.6509	40.2299	52.6316	43.6185	45.2245	52.3904	52.5797	46.6714	50.358	54.4129	46.8208	48.4878	46.9295	48.2857	75.6098	46.887	48.2262	46.5429	46.2323	43.2199	46.798	41.4429	44.9693	44.7512	60.6557	38.4615	65	54.5455	46.1384
CALR	47.0992	51.7065	57.2304	51.3158	97.8571	87.8788	83.263	89.8305	68.4685	15.0817	57.0395	53.5734	41.6831	74.1302	65.6638	65.2369	63.2184	82.4561	51.4631	57.179	67.5299	68.1159	60.8447	64.1209	71.8342	70.5202	69.6585	78.6202	62.8571	91.8699	54.0276	59.8972	66.9838	76.204	69.8739	74.2857	69.7015	74.4743	69.2597	86.2295	92.3077	90.7143	68.6869	73.8215
CAPN2	11.7748	21.2031	36.0907	22.5877	58.5714	57.5758	80.3094	16.9492	74.7748	44.7646	66.1102	55.1068	48.0443	59.5004	54.489	40.7315	25.2874	49.1228	23.347	34.1556	44.5219	53.7391	28.4896	41.3683	54.7966	51.8304	52.878	60.5004	49.8095	80.4878	26.38	39.5887	48.9791	53.4844	50.5441	55.5665	47.7876	48.4633	50.3555	69.8361	69.2308	70.7143	54.5455	52.3571
CAPN5	0.102987	0.255973	0.306373	0.438596	1.42857	0	0.562588	0.677966	0.900901	0.192123	0.66778	0.410734	0.474121	0.713649	0.668577	1.97839	0	1.75439	0.560329	0.126502	1.29482	0.521739	0.286328	0.556881	0.306984	0.192678	0.585366	0.530705	0.571429	0.813008	1.21951	0.719794	0.487239	0.679887	0.587321	1.37931	0.914954	2.52346	0.418235	0.655738	7.69231	1.42857	3.0303	1.05316
CARD19	2.60899	4.0529	6.18873	2.41228	13.2143	12.1212	45.5696	14.9153	59.4595	65.0336	50.1391	38.1709	36.1833	36.6637	28.4623	9.45968	25.2874	15.7895	7.5084	9.36116	7.96813	14.8406	9.01933	10.1034	14.198	15.6069	12.878	14.329	15.2381	24.3902	8.00706	11.928	8.95592	9.46176	11.3491	13.7931	11.9844	9.28502	8.11376	18.6885	15.3846	17.1429	9.09091	10.8325
CARM1	1.47614	1.96246	3.30882	6.14035	6.78571	9.09091	7.03235	6.10169	6.30631	0	6.6778	5.61336	4.78072	9.90187	6.35148	1.52951	3.44828	5.26316	1.38214	1.96078	2.58964	2.31884	2.00429	2.30708	1.38143	1.34875	3.02439	2.65353	2.09524	8.13008	1.65276	1.90231	1.67053	2.03966	1.83106	1.67488	1.40993	1.48819	2.55123	2.62295	0	4.28571	2.0202	2.25677
CASC3	9.18297	12.5	12.5613	12.5	21.0714	12.1212	25.1758	24.4068	27.9279	3.45821	22.8158	19.1128	16.5152	21.1418	20.7736	11.9036	9.1954	24.5614	10.5217	12.6502	20.6175	15.0725	11.811	15.9905	13.584	13.8728	15.3171	14.4807	14.381	32.5203	11.2644	12.3393	12.3434	14.051	12.5238	15.468	11.8494	13.232	12.087	27.8689	30.7692	32.1429	24.2424	14.4935
CCDC124	12.4785	14.8038	19.4853	22.807	45.3571	57.5758	54.0084	40.339	45.9459	3.65034	34.1124	35.0219	27.8388	42.0161	37.8223	23.4248	26.4368	54.386	14.8674	18.7856	22.9084	23.4203	15.8912	19.1726	23.1773	20.0385	22.8293	26.6869	24.9524	69.1057	17.7471	19.8972	23.6427	26.6289	24.2356	24.0394	25.9637	27.7257	23.212	52.7869	38.4615	49.2857	32.3232	23.1194
CCDC9	2.69482	3.157	3.30882	1.97368	7.5	15.1515	7.59494	5.76271	15.3153	0.768492	11.0184	6.46221	5.68945	7.67172	7.92741	2.70989	1.14943	8.77193	2.21641	2.27704	2.58964	2.14493	2.29062	2.78441	4.45127	2.50482	3.21951	3.10842	2.85714	4.06504	2.29461	3.18766	2.5522	3.00283	2.67749	2.26601	2.89486	3.07344	3.05312	6.55738	7.69231	8.57143	3.0303	3.20963
CCL3	0.944044	0.255973	0.122549	0	0.714286	3.0303	5.34459	0.338983	44.1441	1.2488	47.2454	15.4847	9.75899	17.2168	8.73926	17.9385	1.14943	17.5439	0.186776	0.0632511	0.0996016	0.173913	0.214746	0.397772	0.153492	0.385356	1.26829	6.29265	0.47619	0	0.33697	0.0514139	10.6497	11.1048	6.73691	14.6798	13.5143	22.8082	2.17482	9.18033	0	25	1.0101	5.2658
CCL4	2.43735	1.10922	0.919118	0.657895	1.42857	0	1.54712	2.37288	15.3153	4.51489	11.241	2.0126	0.932438	2.67618	2.43553	70.9227	9.1954	61.4035	0.659943	0.56926	1.09562	0.695652	0.858984	1.03421	0.997698	3.85356	21.2683	64.0637	0.666667	1.62602	2.27856	4.16452	56.1949	65.949	58.5248	80	70.5115	70.8832	31.5349	52.459	7.69231	80.7143	6.06061	54.4634
CCL4L2	0.257467	0.213311	0.0612745	0	0.357143	0	0.562588	1.69492	4.5045	0.864553	5.95437	1.5471	0.466219	2.40856	1.48042	20.2494	0	17.5439	0.28639	0.189753	0.199203	0	0.214746	0.159109	0.230238	2.11946	6.53659	12.282	0.380952	0.813008	0.754172	1.59383	24.5244	28.272	22.0591	28.3744	23.9688	18.6995	8.3647	12.459	0	20.7143	0	14.5436
CCL5	8.7367	11.3055	15.8701	11.1842	18.5714	21.2121	21.3783	18.9831	23.4234	94.6206	17.4736	14.5947	13.2754	15.5219	16.5712	87.2153	59.7701	84.2105	8.28041	10.8159	17.4303	15.942	10.0215	11.615	25.1727	90.7514	95.5122	98.2563	15.4286	36.5854	14.6021	64.8843	99.768	99.83	99.1536	99.803	99.82	84.4387	96.9887	98.3607	46.1538	87.8571	36.3636	99.8495
CCRL2	0.377618	0.469283	0.428922	0	2.5	6.06061	3.79747	2.0339	15.3153	6.05187	6.23261	3.91566	2.31529	7.49331	5.58739	0.465503	0	1.75439	0.273938	0.126502	0.498008	0.289855	0.143164	0.318218	0.38373	0.770713	0.97561	0.985595	0.952381	1.62602	0.417202	0.771208	1.32251	1.13314	0.70824	1.47783	0.464977	0.873504	1.422	1.31148	0	2.14286	3.0303	0.702106
CD244	0.205973	0.170648	0.122549	0.438596	0.357143	0	19.2686	0.677966	20.7207	2.88184	12.6878	11.3089	7.79929	17.0384	23.3047	29.8421	25.2874	52.6316	0.859171	0.632511	0.59761	0.463768	0.572656	0.795545	0.230238	2.31214	5.46341	16.0728	0.761905	0.813008	3.08087	4.21594	17.471	24.4193	19.6752	25.9113	30.3585	36.7519	11.5851	15.7377	0	40.7143	0	19.5587
CD300E	0.669413	0.938567	0.551471	0.657895	0.714286	0	31.6456	1.35593	68.4685	1.53698	69.1708	58.5159	45.405	74.041	67.4785	0.498753	0	0	0.485618	0.316256	0.498008	0.521739	0.644238	0.795545	0.537222	0	0.585366	0.985595	0.285714	0.813008	0.449294	0.308483	0.487239	0.509915	0.552772	0.394089	0.164992	0.48528	0.501882	0	0	2.14286	1.0101	0.401204
CD5L	0	0	0	0	0	0	0	0	0	0	0	0	0	0	0	0	0	0	0	0	0	0	0	0	0	0	0	0	0	0	0	0	0	0	0	0	0	0	0	0	0	0	0	0
CD68	1.83659	4.3942	6.12745	12.9386	7.5	9.09091	61.4627	77.9661	94.5946	37.56	91.4858	78.5871	74.1604	90.1873	89.8281	1.29676	1.14943	1.75439	1.0833	1.13852	1.69323	1.3913	1.71797	1.43198	2.30238	2.11946	1.46341	1.81956	1.04762	2.43902	1.2516	1.64524	1.60093	1.52975	1.34738	1.87192	1.48493	2.07053	1.08741	2.62295	0	4.28571	6.06061	1.05316
CD81	12.1524	15.4863	20.5882	18.6404	22.8571	18.1818	7.31364	12.5424	13.5135	2.20941	11.9644	12.0756	9.032	19.3577	13.3238	14.2311	10.3448	28.0702	2.77674	3.92157	6.57371	5.27536	2.72011	3.81862	4.14428	6.74374	10.3415	12.7369	6.19048	17.0732	3.12901	5.50129	15.7077	14.2776	13.4738	13.202	13.9643	12.6496	11.4178	23.6066	23.0769	21.4286	38.3838	11.2839
CD99	29.8833	41.7662	59.9265	57.6754	84.2857	84.8485	84.8101	91.5254	92.7928	91.6427	77.1842	78.2996	71.774	64.4068	36.4374	85.2203	55.1724	94.7368	49.1471	73.1183	77.6892	85.913	55.3329	71.9173	86.7997	84.0077	88.2927	94.6171	81.2381	99.187	47.4807	74.1388	86.5197	91.9547	89.2037	90.0493	89.7555	86.0886	79.8829	95.7377	92.3077	95	88.8889	90.8726
CDC34	0.841057	1.06655	1.96078	1.31579	6.78571	0	7.03235	3.72881	10.8108	1.53698	7.95771	6.85926	7.23034	7.49331	7.44986	3.8404	4.5977	7.01754	1.68099	1.96078	2.39044	2.31884	1.64639	2.78441	1.9954	2.89017	4.09756	2.57771	3.80952	20.3252	1.62067	2.57069	3.36427	3.68272	2.4702	2.85714	2.98485	3.81753	2.80217	6.88525	0	7.14286	2.0202	3.05918
CDC42EP1	0.192543	0.130152	0.0623441	0	0	0	8.03949	0.346021	18.9189	0	9.22303	9.03598	5.90338	9.79148	2.89575	0.0791139	1.17647	0	0.0127178	0	0.100604	0.117371	0	0	0.0773994	0	0	0.0792393	0	0	0.049554	0.0524659	0.0244081	0.0601323	0.0572956	0	0.0508733	0.1443	0.0426257	0	0	0	0	0.104932
CDHR1	0.0198216	0.100806	0	0	0	0	0	0	0	0	0	0	0	0	0	0.559832	10.7143	0	0.0413964	0	0	0.0621504	0	0	0	0	0.103413	0.968523	0	0	0.0894454	0.340329	0.972149	1.03761	0.777311	1.49597	1.25313	1.48714	1.36624	0	0	0	0	2.05214
CDHR5	0.0526593	0.108932	0	0	0	0	0.380228	1.63934	0	0	1.22951	0.88308	1.12467	0.911162	0.314961	0	0	0	0.0361795	0	0	0	0	0	0	0	0	0	0	0	0.0496524	0.15015	0.0619963	0	0	0	0.0670241	0.13245	0.10395	0	0	0	0	0
CDK11B	11.9464	14.8464	16.2377	13.1579	33.2143	36.3636	31.3643	29.1525	35.1351	3.26609	26.5442	21.2349	17.9771	28.6351	21.7287	15.7107	20.6897	36.8421	13.0619	13.599	19.3227	15.7681	13.4574	16.3087	16.7306	19.0751	19.5122	19.257	20.8571	43.0894	13.4307	14.3445	16.7749	17.2238	16.5659	19.803	16.9642	19.3465	16.9803	40.6557	38.4615	45.7143	21.2121	18.004
CDKN1A	6.33368	11.6468	12.2549	19.9561	17.8571	30.303	51.6174	24.0678	79.2793	74.0634	62.7156	45.0849	27.0328	65.5665	53.1041	1.06401	0	19.2982	0.57278	1.13852	1.59363	2.84058	0.930565	2.94352	7.44436	7.89981	3.02439	2.5019	2.09524	8.94309	0.625802	2.87918	1.57773	1.07649	1.64104	3.15271	1.34993	1.35878	6.06441	3.60656	0	20	1.0101	1.95587
CDKN2A	1.85376	2.98635	4.28922	5.04386	22.1429	39.3939	0.421941	0.338983	2.7027	0.864553	1.94769	1.01314	1.52509	1.07047	1.43266	3.4414	1.14943	28.0702	0.174324	1.89753	1.69323	3.18841	0.35791	1.19332	3.37682	4.04624	5.17073	4.24564	8.19048	31.7073	0.497433	2.36504	5.61485	5.94901	4.52582	4.72906	6.23969	3.42931	4.55876	29.1803	15.3846	36.4286	9.09091	4.76429
CDO1	0	0	0	0	0	0	0	0	0	0	0	0.0371609	0.0361598	0	0	0	0	0	0.0267953	1.17035	1.23153	4.63079	0.217865	0.2849	2.51889	0	0	0	0.424628	2.12766	0.223547	0.248756	0	0	0.0551876	0	0.0454752	0.0931966	0.189394	1.07527	0	0	0	0
CEBPB	6.23069	8.27645	12.6838	10.9649	22.8571	15.1515	59.775	1.35593	61.2613	2.40154	64.0512	56.4348	51.0707	67.975	68.3859	22.2776	10.3448	28.0702	15.4277	16.129	20.9163	20.4638	14.889	18.5362	17.6516	16.763	20.6829	19.0296	13.8095	17.8862	14.0404	20.5656	19.6752	21.1898	18.3624	21.0837	20.114	21.2229	17.0222	22.2951	23.0769	24.2857	13.1313	24.0722
CETP	0.102987	0.255973	0.490196	0.438596	0.714286	0	0.281294	2.37288	0.900901	11.7195	1.16861	0.999452	1.74635	0.624442	1.95798	0.0997506	0	0	0.136969	0	0.0996016	0.231884	0.143164	0.238663	0.153492	0	0	0.15163	0.285714	0.813008	0.0962773	0.102828	0.185615	0.0566572	0.120919	0.0985222	0.0449978	0.129408	0.0418235	0.327869	0	0	1.0101	0.300903
CFB	0.0690131	0.451128	0	0	0	0	0.925926	0	0	0	0.562588	1.14993	0.431566	1.32275	1.55172	0	0	0	0.192864	0	0	0	0.383142	0.3663	0	0	0	0	0	0	0	0.669643	0.151745	0	0.114877	0	0	0	0	0	0	0	0	0
CHGB	0.125565	0.181378	0.346921	0	0	0	0.626305	0.862069	0.980392	0	0.701754	0.531915	0.6613	1.04634	0.487409	0.290698	0	0	0.145852	0.382044	0.27248	0.554236	0.476758	0.378788	0.328947	0.30303	0.284495	0.103199	0.544218	0	0.310479	0.151286	0.15674	0.0925926	0.165929	0.152207	0.126609	0.244021	0.062422	0.564972	0	1.31579	0	0.0695894
CHN2	0.0514933	0.554608	0.857843	0.219298	0	0	17.2996	3.38983	21.6216	0.384246	12.7435	10.6928	7.70446	13.0241	11.3658	3.27515	6.89655	7.01754	0.236583	0.506009	1.09562	1.15942	0.071582	0.636436	0.997698	1.54143	3.41463	5.45868	0.380952	1.62602	0.497433	3.59897	7.21578	5.49575	4.35308	5.41872	4.61977	4.20576	4.64241	3.93443	0	2.85714	1.0101	7.17151
CISD2	8.82252	10.8362	12.2549	11.8421	63.2143	51.5152	37.4121	35.9322	16.2162	12.1037	17.251	16.0049	11.9637	26.1374	23.1614	10.6899	18.3908	31.5789	10.0984	15.623	19.6215	19.4783	13.4574	17.8998	20.4144	15.6069	18.3415	14.329	21.4286	64.2276	11.4891	14.2416	13.5267	12.1813	11.7637	15.7635	12.4044	14.1702	16.7712	42.2951	38.4615	32.8571	21.2121	13.3902
CITED2	11.1054	9.59898	12.9289	8.55263	47.5	24.2424	31.7862	26.4407	40.5405	10.6628	33.389	23.3297	27.8941	27.2971	28.7488	20.1995	32.1839	33.3333	20.1096	25.2372	33.3665	34.9565	30.8518	35.1631	41.8266	46.4355	34.9268	32.2214	29.5238	42.2764	26.2035	35.6298	28.4687	26.8555	22.7155	32.1182	18.8991	26.2051	40.8616	29.5082	23.0769	35	33.3333	31.7452
CIZ1	4.3941	5.84471	8.39461	8.77193	12.1429	9.09091	17.2996	16.2712	26.1261	2.30548	12.3539	12.2125	10.8574	15.6111	12.4642	7.4148	9.1954	29.8246	5.44141	6.38836	10.4582	7.24638	6.29921	7.0008	8.74904	8.67052	7.02439	7.88476	8	25.2033	6.25802	7.14653	7.70302	7.70538	7.82519	8.47291	6.92965	7.57037	6.56629	15.7377	7.69231	11.4286	15.1515	7.57272
CLEC2B	24.9914	15.1024	11.0294	15.5702	38.2143	30.303	58.9311	49.1525	58.5586	6.43612	55.3144	44.9069	33.9075	64.942	61.9389	47.2485	48.2759	64.9123	34.8774	34.8514	42.3307	29.7971	37.2942	41.8457	37.6055	38.5356	47.8049	55.5724	39.3333	75.6098	30.2471	37.2751	53.0394	58.3569	49.1968	56.2562	49.2875	50.372	42.8691	78.6885	61.5385	75	57.5758	47.8435
CLK3	12.1009	13.0119	12.9902	11.8421	27.1429	27.2727	27.0042	24.4068	30.6306	9.79827	27.3233	20.9474	17.8586	25.3345	24.4508	11.9368	13.7931	26.3158	11.6175	11.3219	17.1315	13.6812	14.0301	15.1154	16.4236	12.3314	14.5366	16.4519	17.5238	33.3333	12.4198	13.4704	15.058	14.6176	13.6638	16.2562	11.7744	13.2967	14.5128	23.9344	30.7692	22.8571	18.1818	13.1394
CLPB	3.65602	5.24744	4.71814	6.14035	21.4286	18.1818	21.9409	14.9153	26.1261	0.480307	18.6978	13.9513	12.5326	15.6111	10.8405	3.94015	0	19.2982	3.99701	3.60531	5.07968	5.10145	4.65283	4.61416	3.91404	6.1657	4.58537	4.5489	4.66667	10.5691	3.88318	5.03856	4.77958	4.41926	4.30126	4.4335	4.25979	5.07926	4.55876	15.4098	7.69231	7.85714	5.05051	5.0652
CLU	3.58737	4.99147	5.02451	6.14035	7.85714	3.0303	9.2827	12.2034	19.8198	82.805	33.6116	25.4792	29.1268	21.7663	16.7144	3.5744	3.44828	5.26316	2.839	4.68058	4.18327	8.57971	2.93486	3.34129	4.75825	5.58767	7.12195	5.23124	4.38095	10.5691	3.3697	5.08997	5.17401	5.55241	5.18224	5.22167	5.87971	4.33517	3.68047	10.1639	15.3846	8.57143	2.0202	5.1655
COMT	10.0755	12.7133	14.5221	20.1754	36.0714	39.3939	76.09	72.5424	81.0811	6.91643	66.1658	60.1041	52.8803	66.0125	52.4355	26.3009	24.1379	54.386	11.4681	15.8128	19.0239	17.0435	13.6006	15.6722	19.4935	20.2312	21.4634	22.138	22.7619	49.5935	14.1849	15.5784	20.3016	24.1926	22.2318	20.0985	25.8887	29.408	18.8624	49.8361	30.7692	44.2857	30.303	25.1254
COPZ2	0.0514933	0.0426621	0.122549	0.438596	0	0	0.140647	0	0	0.0960615	0.389538	0.711939	0.379297	0.892061	0.620821	1.36326	0	1.75439	0.0249035	0.316256	0	0.115942	0.214746	0.0795545	0.230238	0	0.097561	0.530705	0.0952381	0	0.192555	0.102828	0.301624	0.679887	0.621869	0.295567	0.824959	1.48819	0.0418235	1.31148	0	2.85714	0	0.501505
CPM	3.19258	2.64505	1.96078	3.07018	4.64286	3.0303	18.9873	6.10169	17.1171	2.01729	14.6912	12.4863	10.7072	16.5923	10.6972	1.37988	2.29885	5.26316	1.46931	2.08729	3.18725	0.869565	1.43164	2.78441	1.91865	1.15607	1.26829	1.66793	4.47619	9.7561	1.02696	1.13111	1.60093	1.52975	1.27829	2.56158	1.34993	1.6823	1.46382	4.2623	7.69231	4.28571	3.0303	1.25376
CPS1	0.184715	0.675676	0.460405	0.355872	0.625	0	1.53551	0.416667	0.934579	0.110988	0.88968	0.608766	0.595766	0.449438	0.568182	0.106315	0	0	0.254489	0	0.210526	0.255591	0.248756	0.510638	0.406174	0.201207	0	0.0865052	0.535332	0	0.129942	0.235018	0.296496	0.0692521	0.244698	0.825472	0.212179	0.236967	0.271862	0	0	0	0	0.229226
CRELD2	6.52249	9.85495	13.174	12.5	78.5714	57.5758	29.2546	37.9661	19.8198	1.92123	13.7451	13.1298	10.5097	20.6066	16.1414	16.6085	25.2874	47.3684	8.70377	12.2707	14.4422	15.1884	10.7373	14.0016	17.8818	17.5337	18.5366	17.2858	15.2381	52.0325	10.3338	14.6015	16.1021	17.3938	15.9959	16.9458	15.4192	20.867	18.486	43.9344	15.3846	43.5714	20.202	19.3581
CRYL1	3.99931	6.69795	7.72059	8.11404	10.7143	3.0303	30.661	4.74576	27.9279	21.7099	15.2476	18.0997	12.019	21.9447	23.7822	6.51704	3.44828	22.807	9.37617	10.6262	11.8526	13.3333	9.87831	11.1376	13.0468	8.28516	9.56098	10.0076	12.4762	26.8293	8.21566	9.51157	7.58701	8.32861	6.96148	6.99507	6.86966	7.37625	7.23547	16.3934	7.69231	18.5714	13.1313	8.67603
CSRNP1	18.7951	22.0563	20.098	22.807	18.9286	12.1212	49.9297	28.1356	77.4775	10.7589	56.65	36.2404	27.8072	46.1195	39.446	9.22693	20.6897	15.7895	9.43843	11.2587	19.9203	22.1449	18.1102	28.9578	35.3799	38.1503	21.0732	14.2532	15.619	22.7642	11.5051	24.9357	17.8422	9.23513	7.20332	19.803	8.36958	15.4319	38.7286	12.459	0	19.2857	6.06061	16.0481
CTNNA1	6.9001	5.46075	9.00735	9.21053	13.5714	3.0303	48.9451	16.6102	46.8468	8.26129	40.5676	33.379	27.9968	43.1757	39.7803	5.53616	1.14943	3.50877	1.35724	2.65655	3.48606	4.75362	2.3622	3.73906	5.29547	4.23892	6.73171	9.0978	8.95238	12.1951	1.12323	2.51928	4.68677	6.91218	6.04595	7.58621	6.64467	5.79101	3.59682	9.5082	0	13.5714	1.0101	5.01505
CTSW	1.51047	2.04778	2.38971	3.50877	6.78571	12.1212	25.1758	25.7627	4.5045	22.6705	3.00501	2.49179	1.85697	1.96253	2.24451	93.2336	98.8506	98.2456	15.5647	11.8912	15.4382	23.942	16.1059	13.3652	28.7797	46.6281	56.6829	76.4215	6.66667	10.5691	54.2843	57.0694	80.9513	87.5921	89.1346	89.6552	94.7803	97.2177	85.3199	82.2951	38.4615	97.1429	24.2424	91.6249
CTTNBP2NL	0.738071	1.19454	0.796569	0.219298	1.07143	0	13.6428	6.10169	6.30631	0.67243	3.61714	4.53176	2.79731	6.69045	3.34288	0.415628	1.14943	0	0.386004	0.253004	0.498008	0.521739	0.286328	0.397772	0.460476	0.385356	0.390244	0.530705	1.33333	0.813008	0.385109	0.771208	0.510441	0.453258	0.570047	0.788177	0.449978	0.452928	0.543706	1.31148	0	0	1.0101	0.551655
CUL4A	11.2942	15.2304	20.2206	13.8158	23.2143	24.2424	31.9269	28.4746	35.1351	3.84246	25.9321	22.4261	17.1474	30.5977	29.7517	13.1837	13.7931	22.807	15.6643	17.2043	27.7888	20	15.748	23.0708	21.5656	21.0019	20.878	22.9719	22.0952	47.1545	15.3883	18.9717	19.5128	21.3031	17.516	19.2118	15.4642	15.529	20.4935	33.1148	38.4615	37.8571	24.2424	20.7623
CXCL1	0	0	0	0	0	6.66667	0	0	0	0	7.12166	0.333651	1.1839	0	0.203666	0.0760456	0	0	0	0	0	0	0	0	0	0	0	0	0	0	0	0	0	0	0	0	0.102249	0	0	0	0	0	0	0
CXCL8	0.377618	0.170648	0.0612745	0.438596	0.714286	0	4.782	0	57.6577	0.960615	67.557	12.0619	17.5583	8.29616	7.54537	0.199501	0	0	0.398456	0.126502	0.796813	0.347826	0.501074	0.556881	0.844206	0.578035	0.390244	0.682335	0.285714	0	0.304878	0.308483	0.208817	0.509915	0.362757	0.295567	0.299985	0.517632	0.292765	0	0	0	0	0.100301
CYB5A	24.8026	19.8805	18.2598	12.0614	17.5	24.2424	29.2546	22.7119	24.3243	1.63305	15.4146	12.2673	10.1857	15.7895	15.4728	10.5237	16.092	49.1228	9.72482	14.5478	13.247	14.6087	10.1646	12.9674	16.5004	16.9557	16.1951	13.2676	15.4286	30.8943	15.3883	15.0129	10.9745	9.85836	9.67352	12.9064	10.6645	12.682	26.6416	25.9016	23.0769	34.2857	12.1212	14.0421
CYB5R3	16.289	22.1843	29.3505	27.193	28.9286	27.2727	60.1969	41.3559	44.1441	41.4986	34.6132	26.2733	21.0194	34.1659	34.3362	15.0457	25.2874	28.0702	10.3972	13.2827	16.6335	18.3188	12.3837	15.9905	17.9586	14.2582	15.7073	16.9826	17.4286	40.6504	9.88447	14.2416	14.3155	15.9207	15.0285	16.4532	15.7642	16.8554	14.931	28.8525	15.3846	31.4286	20.202	14.6439
CYCS	33.6766	39.4198	43.076	36.6228	68.2143	72.7273	65.8228	63.0508	65.7658	13.0644	48.9705	41.1145	30.5176	60.4817	54.2025	43.0091	36.7816	73.6842	31.6523	38.5832	47.6096	43.3043	42.7344	54.2562	50.1919	50.6744	44.5854	47.9909	44.1905	79.6748	35.414	42.8278	48.3295	48.9518	40.4215	52.1182	44.4428	52.9602	57.6328	68.1967	53.8462	70.7143	38.3838	49.5988
CYFIP1	0.274631	1.66382	3.3701	0.877193	3.21429	0	36.9902	7.45763	39.6396	3.84246	24.0957	25.8215	20.2371	30.4193	20.7736	0.315877	2.29885	0	0.473166	1.13852	2.78884	2.31884	1.14531	1.35243	2.60936	2.89017	1.56098	0.833965	1.33333	1.62602	0.33697	1.43959	0.348028	0.113314	0.362757	0.394089	0.19499	0.776448	1.54747	0.655738	0	0.714286	1.0101	0.752257
CYP4F22	0	0	0.067659	0	0.3663	0	0	0	0	0	0	0.195371	0.0253507	0.85389	7.63132	0.262881	1.20482	0	0.0132714	0.130293	0	0.59952	0.148699	0.169492	0.321802	0.788955	0.498008	1.82395	0	0.826446	0.515721	0.65182	0.681099	0.667881	1.44954	0.940439	0.594214	0.332889	2.02287	0.675676	0	0	0	0.874486
CYTIP	33.2818	31.186	32.7206	32.2368	75	63.6364	53.4459	49.8305	64.8649	5.4755	53.9232	29.6961	24.9309	44.0678	53.2951	44.0067	32.1839	61.4035	55.7589	48.6401	62.8486	51.4203	61.6321	66.1098	55.8711	53.1792	52.6829	50.9477	55.8095	79.6748	55.4076	52.3393	48.5151	47.8187	46.0701	51.2315	44.0228	50.9544	50.2719	59.6721	61.5385	62.1429	46.4646	49.2979
DAZAP1	8.05012	10.7935	14.0931	12.5	26.4286	42.4242	35.443	33.5593	32.4324	3.26609	22.315	23.4255	18.0482	30.0624	25.2149	15.7273	17.2414	36.8421	12.7008	14.7375	18.9243	17.6232	10.5941	15.9109	19.033	14.6435	17.1707	17.5133	18.8571	62.6016	13.4146	15.0643	14.7796	15.9773	15.4085	15.5665	14.7593	17.373	16.3948	42.623	30.7692	45	17.1717	13.992
DDIT3	13.5084	13.7372	12.2549	12.9386	18.9286	9.09091	26.0197	7.45763	32.4324	10.4707	24.6522	16.402	12.8645	22.2123	17.1442	10.6899	19.5402	19.2982	11.3062	10.1834	11.753	11.0145	15.1038	19.0135	14.812	11.368	10.9268	12.282	11.4286	7.31707	10.8793	11.671	12.9234	13.5977	11.3318	17.734	10.4995	13.5555	10.5813	14.4262	23.0769	21.4286	11.1111	9.52859
DDIT4	12.0494	15.9556	18.3824	13.5965	23.5714	21.2121	71.308	68.4746	23.4234	4.03458	21.9811	19.989	11.7345	36.3961	27.6982	46.6168	51.7241	45.614	31.7893	32.1316	36.4542	55.0145	41.6607	57.5975	56.7153	49.3256	40.0976	42.7597	30.6667	42.2764	34.8845	40.1542	33.2483	34.4476	34.4965	49.064	41.9079	51.9249	51.8193	32.7869	15.3846	45	14.1414	36.66
DDO	0.0175039	0.0867679	0	0	0	0	3.94922	0.346021	2.7027	0.0969932	2.17999	2.69157	1.76386	4.07978	2.79923	0.039557	0	0	0.063589	0	0	0	0	0	0	0	0	0.0792393	0.0972763	0	0.016518	0	0.0244081	0	0.0190985	0	0.0339156	0.0721501	0	0	0	0.763359	0	0
DDX27	16.3405	19.7526	20.7721	16.2281	35	24.2424	45.1477	39.322	29.7297	3.07397	20.5342	20.6051	15.3457	27.3863	22.063	13.3333	19.5402	28.0702	13.7592	13.852	19.2231	19.3623	15.1754	17.7407	15.8097	14.2582	18.3415	15.5421	18.6667	52.8455	14.2651	15.2185	14.9188	13.7677	13.2665	17.0443	13.5743	15.9495	13.8436	33.7705	46.1538	32.1429	23.2323	13.5406
DHCR7	1.52763	2.00512	3.00245	0.877193	8.57143	12.1212	4.36006	4.40678	0.900901	3.65034	1.27991	0.958379	0.679573	1.4273	1.00287	2.04489	2.29885	7.01754	2.76429	2.8463	3.98406	2.66667	3.14961	4.3755	4.14428	5.58767	3.60976	5.30705	2.28571	12.1951	2.84018	4.01028	4.10673	4.02266	2.9366	3.94089	2.96985	3.84989	5.31159	9.18033	0	9.28571	0	3.71113
DISC1	1.02987	0.682594	0.551471	1.31579	0	3.0303	16.315	3.38983	12.6126	0.192123	9.29327	7.7218	6.43224	9.99108	6.63801	0.448878	2.29885	0	2.75184	3.03605	2.68924	2.84058	2.43379	4.21639	2.22563	2.50482	1.26829	1.21304	2.09524	2.43902	2.45507	2.77635	0.812065	0.396601	0.621869	1.08374	0.584971	1.03526	1.29653	0.655738	0	2.14286	0	1.00301
DLGAP3	1.0127	1.19454	1.04167	1.53509	1.07143	0	6.18847	5.42373	12.6126	0.192123	2.44853	2.88883	1.80166	3.38983	1.43266	0.997506	1.14943	0	1.73079	1.39152	1.59363	1.15942	1.14531	1.35243	1.9954	1.92678	1.7561	1.28886	0.666667	0.813008	1.55648	1.54242	0.974478	0.679887	0.932804	1.47783	1.33493	1.00291	1.04559	0.983607	0	1.42857	0	1.40421
DOCK2	16.289	21.5017	22.3039	28.9474	26.0714	33.3333	53.5865	51.1864	63.964	3.07397	49.3044	43.5378	39.5101	55.2186	55.2053	17.3566	22.9885	43.8596	13.0743	13.4725	25.3984	19.1884	12.67	20.366	21.7191	19.8459	21.7561	24.1092	23.9048	46.3415	14.6662	19.0746	22.065	22.8895	20.4008	22.5616	18.5391	21.2229	19.1133	44.2623	38.4615	42.1429	23.2323	22.2668
DOK2	2.12839	3.28498	4.96324	2.41228	17.8571	12.1212	73.8397	5.42373	81.0811	52.8338	62.9939	63.5542	46.7641	81.9804	76.8386	54.2976	39.0805	64.9123	16.7227	36.3694	34.3625	43.7101	22.3336	29.5943	38.5265	39.8844	43.2195	56.3306	57.1429	82.9268	10.7028	28.946	45.4524	53.1445	50.8723	55.7635	58.3171	61.857	29.0255	61.3115	46.1538	66.4286	42.4242	47.4423
DRAXIN	1.02987	1.06655	1.04167	1.97368	1.78571	0	3.79747	4.74576	4.5045	0.67243	4.8414	2.4644	2.67088	3.56824	2.72206	4.75478	1.14943	7.01754	0.884074	0.695762	1.49402	0.869565	1.07373	0.71599	0.920952	0.963391	1.07317	1.59212	1.71429	0.813008	0.962773	0.976864	0.788863	1.1898	3.24754	3.94089	6.56967	4.94985	1.58929	3.27869	7.69231	10.7143	1.0101	1.35406
DUSP1	89.9073	84.8123	80.8824	83.3333	32.1429	30.303	93.6709	56.6102	100	16.2344	99.5548	93.5104	94.595	98.2159	96.8481	59.3017	90.8046	66.6667	50.5292	63.1246	78.2869	79.0725	91.4102	92.3628	97.7744	97.3025	87.2195	81.1221	69.1429	56.0976	64.1367	91.9794	82.9466	69.3484	61.2023	93.202	60.537	77.386	97.3233	52.459	46.1538	76.4286	51.5152	89.5687
DUSP10	2.57467	4.47952	2.94118	1.75439	2.14286	6.06061	9.98594	2.37288	10.8108	0.480307	7.17863	5.17525	4.76492	4.54951	3.86819	4.47215	19.5402	12.2807	2.09189	2.8463	4.48207	4.28986	2.86328	4.85282	5.21873	5.00963	4.29268	5.61031	14.8571	14.6341	2.13415	4.62725	5.40603	5.89235	4.56037	8.27586	4.33478	7.40861	4.89335	7.54098	0	12.1429	10.101	3.96189
EAF1	4.20529	5.07679	5.69853	1.97368	5.71429	12.1212	16.315	12.8814	43.2432	3.17003	36.4496	20.7558	22.5365	17.5736	14.0401	7.2818	5.74713	12.2807	3.28726	5.12334	6.1753	5.27536	3.79384	5.72792	6.36992	7.12909	8.58537	7.42987	7.04762	13.8211	3.99551	4.88432	6.1949	7.19547	6.27051	8.867	6.89966	7.82918	6.64994	13.4426	7.69231	10.7143	5.05051	8.12437
ECD	12.3756	14.5051	16.299	13.5965	14.2857	12.1212	19.9719	25.7627	20.7207	2.88184	14.079	9.84392	7.60964	14.3622	13.6581	12.153	18.3908	21.0526	11.991	11.9545	17.3307	13.8551	11.5247	15.6722	14.6585	14.8362	15.0244	16.4519	16.0952	21.9512	11.8582	13.6247	14.942	14.2776	12.5583	16.4532	12.6294	14.8819	13.8436	24.918	7.69231	27.1429	18.1818	15.6469
ECHS1	12.5644	16.5102	19.6691	17.9825	44.2857	48.4848	55.8368	24.7458	45.045	2.4976	28.8815	28.0668	19.7629	42.1053	33.0468	13.9152	19.5402	42.1053	14.4565	16.9513	18.2271	20.6377	16.1775	18.5362	18.6493	19.2678	19.6098	17.9682	19.1429	46.3415	17.0732	17.4293	18.0742	17.3371	13.9402	15.3695	14.3393	18.5053	19.1552	35.082	23.0769	38.5714	31.3131	17.4524
ECM1	0.181357	0.148038	0	0	0	0	0.566572	0	0	1.80412	0.362976	0.508906	0.275362	0.476948	0.271739	0.0341763	0	0	0.202247	0.111857	0	0	0	0	0	0	0	0	0	0	0.0797448	0	0.149701	0	0.0851064	0	0.0320821	0.264901	0.288462	0	0	0	0	0.0959693
EGF	0.0628536	0	0.218103	0	0	0	0.837989	0	0	20.2931	0.3386	0.242611	0.213487	0.147493	0.223547	0.0732601	0	0	0.0464468	0	0.17094	0.103306	0.312012	0.144509	0.15674	0	0	0	0	0	0.0388199	0.094697	0.135074	0	0.0373832	0	0.0365364	0	0.0825764	0	0	0	0	0.163265
EIF1	97.7343	96.8857	97.4877	97.3684	95.7143	90.9091	99.7187	98.9831	100	89.5293	99.7218	98.6993	98.1825	98.5727	99.0449	96.3425	100	100	98.6179	98.4187	99.4024	99.7681	99.4273	99.7613	99.9233	100	99.6098	99.3177	99.0476	98.374	98.6361	99.126	99.2575	98.8669	97.7025	98.9163	97.5701	98.7706	99.5818	99.6721	84.6154	96.4286	98.9899	99.348
EIF3B	5.47545	7.29522	9.80392	9.21053	23.2143	27.2727	26.0197	23.3898	29.7297	1.72911	19.8108	20.5093	17.3133	23.6396	17.4308	8.4788	6.89655	21.0526	7.02279	8.03289	9.66135	7.65217	7.9456	9.62609	9.28626	8.28516	8.39024	8.03639	9.71429	26.0163	7.92683	8.27763	7.26218	8.38527	6.80601	7.78325	7.15464	9.38208	8.11376	24.5902	23.0769	24.2857	12.1212	6.87061
EIF4A3	7.77549	8.66041	10.9681	11.6228	32.8571	45.4545	42.4754	72.8814	46.8468	2.11335	27.1564	19.0581	14.2552	27.3863	23.8777	9.82544	11.4943	38.5965	7.13485	8.5389	9.96016	10.3768	10.8805	15.1949	13.5073	14.8362	11.2195	13.4193	15.8095	65.0407	8.76123	10.5913	10.8121	10.8215	9.58715	13.399	11.3844	14.429	14.22	42.2951	53.8462	52.1429	17.1717	11.3842
EIF4G1	10.2643	14.2065	15.8088	17.5439	58.2143	57.5758	51.6174	41.0169	60.3604	4.89914	36.1157	33.1462	27.8072	40.9456	31.6141	17.5062	22.9885	33.3333	13.9584	12.3972	23.6056	17.6812	13.529	19.3317	20.7982	17.7264	20.6829	18.5747	17.4286	52.0325	15.2599	19.9486	18.5847	17.9603	16.4968	20	17.0841	19.8641	21.4555	39.6721	23.0769	42.8571	13.1313	20.6118
EMD	23.4295	28.8396	33.027	37.5	52.5	57.5758	50.9142	48.1356	48.6486	39.4813	39.5103	31.7497	23.548	42.6405	37.9179	33.1006	37.931	54.386	31.4905	35.6104	39.3426	40.3478	38.2248	42.323	45.9708	44.7013	43.3171	42.229	36.0952	74.7967	35.061	40.9769	41.7633	38.9235	34.5137	39.5074	35.3982	38.693	45.5458	58.0328	30.7692	66.4286	44.4444	44.4835
EMP3	54.3598	65.9983	77.3897	86.6228	92.5	81.8182	96.3432	77.2881	99.0991	68.3958	97.7184	92.8669	90.3991	97.1454	96.4183	83.0258	80.4598	96.4912	65.7452	86.0215	88.9442	93.5072	76.2348	84.7255	94.3975	90.3661	91.7073	94.9204	91.2381	97.561	65.4044	81.2339	86.0789	92.6912	88.5645	89.4581	87.6706	88.9356	87.4529	91.1475	92.3077	97.8571	82.8283	90.672
ENDOD1	6.19636	4.69283	5.94363	10.307	3.21429	9.09091	9.98594	4.40678	2.7027	43.6119	1.94769	3.21742	1.74635	5.79839	6.39924	5.51953	3.44828	8.77193	3.06313	4.11132	6.0757	5.91304	3.50752	5.88703	5.37222	4.04624	5.26829	7.5815	4.85714	8.94309	2.96855	4.57584	5.89327	6.57224	6.04595	6.40394	6.29969	6.79392	4.89335	13.7705	7.69231	10.7143	11.1111	5.9679
ENO1	37.6073	40.5717	50.4902	44.9561	73.5714	81.8182	93.6709	81.3559	94.5946	41.5946	87.0896	78.8061	76.4757	83.7645	81.5186	54.7797	62.069	89.4737	51.9861	61.3536	67.2311	67.3623	58.3393	64.3596	70.99	71.869	67.4146	67.7028	63.3333	92.6829	57.622	60.2057	58.2831	64.136	56.8492	63.7438	57.0571	63.3128	61.606	82.9508	84.6154	90.7143	71.7172	64.1424
EOMES	0.120151	0.0853242	0.183824	0	0.357143	0	0.281294	0	0	1.34486	0.166945	0.164294	0.110628	0	0.143266	16.5586	19.5402	29.8246	0.186776	0.189753	0.996016	0.463768	0.143164	0.477327	0.920952	7.70713	13.9512	17.5891	0.47619	4.87805	1.21951	7.66067	26.9606	20.7365	13.9575	19.6059	19.394	20.7376	27.0598	28.8525	15.3846	35	34.3434	17.001
EPB41L4A	0.738071	1.27986	1.83824	3.28947	2.85714	0	0.843882	2.37288	0	0.192123	0.890373	0.616101	0.584749	0.892061	0.764088	3.10889	0	5.26316	0.448263	0.759013	0.796813	1.15942	0.429492	0.556881	1.53492	0.963391	0.97561	2.95679	0.380952	0.813008	0.706033	0.719794	2.18097	3.28612	3.43755	4.92611	5.9397	2.71757	1.38018	1.96721	0	5	1.0101	4.36309
EPS8	2.57467	2.85836	4.65686	2.41228	6.07143	15.1515	20.9564	4.40678	16.2162	0.384246	7.17863	8.11884	4.38562	13.0241	17.574	2.06151	6.89655	3.50877	3.5612	3.28906	2.39044	3.07246	5.65497	4.77327	4.835	2.89017	3.31707	3.41168	2.28571	8.94309	3.44994	4.78149	3.31787	2.88952	2.62567	4.13793	2.30988	4.23811	4.977	4.2623	7.69231	4.28571	0	2.95888
ERRFI1	0.0969368	0.0494315	0.431034	0	0	0	0.160256	0	0	0.214823	0.231348	0.284091	0.182619	0.315457	0.244948	0.667175	0	0	0.17532	0.360231	0.304569	0.368098	0.0775795	0.493016	0.39032	0.582524	0.401606	0.540123	0.304569	0.877193	0.17337	0.610433	0.522518	0.425791	0.771692	0.840336	0.671479	0.320627	0.561798	0	0	0.826446	0	0.846113
ESPN	0.0948317	0.0629327	0	0	0	0	0	0	0	0.112233	0	0.0203832	0	0	0	0.0267094	0	0	0.492397	1.49961	1.2766	1.68394	0.681431	1.65505	2.78689	1.83299	1.53341	0.272975	0.986842	2.12766	0.460741	1.14251	0.228768	0.149031	0.0229832	0.392157	0.0507228	0.225938	2.45143	0	0	0	0	0.42245
EVC2	0.0428633	0.42654	0.346741	0	1.2766	0	0.521739	1.92308	0	0	0.168919	0.18101	0.0830182	0	0	0.318471	0	0	0.100821	1.02639	2.33645	0.900277	0.183486	1.71123	0.919305	0.787402	0.878294	0.850547	1.0333	2.85714	0.0546349	0.771513	0.917431	1.23119	0.707182	1.01652	0.483253	0.29511	0.315457	2.89855	0	1	2.1978	0.780781
EWSR1	33.5393	36.6894	40.4412	37.2807	68.2143	63.6364	67.3699	68.1356	61.2613	17.0989	54.1458	43.9759	38.064	57.6271	54.3457	37.9884	36.7816	70.1754	33.5575	37.3814	43.7251	45.0435	37.2226	46.1416	46.2778	40.6551	46.8293	44.2002	46	84.5528	34.7882	35.9897	41.0441	44.0227	38.4004	44.8276	37.8431	43.287	40.9034	69.1803	69.2308	72.1429	50.5051	40.8225
FAHD1	2.54034	2.73038	3.00245	3.07018	6.42857	12.1212	15.1899	7.11864	10.8108	0.384246	7.62382	6.69496	4.43303	11.3292	8.83477	3.74065	5.74713	8.77193	3.12539	2.9728	5.07968	4.81159	4.72441	3.97772	4.98849	5.39499	4.68293	3.63912	4.57143	17.0732	3.89923	4.11311	3.34107	3.56941	3.36846	4.03941	3.62982	4.65869	4.01506	11.1475	7.69231	4.28571	4.0404	3.56068
FAM20B	2.64332	3.88225	2.8799	3.50877	3.57143	6.06061	9.00141	9.83051	9.00901	1.82517	6.01002	6.27054	5.17582	7.49331	6.16046	2.54364	3.44828	7.01754	1.65608	1.89753	3.18725	2.08696	1.5748	1.7502	2.53262	2.50482	2.63415	3.10842	3.33333	7.31707	1.42811	2.05656	2.529	2.43626	2.34928	3.05419	1.9799	2.84698	2.76035	4.59016	0	10.7143	1.0101	2.40722
FAM210A	5.54411	6.61263	7.10784	5.48246	9.28571	12.1212	14.2053	6.77966	8.10811	0.864553	5.56483	6.50329	4.61478	8.74219	7.78415	4.82128	6.89655	10.5263	4.58224	4.55408	6.2749	5.62319	4.65283	5.01193	5.29547	5.97303	5.7561	6.44428	5.42857	17.0732	4.78177	5.5527	5.35963	5.38244	5.32044	4.92611	5.48973	6.24393	5.89711	18.0328	7.69231	17.8571	9.09091	6.46941
FAM50A	8.46207	11.1775	15.2574	17.7632	29.6429	27.2727	45.9916	26.1017	46.8468	5.66763	33.0551	33.5843	27.0565	44.2462	41.3085	18.8861	22.9885	43.8596	11.4307	17.9001	20.9163	24.6377	12.67	19.0931	23.254	20.0385	20.4878	18.423	22.9524	42.2764	12.3877	17.1722	16.9606	18.7535	16.9805	18.2266	17.6241	20.2847	22.6683	35.082	7.69231	36.4286	25.2525	19.8094
FCGR3A	0.669413	0.59727	0.857843	0.438596	0.357143	6.06061	3.51617	2.71186	12.6126	5.4755	13.5782	17.374	5.14421	69.4023	88.3954	79.7007	14.9425	77.193	0.659943	1.20177	0.896414	0.637681	0.71582	1.11376	0.844206	2.11946	4.09756	18.4989	0.571429	0.813008	1.76508	1.02828	14.6636	44.3626	49.7495	52.7094	84.8058	78.9065	1.75659	36.7213	23.0769	86.4286	2.0202	42.9789
FIGN	0	0	0	0	0	0	0	0	0	0	0	0	0	0	0	0	0	0	0	0	0	0	0	0	0	0	0	0	0	0	0	0	0	0	0	0	0	0	0	0	0	0	0	0
FLNA	16.5808	24.9573	37.5	44.5175	51.7857	63.6364	81.7159	21.3559	90.0901	57.0605	82.6377	75.178	72.5484	81.4451	82.0917	72.8013	49.4253	87.7193	26.0117	42.9475	67.9283	64.4058	29.7781	47.0963	64.7736	61.657	68.4878	83.4723	66.9524	88.6179	35.6707	53.2648	67.587	81.2465	77.9236	75.9606	77.5611	75.2184	66.834	85.2459	84.6154	90.7143	68.6869	75.6269
FNIP2	0.223138	0.383959	0.612745	0.219298	2.5	3.0303	24.6132	7.11864	17.1171	0.384246	11.5748	12.5958	8.08376	19.6253	17.2875	2.75977	5.74713	3.50877	1.54402	1.39152	3.08765	3.76812	1.78955	2.54574	2.91635	1.15607	2.04878	2.88097	1.42857	4.87805	2.21438	2.10797	1.18329	1.13314	2.0038	1.37931	2.53487	3.2999	1.88206	1.31148	0	6.42857	1.0101	2.30692
FOLR2	0.360453	2.90102	6.7402	3.07018	1.07143	6.06061	4.64135	0	16.2162	0.192123	9.7941	10.2547	5.95022	16.1463	6.06495	0.0166251	1.14943	0	0.0124517	0	0	0	0	0	0	0.385356	0	0	0	0	0.0160462	0.0514139	0.0232019	0	0.0172741	0	0.0299985	0.194112	0	0	0	0	1.0101	0
FRMD4B	0.46344	0.59727	0.490196	0.219298	0.714286	0	25.3165	20	23.4234	46.4938	12.9661	13.8007	10.9522	16.2355	8.83477	1.79551	0	7.01754	1.79305	3.66856	5.9761	5.68116	1.28848	3.42084	8.28856	7.32177	6.34146	4.47309	6.47619	10.5691	0.850449	2.77635	1.60093	2.20963	3.31663	2.95567	3.9448	1.6176	6.27353	2.29508	0	5.71429	3.0303	1.30391
FTSJ1	7.87848	7.42321	9.31373	8.99123	44.2857	39.3939	22.9255	16.2712	17.1171	1.92123	13.9677	11.0077	7.94943	15.7003	14.0401	13.7323	14.9425	29.8246	9.58785	11.3852	14.5418	14.2029	12.8848	14.3198	14.7352	15.6069	15.5122	15.2388	14.381	41.4634	11.7298	13.5219	13.6427	15.5807	13.4738	14.0887	13.6643	16.2731	15.7675	32.1311	15.3846	31.4286	20.202	13.4905
FZR1	4.60007	6.35666	6.86275	5.26316	9.28571	18.1818	7.45429	13.8983	13.5135	2.30548	11.8531	7.24261	6.6535	10.8831	7.97517	4.40565	11.4943	8.77193	3.36197	3.66856	6.0757	4.86957	3.72226	5.72792	5.52571	6.35838	4.68293	4.5489	5.04762	13.8211	3.51412	4.8329	5.08121	4.81586	4.83676	5.02463	3.38983	4.20576	5.18611	6.88525	7.69231	14.2857	4.0404	5.01505
G0S2	0.472606	0.477223	0.374065	0.224719	1.90114	0	3.66714	2.76817	36.036	0.581959	64.673	16.2181	15.4219	23.5721	19.2568	0.474684	0	0	0.432405	0.386349	0.603622	0.64554	0.3663	0.406504	1.31579	1.55945	1.40562	1.10935	0.291829	0.884956	0.528576	0.577125	0.488162	0.661455	0.668449	0.429185	0.339156	1.04618	0.341006	1.03806	0	0	0	0.209864
GADD45G	0.188809	0.0853242	0.122549	0.219298	0	0	2.53165	0	12.6126	14.4092	3.1163	2.54655	2.22837	3.03301	0.95511	0.133001	1.14943	0	0.423359	1.20177	1.19522	2.14493	1.14531	2.30708	3.06984	3.27553	1.56098	0.833965	1.90476	5.69106	0.529525	1.38817	0.417633	0.283286	0.241838	0.689655	0.164992	0.711744	1.33835	0.327869	0	0	0	0.551655
GAS2L1	0.171644	0.170648	0.0612745	0.219298	1.42857	0	9.2827	0.677966	12.6126	54.1787	9.29327	10.7886	6.39273	12.8457	5.63515	0.282627	0	0	0.174324	0.506009	0.796813	0.289855	0.286328	0.0795545	0.38373	0.963391	0.682927	0.45489	0.190476	0.813008	0.12837	0.102828	0.162413	0.283286	0.190016	0.295567	0.224989	0.355872	0.460059	0	0	0.714286	0	0.250752
GATAD2B	14.0233	15.0597	18.75	15.7895	20.7143	21.2121	29.9578	27.7966	27.027	7.78098	20.0334	16.443	14.5555	19.893	15.7593	14.0981	22.9885	19.2982	14.7553	12.9665	23.7052	15.2464	15.748	19.8091	18.8795	17.1484	17.561	18.5747	16.4762	24.3902	17.1213	16.9666	17.5406	15.2975	14.8039	17.5369	14.5793	17.2436	15.9766	24.5902	30.7692	25.7143	26.2626	15.4965
GCKR	0.331911	0.440529	0.378072	0.740741	0.699301	0	1.15607	0	0	1.90797	0.297974	0.896861	0.780051	0.344037	1.08225	0.133547	0	0	0.144823	0.0789266	0.212766	0	0.0851789	0.087108	0.0819672	0.610998	0.109529	0.272975	0.219298	0	0.0959877	0.0601323	0.114384	0.372578	0.0919329	0.261438	0.0760842	0.18075	0.277521	0	0	0.980392	0	0.1207
GDF15	0.353544	0.689655	0.557276	0.444444	0	0	1.45985	1.0989	0.934579	0.101112	1.25142	1.14745	0.743802	1.21609	1.77755	0.52578	0	0	0.27666	0.25413	0.60241	0.117165	0.144613	0.562701	0.3861	0.19305	0.684932	0.152555	0	1.62602	0.275705	0.413223	0.30303	0.401376	0.453199	0.896414	0.455235	0.493097	0.462379	0.664452	0	0	0	0.670103
GID4	3.26124	3.49829	4.47304	3.07018	6.07143	12.1212	9.84529	6.77966	12.6126	1.82517	7.28993	5.77766	4.59107	7.85013	6.82904	2.69327	2.29885	5.26316	3.63591	2.9728	4.58167	3.07246	3.50752	3.73906	4.14428	5.00963	4.4878	4.32146	2.47619	8.13008	3.57831	2.98201	4.01392	3.90935	3.24754	3.34975	2.90985	3.46166	3.63864	5.90164	0	10	5.05051	3.20963
GLUL	8.15311	5.75939	9.92647	16.4474	7.14286	21.2121	51.7581	35.5932	73.8739	57.6369	75.3478	55.5038	49.4113	69.2239	63.276	17.3067	16.092	42.1053	6.54962	8.6654	10.3586	19.2464	7.1582	11.3763	16.8074	9.05588	10.9268	24.6399	6.95238	10.5691	2.55135	7.09512	10.9977	17.6771	22.9228	21.0837	23.7288	20.1876	9.41029	15.082	7.69231	39.2857	1.0101	18.2046
GPX4	39.1521	47.6536	59.5588	59.2105	64.2857	60.6061	90.5767	72.8814	94.5946	91.3545	82.6377	83.7076	76.8471	88.5816	84.4317	38.138	49.4253	85.9649	59.6065	63.2511	65.6375	67.942	62.0616	66.1098	68.2272	65.3179	60.878	49.8105	56.381	75.6098	60.8312	61.4396	49.6752	43.3994	37.3294	44.6305	38.6081	45.1957	55.9598	68.8525	61.5385	73.5714	55.5556	51.655
GSPT1	6.9001	10.8362	15.625	13.8158	51.4286	60.6061	32.6301	15.9322	25.2252	2.88184	14.3016	16.977	12.6195	26.7618	22.9704	8.87781	17.2414	22.807	15.2783	18.2796	24.2032	21.1014	17.3944	24.3437	23.9447	24.8555	19.7073	14.8597	21.3333	51.2195	15.9178	22.0566	16.4965	12.9178	12.1955	16.8473	10.7395	11.6467	18.3187	30.8197	30.7692	22.1429	31.3131	14.3932
GSS	2.72915	3.92491	5.88235	7.67544	15	9.09091	27.2855	14.2373	31.5315	4.89914	16.1937	13.2256	10.4702	17.2168	15.616	9.44306	4.5977	35.0877	8.45474	8.6654	11.5538	8.86957	9.80673	10.8194	10.5142	12.9094	12.1951	12.2062	10.381	39.0244	8.82542	8.17481	10.8817	10.4249	9.50078	11.7241	10.7095	12.0349	8.95023	29.5082	53.8462	39.2857	12.1212	9.87964
GSTP1	43.2544	43.942	29.8407	55.0439	76.0714	60.6061	98.4529	90.8475	96.3964	19.7887	94.6578	93.7432	89.9565	95.2721	94.1738	77.1239	74.7126	91.2281	35.7863	41.9355	42.9283	51.8261	37.5089	44.3119	50.4988	51.8304	53.8537	72.3275	38.1905	75.6098	44.3678	51.0026	65.8933	75.1841	69.6493	73.7931	76.2112	84.4063	43.9983	86.2295	76.9231	97.1429	65.6566	70.5115
GTPBP1	4.82321	6.78328	7.41422	4.60526	18.9286	18.1818	16.0338	14.2373	20.7207	3.93852	16.6945	12.678	9.67997	17.2168	13.9446	5.56941	6.89655	12.2807	3.54875	4.49083	8.26693	5.3913	4.08017	5.72792	5.83269	5.58767	6.92683	7.65732	8.09524	20.3252	3.80295	5.60411	6.98376	6.91218	5.99413	8.66995	5.62472	6.56745	6.31535	13.7705	23.0769	20	11.1111	6.11836
GUK1	31.8229	41.9369	50	48.0263	83.9286	63.6364	84.1069	84.0678	83.7838	23.3429	76.906	69.4962	62.8763	80.4639	77.3161	66.65	68.9655	87.7193	43.8675	58.1278	61.753	68.6377	51.1811	61.0183	70.3761	71.4836	70.9268	75.0569	65.7143	90.2439	55.8087	64.3188	75.1276	74.3909	70.0639	73.7931	69.6415	73.4067	73.7348	85.5738	84.6154	87.8571	65.6566	75.2257
GZMA	1.27017	1.53584	1.83824	0.877193	2.5	9.09091	2.81294	4.74576	6.30631	9.31796	2.61547	1.62924	1.1774	1.15968	1.81471	92.0698	68.9655	100	2.15415	4.04807	9.56175	14.2609	2.86328	4.29594	18.1888	72.0617	86.5366	96.0576	9.80952	43.9024	6.94801	29.1517	91.5545	94.6742	90.2747	94.1872	95.1702	95.1796	92.3463	96.3934	53.8462	99.2857	77.7778	95.3862
GZMH	1.57913	1.40785	1.71569	1.09649	5.35714	9.09091	2.391	11.8644	6.30631	8.26129	3.2276	1.46495	1.04307	1.5165	1.2894	83.6409	27.5862	89.4737	1.53157	1.20177	1.49402	1.3913	2.21904	1.82975	2.30238	4.81696	28.3902	93.859	1.52381	8.94309	4.46085	3.39332	54.1067	98.5269	96.3033	93.3005	97.0751	75.7684	8.53199	86.8852	30.7692	92.8571	6.06061	64.5436
GZMK	0.377618	0.81058	0.428922	0.877193	5	6.06061	0.984529	3.05085	0	3.65034	0.779076	0.533954	0.363493	0.713649	0.52531	2.52702	81.6092	12.2807	1.63118	3.0993	10.1594	5.44928	2.43379	5.01193	9.43975	72.0617	75.7073	14.9356	6.7619	28.4553	4.99037	39.8972	76.9374	14.5609	8.65434	28.4729	2.44488	13.6849	91.468	62.623	69.2308	10	95.9596	45.0853
HAGH	8.03296	8.48976	11.9485	15.7895	29.6429	21.2121	29.2546	29.8305	31.5315	4.89914	25.32	19.3593	16.3177	29.9732	37.6791	13.9318	14.9425	35.0877	14.2822	17.5206	23.506	22.7826	18.4681	22.3548	20.7214	23.1214	18.439	17.1342	18.7619	38.2114	14.8107	19.126	16.7053	14.051	13.0074	15.0739	13.9343	15.5937	17.1476	23.6066	23.0769	30.7143	19.1919	18.4052
HAMP	0.601025	0.818966	0.804954	0.888889	0.746269	0	3.94161	2.1978	3.73832	0.101112	3.35609	2.05106	1.64463	2.33863	1.47283	0.457938	1.14943	1.78571	0.339537	0.635324	1.10442	0.702988	0.578453	0.643087	0.46332	0.19305	0.978474	0.533944	0.481696	0	0.470321	0.516529	0.512821	0.286697	0.400906	0.796813	0.500759	0.394477	0.294241	0.664452	0	1.52672	2.0202	0.515464
HBA2	0.707786	0.531561	0.498008	0.403226	1.85185	0	0.512821	0.884956	0	1.72612	0.411523	0.354296	0.584721	0.671141	0.386997	2.26403	0	0	0.294233	0.286807	0.296296	0.187793	0.406504	0.409277	0.535475	0	0.155521	0.970874	0.470958	1.28205	0.355297	0.170794	0.295094	1.62214	1.70035	2.14286	3.58718	1.6129	0.466926	0	0	1.21951	0	0.699301
HCAR2	0.0350079	0.0433839	0.0623441	0	0	3.22581	2.11566	0	15.3153	0	19.2286	3.90003	3.67075	2.99184	1.5444	0	0	0	0.0127178	0.0643915	0	0	0.14652	0.0813008	0	0	0.100402	0	0	0	0.033036	0.0524659	0.0244081	0	0	0	0	0.0721501	0.0852515	0.346021	0	0	0	0.157398
HCAR3	0.0350079	0	0	0.449438	0	0	2.67983	0	26.1261	0	20.0671	5.02609	4.10774	5.07706	8.10811	0.039557	0	0	0.0381534	0	0.201207	0	0.0732601	0	0	0	0	0.0792393	0	0	0.049554	0	0.0244081	0.120265	0.0763942	0.107296	0.0678311	0.036075	0	0.346021	0	0	1.06383	0
HDLBP	7.68967	9.30034	9.43627	10.9649	78.9286	66.6667	48.8045	42.0339	48.6486	4.9952	33.0551	32.7355	28.1391	42.1053	38.8252	12.3857	13.7931	26.3158	9.89914	12.2707	18.4263	14.1449	10.451	15.0358	15.2724	14.6435	14.6341	11.5239	15.2381	45.5285	11.0558	11.9794	13.1555	12.1246	10.6927	12.1182	10.0195	13.6202	13.5926	35.082	30.7692	30	29.2929	13.0893
HEATR9	0	0	0.0718391	0	0	0	0.320513	0	0	0.966702	0	0	0.0107423	0	0.061237	0.876859	0	0	0	0	0.203046	0	0	0	0	0	0.301205	0.848765	0	0	0.0866852	0.332963	0.920627	0.912409	0.903444	1.2605	1.1583	0.605629	0.259291	0.735294	0	0	0	0.951877
HEBP1	4.92619	4.99147	3.79902	3.28947	3.92857	3.0303	48.9451	25.7627	59.4595	3.93852	45.0195	35.9118	32.6669	43.3541	34.0497	4.65503	9.1954	31.5789	10.5093	8.98166	9.86056	8.81159	12.3121	10.9785	8.90253	6.93642	5.36585	5.5345	6.47619	18.6992	9.67587	6.94087	5.08121	2.94618	3.66212	4.92611	3.38983	6.50275	5.22794	15.082	15.3846	21.4286	7.07071	4.16249
HES4	0.120151	0.127986	0.245098	1.31579	0	0	2.391	3.38983	0.900901	0.480307	5.56483	10.5422	2.18096	39.5183	54.7755	2.17789	1.14943	8.77193	0.448263	0.189753	0.199203	0.289855	0.71582	1.11376	0.537222	0.385356	0.195122	0.45489	0.190476	1.62602	0.0802311	0.205656	0.324826	0.453258	0.656417	0.689655	0.974951	3.00874	0.209118	0.983607	0	6.42857	0	0.401204
HGD	0.187336	0.264901	0.125707	0.671141	0.735294	0	0.144509	0.724638	0	27.9923	0.597729	0.33213	0.396432	0.740056	0.439453	0.0680504	0	0	0.161095	0.198282	0.315126	0.368324	0.16835	0.0907441	0.253165	0	0.205761	0.0792393	0.201207	0.862069	0.278914	0.287356	0.0983043	0.359928	0.271542	0.525762	0.194206	0.201005	0.191113	0.3367	0	0	0	0.171429
HILPDA	1.76794	1.62116	2.02206	1.75439	3.21429	6.06061	3.37553	3.38983	1.8018	0.0960615	1.16861	1.06791	0.853418	1.07047	1.57593	1.31338	2.29885	10.5263	0.796912	1.01202	1.09562	0.811594	1.21689	1.27287	1.07444	0.770713	0.292683	0.75815	1.14286	4.87805	0.802311	0.874036	0.510441	0.679887	1.05372	0.985222	1.19994	1.6176	0.501882	4.2623	0	7.85714	1.0101	1.10331
HIVEP3	1.57913	3.45563	3.30882	4.16667	2.14286	0	18.2841	22.3729	33.3333	1.2488	15.4702	14.4852	8.81075	21.4987	17.6695	12.2693	11.4943	29.8246	3.87249	5.9456	9.56175	9.21739	4.29492	8.9101	9.28626	10.5973	11.6098	14.5565	8.09524	20.3252	3.88318	5.80977	9.9768	15.7507	13.6293	13.3005	12.9444	12.7143	6.64994	19.3443	15.3846	27.8571	2.0202	13.992
HK1	7.36354	11.1348	15.3799	11.6228	8.92857	39.3939	45.8509	7.11864	48.6486	43.708	35.7819	31.2432	28.0759	42.2837	44.7469	9.95844	6.89655	21.0526	13.286	17.141	22.4104	23.8841	14.9606	18.6158	23.7913	18.4971	16.0976	16.376	23.0476	46.3415	14.1849	15.8355	13.7355	14.1643	13.0938	15.5665	11.7594	13.6202	18.8206	29.8361	23.0769	22.8571	22.2222	15.4965
HK2	0.92688	1.2372	1.22549	1.31579	1.42857	12.1212	13.3615	1.69492	25.2252	0.0960615	19.31	11.9113	14.2394	12.9349	7.73639	0.0997506	0	0	0.809364	0.632511	0.59761	0.637681	0.286328	0.875099	1.61167	0.963391	0.292683	0.15163	0.761905	1.62602	0.706033	0.565553	0.116009	0.226629	0	0.0985222	0.059997	0.226464	0.501882	2.62295	0	0	2.0202	0.200602
HNRNPA3	54.3083	57.4659	56.6789	56.5789	82.8571	75.7576	85.3727	87.1186	83.7838	21.9981	71.3411	61.8291	53.7574	74.1302	68.0038	56.3092	58.6207	84.2105	53.8787	55.408	70.4183	64.5797	57.6951	67.7009	66.6155	63.5838	63.122	67.5512	67.619	94.3089	54.5732	58.7661	62.2506	63.3428	58.1102	62.9557	57.8821	64.5099	64.0318	82.2951	84.6154	90.7143	62.6263	64.3932
HNRNPD	25.0086	27.901	29.4118	27.193	60.7143	63.6364	66.3854	63.0508	61.2613	8.06916	45.1308	42.2234	38.3406	48.8849	42.9799	26.0349	25.2874	66.6667	23.7206	26.2492	35.259	29.6232	21.8325	30.6285	30.6216	24.8555	28.3902	30.7809	33.2381	84.5528	26.2997	25.964	28.6775	29.745	25.0993	30.4433	25.1987	32.6432	26.9343	67.2131	84.6154	69.2857	42.4242	26.6299
HNRNPF	38.3968	42.6195	49.0196	40.1316	61.0714	69.697	77.0745	58.6441	76.5766	25.5524	58.9316	51.1227	43.2003	60.3925	58.1184	46.5835	41.3793	80.7018	42.0745	48.7034	55.4781	56.2319	50.1074	56.5632	54.5664	53.9499	56.2927	58.3017	56.5714	93.4959	42.2497	47.455	47.0534	53.3711	47.9357	51.33	51.6424	55.9366	48.4316	78.3607	76.9231	87.1429	60.6061	52.8586
HNRNPL	39.2894	45.2218	42.4632	40.3509	57.5	60.6061	63.9944	74.5763	90.991	30.6436	76.5164	58.3242	52.8882	63.6039	50.5731	40.5819	51.7241	66.6667	37.6043	35.2941	49.9004	43.1884	40.3722	49.4033	46.5081	48.5549	47.6098	49.2798	43.9048	74.7967	40.1637	43.599	45.2668	48.9518	42.598	48.1773	39.883	44.6781	47.637	61.6393	46.1538	70.7143	48.4848	46.1384
HNRNPM	36.3714	40.2304	44.1789	36.8421	61.0714	60.6061	71.5893	74.5763	73.8739	9.70221	54.3127	47.3576	39.7392	61.2846	54.2502	40.1663	44.8276	75.4386	42.5227	44.9715	53.7849	49.5652	49.5347	51.5513	52.3408	50.289	48.6829	50.1137	48.5714	82.9268	45.9082	47.2494	47.2158	47.7054	43.5827	48.67	41.3979	46.4251	48.348	76.0656	61.5385	74.2857	55.5556	46.5396
HSD17B14	0.26073	0.555556	0.731529	2.17984	0	0	0	0	0	0.118064	0.124844	0.132275	0.0226193	0	0.0661376	0.0196232	0	0	0.96571	0.149031	0.209644	0.189274	0.648298	0.52356	0.483481	0.410678	0.215285	0.083682	0.105374	0	0.725022	0.746697	0.378276	0.324254	0.0619195	0.349243	0.156033	0.198255	0.443262	0	0	0	0	0.272183
HSP90AB1	71.3354	78.2423	83.7623	69.9561	85.7143	84.8485	90.8579	96.6102	85.5856	12.488	59.1541	64.1566	49.2533	83.0508	75.3104	53.3333	75.8621	80.7018	77.5495	76.3441	86.3546	83.8841	82.534	84.4073	86.5695	83.237	81.1707	76.8764	75.1429	89.4309	83.3761	82.1594	73.7587	71.2748	64.778	68.5714	59.862	64.154	84.8181	85.9016	84.6154	85	71.7172	78.1344
HSP90B1	43.1686	52.6451	56.4951	52.6316	99.6429	87.8788	87.2011	97.2881	63.0631	11.6234	59.0428	56.1884	46.8036	69.5807	58.5005	57.9052	62.069	77.193	47.3042	52.9412	62.4502	65.6232	52.7559	57.1997	68.3039	68.0154	63.5122	67.3237	51.7143	85.3659	50.7702	59.6401	62.3666	63.2861	61.2714	65.6158	59.457	64.5099	69.3852	78.6885	84.6154	80	55.5556	68.4052
HSPA1A	0.92688	2.17577	4.59559	5.48246	6.07143	15.1515	23.7693	7.11864	35.1351	2.78578	35.6706	24.3702	19.352	36.0393	32.6648	6.45054	2.29885	12.2807	2.96352	5.88235	7.27092	8.63768	4.29492	6.92124	9.05602	9.24855	9.56098	11.8271	16	36.5854	2.00578	5.03856	6.47332	9.0085	9.06892	9.45813	7.84461	8.63798	5.06064	19.3443	38.4615	15	12.1212	9.62889
HSPA1B	4.73738	7.63652	7.72059	6.57895	13.5714	9.09091	15.8931	12.8814	18.018	3.26609	16.4719	11.0487	10.2015	14.1838	9.1213	3.87365	10.3448	8.77193	3.76043	3.85832	4.48207	4.81159	4.72441	8.19411	7.36761	7.32177	5.7561	6.44428	4.85714	20.3252	3.88318	5.60411	4.73318	4.07932	4.83676	5.61576	3.73481	5.43513	5.06064	9.18033	23.0769	7.85714	6.06061	5.41625
HSPA5	26.1929	32.5939	33.701	35.307	96.7857	84.8485	71.5893	82.0339	52.2523	8.54947	49.5826	42.5657	36.2544	58.2516	42.8367	46.9659	43.6782	64.9123	32.9847	39.4054	49.3028	54.087	42.5197	48.0509	58.6339	59.7303	55.8049	60.8795	46.381	78.8618	35.4942	48.6889	56.1485	56.8839	50.3541	59.6059	49.2725	57.0366	65.7465	69.8361	69.2308	76.4286	41.4141	59.1274
HSPA9	19.3272	25	29.4118	29.1667	48.2143	57.5758	57.6653	54.2373	52.2523	5.85975	33.7229	28.3133	21.4698	38.537	31.4231	21.6459	27.5862	42.1053	23.3844	24.7312	32.4701	29.5072	28.4896	33.572	37.145	38.343	34.1463	33.9651	29.4286	63.4146	25.9307	30.0771	28.4223	30.4249	26.464	32.7094	25.0937	28.5668	35.2572	49.1803	46.1538	57.1429	33.3333	30.3912
HSPB1	17.8682	20.5205	22.1814	42.3246	4.64286	9.09091	54.993	43.0508	21.6216	35.3506	16.9727	21.6046	12.5326	52.7208	44.9379	19.0524	35.6322	50.8772	47.5408	45.7938	49.2032	48.4058	50.9664	51.7104	44.9731	41.6185	37.9512	39.5754	38.381	52.0325	52.3107	44.6787	32.0882	32.5779	28.6233	31.133	25.4237	24.5875	26.1815	42.623	53.8462	50.7143	33.3333	34.8546
HSPE1	21.9876	29.8635	36.9485	32.6754	60.3571	72.7273	64.4163	65.7627	38.7387	5.37944	25.0417	31.6813	18.8858	52.0963	40.7354	25.5195	29.8851	64.9123	32.7356	39.4687	43.0279	45.6232	40.4438	43.1981	46.815	45.0867	41.8537	38.2108	37.619	82.9268	40.5969	39.7429	38.5151	36.8839	30.5061	37.3399	29.9085	34.8431	38.8122	66.2295	53.8462	60.7143	50.5051	36.1585
HSPH1	10.1957	12.756	18.1373	12.7193	17.1429	36.3636	22.3629	21.3559	8.10811	2.30548	5.95437	9.43319	5.23113	18.9117	22.7794	8.6118	8.04598	36.8421	12.0408	12.081	16.5339	12.9275	13.3858	16.786	15.5027	13.8728	13.0732	14.329	16.5714	39.8374	14.8909	16.0411	11.9026	11.9547	10.3472	13.202	10.4995	11.4526	12.1288	27.541	30.7692	35.7143	19.1919	13.992
ICAM1	1.23584	2.98635	2.51225	1.31579	7.85714	3.0303	35.865	36.6102	54.955	0.480307	54.2014	27.1084	19.4943	33.6307	23.8777	3.12552	17.2414	3.50877	0.57278	1.51803	1.49402	1.7971	0.644238	1.67064	2.14889	3.46821	2.53659	2.27445	1.80952	4.06504	0.770218	1.69666	2.99304	2.03966	1.84833	4.72906	2.53487	6.08217	4.39147	2.95082	0	7.14286	1.0101	3.20963
IFI27	6.29935	7.38055	5.57598	5.04386	24.2857	33.3333	39.6624	37.6271	27.027	61.0951	61.9922	48.1517	37.74	61.3738	52.3878	6.13466	8.04598	5.26316	5.22973	6.70462	10.757	9.21739	7.1582	10.5012	13.3538	14.8362	12.6829	13.2676	12.4762	30.0813	5.24711	7.81491	9.79118	10.255	10.6063	10.5419	7.34963	8.24976	7.77917	13.4426	15.3846	18.5714	10.101	7.07121
IFNG	0.30896	0.341297	0.796569	0.219298	3.92857	0	0.281294	0	2.7027	1.53698	0.166945	0.0821468	0.11853	0.0892061	0	12.0033	4.5977	14.0351	0.460715	0.948767	2.39044	1.21739	0.501074	1.90931	0.920952	7.12909	8.4878	17.6649	3.61905	16.2602	0.738126	2.46787	15.9165	17.847	15.6331	26.1084	16.5292	13.8143	1.84023	29.1803	7.69231	30.7143	8.08081	11.0331
IGF2BP2	0.46344	0.511945	0.551471	0.877193	1.07143	0	19.8312	4.40678	7.20721	17.5793	8.51419	8.36528	5.61833	7.04728	6.44699	1.09726	0	3.50877	0.448263	0.506009	0.59761	0.289855	0.35791	0.636436	0.230238	0.578035	0.390244	0.530705	0.571429	3.25203	0.369063	0.308483	0.232019	0.566572	0.224564	0.394089	0.479976	0.905856	0.209118	0.655738	0	4.28571	1.0101	0.300903
IGFBP2	0.106063	0.258621	0.185759	0	0	3.125	0.875912	1.4652	0	1.31446	2.21843	1.59208	2.05785	1.029	0.711021	0.610583	1.14943	0	0.188632	0.190597	0.502008	0.175747	0.361533	0.160772	0.30888	0	0.391389	0.305111	0.385356	1.62602	0.275705	0.103306	0.18648	0.172018	0.261461	0.298805	0.409712	0.920447	0.336276	0.664452	0	2.29008	0	0.103093
IL17C	0.132392	0.167364	0.12837	0	0	0	0	0.714286	0	0.152905	0.119474	0.153551	0.138058	0.21097	0.136054	0.307811	0	3.125	0	0	0	0	0	0	0.1287	0	0.168919	0.441826	0	0	0	0.101626	0.41645	0.125156	0.229148	0.480769	0.74364	0.850077	0.168209	0	0	0	0	0.197044
IL18BP	1.69928	4.18089	7.41422	5.92105	0.714286	3.0303	20.9564	15.9322	7.20721	0.960615	4.34057	5.51752	2.67088	17.3952	13.6581	5.85204	1.14943	1.75439	4.73166	5.18659	8.76494	6.95652	5.72656	5.17104	7.59785	5.97303	7.80488	10.9932	5.90476	2.43902	4.33248	4.73008	7.19258	9.51841	7.66972	8.17734	7.60462	5.6616	4.34964	4.59016	0	5.71429	4.0404	8.57573
IL4I1	0.0858222	0.0426621	0.428922	0	0.357143	0	8.43882	0.677966	7.20721	0.384246	9.62716	7.70811	2.49704	19.0009	10.2674	0.282627	0	1.75439	0.174324	0.822264	1.29482	3.01449	0.214746	0.397772	8.13507	5.20231	3.31707	0.379075	0.47619	0	0.176508	2.05656	0.603248	0.283286	0.0863707	1.37931	0.104995	0.48528	13.9691	0.655738	0	0	0	2.20662
INSR	2.64332	3.45563	2.57353	4.38596	8.57143	9.09091	16.5963	11.1864	18.018	2.78578	18.3639	13.9102	14.5476	17.2168	13.8013	3.22527	1.14943	3.50877	2.88881	2.34029	4.18327	3.07246	3.36435	4.21639	2.99309	4.04624	4.09756	3.10842	2.95238	7.31707	2.61553	2.93059	3.01624	3.51275	2.69477	3.05419	2.44488	3.2352	3.51317	4.59016	0	3.57143	1.0101	2.80843
ITGA2B	0.978373	1.2372	1.40931	1.31579	3.92857	0	2.53165	5.08475	1.8018	75.024	2.28158	2.83406	2.52074	3.56824	2.72206	1.46301	0	3.50877	0.834267	1.32827	0.398406	1.15942	0.930565	1.35243	0.537222	0.770713	0.682927	1.59212	1.42857	0	0.962773	0.822622	1.02088	1.01983	1.05372	1.08374	1.57492	2.23229	0.878294	0.983607	7.69231	2.14286	1.0101	1.25376
ITIH1	0.11873	0.344353	0.107181	0	0	0	0	0	0.934579	0	0.958466	0.606796	0.739098	0.829876	0.260643	0.0833565	0	0	0.142948	0.0900901	0.35503	0	0.103093	0	0.0972763	0.503778	0	0	0.127065	0	0.21901	0.202566	0.0684697	0	0.0841751	0.155763	0.142086	0	0.112994	0	0	0	1.47059	0.212766
ITSN1	0.326124	0.511945	0.551471	0.219298	1.42857	0	4.92264	3.05085	5.40541	3.07397	8.34725	6.13363	5.97392	8.29616	8.30946	0.282627	5.74713	1.75439	0.585232	0.316256	0.498008	0.57971	0.644238	0.954654	0.997698	0.192678	0.585366	0.682335	0.571429	3.25203	0.385109	0.514139	0.510441	0.509915	0.345483	0.788177	0.464977	0.388224	0.585529	0.983607	0	1.42857	0	0.651956
JAG2	0	0	0	0	0	0	0	0	0	0	0.119332	0.385569	0.346141	0.544465	0.105597	0.742034	0	0	0.0337724	0.181818	0	0	0	0.501253	0.240964	0	0	0	0	0	0	0	0.0480538	0.479042	0.20816	0.229885	0.294768	0.711111	0	0.657895	0	1.85185	0	0.197433
JAZF1	18.7607	16.6809	11.152	28.0702	0.714286	0	23.7693	22.7119	20.7207	2.59366	26.2104	19.4414	16.6495	21.3202	18.5291	19.7672	16.092	24.5614	3.82269	4.36433	7.66932	8.17391	4.15175	6.04614	7.59785	5.97303	6.34146	18.2714	12.0952	5.69106	2.9525	5.24422	11.6009	19.2068	18.7252	21.8719	22.9789	21.7082	5.60435	9.18033	0	31.4286	8.08081	15.2457
JMJD6	5.59561	7.42321	7.78186	12.5	27.5	24.2424	25.879	21.6949	37.8378	4.61095	30.4396	17.7437	16.452	22.3907	17.8606	10.2411	10.3448	19.2982	6.54962	9.04491	11.4542	11.7681	9.09091	13.922	11.9724	14.0655	12.0976	15.163	12.0952	30.0813	6.96406	11.3625	14.0371	13.3144	12.9556	16.0591	12.1794	13.4584	12.7143	27.2131	15.3846	16.4286	15.1515	10.7823
JUN	90.4394	79.9061	79.7794	80.0439	75	81.8182	62.8692	57.2881	95.4955	15.8501	90.1503	62.9792	72.1375	62.0874	46.5138	54.8628	89.6552	75.4386	73.291	69.8925	82.8685	71.8841	99.141	97.136	95.779	95.7611	81.0732	74.981	70.9524	64.2276	74.5507	89.2545	81.4385	65.3824	59.8894	96.0591	58.1671	70.3979	88.8331	70.1639	30.7692	84.2857	64.6465	79.8395
JUND	43.5977	48.2082	38.7255	43.8596	16.7857	15.1515	57.2433	60.678	84.6847	7.20461	79.9666	60.6106	60.7981	63.7823	53.4862	25.4198	32.1839	31.5789	22.4381	24.4782	33.8645	30.4928	30.2076	38.5044	38.066	34.2967	33.9512	31.7665	30.4762	43.0894	22.6091	36.9666	35.29	28.2153	24.7884	39.2118	23.3388	32.1255	37.8084	26.5574	30.7692	35.7143	31.3131	34.1525
KAT6A	19.9451	23.0375	21.9363	18.2018	23.9286	36.3636	31.5049	26.4407	30.6306	29.5869	33.222	26.1637	23.4769	28.1891	23.5435	18.0715	21.8391	38.5965	20.5578	20.6199	33.5657	24.1739	21.6178	28.5601	26.2471	25.6262	23.6098	24.0334	24.9524	43.0894	21.0205	22.6221	21.949	22.6629	20.4526	23.3498	18.9291	22.3552	22.041	34.0984	46.1538	34.2857	27.2727	22.9689
KCP	0.265158	0.603448	1.30031	0.888889	4.10448	3.125	0.583942	0.3663	2.80374	0.202224	0.341297	0.473322	0.272727	0.374181	0.253936	0.339213	0	0	0.314386	0.127065	0.803213	0.410076	0.433839	0.401929	0.3861	0.19305	0.391389	0.762777	0.481696	1.62602	0.194616	0.413223	0.606061	0.802752	0.749521	0.697211	0.986343	0.52597	0.252207	0.996678	0	0.763359	0	0.103093
KIF19	0.137315	0.127986	0.183824	0.657895	5.71429	0	0.562588	0.338983	0	0.192123	0.834725	0.561336	0.347689	0.267618	0.429799	1.59601	0	3.50877	0.361101	0.632511	1.09562	0.985507	0.214746	0.397772	1.07444	1.54143	2.34146	10.235	0.952381	1.62602	0.256739	0.616967	3.27146	9.29178	6.30506	5.22167	2.0849	1.94112	0.752823	7.21311	0	4.28571	1.0101	5.5667
KIR2DL3	0.0858222	0.127986	0.0612745	0.438596	0.357143	3.0303	0.140647	0.338983	0.900901	0.960615	0.111297	0.0410734	0.0316081	0	0.143266	26.4173	1.14943	35.0877	0.124517	0.126502	0	0	0.143164	0.159109	0.153492	0.385356	0.487805	2.65353	0	2.43902	0.272786	0.616967	4.01392	6.28895	9.60442	19.9015	24.7938	29.2786	0.501882	3.60656	7.69231	38.5714	0	11.5848
KIR2DL4	0	0	0	0	0.357143	0	0	0	0.900901	0.0960615	0.500835	0.328587	0.0948242	0.892061	1.33715	3.22527	22.9885	5.26316	0.0249035	0	0	0	0	0	0	0	0	0.379075	0	0	0.0802311	0.0514139	0.208817	0.226629	0.431854	0.985222	1.48493	8.83209	0	0	0	10	0	0.200602
KLC3	0.720906	0.981229	0.919118	0.877193	1.07143	3.0303	1.40647	2.0339	4.5045	0.192123	1.55815	1.64294	1.09048	1.4273	1.05062	0.365752	0	0	0.373552	0.126502	0.996016	0.405797	0.429492	0.318218	0.537222	0.192678	0.682927	0.75815	0.47619	0.813008	0.369063	0.308483	0.464037	0.453258	0.362757	0.591133	0.374981	0.420576	0.334588	0.327869	0	0	0	0.351053
KLF11	3.20975	4.18089	6.12745	4.38596	2.14286	3.0303	19.6906	2.37288	21.6216	5.4755	17.9744	17.7848	11.932	27.9215	25.6447	3.4414	5.74713	10.5263	1.18292	1.96078	2.39044	2.55072	0.930565	2.14797	3.14658	2.31214	2.63415	2.80516	4	1.62602	1.17137	1.95373	1.60093	2.20963	2.71204	3.15271	3.11984	3.81753	2.50941	3.60656	0	11.4286	1.0101	3.56068
KLF4	9.73223	9.30034	3.24755	3.72807	0.357143	6.06061	72.2925	12.5424	95.4955	1.63305	85.0306	63.609	63.5954	70.4728	62.6074	0.665004	1.14943	0	0.361101	0.506009	1.29482	0.57971	0.429492	1.11376	1.30468	0.578035	0.780488	0.379075	0.857143	1.62602	0.497433	0.66838	0.533643	0.339943	0.535498	1.18227	0.614969	1.22938	0.376412	1.31148	0	2.14286	1.0101	0.401204
KLRC2	0.0343289	0.0853242	0.306373	0	0.714286	0	0.140647	0.677966	0.900901	1.15274	0.0556483	0.0958379	0.0316081	0	0.0477555	15.478	25.2874	19.2982	0.0747105	0	0	0	0.071582	0.238663	0.076746	0	0.682927	2.5019	0	0.813008	0.802311	2.36504	4.942	6.45892	8.36068	21.1823	39.838	16.2407	0.418235	5.2459	0	36.4286	0	3.56068
KLRC3	0.0171644	0.0853242	0.0612745	0	0	0	0.140647	0	0	0.67243	0.111297	0.0136911	0.0553141	0	0.143266	6.56692	12.6437	8.77193	0.0373552	0	0.0996016	0.057971	0	0.0795545	0	0	0.292683	0.985595	0	0	0.481386	0.976864	2.64501	3.51275	3.99033	8.867	16.5742	7.86153	0.0418235	1.96721	0	15	0	1.05316
KLRD1	4.13663	5.54608	5.26961	5.26316	7.5	15.1515	8.15752	12.2034	9.90991	7.87704	10.0167	7.1057	6.25049	6.77966	5.87393	89.1438	96.5517	87.7193	3.51139	3.22581	5.87649	3.53623	4.93916	5.40971	3.68381	5.97303	12.6829	31.539	4.57143	8.94309	7.10847	14.91	49.0719	73.9377	79.0292	80.9852	92.1404	93.562	19.2806	59.0164	15.3846	94.2857	8.08081	84.9047
KRT1	0	0	0	0	0	0	0	0	0	0	0	0	0	0	0	0	0	0	0.112994	0.276243	0	0.961538	0	1.5625	0	0	0	0	0.404858	0	0.556793	0.576369	0	0	0	0	0	0	0	0	0	0	0	0
KRT4	0.348432	0	0	0	0	0	0	0	1.02041	3.33333	0.938967	0.740741	0	1.9802	0	1.63934	0	0	0.746269	0	0	3.125	0	0	1.02041	0	0	0	0	0	0	1.08696	1.1236	1.73913	0.630915	2.43902	1.12179	0.625	0.819672	0	0	0	0	0
KYNU	16.2719	21.7577	29.7181	29.386	14.6429	21.2121	51.3361	42.3729	45.045	1.72911	42.2371	31.0378	27.4832	41.124	42.2159	5.00416	6.89655	7.01754	3.52385	3.16256	6.77291	3.42029	3.36435	4.13683	3.91404	5.00963	5.17073	5.76194	5.2381	10.5691	3.99551	4.47301	4.91879	4.92918	5.04405	4.63054	4.30478	4.62633	4.22417	9.18033	0	8.57143	8.08081	4.16249
L3MBTL4	3.65602	2.34642	1.47059	2.63158	1.07143	3.0303	3.37553	3.05085	0.900901	0.67243	2.39288	1.72508	1.20111	1.33809	1.57593	2.74314	9.1954	1.75439	0.298842	0.126502	0.796813	0.405797	0.286328	0.397772	0.690714	1.54143	0.585366	0.985595	0.47619	0.813008	0.353017	0.411311	0.62645	0.509915	0.362757	0.492611	0.899955	3.84989	0.501882	0	0	7.14286	0	0.752257
LAG3	0.205973	0.0853242	0.0612745	0	2.14286	0	1.40647	5.08475	0	1.92123	0.389538	0.219058	0.142236	0.356824	0.238777	11.1887	0	14.0351	1.31989	2.65655	4.08367	2.31884	1.5748	1.98886	3.14658	11.7534	20.1951	26.3078	7.14286	30.8943	2.67972	14.036	33.4107	38.5836	36.6212	39.803	34.8733	7.40861	30.1966	53.4426	15.3846	28.5714	17.1717	39.2177
LAMP1	20.8205	26.3652	30.0858	25.2193	37.8571	27.2727	33.474	62.7119	58.5586	21.806	53.1998	43.2092	37.6373	48.5281	45.0812	36.0266	39.0805	64.9123	29.5605	33.0171	42.8287	36.058	29.1339	35.4018	35.9939	34.4894	41.3659	39.9545	34.7619	51.2195	26.4121	31.1054	36.6125	38.9235	34.2892	38.7192	35.1432	41.9605	33.1242	51.1475	23.0769	57.8571	37.3737	41.8255
LDHD	0	0.0438404	0	0	0	0	0.439239	0	2.80374	0	1.94286	1.53957	1.23847	3.6156	3.23575	0.0607656	0	0	0.0513875	0.129366	0	0	0	0	0	0	0	0	0	0	0.0167001	0	0.0245278	0.0609013	0.0771605	0	0.0343643	0.146897	0	0	0	0	0	0.161987
LGALS3	1.61346	2.43174	7.78186	1.53509	54.6429	42.4242	85.5134	3.72881	99.0991	12.6801	92.5988	83.4474	75.8198	87.868	80.7545	12.9842	10.3448	19.2982	1.51911	7.77989	8.76494	25.8551	2.3622	3.10263	27.0913	28.131	18.5366	8.94617	39.4286	43.9024	3.20924	14.9614	7.19258	6.11898	10.2263	14.2857	21.1939	9.80265	23.0029	27.8689	23.0769	24.2857	48.4848	6.92076
LGALS4	0.291795	0.682594	0.367647	0.877193	0	0	0.281294	0.338983	2.7027	0.0960615	0.946021	0.479189	0.655867	0.535236	0.286533	0.332502	0	0	0.435811	0.189753	0.199203	0.115942	0.214746	0.477327	0.38373	0.385356	0.390244	0.227445	0.190476	0.813008	0.353017	0.565553	0.417633	0.226629	0.397305	0.788177	0.40498	0.517632	0.334588	0.655738	0	0	0	0.300903
LIF	0	0	0	0	0	0	0	0	0	0	0.324675	0.409836	0.347222	8.33333	0	0	0	0	0	0	0	1.16279	0.952381	0	0.806452	0	0	0	0	0	0	0	0	1.02041	0	0	0	0.526316	0	0	0	0	0	0
LILRB1	11.6203	16.041	16.6054	34.6491	26.7857	15.1515	45.1477	54.9153	47.7477	2.88184	54.9249	48.5214	35.646	71.0972	73.4002	11.4713	0	1.75439	0.236583	0.379507	0.59761	0.347826	0.35791	0.397772	0.460476	0.385356	1.36585	9.70432	0.380952	0	0.946727	1.02828	7.21578	19.1501	25.5139	21.3793	22.9789	7.92624	0.794647	7.21311	0	12.1429	1.0101	9.07723
LILRB4	0.892551	1.15188	1.16422	2.19298	41.4286	30.303	67.3699	84.7458	62.1622	0.768492	51.3634	47.0016	33.6705	62.1766	49.2359	0.432253	0	0	0.510522	0.632511	1.09562	0.753623	0.572656	0.636436	0.537222	0.770713	1.26829	0.60652	1.04762	0.813008	0.706033	0.822622	0.62645	0.736544	0.570047	0.788177	0.749963	0.905856	0.669176	0.655738	7.69231	1.42857	1.0101	0.702106
LILRB5	0.223138	0.170648	0.428922	0.657895	0.714286	0	1.96906	2.71186	0.900901	0.0960615	3.00501	2.87514	2.20466	4.3711	4.01146	0.166251	0	0	0.174324	0	0.199203	0.173913	0.214746	0.0795545	0.306984	0.385356	0.195122	0.30326	0.285714	0	0.0962773	0.0514139	0.162413	0.339943	0.20729	0.197044	0.19499	0.16176	0.209118	0.655738	0	0	1.0101	0.100301
LINGO2	0.0210659	0	0	0	0	0	0	0	0	0	0	0	0.0110583	0	0	3.16456	0	4.44444	0.0142898	0	0	0	0	0	0.081367	0	0.102249	0.321027	0.104822	0	0.0356316	0	0.078125	0.0646412	0.255152	0.883978	2.23881	3.61141	0.135808	0	0	1.65289	0	0.211082
LRP1	0.514933	0.682594	0.551471	0.219298	0.714286	0	38.3966	1.69492	84.6847	1.2488	68.0022	62.5821	58.949	64.6744	49.5702	0.631754	0	0	1.33234	0.759013	2.39044	0.753623	1.21689	1.59109	1.61167	2.31214	1.17073	0.90978	1.04762	0.813008	0.786264	1.23393	0.835267	0.396601	0.656417	0.394089	0.614969	0.711744	1.63112	2.29508	0	0.714286	1.0101	1.15346
LYAR	4.70306	4.94881	5.33088	6.57895	11.0714	36.3636	24.8945	9.15254	38.7387	5.09126	20.0334	18.4146	14.0577	25.5129	21.0602	33.483	18.3908	50.8772	7.34653	12.4605	20.7171	24.2899	10.2362	15.9905	36.9916	72.447	69.561	58.5292	17.1429	49.5935	15.0032	51.6195	64.5476	50.7082	52.617	64.2365	46.0627	38.2401	76.2442	76.7213	61.5385	60.7143	69.697	68.4052
MAFB	0.360453	0.639932	0.367647	0	0.357143	3.0303	23.488	0.338983	76.5766	0.768492	69.1708	50.0958	36.9024	72.1677	68.6246	0.266002	0	0	0.28639	0.253004	0.398406	0.405797	0.429492	0.318218	0.306984	0.578035	0.682927	0.75815	0.190476	0.813008	0.449294	0.257069	0.464037	0.736544	0.70824	0.591133	0.629969	0.258816	0.250941	0.655738	0	0.714286	0	0.300903
MAFF	2.40302	4.09556	3.24755	2.85088	7.5	6.06061	22.9255	4.74576	30.6306	1.2488	23.3723	12.4042	8.6211	15.8787	8.93028	8.92768	39.0805	19.2982	2.70203	2.9728	3.98406	5.04348	3.79384	6.36436	6.60015	5.78035	5.85366	4.85216	4	12.1951	3.48203	6.22108	6.63573	4.98584	4.0767	10.0493	4.75476	16.9848	10.8741	8.85246	0	16.4286	2.0202	5.91775
MAP4	12.1181	16.1689	19.7917	17.9825	23.9286	33.3333	32.2082	31.5254	18.9189	2.20941	16.2493	16.3198	11.6634	25.1561	26.9819	16.7249	20.6897	28.0702	8.71622	14.4213	24.502	24.8116	10.5225	16.7064	21.4889	17.7264	20.1951	21.7589	22.6667	40.6504	10.5424	16.4524	19.42	19.83	19.7616	22.8571	19.409	19.0553	15.3492	34.0984	23.0769	35	20.202	17.3521
MAPK7	2.05973	2.8157	3.49265	4.38596	2.85714	9.09091	8.43882	3.72881	18.018	0.864553	10.5732	7.57119	6.25049	12.5781	12.1777	6.46717	1.14943	14.0351	2.31603	2.9728	3.68526	3.42029	2.86328	4.29594	3.76055	1.92678	4	4.47309	2.95238	7.31707	1.84531	3.29049	3.54988	5.32578	4.35308	3.74384	4.88976	7.08509	2.80217	3.93443	15.3846	10	3.0303	4.46339
MBNL3	7.724	7.59386	7.23039	7.45614	6.42857	6.06061	14.4866	8.47458	4.5045	2.59366	6.23261	6.07886	4.95456	6.77966	9.74212	6.20116	1.14943	26.3158	2.93861	3.54206	5.57769	4.34783	2.43379	4.29594	3.8373	3.85356	5.36585	6.89917	2.19048	9.7561	3.41784	3.7018	5.0348	5.32578	5.56227	6.79803	5.23474	6.4704	4.89335	12.7869	7.69231	13.5714	4.0404	5.1655
MCOLN1	2.45451	2.8157	2.94118	3.72807	9.64286	3.0303	19.4093	14.2373	37.8378	1.2488	27.0451	23.3844	17.3054	39.3399	39.5415	4.87116	0	15.7895	2.65222	2.5933	4.38247	3.71014	2.86328	4.05728	4.6815	4.23892	4.97561	5.38287	4.95238	17.0732	3.08087	3.39332	4.36195	5.49575	4.87131	6.40394	4.93475	6.30864	3.68047	8.85246	7.69231	15	4.0404	4.16249
MED15	9.78373	11.6894	12.7451	10.9649	12.1429	18.1818	36.2869	30.5085	36.036	6.7243	30.0501	23.7267	21.3117	29.7948	27.3639	23.0424	26.4368	45.614	15.9507	19.7343	24.502	25.5652	17.8955	25.6961	23.561	16.5703	23.9024	26.6111	31.619	40.6504	18.1162	22.7249	27.9582	28.3286	29.2624	27.8818	25.6937	25.9139	16.102	46.2295	46.1538	41.4286	32.3232	22.8686
METRNL	0.205973	0.341297	0.306373	3.72807	0.357143	0	21.6596	1.01695	33.3333	0.768492	30.3283	19.2087	15.1798	24.7101	19.723	8.6783	10.3448	1.75439	0.049807	0.0632511	0.498008	0.463768	0.143164	0.238663	0.460476	0.963391	0.682927	2.95679	0.190476	0	0.160462	1.23393	2.73782	3.11615	3.66212	6.50246	6.77966	9.22032	2.88582	2.95082	0	10	1.0101	3.15948
MGLL	1.02987	1.15188	3.43137	2.19298	22.1429	12.1212	9.00141	25.7627	9.90991	52.6417	4.39622	8.05038	2.54445	25.7806	26.4565	0.482128	2.29885	3.50877	0.510522	0.759013	1.09562	1.85507	0.644238	0.795545	1.53492	0.770713	0.97561	1.06141	0.857143	1.62602	0.417202	1.23393	0.719258	0.849858	0.552772	0.394089	0.689966	0.776448	0.878294	2.29508	0	0	1.0101	0.802407
MICAL2	0.411946	0.511945	0.367647	0.219298	0.714286	3.0303	23.91	2.0339	36.9369	0.768492	18.1413	17.0318	15.2825	13.6485	5.6829	2.32751	14.9425	10.5263	0.921429	2.34029	3.38645	3.82609	1.14531	1.82975	4.22103	5.39499	6.73171	8.18802	6.09524	12.1951	0.994865	3.08483	6.00928	5.26912	4.64674	6.69951	2.74486	5.49984	9.7867	8.52459	15.3846	10	6.06061	7.87362
MIER2	2.33436	2.34642	2.38971	1.75439	4.28571	6.06061	10.8298	3.72881	7.20721	0.576369	11.9644	8.31051	7.90202	10.9723	8.6915	2.21114	2.29885	3.50877	2.52771	3.03605	3.48606	3.65217	2.72011	3.02307	3.53031	4.23892	3.31707	2.65353	2.47619	9.7561	2.47112	3.13625	2.78422	2.3796	2.6084	2.16749	2.23489	3.13814	3.09494	5.57377	7.69231	5.71429	1.0101	2.45737
MITF	0.188809	0.127986	0.122549	0.438596	0.714286	0	6.04782	3.38983	14.4144	20.365	6.90039	7.58488	5.79218	7.3149	5.44413	0.182876	1.14943	1.75439	0.136969	0.126502	0.199203	0.115942	0.214746	0.238663	0.306984	0	0.292683	0.15163	0.285714	0	0.160462	0.205656	0.232019	0	0.172741	0.492611	0.224989	0.355872	0.0418235	0	0	0	1.0101	0.200602
MMP14	0.0951113	0.181818	0.0653168	0.233645	0	0	1.72414	0	0	0	1.88679	1.79017	1.10493	2.31579	1.28205	0.0420698	0	0	0.135465	0.0666667	0.104058	0.0616523	0	0	0.084317	0	0	0	0.10142	0	0.0877963	0.0554017	0.0512952	0.130976	0.102733	0	0.0577367	0	0	0	0	0	0	0.0559284
MPIG6B	1.87092	1.70648	2.20588	3.07018	6.78571	0	4.5007	13.2203	3.6036	89.7214	5.84307	5.06572	4.61478	5.53078	5.6829	2.41064	2.29885	0	1.60628	1.89753	1.39442	2.08696	1.28848	1.11376	0.920952	1.34875	1.95122	1.89538	2.09524	2.43902	1.68485	1.28535	1.53132	1.35977	1.48558	1.97044	2.0249	3.42931	1.46382	2.95082	0	2.85714	1.0101	1.45436
MPP1	2.48884	2.60239	3.49265	4.16667	6.42857	0	40.9283	17.9661	49.5495	88.7608	47.6349	36.6101	34.9269	43.8002	39.6848	3.27515	4.5977	15.7895	5.17993	2.8463	3.58566	2.49275	5.1539	2.78441	1.76516	3.85356	4.58537	3.48749	2.66667	11.3821	4.41271	3.49614	3.8051	3.1728	2.98843	2.75862	3.05985	4.36752	2.88582	9.18033	0	15.7143	33.3333	2.35707
MRPL55	13.6114	16.5956	18.5662	20.614	45	45.4545	44.3038	37.9661	39.6396	3.7464	31.9421	27.9025	23.1845	31.3113	32.3305	15.9435	17.2414	43.8596	18.0799	19.1018	23.3068	25.1594	21.6178	23.7868	24.2517	23.1214	25.8537	19.4086	23.5238	46.3415	19.8171	22.5707	22.4362	18.3569	17.205	20.7882	17.4441	21.5464	23.5466	40.3279	23.0769	34.2857	25.2525	21.4644
MT1E	0.102987	0.213311	1.10294	1.09649	3.57143	12.1212	9.70464	0.338983	7.20721	1.05668	7.06733	7.98193	8.03635	10.7939	11.7956	2.94264	0	12.2807	1.74324	4.99684	6.77291	4.11594	1.93271	4.53461	3.14658	3.85356	6.63415	13.116	19.1429	66.6667	2.77599	5.60411	12.877	17.0538	13.7157	12.0197	7.85961	2.29699	4.85153	55.4098	69.2308	17.8571	40.404	11.2337
MT1G	0	0	0	0	0	0	0.992556	0	0	0	1.5528	0.910246	0.708067	0.288184	0.738552	0	0	0	0.0535523	0.08726	0.27137	0	0.153139	0	0	0	0.315956	0	0.549451	3.94737	0.157687	0.077101	0.282985	0.0994036	0.137061	0	0	0	0	3.79147	0	0	1.72414	0
MT1X	1.90525	3.19966	6.86275	11.1842	19.6429	33.3333	32.4895	7.79661	36.9369	9.79827	37.1731	29.0115	30.81	26.851	19.4365	14.68	8.04598	28.0702	18.0301	23.5927	25.5976	23.5362	21.5462	22.9117	20.1074	21.3873	23.5122	22.4412	32.0952	65.8537	21.9352	21.5938	25.5916	26.5722	20.729	22.069	18.3741	15.7878	21.33	55.7377	61.5385	20	57.5758	21.6148
MT2A	8.56505	10.4522	17.2181	23.4649	20	39.3939	68.0731	15.5932	69.3694	11.2392	80.3005	73.0285	63.5954	86.7975	86.8195	49.7922	34.4828	84.2105	31.1294	41.9355	49.2032	41.1594	39.1553	53.6197	44.0522	47.5915	49.7561	57.5436	63.0476	87.8049	42.2015	45.7584	57.1462	58.4703	53.7917	60	54.6273	56.0013	51.4011	80.6557	84.6154	92.1429	89.899	47.4423
MUC21	0.0474158	0.125865	0.094518	0.37037	0	0	0.385356	0	0	0.3367	1.07271	0.856095	0.703325	0.688073	0.36075	0.160256	0	0	0.115858	0.0789266	0.212766	0.129534	0	0	0.245902	0	0.219058	0.181984	0.548246	0	0.134383	0.0601323	0.257363	0.223547	0.183866	0.261438	0.126807	0.135563	0.185014	0	0	0.980392	0	0.06035
MXI1	5.01202	4.35154	3.49265	5.04386	5.35714	0	6.32911	5.08475	9.00901	0.864553	8.1803	6.74973	6.91426	7.58252	6.20821	1.54613	3.44828	0	9.12713	8.7919	12.1514	9.04348	8.37509	11.6945	9.05602	8.47784	8.4878	5.98939	4.95238	3.25203	4.63736	8.8946	4.29234	2.94618	3.33391	3.74384	2.0549	1.45584	7.77917	7.21311	15.3846	1.42857	6.06061	4.21264
MYO19	3.51871	4.60751	4.71814	4.38596	10	24.2424	7.31364	8.81356	6.30631	1.2488	6.12131	4.92881	4.17226	7.04728	5.34862	4.6384	8.04598	21.0526	3.88495	4.42758	6.57371	3.47826	3.50752	4.3755	5.83269	5.39499	4.78049	5.76194	7.61905	18.6992	4.28434	4.26735	5.10441	4.75921	5.14769	5.22167	4.55977	5.37043	4.68423	15.7377	7.69231	22.8571	7.07071	4.31294
MYO1G	18.8294	22.3549	34.6201	25.8772	36.7857	48.4848	57.8059	17.6271	72.0721	6.05187	67.2231	56.0515	53.8917	61.8198	70.2961	48.2793	27.5862	64.9123	13.5849	28.21	34.6614	41.913	18.6829	28.0827	40.5986	38.343	46.0488	60.5004	45.5238	82.1138	17.5064	29.563	45.6845	56.6572	54.7936	53.0049	53.9973	52.572	34.7972	69.8361	53.8462	71.4286	46.4646	46.0883
NAPB	2.45451	2.34642	3.18627	1.53509	7.85714	3.0303	5.62588	8.47458	2.7027	5.85975	5.00835	4.05257	3.89569	4.4603	4.15473	2.97589	4.5977	7.01754	2.73938	2.8463	4.18327	2.72464	2.7917	3.42084	2.91635	2.31214	3.5122	5.61031	3.14286	6.50407	2.63158	2.93059	4.73318	5.21246	4.31854	5.22167	3.83981	3.75283	2.46759	10.1639	0	7.14286	6.06061	4.86459
NCKIPSD	1.08136	1.74915	2.20588	1.97368	3.57143	18.1818	8.43882	8.13559	4.5045	4.80307	2.78242	2.68346	2.37851	2.67618	2.91309	1.11388	1.14943	7.01754	1.66853	2.21379	2.98805	2.02899	2.29062	2.70485	1.68841	1.92678	1.95122	0.682335	2.38095	9.7561	2.50321	2.05656	1.32251	1.35977	0.880981	0.985222	0.674966	1.13232	1.17106	4.2623	0	2.85714	2.0202	1.25376
NDRG1	3.98215	3.92491	4.96324	4.16667	11.4286	9.09091	32.0675	44.7458	30.6306	1.44092	21.0907	13.787	13.3544	18.8225	14.5654	5.25353	2.29885	10.5263	5.90213	10.1202	13.247	13.8551	8.80458	13.922	15.3492	13.4875	13.4634	16.5277	17.0476	22.7642	5.0706	9.6144	11.0905	12.1813	11.09	12.4138	8.33958	6.72921	13.2581	18.0328	30.7692	9.28571	8.08081	10.682
NDUFAF3	18.7607	21.8003	28.6765	29.386	68.5714	60.6061	60.3376	64.0678	56.7568	47.9347	46.2994	41.5526	33.6942	57.4487	55.4441	27.9967	36.7816	59.6491	25.3269	28.9058	31.5737	31.8261	28.0601	34.0493	36.5311	34.6821	34.2439	33.3586	28.4762	74.7967	28.4018	27.9692	31.0905	30.6516	27.2586	30.8374	28.5436	33.549	33.9189	57.377	61.5385	57.1429	41.4141	35.2056
NFIL3	0.137315	0.511945	0.67402	0.657895	2.14286	9.09091	9.70464	1.35593	25.2252	0.192123	34.0011	14.9233	16.2544	17.3952	12.4642	4.13965	1.14943	7.01754	0.298842	0.379507	0.996016	0.521739	0.429492	0.875099	0.844206	0.578035	1.95122	2.27445	0.380952	2.43902	0.417202	0.514139	1.71694	2.66289	2.28019	2.6601	3.73481	4.30281	2.30029	3.60656	7.69231	3.57143	3.0303	1.45436
NKG7	5.50978	5.54608	5.20833	14.0351	17.5	24.2424	34.3179	32.8814	40.5405	16.3305	19.9777	19.6057	18.1667	25.0669	25.788	99.5345	100	100	6.02665	4.87034	7.27092	9.04348	7.08661	7.79634	10.3607	37.1869	69.1707	99.6967	9.71429	39.8374	14.7144	43.4447	98.1439	100	99.7063	99.9015	100	100	98.4525	100	61.5385	100	54.5455	99.9498
NLRP3	0.205973	0.255973	0.306373	0.438596	0.714286	3.0303	30.5204	1.01695	52.2523	0.384246	54.0902	31.4759	27.3015	33.0955	20.8214	0.216126	1.14943	0	0.373552	0.759013	1.29482	1.56522	0.501074	1.27287	0.76746	1.92678	0.780488	0.45489	0.380952	1.62602	0.561617	0.92545	0.603248	0.0566572	0.20729	0.197044	0.299985	0.32352	0.460059	0.327869	0	0.714286	0	0.501505
NNMT	0.34188	0.484966	0.151515	2.11268	0	0	0	1.14943	0	0	0	0.404313	0.309039	0.286533	0.479233	0.0482859	0	0	0.0554939	0	0.175439	0	0	0.210084	0.18018	1.03627	0	0.297619	0	2.22222	0.0494805	0.120192	0.126263	0	0.1287	0	0.0581395	0.211864	0.206398	0	0	0	0	0.10989
NPC2	37.8476	37.244	32.598	40.3509	71.7857	51.5152	93.3896	94.2373	98.1982	20.365	94.7134	90.2382	82.5049	96.7886	95.893	23.6076	25.2874	28.0702	27.232	31.5623	34.761	34.7826	31.2097	33.9698	34.4589	29.6724	26.6341	23.1236	33.0476	61.7886	25.6739	24.9357	22.0882	19.4901	20.038	24.4335	25.4387	26.7227	21.8737	31.8033	38.4615	45	18.1818	22.5176
NPRL3	8.53072	8.02048	10.5392	8.55263	17.1429	15.1515	17.0183	13.5593	9.00901	9.79827	7.62382	7.65334	6.11616	9.27743	7.25883	13.616	20.6897	14.0351	7.98157	8.6654	8.46614	7.65217	9.16249	9.7852	9.90023	11.5607	9.85366	13.3434	8.19048	21.1382	8.681	7.96915	10.0696	14.5609	12.852	13.3005	13.7243	16.1113	9.95399	21.6393	23.0769	17.1429	14.1414	13.3902
NR1H3	1.13285	0.853242	1.47059	1.31579	4.64286	0	6.46976	0.677966	3.6036	0.288184	2.89371	3.98412	2.29949	16.3247	11.4613	2.27764	2.29885	8.77193	0.99614	0.506009	1.99203	1.04348	0.787402	1.35243	0.920952	0.578035	0.97561	0.75815	2.47619	13.8211	0.882542	1.23393	1.13689	0.906516	0.846433	1.87192	0.944953	2.84698	0.83647	5.57377	7.69231	5	2.0202	1.10331
NR1I3	0.7724	0.938567	1.04167	1.53509	0.714286	0	1.54712	0.677966	0.900901	0.0960615	4.11797	1.56079	1.31173	1.15968	0.95511	0.315877	0	0	0.273938	0.189753	0.398406	0.173913	0.429492	0.238663	0.306984	0.192678	0.097561	0.379075	0.47619	0	0.33697	0.514139	0.348028	0.169972	0.120919	0.295567	0.19499	0.388224	0.250941	0.327869	0	0.714286	1.0101	0.250752
NRP2	0.647646	0.780911	1.12219	1.34831	0.760456	0	2.2567	0.346021	1.8018	0.872939	1.9564	2.91129	1.08851	4.53309	1.35135	0.0988924	0	1.78571	0.101742	0.128783	0.301811	0	0.14652	0.406504	0.309598	0.389864	0.100402	0	0.0972763	0	0.099108	0.209864	0.0732243	0.0601323	0.190985	0.107296	0.186536	0.108225	0.127877	0	0	2.29008	0	0.104932
NRROS	5.49262	12.372	15.5637	24.5614	19.2857	18.1818	57.6653	22.0339	54.955	16.1383	36.3383	35.2547	19.8183	50.223	36.6285	13.8986	10.3448	33.3333	3.5363	6.19861	6.0757	7.76812	4.43808	6.36436	6.75365	5.39499	5.26829	10.8415	9.61905	26.8293	1.36393	2.82776	4.75638	9.23513	8.0843	9.95074	12.7494	15.6584	3.47135	14.0984	15.3846	27.8571	11.1111	10.4814
NUDC	25.266	27.1331	30.6985	24.3421	48.2143	60.6061	52.602	46.4407	38.7387	9.70221	34.8358	32.0235	24.8044	42.9973	38.1566	27.1488	26.4368	64.9123	26.2607	27.2612	34.5618	35.3043	29.8497	35.1631	35.9171	35.4528	33.9512	34.0409	32.7619	73.9837	31.5148	30.437	30.9281	32.9745	27.8286	28.3744	29.0385	33.2902	32.6223	53.4426	61.5385	70.7143	50.5051	31.0933
NUGGC	1.32166	3.02901	5.63725	3.72807	30.7143	15.1515	3.23488	1.35593	5.40541	1.05668	2.89371	2.43702	2.02292	4.01427	2.38777	2.12801	2.29885	3.50877	0.921429	1.20177	2.68924	2.89855	1.50322	2.30708	2.60936	2.50482	4.29268	4.85216	2.09524	5.69106	0.898588	2.62211	4.17633	3.11615	3.4721	5.02463	3.41983	2.45875	2.09118	3.60656	0	1.42857	5.05051	6.0682
NYNRIN	0	0	0	0	0	0	2.22222	0	0	0	0	0.3003	0.359066	0.892857	0.704225	0	0	0	0	0	0	0	0	0	0	0	0	0	0	0	0	0	0	0.649351	0	0	0	0	0	0	0	0	0	0
OLFML2B	0	0	0.0689655	0	0	0	1.02639	0	0.909091	0	1.14734	1.85464	0.365491	4.53668	3.80762	0	0	0	0	0.132714	0	0	0.0761615	0	0	0	0	0	0	0	0.0171438	0	0.0256542	0	0	0	0	0	0.0448632	0	0	0	0	0
OPTN	10.0069	16.4249	22.3652	19.5175	32.8571	33.3333	4.92264	21.0169	9.00901	12.9683	12.5209	8.61172	7.18293	8.8314	5.96944	35.7606	39.0805	59.6491	24.9284	44.7185	53.9841	52.1159	33.7151	48.6078	49.8081	46.4355	49.2683	50.417	60.381	82.9268	18.5815	37.1208	45.9861	48.102	42.7708	48.5714	38.9531	42.737	33.877	65.9016	69.2308	60	63.6364	38.7663
OR51E2	0.446275	0.682594	0.367647	0.657895	0.357143	3.0303	0.843882	0.677966	0	0	0.723428	0.575027	0.482023	0.981267	0.382044	0.448878	3.44828	0	0.485618	0.253004	0.498008	0.173913	0.501074	0.477327	0.38373	0.770713	0.585366	0.682335	0.285714	1.62602	0.449294	0.822622	0.556845	0.623229	0.362757	0.591133	0.359982	0.517632	0.167294	0.327869	0	0	1.0101	0.451354
OSM	0.171644	0.255973	0.122549	0	0	0	6.32911	0.338983	18.9189	0.0960615	9.96105	3.64184	2.3706	4.63872	1.33715	0.831255	5.74713	1.75439	0.921429	2.53004	2.78884	6.14493	2.50537	3.73906	9.43975	8.47784	3.02439	1.81956	1.80952	1.62602	1.98973	4.0617	1.57773	0.793201	0.932804	3.15271	1.51492	2.19994	6.69176	0.655738	0	3.57143	1.0101	2.00602
OTOA	0.411946	0.554608	0.428922	0.657895	2.14286	3.0303	2.81294	4.74576	0	0.0960615	4.11797	2.32749	2.18096	4.63872	3.34288	0.565254	0	1.75439	0.323745	0.316256	0.498008	0.521739	0.429492	0.397772	0.920952	0.192678	0.390244	0.45489	1.04762	2.43902	0.401155	0.565553	0.394432	0.396601	0.483676	0.394089	0.509975	0.32352	0.752823	0.655738	0	0.714286	0	0.551655
P2RX7	1.5448	2.00512	1.89951	2.85088	3.57143	6.06061	16.8776	8.47458	22.5225	0.768492	24.9304	18.8664	16.452	23.1044	21.1557	4.55528	1.14943	1.75439	1.55647	1.77103	2.39044	2.31884	1.14531	2.78441	2.07214	1.7341	4.58537	5.5345	4	2.43902	1.78113	1.79949	3.54988	4.02266	4.11125	4.72906	4.84476	5.79101	3.88959	6.55738	7.69231	5.71429	3.0303	5.61685
PA2G4	24.0645	28.541	34.6814	34.4298	53.5714	72.7273	62.8692	66.1017	61.2613	7.39673	40.1224	43.4283	32.7697	56.1998	44.5081	37.6559	52.8736	73.6842	37.1934	42.568	44.1235	47.5362	43.0208	45.8234	47.8127	52.4085	46.7317	43.6694	45.8095	82.1138	45.0096	44.8843	41.7169	41.1898	39.4023	42.8571	38.6381	46.1339	44.9603	70.4918	61.5385	82.1429	49.4949	41.8255
PANX1	3.48438	2.60239	4.65686	3.07018	5.35714	18.1818	8.15752	6.10169	9.00901	19.1162	6.34391	4.477	3.84828	4.54951	4.34575	4.02328	3.44828	7.01754	1.58137	2.5933	5.37849	3.82609	2.07588	3.34129	3.37682	4.04624	3.5122	5.61031	3.33333	15.4472	2.48716	3.23907	4.77958	5.26912	4.33581	5.51724	4.31978	4.59398	3.72229	10.4918	0	7.85714	3.0303	3.61083
PARP3	3.02094	5.37543	10.4167	4.16667	9.28571	6.06061	6.8917	5.08475	6.30631	0.384246	2.94936	2.88883	2.48123	5.08475	5.6829	1.49626	5.74713	1.75439	3.08803	4.93359	6.67331	4.17391	5.01074	5.09149	5.21873	4.81696	3.60976	2.72934	6.19048	7.31707	4.36457	4.47301	4.40835	2.54958	2.28019	3.5468	1.55992	2.45875	2.55123	6.22951	0	5	3.0303	3.00903
PCBP1	42.3618	49.9147	58.8235	51.9737	73.5714	75.7576	89.1702	74.2373	87.3874	49.952	81.1352	75.6435	70.4465	83.0508	77.5072	57.4065	64.3678	80.7018	59.345	63.5674	71.3147	69.5652	50.8232	55.2108	63.3154	56.8401	61.4634	55.4208	68.6667	83.7398	59.1784	57.4293	55.2204	60	51.5633	55.0739	51.9424	62.1158	59.1384	73.7705	76.9231	84.2857	66.6667	61.986
PCDHGB6	0.388899	0.517241	0.866873	0.444444	0.373134	3.125	0.291971	0.3663	0	0.101112	0.853242	0.702811	0.669421	0.561272	0.711021	0.898915	1.14943	0	0.326962	0.190597	0.903614	0.292912	0.506146	0.241158	0.46332	0	0.391389	0.533944	0.289017	0.813008	0.24327	0.258264	0.2331	0.114679	0.435768	0.796813	0.971168	0.723208	0.168138	0.996678	0	0.763359	0	0.257732
PCGF5	19.7906	22.099	23.652	21.0526	42.8571	33.3333	47.5387	31.1864	43.2432	23.9193	36.5053	33.8582	23.8167	49.777	51.958	17.074	19.5402	36.8421	20.8816	22.3276	30.7769	26.7246	23.3357	28.5601	28.3193	29.0944	22.2439	19.1812	23.9048	35.7724	21.6945	27.2494	21.8561	19.6034	18.6733	22.8571	17.4591	19.8318	23.8812	38.6885	23.0769	40.7143	21.2121	19.0572
PCK1	0.172414	0	0.649351	0	0	0	0	0	0	0	0	0.615385	0.487211	0	0	0	0	0	0.201613	0	0	0	0	0	0	0	0	0	0	0	0	0	0	0	0.740741	0	0.367647	0	0	0	0	0	0	0
PCK2	8.6852	9.17235	13.2966	10.0877	28.5714	36.3636	23.2068	8.81356	25.2252	5.4755	11.1853	11.3363	8.00474	16.1463	17.9561	3.65752	5.74713	17.5439	3.69817	5.24984	6.2749	6.37681	4.86757	4.85282	5.75595	6.35838	5.65854	5.15542	10.4762	36.5854	4.17202	4.88432	3.85151	4.02266	4.56037	5.51724	3.77981	4.9175	4.43329	23.2787	38.4615	15.7143	11.1111	4.71414
PCYT1B	0.532097	0.511945	0.428922	1.09649	1.42857	0	4.782	0.677966	3.6036	13.1604	1.78075	1.06791	1.00356	1.4273	1.05062	0.349127	1.14943	0	0.398456	0.506009	0.498008	0.57971	0.214746	0.71599	0.537222	0.578035	0.292683	0.227445	0.666667	0.813008	0.33697	0.514139	0.37123	0.283286	0.310935	0.591133	0.254987	0.517632	0.543706	0.327869	0	0.714286	0	0.250752
PDCD1LG2	0	0.0837521	0.107296	0.813008	0	0	0.404858	0	0	0.136612	0.321958	0.467508	0.141483	1.21507	1.57658	0.250341	0	0	0.152045	0.560448	0.441501	0.066313	0.0866551	0.455373	0.512383	0	0.325733	0.455373	0.673401	1.96078	0.0774293	0.375469	0.256337	0.301659	0.172637	0.253165	0.607971	0.163599	0.143541	0.892857	0	0	0	0.294985
PDE4A	0.137315	0.426621	0.490196	0.877193	3.57143	6.06061	15.6118	0.338983	15.3153	0.67243	14.8581	11.4869	8.36033	17.0384	15.8548	8.16293	11.4943	10.5263	0.249035	0.885515	2.19124	2.72464	0.286328	1.43198	2.30238	2.89017	3.41463	3.63912	3.14286	3.25203	0.738126	1.90231	3.96752	4.41926	4.78494	6.79803	8.68457	9.60854	3.01129	4.91803	0	15.7143	3.0303	4.31294
PDIA3	39.0834	43.3447	46.6912	49.1228	89.2857	75.7576	84.2475	90.5085	78.3784	33.7176	65.1642	56.6539	45.484	71.008	66.1891	64.1563	59.7701	87.7193	44.6395	51.8659	62.6494	62.3768	49.6779	58.2339	64.9271	65.896	63.9024	73.5406	54.8571	86.1789	46.5501	54.8072	62.1114	68.4419	63.1888	65.3202	63.9718	73.3096	66.1648	83.2787	84.6154	89.2857	60.6061	68.5557
PDIA4	10.3845	9.72696	14.0931	11.8421	93.2143	69.697	36.4276	75.9322	19.8198	3.17003	16.8614	18.2913	13.6389	30.0624	21.5377	21.7456	16.092	45.614	12.8502	18.2796	22.7092	23.942	14.6743	20.2864	24.7122	21.0019	23.2195	23.5785	18.2857	56.0976	14.2651	17.0694	17.0766	21.6997	17.7924	18.3251	20.699	28.0492	26.1397	38.0328	38.4615	42.8571	12.1212	23.9218
PDIA6	21.4555	26.3652	30.6373	38.3772	94.2857	78.7879	68.4951	75.9322	48.6486	7.68492	37.4513	35.6928	25.7922	56.289	45.4632	33.4996	32.1839	66.6667	17.3826	28.3365	33.9641	39.1304	23.0494	28.1623	38.2962	38.5356	37.0732	44.1243	37.7143	81.3008	18.1001	28.946	32.877	39.0935	34.7383	37.5369	36.4332	42.4458	37.1393	65.2459	69.2308	78.5714	32.3232	39.8195
PEAR1	0.0695894	0.0749064	0.112613	0	0	0	0	0	0	24.6622	0.3125	0.252409	0.144092	0.136612	0.151976	0.0350877	0	0	0.0228102	0.11325	0	0.111111	0	0	0.342466	0	0.190114	0	0	0	0.0400481	0.196464	0.091617	0.117647	0.117233	0	0.0630517	0.181378	0.197628	0	0	0	0	0
PF4	6.69413	7.59386	7.35294	10.0877	10	6.06061	12.6582	18.9831	8.10811	99.2315	13.8008	15.9228	14.8637	15.7895	15.234	6.31754	5.74713	7.01754	5.35425	6.26186	5.47809	5.21739	4.43808	3.73906	4.06754	3.27553	5.26829	4.92798	5.04762	9.7561	4.63736	4.93573	6.12529	6.45892	5.37226	6.69951	7.03465	6.5351	4.01506	6.55738	23.0769	6.42857	3.0303	5.8676
PF4V1	1.51742	1.89845	2.32558	2.01342	4.04412	0	4.04624	3.62319	0	54.2471	2.27137	3.69675	3.64222	3.70028	3.71094	1.6162	1.23457	1.75439	1.36931	2.04891	1.05042	0.859423	0.757576	1.17967	1.4346	0.854701	2.26337	1.8225	1.50905	0	1.52473	1.78161	1.6466	1.55969	1.2672	1.68244	2.02298	1.50754	1.05112	2.3569	7.69231	1.53846	1.14943	1.48571
PGA5	0	0	0	0	0	0	0	0	0	0	0	0	0	0	0	0	0	0	0	0	0	0	0	0	0	0	0	0	0	0	0	0	0	0	0	0	0	0	0	0	0	0	0	0
PHACTR1	22.6227	18.814	13.7255	25.8772	7.14286	6.06061	55.1336	64.0678	45.045	8.54947	30.7179	17.3056	10.9917	24.7101	14.9952	1.01413	4.5977	0	1.50666	1.07527	1.19522	0.637681	1.07373	1.19332	1.07444	1.15607	2.04878	1.06141	1.61905	4.87805	1.043	1.28535	1.04408	0.849858	0.950078	1.37931	1.00495	1.39114	1.38018	2.95082	0	3.57143	1.0101	1.00301
PHF8	5.02918	5.71672	5.94363	6.35965	8.57143	9.09091	9.84529	10.5085	11.7117	0.67243	8.01336	6.76342	5.78427	8.38537	7.49761	5.66916	9.1954	5.26316	4.68186	4.30108	8.06773	5.62319	4.86757	7.55768	7.06063	6.35838	7.21951	6.29265	7.71429	10.5691	5.00642	5.75835	6.12529	5.49575	5.64864	6.69951	5.45973	5.59689	6.27353	14.4262	15.3846	8.57143	8.08081	5.81745
PHOSPHO1	0.0858222	0.0426621	0.0612745	0	0	0	0.703235	0.338983	0.900901	0.0960615	0.33389	0.794085	0.403003	3.30062	3.72493	0.548628	0	0	0.049807	0	0	0	0	0	0	0.192678	0.195122	0.30326	0.0952381	0	0.0962773	0.102828	0.139211	0.453258	0.362757	0.591133	0.629969	0.873504	0.209118	0.327869	0	0.714286	0	0.351053
PIGA	3.34706	4.22355	3.92157	4.82456	1.42857	0	9.2827	7.11864	11.7117	0.768492	13.3556	7.4069	6.15567	10.3479	9.83763	3.3084	4.5977	7.01754	4.48263	4.68058	9.76096	6.84058	5.44023	7.87589	8.21182	8.47784	6.2439	4.85216	6.66667	12.1951	4.73363	7.50643	6.89095	5.38244	4.90586	6.10837	3.80981	3.78518	6.2317	6.55738	7.69231	5	5.05051	5.41625
PIP4K2A	4.08514	7.29522	10.723	13.3772	7.14286	6.06061	28.5513	25.7627	26.1261	34.8703	17.4179	17.8258	14.761	26.3158	19.8185	28.6949	17.2414	38.5965	7.44615	11.3219	16.4343	16.058	8.733	11.2172	17.4213	17.7264	25.8537	23.0478	15.0476	30.0813	11.6496	16.7095	23.1787	26.119	23.1819	26.601	28.2436	31.3814	26.1397	34.7541	38.4615	44.2857	28.2828	24.3731
PLAU	0	0	0	0	0	0	1.14286	3.40909	0	0	0.856164	0.624675	0.324091	1.32013	0.87146	0	0	0	0	0	0	0	0	0	0	0	0	0	0	0	0	0	0	0	0	0	0	0	0	0	0	0	0	0
PLAUR	0.978373	1.02389	0.735294	1.09649	1.78571	3.0303	65.9634	27.7966	84.6847	1.15274	82.2482	52.9573	50.6756	64.7636	60.8405	1.61264	1.14943	7.01754	1.34479	1.96078	2.19124	3.13043	1.64639	1.98886	4.6815	3.66089	2.92683	3.33586	1.71429	4.87805	1.0751	1.8509	1.64733	1.24646	2.0038	2.56158	1.57492	1.97347	2.34212	1.63934	0	3.57143	1.0101	1.85557
PLBD2	1.28733	2.17577	2.6348	3.07018	9.64286	6.06061	25.7384	20.339	29.7297	0.67243	18.8648	17.6205	13.2596	23.0152	14.0879	3.99002	5.74713	3.50877	3.21255	3.47881	7.07171	4.92754	3.22119	4.53461	5.14198	5.78035	3.90244	6.21683	6.19048	8.13008	3.91528	4.73008	4.33875	5.66572	5.02677	4.23645	4.33478	4.14105	4.22417	8.19672	7.69231	10	5.05051	5.1655
PLEK	22.4511	34.9829	45.2819	59.4298	42.8571	45.4545	83.263	92.2034	90.991	65.8021	91.9866	68.2366	62.7736	81.2667	77.7937	68.5619	40.2299	82.4561	1.99228	3.35231	3.78486	5.97101	2.57695	4.13683	8.67229	22.736	42.6341	72.8582	4.85714	16.2602	4.82991	14.5501	58.6775	74.1076	65.849	68.5714	73.0613	74.2155	45.8804	72.1311	23.0769	87.1429	31.3131	68.2548
PLIN2	5.30381	8.83106	13.9093	19.5175	16.7857	21.2121	31.9269	11.8644	55.8559	5.4755	42.404	30.6681	26.2821	41.8376	38.4909	12.02	6.89655	21.0526	13.7965	16.6983	23.506	20	16.8933	21.4797	20.2609	21.9653	24.2927	24.8673	22.5714	38.2114	13.8639	16.6067	18.4687	17.2805	17.8615	21.7734	13.2443	11.9702	22.5847	34.4262	23.0769	25	34.3434	20.5617
PLOD3	3.48438	3.62628	4.90196	7.01754	33.5714	24.2424	22.5035	22.7119	21.6216	1.44092	13.8008	14.2388	10.9127	20.1606	20.8691	6.94929	11.4943	8.77193	4.20869	7.33713	9.36255	9.68116	6.37079	7.08035	10.3607	8.47784	9.65854	12.4337	7.14286	18.6992	3.49807	7.30077	5.63805	8.2153	7.51425	8.66995	8.24959	8.92915	9.57758	9.18033	7.69231	7.14286	6.06061	10.3811
PLPP3	0.841057	1.62116	1.71569	6.35965	1.42857	3.0303	1.82841	0	1.8018	2.20941	1.7251	0.876232	0.892928	0.892061	0.907354	0.266002	0	1.75439	0.161873	0.379507	0.996016	0.347826	0.286328	0.556881	0.230238	0.192678	0.390244	0.45489	0.380952	0.813008	0.240693	0.308483	0.37123	0.339943	0.380031	0.394089	0.314984	0.258816	0.334588	0.655738	0	0.714286	0	0.250752
PLXNB2	0.326124	0.341297	0.551471	0.657895	0.357143	0	40.647	41.6949	63.0631	1.05668	51.0851	46.3582	39.2335	62.355	59.5511	0.133001	0	1.75439	0.174324	0.0632511	0.498008	0	0.143164	0.159109	0.38373	0.578035	0.097561	0.075815	0.285714	2.43902	0.369063	0.359897	0.162413	0.0566572	0.103645	0.394089	0.19499	0.16176	0.083647	0.983607	0	0.714286	2.0202	0.150451
PLXNB3	0	0	0	0	0	0	0	0	0	0	0	0	0	0	0	0	0	0	0	0	0	0	0	0	0	0	0	0	0	0	0	0	0	0	0	0	0	0	0	0	0	0	0	0
PLXND1	0.102987	0.255973	0.428922	0.438596	0.714286	0	14.2053	5.08475	35.1351	0.384246	23.7062	26.0542	20.0869	26.7618	16.4279	1.96176	3.44828	5.26316	0.273938	2.08729	1.79283	2.72464	0.35791	0.795545	2.53262	4.23892	3.80488	6.0652	1.04762	0	0.33697	1.491	2.62181	2.43626	2.79841	4.03941	1.9499	2.00582	12.4634	1.63934	0	2.85714	1.0101	2.70812
POMGNT2	0.823893	0.639932	0.490196	0.438596	4.64286	3.0303	4.92264	2.71186	4.5045	1.34486	2.50417	2.24535	1.38285	3.56824	3.4384	2.09476	3.44828	5.26316	1.22027	0.948767	1.29482	1.33333	1.43164	2.22753	1.9954	1.7341	2.04878	2.95679	1.33333	4.87805	1.78113	2.26221	1.57773	2.15297	1.83106	2.36453	2.11489	3.04109	2.42576	3.93443	7.69231	5.71429	2.0202	2.35707
PON2	1.51047	1.06655	0.919118	0.219298	1.78571	0	38.5373	13.2203	6.30631	1.34486	3.95103	4.03888	3.1213	3.47904	1.14613	3.69077	5.74713	21.0526	1.74324	1.64453	2.78884	1.68116	1.93271	2.14797	1.61167	1.92678	1.65854	2.57771	1.42857	1.62602	1.46021	2.31362	3.08585	3.22946	2.81568	3.64532	3.88481	5.95277	2.50941	6.22951	0	7.14286	9.09091	3.15948
PPDPF	65.5853	71.2457	77.3897	77.8509	60.3571	75.7576	93.2489	78.6441	88.2883	78.7704	81.9143	75.8899	71.9399	82.9616	85.5778	63.0258	51.7241	91.2281	76.0677	83.112	83.2669	88.2899	82.1045	84.1687	86.2625	83.237	82.3415	79.3783	82	89.4309	79.2683	80.1542	78.0974	80.6232	74.0197	74.9754	71.7264	65.7716	78.7118	90.4918	92.3077	95.7143	82.8283	79.8897
PPP1R15A	69.8249	74.3601	75.4289	68.8596	49.2857	39.3939	77.2152	89.8305	98.1982	55.9078	93.7117	73.2065	71.5448	78.6798	72.9704	40.8645	77.0115	50.8772	26.2358	34.9779	55.5777	52.6957	63.0637	75.6563	88.0276	83.815	61.4634	64.8218	40.5714	53.6585	42.5064	71.8766	61.2297	51.898	47.7285	77.5369	42.0879	57.1013	79.381	43.6066	46.1538	60	50.5051	72.6179
PPP1R3G	0.0991736	0.192184	0.189753	3.55872	0.581395	0	0.746269	1.26582	0	0	0.956023	0.724638	0.387597	0.919118	1.54545	0.0300571	0	0	0.0201248	0	0	0	0.36036	0	0	0	0.176991	0	0	0	0.114384	0	0	0.110865	0	0	0.0615195	0.0725689	0.076864	0.518135	0	0	0	0.0867303
PRAP1	0.118835	0.307377	0.341297	1.31579	0	0	0.938967	1	0	0	0.694444	0.38432	0.387597	0	0.528169	0	0	0	0.0350018	0	0	0	0	0	0	0	0	0	0	0	0.135257	0.139665	0.121803	0	0	0	0	0	0.0927644	0	0	0	0	0
PRSS21	0.291795	1.15188	1.47059	1.31579	6.42857	0	1.26582	3.38983	6.30631	0.192123	3.50584	2.49179	1.9676	3.21142	2.29226	1.37988	3.44828	1.75439	1.13311	1.89753	2.09163	1.10145	1.00215	1.43198	1.38143	2.31214	1.85366	1.66793	1.2381	4.87805	1.95764	1.90231	2.99304	3.79603	2.90206	2.6601	1.54492	1.94112	3.97323	5.2459	0	4.28571	1.0101	2.75827
PTPRU	0	0.106496	0	0	0	0	0	0	0	0	0.668151	0.902406	0.570497	1.69811	0.607287	0.183486	0	0	0	0.127226	0	0	0	0	0	0.512821	0	0	0	0	0	0	0	0.151976	0.0385208	0.239234	0.109469	0.281889	0	0.990099	0	0	0	0.16129
RAB3A	0.394782	0.725256	1.34804	2.63158	1.07143	3.0303	6.18847	2.37288	2.7027	0.0960615	1.16861	1.43757	1.35124	1.4273	1.91022	0.798005	1.14943	0	1.4195	1.07527	1.79283	0.927536	0.858984	1.27287	1.53492	0.770713	1.17073	0.985595	1.2381	0	1.36393	1.491	0.99768	0.736544	0.656417	0.8867	0.614969	0.711744	1.12923	0.655738	0	2.14286	2.0202	0.802407
RAB3IL1	0	0	0	0	0	0	0	0	0	0	0	0	0	0	0	0	0	0	0	0	0	0	0	0	0	0	0	0	0	0	0	0	0	0	0	0	0	0	0	0	0	0	0	0
RAB9A	9.37178	11.2201	12.4387	12.9386	25	18.1818	26.8636	30.8475	35.1351	6.7243	21.9254	18.2777	15.2746	20.339	18.2904	24.4555	17.2414	29.8246	10.0112	15.117	15.9363	15.7681	13.3142	15.2745	16.3469	19.0751	20.5854	25.4738	16.5714	35.7724	9.88447	14.5501	24.8956	30.1983	23.5619	29.1626	25.0337	28.9227	23.7139	26.8852	23.0769	35	22.2222	26.2788
RABGAP1L	25.2146	24.9573	35.6618	44.9561	42.5	42.4242	47.1167	70.8475	53.1532	38.1364	53.7563	42.7574	34.4054	52.6316	55.3486	28.0964	42.5287	38.5965	17.8932	24.1619	34.6614	25.5072	21.9757	27.1281	29.317	26.975	33.3659	36.9977	32.7619	58.5366	17.346	24.5244	32.0418	34.5609	30.1952	32.5123	31.2584	34.1961	25.8469	47.541	23.0769	39.2857	33.3333	28.2347
RALGDS	1.27017	3.02901	3.43137	2.85088	2.14286	0	9.2827	5.42373	12.6126	3.7464	8.90373	8.09146	5.36547	9.09902	4.44126	12.6517	5.74713	17.5439	2.85145	5.5661	9.76096	9.68116	3.72226	7.31901	11.8956	14.6435	13.1707	17.1342	9.80952	21.9512	3.97946	8.5347	12.645	15.4108	15.4949	18.7192	16.5142	13.6525	11.7942	16.3934	0	15.7143	17.1717	14.0923
RAPH1	0.0175039	0.0433839	0	0.224719	0	0	3.24401	0.346021	4.5045	0.0969932	1.22974	1.93628	0.762752	5.7117	5.59846	0.0197785	0	0	0.534147	0.515132	0.503018	0.762911	0.586081	0.731707	0.464396	0.194932	0.401606	0.0792393	0.77821	0.884956	0.198216	0.314795	0.170857	0	0.0954927	0.107296	0.0339156	0.036075	0.127877	0.346021	0	0.763359	1.06383	0.157398
RARRES2	0.31819	0.474138	0.247678	0.444444	0	3.125	0	2.1978	0	1.21335	0	0.0717154	0.0495868	0	0.0507872	0.712347	0	1.78571	0.704225	0.444727	0.903614	0.351494	0.650759	0.643087	0.617761	0.19305	0.293542	0.610221	0.578035	0.813008	0.681155	0.36157	0.30303	0.286697	0.505491	0.59761	0.622155	0.690335	0.210172	0.332226	0	0.763359	0	0.618557
RASD1	0	0	0.122549	0	5	0	2.95359	12.5424	6.30631	0	2.61547	1.12267	0.695377	1.24888	1.19389	0.149626	0	1.75439	0.0747105	0.189753	0.0996016	0.347826	0.429492	0.238663	0.997698	1.34875	0.780488	0.45489	0.0952381	0.813008	0.224647	0.616967	0.348028	0.226629	0.449128	0.788177	0.224989	0.097056	1.17106	0.655738	0	1.42857	0	0.401204
RBM38	10.1613	10.3242	8.14951	10.0877	11.4286	12.1212	9.70464	17.6271	8.10811	26.7051	9.23762	8.55696	9.14263	11.5968	12.7985	13.8487	16.092	10.5263	9.9614	9.48767	14.243	12.1739	11.0236	11.8536	10.0537	9.05588	10.6341	7.65732	18.8571	26.8293	10.2535	12.1851	11.9954	11.9547	9.18984	12.8079	10.2595	14.5584	11.0832	17.0492	30.7692	17.8571	26.2626	9.72919
RBP4	0	0	0	0	0	0	3.7037	0	0	0	1.50376	1.38462	1.70524	1.49254	1.31579	0	0	0	0	0	0	0	0	0	0	0	0	0	0	0	0	0	0	0	0	0	0	0	0	0	0	0	0	0
RGS10	7.77549	14.5478	18.2598	17.1053	30.3571	42.4242	85.3727	61.6949	81.0811	96.0615	68.3361	63.1709	49.1268	71.3649	60.6972	12.4023	17.2414	29.8246	65.5585	50.4744	55.5777	51.7101	66.2849	62.1321	54.7199	49.9037	48.5854	35.4814	57.0476	90.2439	71.9352	52.8021	39.5128	35.9773	26.7922	28.3744	18.7491	14.526	33.9189	69.1803	76.9231	37.8571	74.7475	35.0552
RHOB	18.5719	20.6485	17.9534	46.9298	44.2857	33.3333	37.9747	7.45763	66.6667	5.18732	45.1308	39.6084	31.1339	65.4773	66.3801	7.99667	19.5402	5.26316	5.42896	4.23782	5.37849	4.69565	8.58984	10.183	7.52111	3.85356	6.2439	14.329	3.2381	3.25203	10.061	11.4139	13.3179	15.7507	13.1283	21.5764	12.9144	10.5467	5.93894	4.59016	0	17.1429	5.05051	12.6881
RHOC	4.17096	4.77816	6.67892	10.5263	2.5	9.09091	48.3826	28.4746	25.2252	31.0279	8.45854	21.1939	6.46385	46.6548	66.3324	38.6035	29.8851	40.3509	0.821815	1.83428	1.99203	5.62319	1.28848	1.59109	6.98388	10.9827	12.0976	17.8923	6.57143	8.13008	1.74904	4.78149	12.5522	17.7337	17.6369	24.335	32.0234	47.3633	17.5659	14.0984	7.69231	51.4286	8.08081	24.9248
RIOK3	22.9488	25.4266	29.9632	33.7719	47.8571	24.2424	49.3671	38.9831	54.955	73.8713	50.2504	43.4283	41.1695	52.7208	52.8176	22.793	34.4828	42.1053	17.4075	20.6831	30.7769	22.6087	18.1102	22.8321	22.5633	22.736	24.0976	25.6255	32.381	55.2846	17.1374	21.2853	22.5522	23.8527	23.0264	25.0246	21.4939	27.661	18.9042	43.6066	46.1538	43.5714	27.2727	22.1665
RNF187	8.89118	12.2867	15.9314	12.5	15.3571	9.09091	29.5359	17.2881	8.10811	4.13064	13.9121	18.4556	13.71	27.9215	25.8835	16.8911	20.6897	28.0702	14.0082	18.7856	24.9004	23.4783	13.529	16.3882	20.4144	15.2216	19.8049	15.3904	24.4762	33.3333	14.8427	17.892	18.9791	18.3003	14.6139	16.2562	14.2793	15.9172	18.9042	36.3934	30.7692	28.5714	18.1818	18.8566
RNH1	18.3831	23.3788	36.6422	30.7018	65	51.5152	93.2489	54.2373	86.4865	14.5053	74.5687	70.0849	60.1343	84.9242	83.0946	26.8495	33.3333	45.614	26.709	34.0291	37.4502	40.6957	32.8561	35.3222	38.2962	36.0308	35.2195	35.7847	34.0952	66.6667	29.7978	31.6195	31.7633	33.1445	28.5196	32.2167	30.2085	33.5167	32.9151	46.5574	30.7692	55	33.3333	33.0993
RPN2	22.2794	22.0563	27.1446	31.7982	90.3571	72.7273	71.1674	81.6949	61.2613	11.9116	49.9722	42.511	35.3931	53.8805	43.8395	36.2095	34.4828	78.9474	29.9838	34.9779	42.9283	41.6812	35.3615	42.4821	47.9662	43.738	46.2439	45.7165	40.5714	80.4878	31.8517	37.1722	39.42	40.9065	38.3313	42.1675	36.3282	42.4458	43.9983	63.6066	46.1538	72.8571	39.3939	42.3771
RRAS	0.566426	0.639932	0.980392	2.41228	3.92857	3.0303	8.72011	0.338983	17.1171	2.30548	11.1297	14.2798	7.81509	27.2079	32.0917	1.24688	1.14943	0	1.28253	2.02404	1.09562	2.26087	1.5748	1.51154	1.15119	1.34875	1.36585	0.985595	1.14286	4.06504	1.41207	1.23393	0.904872	1.64306	1.0019	0.492611	1.09495	1.22938	0.627353	1.96721	0	0.714286	1.0101	0.952859
RRBP1	5.06351	4.26621	2.94118	4.38596	80	57.5758	44.3038	68.1356	47.7477	2.78578	42.6266	31.5307	29.3797	37.9126	30.7545	17.5229	22.9885	31.5789	4.19624	5.5661	7.66932	7.94203	4.50966	6.60302	8.82579	6.55106	8.78049	13.7983	9.71429	35.7724	4.58922	7.50643	8.51508	13.0312	14.113	14.2857	16.8292	19.2494	9.11752	26.8852	23.0769	29.2857	6.06061	14.343
RREB1	6.93443	11.6468	9.06863	7.45614	18.9286	30.303	24.7539	39.661	32.4324	2.97791	23.3723	21.3171	17.3765	26.1374	19.4842	4.75478	10.3448	7.01754	6.46246	5.4396	11.1554	6.08696	6.22763	6.68258	6.60015	5.78035	8.58537	7.73313	7.52381	14.6341	6.81964	7.24936	7.05336	5.49575	5.87321	7.38916	4.10979	6.40569	5.85529	10.8197	15.3846	8.57143	15.1515	6.26881
RTP5	0	0.0446229	0	0.453515	0	0	0.15015	0.787402	0.961538	0	0	0.075838	0.00865576	0.0971817	0	0.260462	0	0	0.0407056	0	0.105932	0.0620732	0	0.275482	0.0849618	0.428266	1.34159	0.956938	0.203666	2.58621	0.169428	0.635471	2.81551	1.70109	0.932018	1.17021	0.540806	0.13624	1.29745	5.11945	0	0.826446	4.5977	1.00236
S100A10	20.5287	30.4608	66.7279	38.8158	72.5	90.9091	99.0155	50.5085	100	17.6753	95.9933	97.1112	95.7803	96.521	96.7526	67.8969	68.9655	98.2456	60.7645	83.5547	86.4542	95.3043	69.2198	81.4638	96.1627	91.7148	87.9024	93.4041	92.5714	98.374	71.0526	84.2674	81.9258	84.2493	86.0252	87.7833	79.211	73.1478	83.7725	95.7377	92.3077	97.8571	90.9091	83.2999
S100A14	0.348432	1.23457	0	0	0	0	0	0	0	0	0.469484	0	0.571429	0	0	1.0929	0	0	0.248756	0	0	1.5625	0	0	0	0	0	0	3.33333	0	0	1.08696	0	0.869565	0.315457	1.21951	0.480769	0	0	0	0	0	0	0
SAA1	0	0	0	0	0	0	0	0	0	0	0	0	0	0	0	0	0	0	0	0	0	0	0	0	0	0	0	0	0	0	0	0	0	0	0	0	0	0	0	0	0	0	0	0
SAA2	0.325851	0.3367	0.26178	1.00503	2.94118	0	1.52284	1.41844	0	0	0.469925	0.428082	0.416522	0.560224	0.79929	0.373035	0	0	0.161323	0.223964	0	0.093633	0.310559	0.151745	0.15015	0	0.490998	0.161551	0.158479	1.35135	0.181488	0.174672	0.196386	0.105597	0.273973	0.175131	0.312589	0.108225	0.248963	0.641026	0	0	0	0
SAFB	20.8891	22.6109	26.5319	25.6579	36.0714	33.3333	42.8973	36.9492	28.8288	8.06916	27.1564	23.8773	21.375	23.7288	25.4537	17.4564	17.2414	52.6316	21.0061	21.7584	27.3904	24.4638	22.0472	24.9801	24.9424	21.58	23.7073	19.7877	25.619	56.9106	21.887	22.2622	19.8608	20.6232	19.5025	19.5074	18.5691	21.0288	19.5316	43.9344	38.4615	45.7143	33.3333	19.3581
SAMD14	0.228908	0.154083	0.286533	0.355872	0.549451	0	0.443459	0	0	9.82503	0.310881	0.265428	0.191709	0.46225	0.0702247	0.123229	0	2.77778	0.117841	0	0.175131	0.322581	0	0	0	0	0	0.128535	0.178891	0	0.0783085	0.203666	0.131926	0.10929	0.0742942	0.604839	0.0804074	0.213675	0.204499	0	0	0	0	0.169205
SDC2	0.039557	0.0454133	0	0.232558	0	0	1.95783	0.403226	1.92308	0.102669	2.02952	1.24791	0.66179	0.791296	0.578643	0.0208333	0	0	0.013885	0.067659	0	0	0	0.094162	0.25729	0	0.106383	0.0835422	0	0	0.019478	0.0591017	0.0782065	0	0	0	0.0375094	0	0	0	0	0	0	0
SDC4	3.79334	5.03413	4.65686	5.04386	9.28571	6.06061	8.57947	12.8814	19.8198	12.2959	16.3606	10.3779	8.75543	9.81267	6.9723	3.49127	4.5977	14.0351	3.18765	2.65655	5.9761	3.5942	3.43593	5.48926	6.13968	6.74374	5.17073	5.30705	5.90476	12.1951	3.33761	3.08483	4.12993	4.30595	3.90396	3.94089	3.68982	4.75574	4.34964	8.85246	0	13.5714	6.06061	4.11234
SDS	0.446275	0.511945	0.490196	1.09649	1.78571	0	11.5331	3.05085	2.7027	0	2.78242	2.10843	1.26432	4.72792	1.62369	0.315877	0	0	0.410908	0.316256	0.59761	0.463768	0.429492	0.318218	0.306984	0.192678	0.585366	0.075815	0.857143	1.62602	0.353017	0.462725	0.348028	0.509915	0.259112	0.0985222	0.524974	0.32352	0.460059	0.327869	7.69231	2.14286	0	0.300903
SEC14L1	12.9763	19.7952	17.5245	16.0088	81.0714	66.6667	53.5865	32.2034	45.045	55.4275	44.0178	38.1298	33.6547	52.4532	52.4355	16.0765	34.4828	22.807	10.4719	10.3732	16.7331	15.8261	13.3858	16.3087	16.3469	16.3776	15.3171	13.7983	16.9524	32.5203	13.3184	14.4473	10.9977	11.0482	10.8309	13.3005	13.5743	21.2553	16.6876	23.9344	23.0769	30.7143	16.1616	14.2427
SEC31A	17.8682	20.2218	20.6495	23.9035	61.7857	42.4242	46.8354	59.661	45.9459	3.17003	34.7245	30.586	26.2979	37.5558	36.5807	19.4846	20.6897	40.3509	18.3414	19.2916	26.6932	24.8116	19.685	24.9006	27.6285	26.0116	24.7805	26.3836	23.619	42.2764	19.4641	24.0617	20.9977	22.153	20.3489	23.5468	21.0439	24.4905	23.1284	36.0656	23.0769	27.8571	34.3434	24.1224
SELENOK	25.5922	30.0341	29.1667	37.0614	85.3571	57.5758	50.4923	54.2373	54.0541	13.2565	54.9805	38.1024	31.371	51.5611	51.2894	34.6966	35.6322	59.6491	27.867	36.7489	42.1315	46.9565	35.4331	45.0278	49.6546	44.894	43.8049	42.9113	42.1905	64.2276	30.1027	43.599	43.2251	39.6034	37.1567	45.4187	37.4681	42.7046	50.8992	52.459	46.1538	64.2857	34.3434	40.672
SERPIND1	0.324149	0.164745	0.359712	0	0	0	0.833333	0	0	0	0.780031	0.468019	0.247525	0.347222	0.977199	0.391389	0	0	0.222058	0	0.854701	0	0.704225	0.380228	0	0	0	0	0.729927	0	0.207684	0.696864	0.105263	0	0.133869	0	0.105208	0.135135	0.56338	0	0	0	0	0
SERPING1	0.188809	0.255973	0.122549	0	0	0	19.128	23.7288	20.7207	1.63305	43.7952	30.4491	18.4117	46.0303	28.6533	0.116376	0	0	0.186776	0	0	0.173913	0.071582	0.159109	0.230238	0.385356	0.097561	0.30326	0.0952381	0	0.160462	0.102828	0.324826	0.169972	0.20729	0.394089	0.119994	0.226464	0.250941	0	0	0	0	0.100301
SEZ6L	0	0	0.0755287	0	0	0	9.73312	0	1.86916	0	0.646088	1.64928	0.597349	3.2666	5.30016	0	0	0	0	0	0	0	0	0	0	0	0	0	0	0	0	0	0.0290613	0	0	0	0.0202102	0	0	0	0	0	0	0
SF3A2	24.7168	26.7918	32.7206	28.5088	46.7857	45.4545	52.0394	41.3559	48.6486	34.7743	33.389	29.6413	23.548	38.2694	37.6791	26.251	34.4828	49.1228	30.457	33.2068	37.749	35.3623	35.0036	39.6181	37.145	37.5723	35.2195	38.0591	43.5238	75.6098	31.6431	32.3393	32.7146	35.1841	31.5944	35.8621	28.5586	30.5079	32.7896	61.3115	61.5385	62.1429	45.4545	32.0963
SGIP1	0	0	0	0	0	0	0	0	0	0	0	0	0	0	0	0	0	0	0	0	0	0	0	0	0	0	0	0	0	0	0	0	0	0	0	0	0	0	0	0	0	0	0	0
SH3D21	0.424253	0.301724	0.371517	0.444444	2.61194	3.125	1.31387	3.663	0.934579	0.101112	0.341297	0.358577	0.214876	1.029	0.964957	0.101764	4.5977	0	0.339537	0.190597	0.301205	0.468658	0.144613	0.0803859	0.30888	0.3861	0.195695	0.381388	0.192678	2.43902	0.178398	0.413223	0.30303	0.172018	0.191738	0.398406	0.16692	0.295858	0.37831	0.664452	0	0.763359	0	0.360825
SH3TC1	8.39341	7.97782	6.25	17.5439	4.28571	0	33.052	37.9661	32.4324	0.768492	27.0451	21.5361	18.7199	28.1891	27.1729	2.44389	4.5977	3.50877	2.15415	4.36433	4.28287	4.46377	2.86328	4.93238	4.52801	1.92678	2.34146	1.89538	6.47619	11.3821	1.29974	2.31362	5.33643	5.21246	2.02107	3.44828	2.27989	2.78227	1.08741	2.95082	0	4.28571	2.0202	1.90572
SHARPIN	13.5599	13.8225	15.5025	13.8158	31.7857	27.2727	36.1463	33.8983	33.3333	9.60615	23.3723	22.6451	17.8902	29.1704	26.9341	21.0141	25.2874	38.5965	16.3741	18.2796	23.2072	22.8986	18.5397	20.5251	23.3308	25.4335	23.8049	24.0334	24.381	39.0244	18.1643	20.1542	23.2483	25.4391	20.6599	23.0542	21.1489	24.6199	20.7026	38.6885	38.4615	40.7143	34.3434	23.4704
SHB	0.0516529	0	0	0	0	0	0.769231	0.917431	0	0.169779	0.932401	0.829384	0.711111	0.717703	0.258398	0.294241	0	0	0.0260824	0	0	0	0	0	0.209644	0	0	0	0	0	0	0	0	0.414079	0.0627746	0	0.117578	0.43956	0	0	0	0	0	0
SHISA4	0.0171644	0.0426621	0.0612745	0	0.357143	0	1.26582	0	4.5045	0.192123	3.2276	2.7793	1.50138	8.20696	9.02579	1.26351	0	0	0.124517	0.506009	0.199203	0.115942	0.214746	0.159109	0.306984	0.192678	0.390244	0.227445	0	1.62602	0.12837	0.308483	0.487239	0.623229	0.466402	0.492611	0.839958	1.42349	0.334588	0.327869	0	1.42857	0	0.752257
SIGLEC12	0	0	0.235571	0	0.52356	6.66667	0.530504	0	0	0	0.9375	2.01126	0.471328	5.386	3.29777	0.0568182	0	0	0.0263019	0	0	0	0	0	0	0	0	0.163132	0.198413	0	0.0278629	0	0	0	0.0306937	0	0	0.130634	0	0	0	0	0	0
SLAMF7	0.446275	1.2372	1.96078	4.60526	77.5	60.6061	17.0183	43.3898	3.6036	1.72911	7.84641	5.27108	2.46543	12.2212	17.9561	24.8545	10.3448	29.8246	0.261487	0.316256	0.996016	0.405797	0.214746	0.238663	0.537222	5.97303	13.0732	25.398	0.666667	3.25203	1.65276	5.86118	26.3109	29.2351	24.7193	26.3054	28.4236	30.9932	19.0715	41.6393	7.69231	37.8571	13.1313	27.984
SLAMF8	0	0	0	0	0.357143	0	10.6892	0	0.900901	0.0960615	0.834725	1.88938	0.189648	4.01427	1.2894	0.548628	1.14943	1.75439	0	0	0	0.057971	0	0	0.076746	0.192678	0.292683	1.13723	0	0	0.0641849	0.308483	1.2297	1.1898	1.10554	1.87192	0.80996	0.841152	0.167294	3.27869	0	0.714286	0	1.55466
SLC15A3	1.49331	1.83447	2.38971	2.41228	0.357143	0	20.5345	14.9153	30.6306	0.480307	31.9978	25.6846	22.5919	36.3961	26.3133	0.282627	0	0	0.57278	0.126502	0.0996016	0	0.429492	0.238663	0.38373	0.385356	0.682927	0	0	0	0.689987	0.205656	0.185615	0.226629	0.138193	0.197044	0.164992	0.452928	0.376412	0	0	0.714286	0	0.200602
SLC25A13	6.50532	7.97782	9.6201	9.64912	7.5	3.0303	24.4726	16.2712	27.9279	0.864553	15.025	15.3478	10.4307	25.4237	21.0124	4.98753	10.3448	8.77193	4.54489	6.00886	7.66932	5.91304	5.72656	6.28481	8.05833	6.55106	7.21951	5.5345	5.90476	7.31707	3.75481	5.75835	5.40603	4.36261	4.59492	6.79803	4.31978	6.24393	4.39147	4.59016	7.69231	5.71429	8.08081	4.06219
SLC25A25	5.68143	5.07679	5.7598	3.72807	9.64286	15.1515	23.0661	15.9322	17.1171	3.7464	12.8548	13.8417	7.27776	30.9545	31.0411	5.61929	8.04598	10.5263	7.13485	10.5629	13.0478	12.1159	8.80458	10.5012	13.9678	7.89981	8.4878	7.5815	11.5238	22.7642	8.71309	9.56298	6.93735	6.28895	6.92693	6.99507	6.13469	6.98803	4.68423	13.4426	23.0769	19.2857	18.1818	5.7673
SLC25A37	13.1995	17.5768	16.973	19.0789	18.2143	33.3333	42.3347	23.0508	70.2703	9.41402	66.9449	39.6221	46.3769	36.7529	26.2655	7.69742	11.4943	17.5439	12.2152	11.0057	17.4303	9.73913	13.6006	14.5585	12.8933	13.1021	11.4146	11.6755	12.7619	23.5772	12.1149	11.8252	11.1833	10.5382	9.06892	10.5419	9.05955	8.73504	12.3798	18.6885	30.7692	14.2857	15.1515	10.4814
SLC25A39	13.9204	18.7713	23.8358	17.9825	48.2143	57.5758	46.5541	44.0678	38.7387	4.13064	21.4802	24.4934	17.4318	35.6824	27.4594	19.601	39.0805	64.9123	20.1345	24.4149	29.4821	25.5652	23.5505	24.5823	27.0913	22.736	26.6341	21.9105	24.5714	63.4146	28.0006	25.7069	21.949	22.2663	18.7424	20.9852	19.349	23.9405	23.7139	48.5246	38.4615	50	33.3333	23.6209
SLC25A43	4.70306	5.20478	6.61765	6.14035	3.57143	3.0303	15.0492	12.8814	13.5135	2.01729	6.4552	5.83242	4.17226	7.67172	7.87966	4.32253	3.44828	5.26316	1.28253	1.77103	3.08765	4.34783	2.07588	2.46619	4.22103	5.58767	4.09756	3.41168	2.28571	0.813008	2.31065	3.29049	3.61949	3.90935	3.12662	3.94089	4.55977	4.52928	3.72229	2.29508	7.69231	4.28571	2.0202	2.65797
SLC2A14	0.213261	0.247158	0.502874	0.530504	0	0	0.961538	0	0.934579	0.214823	1.15674	0.941051	0.902353	1.05152	0.489896	0.152497	0	0	0.188806	0.144092	0.304569	0.184049	0.310318	0.410846	0.156128	0	0.200803	0.308642	0.203046	1.75439	0.29473	0.610433	0.2737	0.121655	0.225861	0.210084	0.100722	0.106876	0.216076	0.367647	0	0	0	0.0528821
SLC2A3	23.0862	30.6741	25.2451	29.6053	10	15.1515	46.1322	6.10169	72.973	53.2181	70.8959	35.0904	50.6124	22.3015	11.6523	21.6126	17.2414	26.3158	32.6983	37.0019	53.5857	51.7101	59.8425	76.4519	61.627	54.1426	38.8293	35.7847	46.6667	56.0976	33.9056	47.7635	32.181	29.1785	25.5139	37.4384	23.6988	28.1786	47.4697	32.459	46.1538	28.5714	22.2222	33.0993
SLC2A8	1.66495	1.96246	2.75735	1.75439	10.7143	6.06061	9.98594	22.7119	9.00901	2.11335	3.61714	4.24425	2.20466	10.2587	9.02579	3.40815	0	12.2807	0.0622587	0.379507	0.398406	0.869565	0.143164	0	0.76746	0.963391	2.14634	3.0326	2.57143	6.50407	0.12837	0.616967	1.57773	2.71955	3.04025	2.46305	3.62982	3.2999	2.844	4.91803	0	11.4286	5.05051	3.91174
SLC38A5	2.83213	2.98635	3.73775	3.28947	50.7143	45.4545	3.37553	13.8983	0.900901	1.15274	0.779076	1.21851	0.489925	1.87333	0.620821	6.25104	3.44828	15.7895	3.32462	6.51486	5.67729	7.07246	4.22334	6.84169	7.13738	6.55106	6.82927	8.87036	10.5714	34.1463	3.99551	5.9126	7.00696	9.06516	7.25514	6.69951	7.10964	9.22032	7.19364	22.2951	23.0769	26.4286	10.101	8.97693
SLC43A3	1.44181	1.36519	1.77696	0.657895	6.78571	15.1515	19.128	20.339	35.1351	0.288184	19.7551	15.5668	12.9119	21.5879	21.0602	1.06401	0	17.5439	1.3946	1.70778	1.59363	1.7971	1.78955	1.43198	2.07214	2.6975	3.02439	2.72934	4.57143	23.5772	1.57253	1.33676	2.94664	2.83286	2.34928	1.57635	1.12494	1.19702	3.30406	16.0656	15.3846	22.8571	5.05051	2.55767
SLC6A8	0.0896325	0	0	0	0	0	0.612245	0	0	0	1.21852	0.645637	0.554076	0.872818	0.4	0.0747943	0	0	0.0326052	0	0	0	0.125471	0	0	0	0	0	0	0	0.0244618	0.145985	0.159591	0.261552	0.0531915	0.335008	0.183206	0.150981	0.13459	0.456621	0	0	0	0.246305
SLC9A9	5.52695	4.82082	4.35049	5.48246	9.28571	3.0303	18.0028	2.37288	16.2162	25.2642	12.187	9.73439	8.94508	18.1088	19.0544	5.93516	6.89655	8.77193	4.84373	8.15939	10.757	9.73913	7.22978	10.5807	9.59325	7.51445	8	8.71873	15.0476	30.8943	4.54108	6.6838	7.84223	8.15864	6.35688	7.58621	7.06465	7.40861	4.76788	17.7049	15.3846	8.57143	7.07071	6.87061
SMIM1	1.83659	1.49317	1.34804	1.09649	5.71429	0	1.26582	0.338983	1.8018	31.9885	3.67279	2.42333	2.30739	2.58698	1.81471	0.881131	0	0	1.76815	1.39152	1.39442	1.7971	2.7917	1.90931	1.61167	0.963391	1.07317	0.90978	1.2381	0.813008	1.82927	0.92545	0.37123	0.226629	0.466402	0.591133	0.749963	0.905856	0.543706	0.327869	0	1.42857	0	0.702106
SNAPC2	4.60007	4.99147	7.35294	8.33333	12.1429	6.06061	27.7075	15.2542	19.8198	2.11335	16.0824	16.3061	11.5053	23.2828	22.0153	9.01081	10.3448	10.5263	5.32935	8.2859	8.06773	10.2029	6.22763	6.76213	6.98388	8.67052	8.19512	9.47688	9.2381	22.7642	6.64313	7.96915	7.4478	7.25212	7.27241	8.867	8.47458	10.8379	8.28105	20	0	14.2857	11.1111	7.52257
SNCA	1.32166	1.15188	0.980392	0.877193	1.42857	0	21.9409	28.4746	13.5135	66.5706	10.7958	9.35104	8.52627	10.2587	5.6829	1.03076	4.5977	7.01754	0.697298	0.759013	0.697211	0.811594	0.572656	0.556881	0.690714	0.578035	0.878049	0.833965	0.380952	0.813008	0.529525	0.565553	0.62645	0.396601	0.673691	0.689655	0.974951	1.22938	0.794647	1.96721	0	3.57143	0	0.551655
SND1	13.0621	18.942	35.1716	21.4912	73.5714	75.7576	49.5077	66.1017	47.7477	2.97791	27.8242	28.4639	21.612	33.5415	31.0411	13.1505	19.5402	36.8421	13.2985	17.141	23.3068	26.029	16.3923	17.2633	27.782	23.6994	24.5854	19.7877	20.381	52.0325	17.0411	20.9769	18.5847	18.4703	14.5966	17.3399	14.5193	17.7289	23.4212	40	23.0769	35	17.1717	21.1635
SNX24	0.240302	0.469283	0.306373	1.31579	2.5	3.0303	1.40647	0.338983	6.30631	13.4486	2.83806	2.82037	1.87278	7.13649	7.54537	0.648379	0	5.26316	0.361101	0.632511	0.996016	0.637681	0.143164	0.159109	0.690714	0.770713	0.878049	1.44049	2.19048	6.50407	0.256739	0.462725	0.788863	0.963173	1.08827	0.788177	0.854957	0.64704	0.711	0.983607	0	1.42857	1.0101	0.752257
SPECC1	3.8105	3.54096	3.98284	1.75439	6.78571	12.1212	46.8354	14.9153	37.8378	12.2959	25.5982	21.9743	20.2292	19.7145	14.1356	6.10141	21.8391	17.5439	2.04209	2.27704	4.18327	3.18841	1.78955	3.42084	2.91635	2.11946	3.41463	4.39727	2.57143	9.7561	2.08601	3.59897	5.15081	4.07932	3.69667	7.19212	4.42478	6.92333	3.30406	6.88525	0	11.4286	4.0404	3.86158
SPIRE1	0.0593354	0	0	0	0.411523	0	1.05422	0	4.80769	0.616016	0.615006	1.09572	0.696621	1.38477	1.3677	0.166667	3.79747	0	0.0694252	0	0	0.251572	0.175131	0	0.343053	0.433839	0.212766	0.250627	0	0	0.0973899	0	0.130344	0.323834	0.264281	0.233372	0.131283	0.573175	0.24558	0.361011	0	2.67857	0	0.373134
SPTB	0.291795	0.469283	0.428922	0.657895	1.42857	0	0.562588	1.35593	0.900901	8.83766	0.500835	0.451807	0.403003	0.267618	0.477555	0.515378	0	0	0.311294	0.126502	0.697211	0.57971	0.286328	0.318218	0.537222	1.34875	0.487805	0.682335	0.47619	2.43902	0.46534	0.205656	0.417633	0.113314	0.50095	0.788177	0.614969	0.48528	0.627353	0.983607	0	0.714286	0	0.651956
SQSTM1	37.9162	47.7816	51.348	39.9123	69.2857	54.5455	68.3544	57.9661	80.1802	70.8934	75.6817	59.3784	51.9874	66.3693	61.6046	46.251	49.4253	52.6316	34.454	38.1404	49.7012	48.1159	39.2985	47.4145	51.4198	58.1888	51.8049	46.6262	50.6667	61.7886	36.8582	45.0386	45.5684	42.6062	42.6844	53.6946	48.1776	54.5778	54.7888	57.0492	30.7692	60	60.6061	51.5547
SRRM1	52.0769	58.6177	63.848	56.5789	66.0714	78.7879	88.3263	85.0847	81.982	17.0029	73.1219	67.1002	60.7507	77.074	71.2989	52.7515	63.2184	84.2105	55.4601	56.1037	67.3307	61.7971	59.4846	65.0756	63.3922	58.5742	63.0244	61.5618	62.7619	85.3659	57.4615	61.5424	59.6056	59.6034	55.1218	58.6207	54.9423	59.5277	61.8151	75.4098	84.6154	82.1429	62.6263	61.6851
SRSF3	43.3059	43.6433	48.8971	43.6404	72.5	72.7273	85.654	78.9831	88.2883	46.4938	69.616	61.2267	55.0612	69.8483	61.0793	47.182	56.3218	73.6842	46.3828	46.9956	55.7769	55.5942	53.9728	60.3023	61.0898	60.3083	57.4634	58.1501	55.4286	88.6179	48.5077	54.2931	52.645	52.3513	48.3503	59.7044	47.7876	57.0689	64.45	78.6885	53.8462	88.5714	66.6667	55.9679
SRSF4	34.1229	37.756	39.5221	40.5702	57.8571	48.4848	61.6034	59.661	57.6577	27.5696	46.5776	39.0745	35.0691	45.4059	43.744	33.0008	41.3793	64.9123	32.9722	34.4719	46.6135	38.6667	34.2162	42.2434	39.9847	40.4624	40.6829	39.8029	43.0476	78.0488	34.3228	37.1208	35.3364	36.7139	34.341	40.2956	35.2032	37.6901	38.143	61.9672	53.8462	61.4286	46.4646	38.4152
ST6GALNAC4	7.62101	10.2816	9.74265	12.7193	65.7143	42.4242	15.0492	69.4915	13.5135	1.34486	4.17362	3.79244	2.53655	4.63872	2.76982	3.29177	8.04598	1.75439	3.86004	4.17457	3.98406	4.57971	4.22334	3.65951	5.60246	5.78035	3.80488	4.62472	7.33333	7.31707	7.07638	4.8329	5.40603	4.13598	3.05752	3.74384	3.37483	5.20867	7.19364	11.8033	7.69231	9.28571	5.05051	4.21264
ST7	0.0343289	0.426621	0.857843	0.877193	5.35714	3.0303	3.09423	3.38983	4.5045	5.4755	2.05899	1.46495	1.20111	1.15968	1.24164	1.66251	0	5.26316	0.361101	0.506009	1.29482	0.927536	0.35791	0.954654	0.690714	1.34875	0.878049	1.74375	1.14286	6.50407	0.369063	0.822622	1.2993	1.75637	1.67559	1.7734	1.76991	1.39114	0.878294	4.59016	0	7.85714	1.0101	1.30391
STAP2	0.257467	0.639932	0.551471	0.438596	4.64286	3.0303	1.26582	4.74576	0	0.288184	0.946021	0.684556	0.679573	1.33809	0.573066	0.964256	1.14943	1.75439	1.15801	0.632511	1.49402	0.637681	0.858984	1.27287	0.537222	0.578035	1.07317	0.530705	2.57143	3.25203	1.05905	0.719794	0.719258	0.396601	0.276386	0.295567	0.374981	1.06762	0.920117	6.55738	0	2.85714	3.0303	0.501505
STARD4	2.48884	3.88225	5.08578	7.67544	16.0714	15.1515	14.0647	3.72881	19.8198	2.4976	9.18197	7.70811	4.58317	10.9723	7.44986	6.20116	5.74713	15.7895	3.37442	2.7198	3.98406	3.76812	4.3665	4.21639	4.45127	3.08285	4.97561	4.5489	4.66667	8.94309	3.09692	3.80463	4.50116	6.00567	4.474	5.81281	5.36973	7.82918	3.80594	8.52459	0	12.1429	11.1111	4.26279
STARD8	0.240302	0.469283	0.490196	0.219298	0.357143	0	6.61041	0.338983	4.5045	6.34006	3.72844	3.92935	2.61557	7.13649	5.15759	0.315877	0	0	0.186776	0.126502	0.199203	0.463768	0	0.159109	0.460476	0.385356	0.195122	0.30326	0.380952	1.62602	0.224647	0.154242	0.278422	0.113314	0.155467	0.197044	0.239988	0.355872	0.418235	0	0	0.714286	0	0.0501505
STAU1	15.6368	19.7526	20.7721	18.4211	35.3571	30.303	41.4909	37.9661	36.036	19.1162	30.7735	27.0263	23.9747	31.3113	26.8386	18.4539	19.5402	26.3158	16.9344	19.2916	29.7809	23.8841	18.7545	24.0255	24.7889	27.1676	21.6585	21.6073	28.5714	56.9106	18.8864	21.1311	22.2738	19.6601	17.6887	20.197	17.9841	21.2876	21.9992	44.918	69.2308	30.7143	35.3535	20.7623
STEAP3	0.0700158	0	0.498753	0.224719	0.760456	0	4.37236	0.346021	6.30631	0	1.9005	3.07608	1.5414	3.26383	1.06178	0.0593354	0	1.78571	0.0254356	0	0.100604	0	0	0	0	0	0	0.0792393	0	0	0	0	0	0.0601323	0.0381971	0	0.0508733	0.1443	0.0426257	0	0	0	0	0.0524659
STK10	14.6413	20.9471	24.6936	25.4386	19.6429	21.2121	52.4613	34.2373	56.7568	4.13064	51.9755	40.9775	36.6495	53.1668	55.1576	40.9809	29.8851	47.3684	19.9602	26.5022	41.7331	34.2029	22.0472	31.9809	35.6101	35.4528	39.8049	44.655	38.9524	60.9756	24.1175	29.8201	37.6334	42.3229	39.2296	40.9852	39.553	45.034	34.4626	56.0656	61.5385	47.8571	48.4848	38.9669
STYK1	0.137877	0.0530223	0.205339	0.240964	0	0	0.303951	0.877193	0	0	0.0615385	0.0949067	0.0886603	0	0.158479	0.41167	2.40964	0	0.174356	0.26178	0.105042	0.181818	0	0	0.0809717	0.197628	0.3996	0.239425	0.100503	0	0.151388	0.272926	1.49108	1.29151	0.804829	1.16279	0.981323	1.21827	0.176835	3.76712	0	6.55738	1.03093	0.582011
SUMO4	0.497769	0.81058	0.919118	0	0	0	2.95359	1.69492	2.7027	0	0.723428	0.698248	0.782299	0.981267	0.620821	0.382377	0	0	0.958785	1.32827	1.49402	0.985507	1.00215	1.59109	1.53492	1.34875	0.682927	0.90978	1.2381	1.62602	1.043	1.18252	0.580046	0.396601	0.362757	0.197044	0.40498	0.291168	0.669176	1.63934	0	1.42857	0	0.300903
SUSD1	0.909715	0.725256	1.10294	2.41228	0.357143	0	9.70464	33.8983	15.3153	14.025	10.8514	9.67963	9.47452	14.273	13.8968	7.49792	9.1954	10.5263	0.585232	1.32827	1.39442	1.10145	0.572656	1.11376	1.76516	0.578035	3.21951	7.0508	1.52381	3.25203	0.818357	1.23393	3.36427	6.91218	6.09777	6.89655	7.42463	8.47622	1.92388	7.54098	15.3846	15	3.0303	4.46339
SYTL3	0.480604	1.36519	2.57353	2.19298	7.85714	3.0303	9.70464	5.42373	14.4144	2.40154	8.1803	6.87295	7.34097	4.01427	3.15186	43.1255	43.6782	22.807	14.1701	10.4997	15.7371	17.7971	16.0344	17.502	19.4935	23.5067	26.5366	39.6513	16.8571	13.0081	13.1098	17.9434	32.8306	38.4703	36.6039	43.8424	41.5029	45.4545	25.3869	26.8852	7.69231	41.4286	6.06061	32.2467
TEAD3	0	0	0	0	0	0	0	0	0	0	0	0.15015	0.179533	0	0	0	0	0	0.366972	0.75188	0	0	0	0	0	0	0	0	0	0	0	0	0	0	0	0	0	0	0.886918	0	0	0	0	0.166945
TEC	1.253	2.73038	3.3701	3.94737	1.78571	9.09091	9.42335	1.01695	8.10811	7.58886	4.00668	3.49124	2.86053	4.63872	2.76982	0.831255	14.9425	3.50877	1.13311	0.885515	1.19522	0.695652	1.14531	1.59109	0.844206	0.963391	0.682927	0.682335	0.761905	1.62602	1.34788	1.43959	0.672854	0.283286	0.345483	0.8867	0.509975	2.32934	1.422	0.327869	0	0.714286	0	0.551655
TFDP1	3.02094	6.69795	9.375	9.21053	18.2143	27.2727	24.3319	12.2034	9.90991	1.34486	9.7941	12.1851	10.889	15.3434	10.8883	4.60515	3.44828	38.5965	6.18852	8.03289	11.8526	11.942	5.51181	7.55768	9.05602	5.20231	8	5.91357	11.8095	48.7805	6.43453	7.30077	6.3109	6.57224	5.75229	5.91133	4.84476	5.7263	4.85153	35.082	46.1538	35.7143	20.202	6.77031
THEM5	0.167598	0.129618	0	0	0	0	0	0.724638	0	9.92366	0	0.189873	0.0229148	0.155039	0.296956	0.0893256	0	0	0.0551775	0.172265	0	0.0856898	0	0.123153	0.704225	0.306748	0.27972	0.570776	0.425532	4.21053	0.024558	0.30349	0.306331	0.0825764	0.222222	0.318471	0.159077	0.0463822	0.846354	0.446429	0	0	0	0.200669
TM9SF4	9.35462	8.57509	9.375	7.89474	26.4286	33.3333	28.4107	21.3559	39.6396	4.13064	29.7162	21.9195	18.6725	32.025	27.9847	7.99667	5.74713	14.0351	8.70377	8.60215	14.3426	10.9565	10.3794	12.7287	12.5863	10.9827	10.6341	10.7657	10.9524	21.9512	9.49936	9.82005	10.464	10.1416	8.96528	10.4433	9.22454	9.12326	9.87035	15.082	15.3846	17.1429	12.1212	10.0301
TMEM158	0.032457	0.0580383	0.0841043	0	0.571429	0	0.277008	0	0	6.68605	0	0.28103	0.148258	0.189394	0.168492	0.0612745	0	0	0.044613	0.10101	0.162338	0.102249	0.176678	0	0	0	0	0	0	0	0	0.0938086	0	0.225734	0.0837872	0	0.194607	0	0	0	0	0	0	0.0904977
TMEM214	4.8747	4.94881	7.16912	5.92105	43.9286	42.4242	16.737	16.9492	20.7207	2.88184	8.68114	8.07777	6.51126	10.5263	11.1748	7.26517	9.1954	15.7895	4.48263	5.50285	8.16733	7.76812	5.9413	6.76213	7.6746	9.63391	9.07317	9.0978	6.85714	26.0163	4.49294	6.73522	6.86775	8.95184	7.20332	8.47291	7.19964	9.34973	8.07194	16.0656	15.3846	21.4286	9.09091	7.47242
TMEM39A	4.49708	5.50341	5.20833	4.38596	39.2857	27.2727	12.3769	19.322	17.1171	0.67243	9.18197	7.2563	6.48755	9.63426	7.02006	4.48878	4.5977	12.2807	3.49894	4.49083	6.57371	6.49275	4.29492	4.29594	5.44896	6.1657	4.58537	6.97498	5.04762	10.5691	3.94737	5.5527	6.93735	6.06232	4.68129	6.30542	5.14474	5.79101	6.14806	8.52459	0	7.85714	13.1313	5.71715
TMOD1	0.389864	0.226244	0.249377	0	0	0	0	0	0	0.735294	0	0.0902527	0.298762	1.70213	0.212314	0.302245	0	0	0.0805477	0.191205	0	0	0	0.330033	0	0	0.318471	0	0	0	0.0761615	0	0	0	0.0814996	0.454545	0.313808	0.305188	0	0	0	0	0	0.232829
TMTC2	0.497769	0.853242	1.22549	0	5	6.06061	7.87623	1.01695	14.4144	0.288184	10.1836	6.05148	8.226	5.61998	4.91882	0.199501	0	0	0.871622	1.70778	1.89243	1.21739	1.21689	1.35243	1.9954	1.54143	1.7561	0.60652	2.7619	1.62602	0.786264	1.491	0.974478	0.169972	0.276386	0.492611	0.149993	0.64704	1.71476	0.983607	0	0	2.0202	1.15346
TNIP3	0.549262	0.554608	0.67402	0.438596	2.5	0	0.421941	2.37288	1.8018	0.768492	1.83639	0.97207	0.806006	0.802855	0.716332	0.798005	0	0	0.859171	0.379507	1.19522	0.347826	1.00215	1.19332	0.537222	1.15607	2.73171	2.27445	2.66667	5.69106	0.882542	2.77635	9.44316	4.98584	3.48938	4.03941	1.61992	1.29408	2.00753	5.90164	0	2.85714	7.07071	3.86158
TNXB	0.0579542	0.136799	0	0	0	0	0	0	0	6.42674	0.495751	0	0.175208	0.133333	0	0.0566412	1.44928	0	0.316907	0	0.234742	0.146306	0.10142	0.324324	0.583658	0	0.127714	0	0.252207	0	0.317528	0.543478	0.101249	0.0863558	0.0869565	0.167224	0.112202	0.115407	0.392597	0	0	0	0	0
TPP1	15.757	17.8754	20.1593	30.0439	21.4286	27.2727	75.8087	64.7458	78.3784	35.0624	66.4997	59.6933	53.0304	68.8671	57.3543	20.3658	19.5402	21.0526	11.0572	13.4725	19.2231	18.2609	14.388	15.1154	20.6447	22.158	24.5854	24.4124	23.1429	37.3984	11.7779	15.3728	19.6984	24.3626	21.1608	22.9557	21.8839	23.0023	15.0983	28.5246	30.7692	35.7143	42.4242	19.9599
TPRG1	0.171644	0.0426621	0.0612745	0.438596	5	3.0303	0.140647	0	0.900901	0.480307	0.834725	0.753012	0.592651	1.5165	1.2894	1.44638	0	0	0.199228	0.379507	1.39442	2.43478	0.35791	1.03421	2.30238	5.39499	5.07317	6.59591	1.14286	4.87805	0.59371	4.11311	7.28538	5.43909	5.9423	8.17734	5.44473	1.32643	1.92388	3.27869	7.69231	3.57143	1.0101	3.91174
TPSB2	0.211685	0.093633	0	0.564972	1.66667	0	0.288184	0.869565	0	0.12987	0.59312	0.507918	0.57992	0.504202	0.194363	0.153198	0	0	0.0455685	0	0.160256	0.305188	0	0	0	0	0	0	0	0	0.141093	0	0.139211	0.410959	0.0414079	0.246305	0.141176	0	0	0.775194	0	0	0	0.288739
TRIB1	0.360453	0.59727	0.490196	1.09649	45	30.303	21.2377	6.44068	48.6486	1.82517	50.0835	23.2338	21.5725	30.2409	22.5406	0.116376	0	0	0.236583	0.56926	0.996016	0.637681	0.429492	0.636436	0.537222	0.385356	0.487805	0.379075	7.42857	13.8211	0.224647	0.205656	0.278422	0.339943	0.155467	0.295567	0.119994	0.355872	0.209118	1.63934	0	0	4.0404	0.100301
TRPM4	0.944044	0.59727	0.857843	1.53509	5.35714	6.06061	7.73558	9.49153	3.6036	0.864553	5.064	4.3264	3.56381	3.92507	2.81757	0.648379	0	1.75439	0.884074	0.56926	0.996016	0.57971	0.572656	1.11376	0.997698	0.963391	0.682927	0.90978	0.380952	2.43902	0.850449	0.874036	0.580046	0.396601	0.570047	1.28079	0.419979	0.64704	1.08741	1.63934	0	1.42857	1.0101	0.451354
TSTA3	10.3502	8.91638	12.8676	12.9386	36.0714	27.2727	29.5359	24.7458	19.8198	4.51489	17.9744	15.6216	13.2517	23.2828	21.5377	15.2286	19.5402	38.5965	11.8167	14.7375	17.6295	19.0145	14.4596	14.7971	16.5004	16.3776	19.4146	18.3472	18.5714	49.5935	12.7246	15.2185	16.7517	16.9972	16.0995	17.0443	16.6642	19.573	14.5128	34.0984	0	30	20.202	16.5998
UBAP2L	11.689	12.8413	14.3382	11.1842	23.9286	27.2727	28.692	22.0339	27.9279	5.09126	20.5342	18.7021	15.8672	24.1748	20.6304	11.4381	13.7931	26.3158	11.9537	11.6382	17.8287	12.8116	13.6722	16.1496	15.119	13.2948	15.2195	12.6611	15.7143	35.7724	13.3023	13.6247	11.9258	12.9178	11.66	13.7931	11.9544	14.429	12.9235	30.1639	15.3846	25	13.1313	12.989
UBE2F	4.08514	4.09556	6.25	5.26316	13.9286	12.1212	26.301	25.7627	25.2252	32.0845	25.3756	18.4693	16.2149	25.6913	20.4394	18.4372	24.1379	33.3333	7.19711	6.26186	9.36255	7.30435	11.2384	9.62609	10.2072	8.8632	9.56098	15.0114	10.9524	30.0813	5.02246	6.73522	9.53596	15.4108	14.1475	15.5665	17.4891	24.1346	6.14806	24.918	15.3846	30	16.1616	12.6379
UBE2V1	10.9166	13.0119	16.4216	15.1316	30.3571	36.3636	32.7707	33.8983	31.5315	9.60615	20.2003	18.4283	13.9392	22.5691	19.5798	15.877	25.2874	15.7895	13.7592	16.4453	21.5139	17.2754	17.0365	17.6611	18.2655	18.8825	17.1707	19.6361	19.3333	50.4065	15.6932	15.0129	16.6589	18.8102	16.5314	19.803	17.9541	19.4435	16.9803	39.3443	46.1538	25.7143	33.3333	18.7563
UCP2	64.5039	60.7935	71.9975	72.1491	76.7857	69.697	88.045	89.4915	76.5766	42.6513	65.9432	66.4567	52.6195	84.3889	82.9035	66.7664	62.069	78.9474	50.8654	54.5225	64.4422	60.4058	56.9077	59.9841	60.0153	53.3719	55.2195	65.9591	70.8571	96.748	52.1341	50.8483	53.1323	62.6062	65.3308	64.6305	69.0265	72.9214	49.0171	81.9672	92.3077	83.5714	76.7677	64.995
VCAM1	0	0	0	0	0	0	0	0	0	0	0.108814	0	0	0	0	0.0530504	0	5.55556	0	0	0	0	0	0	0	0	0	0	0	0	0	0	2.43418	0.818554	0.531444	1.51899	0.20429	0.209205	0.245902	2.47934	0	1.85185	0	0.180018
VCAN	3.15826	3.54096	2.69608	3.72807	5	12.1212	59.2124	6.10169	100	3.93852	96.5498	89.4578	96.207	65.1204	33.8109	2.80964	2.29885	7.01754	2.56506	2.90955	2.68924	2.43478	3.22119	2.6253	3.22333	3.85356	3.31707	3.18423	2.7619	4.87805	2.69576	3.18766	2.94664	3.05949	3.23026	2.85714	3.10484	3.26755	2.46759	6.88525	15.3846	1.42857	2.0202	2.15647
VEGFA	0.0343289	0.213311	0.245098	0	3.92857	3.0303	9.14205	0.677966	13.5135	0.192123	11.6861	7.57119	6.93007	5.8876	2.10124	0.648379	0	1.75439	0	0.0632511	0	0	0	0	0.076746	0	0.195122	0.15163	0	0	0.0962773	0	0.185615	0.226629	0.276386	0.0985222	0.254987	0.48528	0.083647	0	0	0	0	0.200602
VTI1B	13.3024	14.6331	17.4632	24.3421	39.2857	33.3333	52.602	38.3051	53.1532	35.1585	44.4073	40.7722	32.7143	54.6833	47.5645	22.0283	18.3908	40.3509	13.9211	16.8248	21.5139	20.6957	16.3207	19.0135	22.5633	16.5703	21.8537	27.1418	23.4286	52.8455	16.1264	18.5604	21.5081	25.949	23.9938	26.798	25.7837	25.2022	18.7369	41.9672	38.4615	45	29.2929	22.668
VTN	0.119904	0	0	0	0	0	0	0	0	0	0.47619	0	0.218659	1.77515	0.47619	0.255754	0	0	0.384123	0	0	0	0	0	1	0	0	0	1.17647	0	0.406504	0	0.178891	0.380228	0.320513	0	0.394477	0.383142	0	0	0	0	0	0
VWCE	0	0	0	0	3.0303	0	1.38889	4.34783	0	0	0	0.683891	0.310078	1.11732	1.37615	0	0	0	0.192123	0	0	0	0	0	0.520833	0	0	0	0	0	0.218341	0.309598	0	0	0.574713	0	0.131752	0	0.176056	0	0	5.26316	0	0.154083
WBP2	21.2667	23.4642	27.451	23.9035	28.9286	12.1212	44.4444	36.6102	55.8559	72.8146	43.4057	31.6813	27.8704	40.9456	42.5501	19.6509	19.5402	33.3333	23.098	27.2612	31.4741	31.7681	27.917	32.5378	32.3868	31.5992	33.1707	28.7339	33.2381	42.2764	21.6624	25.5013	25.8005	23.9093	21.6099	24.4335	22.2289	23.714	26.4325	35.082	46.1538	32.8571	33.3333	25.9278
WDR45B	9.85239	11.2201	11.6422	14.4737	20.7143	15.1515	33.8959	23.0508	29.7297	7.39673	25.7652	22.2207	17.0525	26.851	23.6867	12.5353	14.9425	17.5439	9.12713	10.8159	12.251	13.0435	10.1646	13.3652	13.3538	14.6435	14.6341	12.4337	12.8571	16.2602	9.41913	11.1054	12.297	13.0878	11.6428	15.5665	12.8544	16.4995	14.3036	17.7049	7.69231	22.8571	15.1515	12.4373
WNK1	11.483	18.0461	22.6103	23.4649	34.6429	36.3636	45.5696	27.7966	44.1441	11.3353	36.9505	33.4474	30.0514	42.1053	37.8223	20.8479	20.6897	36.8421	19.6489	23.1499	34.9602	28.5797	22.9062	29.5943	29.3937	28.131	29.0732	30.1744	34.5714	65.0407	20.5873	24.7815	31.7633	31.3881	26.9477	28.867	24.9138	22.1935	23.463	48.1967	69.2308	41.4286	46.4646	26.3791
XCL1	0.0343289	0	0.0612745	0	0	0	0	0.338983	0	0.864553	0.222593	0.0273823	0.0474121	0.0892061	0	9.27681	83.908	29.8246	0.0747105	0.0632511	0.0996016	0.115942	0.071582	0	0.38373	1.34875	3.80488	7.35406	0.380952	0	0.481386	2.41645	9.46636	7.36544	6.71964	11.4286	6.20969	23.9081	1.17106	8.85246	0	25	0	8.12437
XCL2	0.0514933	0.0853242	0.122549	0.219298	0	0	0	0.677966	0	1.15274	0.111297	0.0410734	0.0553141	0	0	15.5611	68.9655	35.0877	0.0747105	0	0.298805	0.057971	0.071582	0.238663	0.38373	0.770713	2.82927	8.87036	0	0	0.577664	2.57069	16.3805	14.9575	8.0152	14.2857	8.21959	29.3433	1.38018	7.86885	0	27.1429	1.0101	11.9358
XPNPEP1	6.77995	8.31911	6.61765	5.48246	19.6429	12.1212	34.8805	44.7458	28.8288	65.8982	17.7518	15.7311	11.3394	22.1231	19.723	10.2909	16.092	42.1053	6.48736	8.47565	10.6574	9.3913	7.9456	10.8194	10.4375	12.3314	9.56098	12.2062	10.5714	26.0163	6.80359	8.99743	13.5499	11.4448	10.0535	12.1182	9.55452	13.9437	10.3304	28.5246	15.3846	29.2857	18.1818	10.4313
YBX1	77.9437	79.3089	84.3137	83.3333	85	87.8788	97.0464	91.1864	98.1982	38.5207	88.3695	86.8565	78.6962	92.1499	93.9351	69.8088	85.0575	100	77.7861	82.7957	89.4422	88.9275	78.5254	85.0438	88.9486	84.7784	82.8293	78.0895	86.8571	97.561	82.3171	84.2674	79.0255	78.8669	72.465	76.0591	71.7564	76.0272	83.647	94.0984	100	96.4286	83.8384	80.5416
YBX3	31.3938	13.5239	8.27206	10.7456	16.4286	21.2121	41.3502	3.05085	57.6577	20.5572	43.2944	45.879	33.5362	47.0116	27.7937	0.714879	9.1954	0	1.24517	1.32827	2.58964	1.44928	1.50322	1.98886	1.76516	0	2.34146	1.59212	1.80952	10.5691	9.27471	10.1799	10.9049	6.17564	4.56037	7.38916	1.43993	1.6176	1.12923	16.3934	15.3846	4.28571	13.1313	4.86459
ZER1	4.56574	5.6314	4.84069	3.07018	9.64286	0	5.34459	12.8814	7.20721	3.84246	6.5665	4.84666	5.24694	6.24442	7.44986	5.68579	6.89655	8.77193	6.26323	5.18659	8.46614	5.21739	5.44023	8.11456	6.06293	3.85356	5.46341	6.82335	6.09524	17.0732	6.25802	6.88946	5.82367	5.60907	5.26861	6.50246	5.9397	5.56454	5.43706	7.86885	7.69231	11.4286	5.05051	6.26881
ZFP36	55.7844	60.6229	60.4167	65.7895	57.5	60.6061	89.8734	85.0847	100	23.2469	98.2749	86.1446	81.9044	92.1499	87.8701	56.3924	73.5632	59.6491	37.9903	37.3182	50.0996	57.2174	53.9728	77.8839	76.439	76.3006	56.6829	58.2259	54.2857	60.1626	42.3941	61.1311	61.9258	57.9037	53.7744	72.3153	52.4374	68.4245	75.2823	54.7541	30.7692	67.8571	53.5354	60.0802
ZNF777	0.247481	0.344828	0.247678	0	0.373134	0	1.0219	0	0.934579	0	0.170648	0.502008	0.512397	0.561272	0.711021	0.644505	1.14943	1.78571	0.490443	0.381194	0.702811	0.76157	0.289226	0.482315	0.617761	0.579151	0.978474	0.762777	1.05973	1.62602	0.324359	0.36157	0.48951	1.37615	0.575214	0.398406	0.758725	0.460224	0.504414	1.66113	0	0	0	0.824742

## Sheet: age-pos severe
geneName	B_c01-TCL1A	B_c02-MS4A1-CD27	B_c03-CD27-AIM2	B_c04-SOX5-TNFRSF1B	B_c05-MZB1-XBP1	B_c06-MKI67	DC_c2-CD1C	DC_c4-LILRA4	Macro_c5-WDR74	Mega	Mono_c1-CD14-CCL3	Mono_c2-CD14-HLA-DPB1	Mono_c3-CD14-VCAN	Mono_c4-CD14-CD16	Mono_c5-CD16	NK_c01-FCGR3A	NK_c02-NCAM1	NK_c03-MKI67	T_CD4_c01-LEF1	T_CD4_c02-AQP3	T_CD4_c03-ITGA4	T_CD4_c04-ANXA2	T_CD4_c05-FOS	T_CD4_c06-NR4A2	T_CD4_c07-AHNAK	T_CD4_c08-GZMK-FOS_h	T_CD4_c09-GZMK-FOS_l	T_CD4_c11-GNLY	T_CD4_c12-FOXP3	T_CD4_c13-MKI67-CCL5_l	T_CD8_c01-LEF1	T_CD8_c02-GPR183	T_CD8_c03-GZMK	T_CD8_c04-COTL1	T_CD8_c05-ZNF683	T_CD8_c06-TNF	T_CD8_c07-TYROBP	T_CD8_c08-IL2RB	T_CD8_c09-SLC4A10	T_CD8_c10-MKI67-GZMK	T_CD8_c11-MKI67-FOS	T_CD8_c12-MKI67-TYROBP	T_CD8_c13-HAVCR2	T_gdT_c14-TRDV2
AASS	0.688681	0.894454	0.146306	1.19332	0.262009	0	0.4158	2.89855	0	0.141443	0.26053	0.246933	0.304035	0.305344	0	0.467613	2.08333	0	0.507746	0.388601	0.476644	0.384193	0.566343	0.812348	0.643382	0.900901	0.742574	0.368324	0.269906	0.588235	0.290381	0.188501	0.631912	0.250941	0.0728332	0.596421	0.549853	0.783801	0.767754	0.185529	0	1.63934	0	0.619195
ABCC3	0.423804	0.477042	0.365764	1.43198	1.57205	0.641026	8.73181	1.44928	0	46.2518	6.90404	6.8982	5.62465	14.8855	17.3127	0.606166	0	2.43902	1.00247	0.841969	1.42993	0.439078	1.13269	1.8684	0.919118	1.35135	1.23762	1.84162	0.674764	1.47059	0.689655	1.22526	0.947867	1.00376	1.23816	1.98807	0.769795	1.04507	0.383877	1.48423	2.17391	1.63934	1.07527	0.464396
ACADS	2.10136	2.80262	4.09656	3.10263	11.5284	18.5897	13.3056	13.0435	25	0.990099	12.2015	9.10467	8.97826	11.8321	9.86219	6.07897	2.08333	21.9512	4.53066	5.31088	6.57769	5.7629	4.53074	5.36149	4.77941	4.95495	12.8713	8.28729	7.89474	18.5294	4.10163	4.80679	8.05687	8.78294	6.77349	6.16302	7.03812	8.22992	4.22265	23.6549	18.4783	17.2131	17.2043	5.57276
ACO2	13.5617	18.068	25.0914	29.8329	63.8428	66.6667	31.8087	42.029	50	3.60679	22.5358	15.4612	14.3035	22.9008	20.758	10.0797	6.25	29.2683	9.77737	13.342	14.1087	16.9045	10.5178	12.6726	15.1654	19.3694	18.8119	16.7587	18.0162	38.2353	11.9419	12.1583	19.3786	15.3074	14.6395	15.1093	13.3431	16.0026	12.8599	42.7644	35.8696	31.9672	23.6559	14.7059
ACOT7	0.423804	0.477042	1.97513	0.71599	4.19214	23.7179	3.9501	28.9855	0	7.99151	0.390795	0.7408	0.598858	1.45038	1.07666	3.96605	12.5	39.0244	1.27588	3.17358	4.2898	4.88474	1.69903	2.92445	3.03309	3.15315	9.65347	3.49908	7.01754	52.9412	2.61343	2.63902	8.95208	6.90088	5.79024	3.77734	5.53519	6.20509	3.45489	57.5139	42.3913	47.541	15.0538	3.86997
ACTN4	9.76514	12.1646	21.8727	21.7184	36.6812	53.2051	39.501	50.7246	50	12.0934	48.2848	40.5528	44.6471	44.9618	37.683	34.5341	29.1667	63.4146	4.56972	13.9896	17.0639	27.1131	5.01618	9.74817	17.2794	21.1712	32.9208	39.779	32.4561	70.8824	11.0708	17.2479	38.7572	45.1694	38.0918	38.9662	39.8094	46.6362	27.2553	72.7273	69.5652	68.8525	36.5591	32.8173
ADGRB1	0.197325	0.169779	0.397219	0	0	0	0.5	0	0	0	0.23015	0.219413	0.361542	0.363306	0.349825	0.136488	0	0	0.0947418	0	0.433839	0.0589971	0	0.36855	0	0.540541	0.296736	0	0.0763359	0	0.187091	0	0.205479	0.641026	0.104275	0.31348	0.195886	0.341006	0	0	0	0	0	0
ADIPOR1	16.7579	18.1276	23.1895	27.685	56.8559	60.8974	46.1538	44.9275	75	76.8741	52.9744	39.2704	37.3871	47.8626	39.7071	15.6737	14.5833	40.2439	16.7947	20.013	25.5481	25.247	19.822	23.7206	26.1029	25.6757	23.0198	24.8619	28.1377	50.8824	16.4065	21.4892	23.802	21.2045	20.0655	21.4712	20.3446	19.6604	24.3762	49.2579	44.5652	46.7213	35.4839	17.4923
ADM	0.22956	0.119261	0.219459	0	7.77293	10.8974	11.8503	0	0	0.353607	36.1268	19.6352	20.96	33.2061	32.0413	0.190509	0	0	0.182268	0.129534	0.190658	0.219539	0.161812	0.243704	0.551471	0.900901	0	0.184162	0.134953	0.294118	0.0725953	0.188501	0.315956	0.125471	0.145666	0.397614	0.146628	0.457218	0.191939	0.0927644	0	0	0	0.309598
AGAP3	0.105951	0.477042	0.292612	0.71599	0.524017	0	7.27651	2.89855	25	0.353607	9.11854	8.6347	6.007	11.4504	8.61326	1.57603	2.08333	4.87805	0.950397	1.23057	2.28789	1.92097	1.53722	2.19334	1.65441	0	1.9802	0.92081	1.34953	1.76471	0.980036	1.31951	1.05319	1.25471	1.71158	2.18688	2.1261	2.41672	2.68714	1.94805	2.17391	5.7377	2.15054	0.928793
AGPAT4	2.82536	1.84854	2.56035	1.67064	1.13537	1.92308	5.19751	14.4928	25	2.26308	13.5041	8.1249	8.61434	8.85496	9.00086	11.8462	10.4167	14.6341	1.54928	6.34715	10.2955	7.29967	2.6699	5.44273	10.7537	9.90991	8.16832	14.5488	7.69231	11.7647	3.59347	6.97455	7.42496	11.9197	12.9279	15.507	12.6833	17.3089	9.02111	10.1113	6.52174	13.1148	10.7527	14.3963
AGXT	0.0562114	0.13132	0.488599	0.273224	0.414938	2.24719	0.223714	0	0	0	0.623583	0.373632	0.31329	0.600343	0.759013	0.254399	0	0	0.645516	0.277008	0.893744	0.2936	0.791557	1.82609	0.697906	1.60428	0.284091	0.422833	0.572656	0.917431	0.598802	0.200602	0.278087	0.397351	0.163199	2.00445	0.577082	0.147493	0.612245	0.285442	1.11111	0	0	0.162866
AK1	0.35317	0.357782	0.804682	0.954654	0.524017	1.28205	0.623701	1.44928	0	1.06082	0.651324	0.46997	0.525152	0.381679	0.430663	0.744718	2.08333	0	0.559823	0.647668	0.85796	0.384193	0.809061	1.8684	0.735294	1.35135	1.9802	0.736648	1.01215	1.17647	0.508167	0.565504	1.21116	1.00376	1.23816	2.7833	0.916422	0.979752	0.767754	0.742115	0	1.63934	1.07527	0.154799
AK4	0.105951	0.417412	0.365764	0.477327	0.349345	0	1.6632	0	0	0.0707214	4.25532	2.43747	2.75935	1.14504	0.602929	0.155871	0	0	0.260383	0.0647668	0.285987	0.439078	0.566343	0.324939	0	0	0	0	0.0674764	0.588235	0.290381	0	0.157978	0.250941	0.182083	0.397614	0.219941	0.0653168	0.191939	1.66976	0	0	0	0
ALDH6A1	3.58467	3.87597	4.53548	5.01193	8.82096	7.05128	8.10811	10.1449	0	0.919378	5.73165	4.25362	4.49604	5.1145	4.56503	3.04815	0	9.7561	6.02786	5.05181	8.10296	5.26894	6.39159	8.04224	7.35294	7.20721	5.44554	4.97238	5.73549	12.0588	5.37205	6.22055	5.47657	4.266	3.67808	5.5666	4.17889	5.68256	5.9501	9.83302	18.4783	4.91803	11.828	3.56037
ANKH	3.42575	6.20155	7.31529	5.48926	4.89083	4.48718	8.52391	11.5942	0	2.12164	3.51715	3.79162	2.89294	4.50382	5.72782	5.54209	6.25	17.0732	10.1029	9.97409	16.4919	11.5258	12.3786	16.5719	14.7978	13.0631	12.8713	9.39227	16.8016	23.2353	9.40109	11.0273	9.26804	7.27729	7.86599	11.7296	6.74487	7.70738	7.67754	20.7792	20.6522	12.2951	17.2043	8.51393
ANKRD9	0.512096	0.477042	0.585223	1.90931	1.22271	3.20513	2.4948	0	0	22.7016	2.12766	1.38601	1.22535	2.21374	2.62705	1.21233	0	1.21951	0.91134	0.906736	0.667302	0.658617	2.02265	2.59951	1.65441	0.45045	1.48515	1.65746	0.877193	7.64706	1.08893	0.942507	1.05319	1.75659	0.946832	3.57853	1.75953	1.82887	1.72745	3.52505	4.34783	6.55738	0	0.928793
AP2A1	5.98623	9.0638	10.7535	16.4678	26.8996	39.7436	31.185	18.8406	50	4.9505	31.3938	24.1118	22.2499	38.855	40.6115	14.8597	20.8333	35.3659	6.97826	10.1036	11.5348	12.1295	9.46602	10.8855	10.2941	10.8108	14.3564	12.8913	14.5749	36.4706	9.43739	8.48256	16.5877	15.1819	13.4377	14.9105	16.0191	21.1626	10.5566	39.0538	31.5217	36.0656	31.1828	9.28793
AP2S1	19.6539	26.6547	41.7703	45.1074	60.1747	70.5128	78.7942	68.1159	25	51.0608	87.2775	78.1584	80.164	89.771	79.7588	30.3949	25	76.8293	20.6874	30.1813	32.6978	35.6202	21.6828	27.2949	29.6875	34.6847	41.0891	39.9632	45.5466	88.2353	26.0254	27.1442	44.8131	42.0326	36.5259	33.996	37.9765	39.6473	31.6699	88.4045	83.6957	81.1475	66.6667	35.9133
APOA2	0	0.141243	0	0	0	0	0.30581	0	0	0	0.763359	0.378257	0.437932	0.319829	0.674847	0.0433088	0	0	0.0243902	0	0	0	0	0	0	0	0	0	0	0	0	0	0.120192	0.242131	0.084674	0.471698	0.128617	0.121359	0	0	0	0	0	0
APOB	0.31348	0	0	0	0.952381	0	0	0	0	0	1.01892	0.166459	0.141878	0.485437	0.268817	0.0929368	0	0	0.0720981	0	0.666667	0.5	0	0.247525	0	0	0	0	1.00503	0	0.15873	0	0.940439	0.714286	0.580552	0.595238	0.949367	0.293255	0.854701	0	0	0	0	0
APOBEC3C	22.0554	19.4395	24.7988	25.0597	57.3799	58.9744	23.4927	14.4928	0	10.4668	24.5766	17.7553	14.4693	26.0305	24.0741	25.026	16.6667	52.439	6.28824	10.557	12.1068	16.3008	8.98058	8.93582	13.3272	16.6667	29.703	37.7532	25.1012	56.4706	10.9619	14.7974	35.2817	38.7704	30.9177	32.8032	35.1173	32.2012	19.1939	77.18	56.5217	63.1148	54.8387	28.483
APOC2	1.47059	1.92308	0	0	0	0	0	0	0	0	0	0	0	0	0	0.724638	0	0	0.124069	0	0	0	0	0.606061	0	0	0	0	0	0	0	0	0	2.63158	0	1.06383	0.409836	1.13636	0	0	0	0	0	0
APOH	0	1.92308	0	0	0	0	0	0	0	0	0	0	0	0	0	0	0	0	0.124069	0	2.17391	0	0.591716	0	0	0	0	0	0	0	0	0	0.900901	0	0.892857	0	0.409836	0	0	0	0	0	0	4.34783
AREG	5.8273	5.9034	2.56035	5.72792	4.36681	2.5641	28.6902	31.8841	0	3.3239	15.4147	11.9643	16.1738	10.8397	5.29716	13.1625	52.0833	10.9756	9.6602	6.02332	8.19828	8.78156	23.7864	28.3509	18.1985	13.0631	5.19802	3.68324	2.2942	1.76471	7.7677	12.7238	4.31806	1.88206	1.45666	6.75944	6.1217	29.4579	9.21305	1.94805	2.17391	18.8525	1.07527	3.40557
ARF1	49.7616	49.3739	62.3994	63.2458	89.083	89.7436	75.8836	85.5072	50	83.5926	83.7169	68.1536	69.707	78.626	69.3798	52.9269	52.0833	90.2439	46.4523	57.7073	62.0591	68.9352	55.4207	63.6068	70.864	69.3694	71.5347	67.9558	69.7031	90	47.5499	62.2055	67.7725	65.9975	60.0874	64.0159	66.7889	66.7538	64.6833	91.9295	78.2609	89.3443	78.4946	60.5263
ARF6	42.8925	44.4842	58.9612	65.8711	55.0218	69.2308	70.2703	47.8261	50	14.8515	58.1416	56.8584	54.1782	69.2366	63.0922	51.4028	54.1667	78.0488	40.151	46.6321	56.6254	55.8727	45.5502	51.8278	55.1471	54.0541	52.2277	55.9853	58.5695	85.5882	39.7822	52.7804	59.8736	56.7127	54.4428	59.6421	58.1745	57.6747	52.2073	85.8998	78.2609	84.4262	73.1183	43.0341
ARG2	0.35317	0.119261	0.365764	0.954654	2.09607	3.20513	0	2.89855	0	27.5106	0.564481	0.565557	0.492906	0.687023	0.645995	0.34638	0	1.21951	0.351517	0.388601	0.476644	0.219539	0.404531	0.487409	0.367647	0	0.990099	0	0.404858	2.05882	0.362976	0.282752	0.684571	0.250941	0.364166	0.397614	0.256598	0.391901	0.383877	3.61781	5.43478	0.819672	2.15054	0
ARHGAP8	0.22956	0.417412	0.365764	0.477327	0.611354	1.92308	0.2079	1.44928	0	0	0.998697	0.533694	0.488299	0.534351	0.516796	0.484932	2.08333	0	0.507746	0.194301	0.571973	0.274424	0.970874	0.731113	0.551471	0.45045	0	0.736648	0.404858	0.588235	0.580762	0.377003	0.157978	0.125471	0.364166	1.78926	0.439883	0.653168	0.959693	0.463822	1.08696	0	0	0.309598
ARHGDIA	31.0789	36.9708	50.9876	52.0286	71.5284	78.2051	62.7859	73.913	25	18.2461	70.0825	55.098	55.1087	67.3282	59.6899	41.0634	33.3333	71.9512	35.9328	50.6477	51.001	59.8793	44.0129	49.147	59.6507	59.9099	61.1386	58.9319	59.919	89.4118	37.3503	47.8794	58.1359	57.8419	52.4399	53.8767	53.0059	52.6453	54.7025	91.744	83.6957	89.3443	72.043	49.3808
ARMCX3	6.46301	6.61896	11.1924	15.5131	55.5459	44.8718	20.9979	34.7826	25	30.9052	14.1554	10.9925	9.99171	17.0229	11.8863	6.92761	0	14.6341	8.07187	8.87306	9.62822	10.7025	8.81877	10.0731	11.1213	5.85586	13.1188	8.28729	8.36707	10.2941	8.09437	8.10556	12.1643	10.5395	9.50473	10.5368	9.27419	10.5813	13.0518	19.666	16.3043	20.4918	19.3548	10.3715
ASGR1	0.918241	0.894454	0.950988	0.71599	1.04803	3.20513	33.8877	2.89855	100	0.777935	69.6917	49.5539	53.2154	54.1985	38.5013	1.03914	2.08333	0	1.05455	0.906736	1.3346	0.878156	1.53722	2.35581	1.47059	2.7027	0.49505	1.84162	0.674764	0	1.23412	1.41376	1.1585	0.878294	1.0925	2.98211	1.50293	1.50229	1.15163	1.76252	4.34783	3.27869	3.22581	0.619195
ASPDH	0.191612	0.0813008	0.0979432	0.294985	0	0	0	1.51515	0	0	0.823723	0.124792	0.158914	0.181324	0.148515	0.176445	0	0	0.0840454	0.204638	0.0986193	0.172315	0.0886525	0.437063	0.0972763	0	0.584795	0.456621	0.369549	0	0	0.206825	0.190961	0.302115	0.295567	0.726392	0.174978	0.237906	0.232558	0.236128	0	0	0	0.273224
ATF3	2.13668	2.26595	3.43819	6.68258	7.77293	7.69231	18.5031	18.8406	0	6.78925	32.2188	11.0881	6.89608	15.9542	16.4513	3.11742	6.25	4.87805	0.624919	1.23057	2.76454	2.36004	3.07443	6.98619	8.73162	9.45946	2.9703	3.31492	2.22672	2.05882	1.41561	5.56079	6.10848	3.3877	3.31391	14.3141	6.67155	7.11953	6.52591	3.71058	2.17391	10.6557	2.15054	4.95356
ATP6V0C	45.0645	47.8235	53.6942	59.6659	76.8559	78.8462	76.5073	85.5072	25	55.3041	87.1906	74.3588	72.9639	88.3969	81.826	43.0204	62.5	71.9512	37.0134	46.8912	48.4271	53.6224	39.1586	40.8611	50.2757	45.4955	53.9604	50.4604	54.4534	75.2941	38.5481	44.4863	55.6082	52.5721	45.8121	45.1292	48.9003	53.1025	51.2476	80.0557	67.3913	81.9672	58.0645	49.226
ATP6V1C2	0.388487	0.596303	0.292612	0.71599	1.13537	1.28205	0.831601	1.44928	0	0	0.303951	0.310658	0.234936	0.152672	0.516796	0.138552	0	2.43902	0.0650957	0.129534	0	0.384193	0	0.406174	0.367647	0.45045	0	0.368324	0.337382	0.294118	0.108893	0	0.105319	0.250941	0.10925	0	0.183284	0.130634	0.383877	0.556586	0	0	1.07527	0.619195
AVPI1	0.671022	1.01371	0.804682	2.86396	1.48472	0.641026	7.90021	0	0	0.212164	1.82371	2.43747	1.26681	4.27481	2.84238	1.12574	2.08333	1.21951	0.937378	0.777202	1.14395	1.04281	1.94175	1.54346	1.10294	1.35135	0.742574	0.92081	1.07962	0.294118	0.871143	1.13101	0.947867	1.12923	0.801165	1.78926	1.50293	1.30634	1.34357	1.85529	1.08696	1.63934	2.15054	1.54799
AZGP1	0	0	0	0	0	0	0	0	0	0	1.20482	0	0	0	0	0	0	0	0.496278	0	0	0	0	0.30303	0	0	0	0	4.65116	25	0.384615	0	0	0	0	0	0.409836	0	0	0	0	0	0	0
BAG6	15.5395	18.1872	21.2143	23.389	49.5197	57.0513	32.4324	28.9855	25	6.15276	33.9123	27.4335	27.7686	35.8015	31.18	12.7122	12.5	32.9268	14.0086	16.4508	19.9237	20.472	15.6958	15.8408	15.0735	15.7658	21.5347	18.7845	19.0283	50	14.3013	17.2479	21.9063	19.0715	16.7152	14.3141	15.5425	15.9373	15.3551	47.8664	35.8696	32.7869	38.7097	16.4087
BCAM	1.02419	0.894454	1.09729	1.43198	1.22271	1.28205	2.2869	5.7971	0	0.212164	2.51845	1.40991	1.43265	1.29771	1.55039	1.07378	0	1.21951	1.38003	1.10104	2.76454	1.86608	1.53722	2.68075	1.74632	2.25225	0.49505	2.20994	1.88934	2.94118	0.907441	1.60226	1.79042	0.376412	1.0925	2.18688	1.3563	1.5676	1.34357	1.66976	2.17391	2.45902	1.07527	1.70279
BHLHE40	1.64224	4.11449	4.31602	14.7971	1.39738	2.5641	31.8087	42.029	25	1.76803	32.5662	17.8907	13.4467	23.2061	13.7812	23.4673	47.9167	25.6098	4.08801	6.73575	11.1535	15.3677	6.5534	14.9472	27.114	34.2342	22.2772	27.9926	5.33063	14.4118	5.80762	16.3996	18.4834	22.9611	26.3656	45.7256	33.9443	33.2462	24.1843	31.1688	8.69565	45.9016	6.45161	25.5418
BHMT2	0.111049	0.130124	0	0	0.672043	0	0.46729	0	0	0.288739	0.612245	0.31424	0.339035	0.245098	0.228102	0.180766	2.17391	0	0.328902	0.067981	0.591133	0.113701	0.595238	0.765306	0.287081	0	0	0.461894	0.486787	0	0.151343	0.391773	0.410557	0	0.154202	0.849257	0.235018	0.209937	0.234192	0.192678	1.13636	0.925926	1.08696	0.160514
BRD4	20.5898	25.0447	28.3102	31.2649	35.7205	50	42.4116	52.1739	25	9.33522	48.5888	36.5939	36.3553	40.3053	35.9173	17.8559	10.4167	40.2439	19.9193	19.3005	27.9314	22.8869	27.1845	33.7937	26.5625	32.4324	21.7822	23.3886	26.4507	57.3529	21.5971	22.1489	30.4371	25.596	22.469	29.6223	24.9267	24.1019	24.5681	56.4935	52.1739	50.8197	29.0323	24.4582
BTG3	6.5513	6.44007	7.31529	12.1718	20.1747	31.4103	11.0187	33.3333	0	6.22348	12.1581	4.92273	3.75438	8.0916	4.86649	7.88015	8.33333	24.3902	7.79846	12.5	17.5405	15.8617	14.7249	25.4265	21.4154	22.0721	21.0396	16.5746	22.2672	40.5882	10.0907	14.7974	21.7483	14.6801	12.673	21.67	13.563	10.1894	14.2035	40.7236	35.8696	36.0656	23.6559	12.8483
C2	0.671022	0.775194	1.09729	1.43198	2.00873	0	6.02911	2.89855	25	0.212164	9.46591	5.63167	4.8185	13.1298	11.1111	1.17769	2.08333	1.21951	1.73155	0.906736	2.57388	1.59166	2.6699	3.9805	2.38971	2.25225	1.48515	1.84162	1.88934	2.94118	1.41561	1.50801	1.52712	1.25471	0.837582	1.98807	1.79619	1.5676	1.15163	1.57699	3.26087	3.27869	2.15054	0.773994
C2orf88	1.37736	1.55039	2.70666	0.954654	23.2314	20.5128	2.9106	7.24638	0	79.9151	2.17108	1.90378	1.84264	2.29008	2.49785	1.12574	0	1.21951	1.48418	1.03627	2.38322	0.987925	1.69903	1.94963	1.37868	0.45045	1.23762	2.76243	1.88934	1.76471	1.23412	1.03676	1.52712	1.25471	1.5295	1.39165	1.39296	1.30634	0.767754	1.94805	2.17391	3.27869	1.07527	1.39319
C5orf58	0	0.0618047	0.153965	0	0.260417	0	2.34542	0	0	0.0856164	4.79204	2.1273	1.77267	3.78848	2.64784	0.679561	0	1.21951	0.475059	0.327869	0.956938	0.66335	1.0647	0.984413	0.738007	0	1.24378	0.372439	0.680735	0	0.739645	1.14286	0.856073	0.895141	0.62777	1.20968	0.863039	1.06525	1.17417	0.566038	0	0	0	0.787402
C9orf78	23.9979	28.8014	35.1134	37.2315	37.5546	42.9487	42.6195	50.7246	25	11.1033	37.9071	33.5909	29.9936	47.6336	45.6934	34.5861	25	56.0976	42.0128	43.329	50.429	50.3293	47.7346	54.0211	50.0919	54.955	51.7327	52.302	51.8219	74.1176	43.049	47.4081	50.3949	48.1807	43.7728	45.9245	44.1349	43.3703	46.6411	78.0148	72.8261	69.6721	52.6882	40.4025
CALR	48.9317	50.805	59.327	54.1766	97.5546	94.2308	71.9335	88.4058	25	16.1952	59.4442	49.2911	45.4579	67.4809	56.2016	51.5414	35.4167	86.5854	45.4498	55.3756	56.4347	63.6663	55.9871	62.7945	61.2132	60.8108	64.3564	71.0866	61.8758	92.3529	46.3884	55.6079	65.0342	68.6324	61.8718	66.998	68.4018	64.8596	63.3397	94.0631	80.4348	86.0656	60.2151	65.6347
CAPN2	9.21773	19.8569	41.4045	26.253	59.8253	66.0256	55.5094	13.0435	75	49.9293	66.1746	54.2855	55.5509	58.855	52.0241	36.3699	20.8333	74.3902	22.3408	31.2824	41.1821	49.067	27.2654	32.2502	43.4743	41.4414	50	51.9337	49.6626	75.2941	26.824	39.6795	51.9747	54.5797	49.5266	43.34	47.2507	43.6316	44.5298	83.3952	73.913	70.4918	61.2903	43.1889
CAPN5	0.105951	0.0596303	0.292612	0.71599	1.31004	0.641026	0.623701	0	0	0.0707214	0.651324	0.438107	0.368528	0.610687	0.215332	1.55871	2.08333	1.21951	0.559823	0.129534	0.953289	0.439078	0.809061	1.05605	0.459559	0.45045	0.49505	1.28913	0.202429	0.588235	0.943739	0.565504	0.842549	1.12923	0.801165	1.19284	1.3563	2.87394	0.767754	0.463822	0	2.45902	2.15054	0.619195
CARD19	2.77238	3.51819	6.87637	5.96659	13.1878	13.4615	32.0166	7.24638	25	62.5177	44.594	28.0468	30.3851	26.3359	21.0594	7.77624	12.5	15.8537	8.17602	9.58549	11.3441	14.1054	9.62783	11.0479	13.4191	13.0631	11.8812	10.8656	14.9798	30.8824	9.2196	13.4779	10.5845	8.40652	11.6169	14.7117	11.7669	9.27498	9.78887	20.1299	26.087	19.6721	11.828	9.44272
CARM1	1.85414	2.32558	4.09656	6.44391	5.32751	8.97436	6.44491	5.7971	0	0.424328	6.25271	4.6519	4.15515	6.71756	4.6081	1.43748	0	2.43902	1.30191	1.61917	2.47855	1.97585	1.53722	2.92445	1.93015	1.35135	3.46535	2.02578	2.2942	7.35294	1.92377	2.07352	2.21169	1.63112	2.00291	3.97614	1.46628	1.89419	2.11132	7.51391	3.26087	3.27869	4.30108	1.39319
CASC3	9.48261	11.449	15.5084	12.4105	21.6594	27.5641	20.3742	20.2899	0	2.61669	23.1003	19.0457	18.9009	23.6641	20.3704	10.426	16.6667	20.7317	10.7148	10.3627	16.4919	13.6663	12.7832	14.541	13.6029	11.7117	16.8317	13.2597	15.3171	32.6471	11.4338	11.0273	15.6398	15.4329	12.6366	15.7058	13.0499	13.2593	12.0921	34.5083	21.7391	24.5902	18.2796	11.7647
CCDC124	14.7272	16.3983	22.3116	25.7757	48.9956	58.3333	37.2141	40.5797	0	3.11174	36.6913	31.2331	30.1271	40.687	32.8596	21.008	14.5833	51.2195	13.8524	20.8549	20.9724	25.7409	16.8285	19.0902	21.0478	23.4234	25.2475	26.5193	26.5182	65	15.6443	19.6041	27.6988	27.6035	23.0517	29.0258	24.4501	24.8857	23.4165	71.1503	61.9565	54.0984	40.8602	22.4458
CCDC9	1.99541	2.08706	2.41405	3.34129	5.24017	9.61538	5.40541	7.24638	0	0.777935	8.77117	5.19356	5.34826	6.41221	5.59862	2.37271	0	7.31707	2.46062	2.52591	3.05052	2.25027	3.31715	3.81803	2.94118	3.15315	2.9703	2.76243	2.42915	5.58824	2.35935	2.35627	2.8436	4.01506	3.20466	3.97614	4.06891	3.13521	2.87908	7.69944	4.34783	4.91803	2.15054	1.85759
CCL3	2.36624	0.655933	0.219459	0.238663	3.58079	3.84615	7.48441	1.44928	0	0.919378	36.3439	8.65063	5.26995	10.916	6.15848	17.2497	0	21.9512	0.481708	0	0.190658	0.164654	1.2945	2.03087	1.01103	0.900901	3.21782	9.39227	0.539811	0.294118	1.05263	0.942507	13.1122	11.4178	6.84632	29.0258	18.8416	25.9308	5.37428	11.039	1.08696	19.6721	0	13.1579
CCL4	6.88681	2.38521	1.2436	2.14797	1.39738	1.92308	3.1185	10.1449	0	3.53607	11.9409	2.84372	1.26221	4.80916	2.97158	65.1195	8.33333	81.7073	1.86174	0.582902	1.52526	1.26235	2.50809	3.4931	2.38971	5.40541	26.2376	61.8785	0.74224	4.41176	5.88022	4.99529	62.5066	65.4956	56.3729	80.7157	72.1041	73.0242	47.2169	56.7718	6.52174	69.6721	11.828	73.839
CCL4L2	0.35317	0.238521	0.292612	0	0.69869	2.5641	4.158	2.89855	0	1.41443	5.47112	1.81615	0.700203	3.20611	1.98105	26.4808	2.08333	21.9512	0.650957	0.194301	1.04862	0.164654	1.77994	2.76198	1.28676	1.8018	7.17822	14.3646	0.472335	0.588235	1.37931	1.79076	29.7525	30.2384	18.0626	37.5746	30.1686	24.4938	15.1631	18.6456	0	25.4098	1.07527	26.0062
CCL5	5.26223	7.81157	13.0944	8.59189	8.29694	19.2308	16.0083	23.1884	0	87.2702	14.3726	8.84977	7.61931	10.7634	10.5082	89.0024	47.9167	90.2439	6.95222	5.76425	10.5815	8.56202	10.0324	11.779	14.3382	65.7658	92.0792	97.6059	12.4831	31.7647	19.2377	45.9943	99.842	98.8708	98.7254	99.6024	99.5968	79.8171	96.5451	98.8868	46.7391	90.9836	44.086	99.6904
CCRL2	0.441462	0.178891	0.585223	0.71599	1.31004	0.641026	3.9501	1.44928	0	6.36492	6.64351	3.17827	2.05454	6.18321	4.95263	0.432975	0	2.43902	0.169249	0.0647668	0.381316	0.493963	0.242718	0.324939	0.551471	0.45045	0.742574	0.552486	1.28205	3.82353	0.435572	0.471254	1.26382	1.75659	1.20175	1.59046	0.659824	0.979752	1.72745	2.96846	1.08696	1.63934	5.37634	0.773994
CD244	0.335511	0.417412	0.0731529	0	0.0873362	0.641026	12.2661	0	0	1.20226	11.1159	6.35654	4.76783	13.5115	13.8674	21.2331	10.4167	28.0488	0.351517	0.194301	0.476644	0.493963	0.323625	0.16247	0.367647	0.45045	3.71287	14.3646	0.134953	0.882353	2.10526	1.50801	13.5861	18.0678	14.4938	18.6879	26.393	29.1966	10.1727	14.1002	2.17391	36.8852	1.07527	15.6347
CD300E	0.918241	0.894454	0.658376	0.954654	0.960699	1.92308	38.6694	2.89855	25	0.565771	61.2679	45.9694	31.3617	65.9542	57.8811	0.744718	0	0	0.663976	0.582902	1.04862	0.548847	1.13269	0.893582	0.919118	0.900901	0.49505	0.736648	0.539811	0.588235	0.725953	0.565504	0.73723	0.376412	0.946832	0.994036	1.09971	0.979752	0.767754	1.02041	0	1.63934	2.15054	0.619195
CD5L	0	0	0	0	0	0	0	0	0	0	0	0.0575374	0	0.403226	1.4218	0	0	0	0	0	0	0	0	0	0	0	0	0	0	0	0	0	0	0	0	0	0	0	0	0	0	0	0	0
CD68	2.71941	6.08229	7.24214	16.9451	12.2271	14.7436	74.6362	76.8116	50	51.5559	91.7499	77.7919	78.3306	92.2901	86.391	2.4593	2.08333	2.43902	1.80966	1.29534	2.47855	1.53677	2.18447	2.59951	1.83824	2.25225	4.45545	3.49908	2.96896	4.11765	2.32305	1.60226	2.52765	2.133	3.16824	4.17495	2.45601	3.26584	1.53551	4.35993	3.26087	4.09836	5.37634	1.85759
CD81	12.9084	13.8939	21.5069	24.105	33.4498	41.0256	14.9688	11.5942	0	1.34371	11.1594	12.0838	9.29611	19.9237	15.6761	13.6647	14.5833	28.0488	6.62674	7.31865	10.4862	7.13502	11.4078	13.6474	10.2941	7.65766	13.1188	16.5746	8.23212	24.7059	6.02541	9.42507	22.3802	19.9498	15.4771	27.833	19.4282	18.0274	12.8599	40.167	23.913	38.5246	39.7849	10.5263
CD99	30.9553	41.3834	63.4967	62.0525	72.1397	71.7949	66.3202	82.6087	75	92.3621	78.8102	72.2399	72.1623	61.6794	37.9414	82.3519	64.5833	97.561	47.7151	71.5674	75.1192	85.0165	56.1489	67.4249	81.8934	85.1351	85.1485	91.5285	84.0756	96.4706	54.2287	76.1546	88.7309	92.0954	88.3467	91.2525	90.3592	87.3285	82.1497	98.0519	94.5652	98.3607	94.6237	89.9381
CDC34	1.09483	1.55039	3.58449	2.38663	11.2664	16.6667	6.65281	5.7971	0	2.05092	8.6409	7.94966	8.76175	8.9313	7.32127	3.23866	6.25	4.87805	1.79664	2.78497	5.24309	3.07355	2.589	3.4931	4.31985	4.95495	4.9505	4.23573	4.65587	19.4118	2.43194	3.58153	6.58241	4.76788	4.55208	6.16302	3.95894	4.76813	3.26296	16.2338	10.8696	7.37705	12.9032	3.56037
CDC42EP1	0.176585	0	0.219459	0	0	0	6.23701	0	0	0.212164	5.12375	6.02199	3.39506	5.9542	1.85185	0.121233	0	0	0.0390574	0.129534	0.0953289	0	0	0.0812348	0	0	0	0	0.134953	0	0.0725953	0.0942507	0	0	0	0.198807	0	0.130634	0	0.185529	0	0	0	0
CDHR1	0	0	0.206612	0	0	0	0	0	0	1.04167	0	0	0.0193517	0	0	0.291616	2.94118	0	0	0	0.190114	0	0	0.2331	0	0	0.45045	0	0	0	0.0798722	0.192308	0.280899	1.07759	0.622665	0.442478	0.658436	0.667408	2.25564	0	0	0	0	1.36986
CDHR5	0.0202102	0	0	0	0.261097	0	0	10	0	0	0.791717	0.442728	0.534902	0.344531	0.0942507	0.0193013	0	0	0	0	0	0	0	0	0	0	0	0	0	0	0	0	0	0	0	0	0	0	0	0.117233	0	0	0	0.231481
CDK11B	11.3721	11.7472	16.3131	17.4224	28.821	37.1795	24.948	31.8841	25	2.75813	28.9188	17.7394	18.431	21.2977	17.9156	13.4742	10.4167	29.2683	12.5635	11.8523	17.8265	17.124	15.1294	17.303	17.8309	15.3153	19.802	18.7845	18.2861	45.2941	13.2486	11.9698	20.2738	21.2045	18.0991	21.0736	17.412	16.7864	14.5873	47.9592	35.8696	42.623	30.1075	17.6471
CDKN1A	6.02154	9.0638	11.2655	22.673	28.9956	35.8974	51.1435	34.7826	0	70.6506	49.9349	33.2882	19.6702	55.0382	45.3488	2.23415	2.08333	13.4146	1.31493	1.87824	2.00191	3.78705	2.10356	7.06742	11.0294	11.2613	4.20792	2.94659	3.7112	8.23529	1.70599	3.58153	2.52765	2.133	2.11216	9.74155	3.15249	2.87394	7.4856	3.06122	7.6087	17.2131	1.07527	3.86997
CDKN2A	2.36624	2.68336	7.02268	1.90931	30.131	42.3077	0.623701	0	0	0.990099	2.82241	1.51346	1.96702	1.60305	1.72265	4.01801	0	19.5122	0.247364	2.26684	2.57388	3.56751	0.566343	1.05605	3.03309	1.8018	7.42574	4.41989	6.88259	31.1765	1.27042	3.58153	11.1638	9.66123	6.00874	6.36183	6.41496	3.13521	4.60653	35.7143	21.7391	42.623	4.30108	5.72755
CDO1	0.0318878	0	0	0	0.167224	0	0	0	0	0.136612	0.0814996	0.0128617	0.0148633	0	0	0.05997	0	0	0.180594	0.882117	1.69109	4.21348	0.287908	0.932836	1.30011	0.625	0	0	1.04895	1.15385	0.560748	2.18391	0.145138	0	0.0557724	0.263158	0	0	0	0.205339	0	0	1.20482	0
CEBPB	9.51792	11.8664	16.3862	12.4105	18.3406	17.9487	62.7859	4.34783	100	3.60679	64.3074	66.5525	62.2535	82.5191	79.5004	21.8739	10.4167	17.0732	19.8151	19.5596	23.8322	23.9297	23.2201	27.6198	25.6434	22.973	23.5149	22.2836	18.8934	29.1176	20	27.8982	23.802	23.9649	20.102	26.2425	26.5762	28.4128	24.952	26.5306	18.4783	25.4098	20.4301	22.4458
CETP	0.18093	0.307692	0.517369	0	0.174672	0	1.07296	1.49254	0	10.4552	2.79279	1.89464	2.76932	2.21713	3.56057	0.159688	0	0	0.189091	0.136333	0.104493	0.168919	0	0	0	0	0.501253	0.190114	0.0694927	0.297619	0.12024	0.310559	0.447427	0.131752	0.15186	0	0.241546	0.2079	0.204918	0.374181	0	0	0	0
CFB	0	0	0	0	0	0	0.515464	0	0	0	0.853971	0.426257	0.30295	1.5456	0.975081	0.0687285	0	0	0	0	0	0	0	0.334448	0	0	0	0	0	0	0	0	0	0	0	0	0	0.211416	0	0	0	0	0	0
CHGB	0.141268	0.238521	0.146306	0.238663	0.611354	1.28205	0.623701	0	0	0	1.17238	0.390314	0.345495	0.687023	0.258398	0.17319	0	0	0.29944	0.259067	0.476644	0.109769	0.485437	0.568643	0.0919118	0	0	0.368324	0.472335	0	0.508167	0.282752	0.263296	0.376412	0.254916	0.596421	0.329912	0.261267	0	0.371058	1.08696	0.819672	0	0.154799
CHN2	0.0706339	0.119261	0.51207	0.477327	0.436681	0.641026	10.8108	1.44928	25	0	11.5502	7.8939	5.98858	11.8321	8.61326	2.7364	4.16667	8.53659	0.247364	0.194301	1.04862	0.713502	0.485437	0.568643	1.10294	0.900901	1.48515	3.49908	0.539811	1.47059	0.871143	2.92177	4.31806	3.76412	2.87691	4.37376	3.81232	4.44154	4.41459	4.35993	2.17391	5.7377	0	4.33437
CISD2	8.68797	11.2701	15.9473	11.4558	66.5502	68.5897	28.6902	39.1304	25	12.1641	21.5371	16.0825	12.8478	24.6565	17.8725	10.2009	14.5833	39.0244	10.9621	15.285	20.0191	21.3502	14.5631	19.0089	20.864	15.7658	21.5347	16.3904	23.2119	62.6471	12.3049	16.4939	22.7488	17.1895	15.1857	16.6998	16.0924	14.3697	18.81	63.3581	52.1739	45.082	33.3333	13.7771
CITED2	11.4604	11.3298	16.8983	13.1265	50.4803	41.6667	27.027	23.1884	50	9.47666	44.2901	30.8985	36.3599	30.9924	24.1602	14.7558	18.75	28.0488	20.5312	26.6839	29.266	29.0889	34.1424	37.7742	34.0993	34.6847	26.2376	26.8877	29.1498	42.0588	22.2868	28.7465	24.8025	25.596	22.5055	36.5805	22.5073	26.192	32.0537	32.1892	23.913	32.7869	36.5591	30.031
CIZ1	6.16281	6.4997	8.26628	10.2625	16.7686	23.7179	17.8794	17.3913	0	2.75813	13.0265	13.1193	12.4701	16.7176	12.1016	6.63318	8.33333	14.6341	6.56165	7.96632	8.86559	8.01317	6.87702	10.3981	8.27206	6.75676	11.8812	7.55064	8.70445	22.3529	5.95281	7.16305	10.0579	8.15558	8.04807	10.1392	8.72434	10.1241	9.78887	22.2635	20.6522	11.4754	15.0538	6.81115
CLEC2B	24.5983	15.3846	15.3621	26.4916	49.5197	51.9231	47.1933	49.2754	25	5.86987	52.627	34.6901	27.6949	52.6718	46.8992	41.9986	37.5	69.5122	32.2614	37.8886	41.1821	33.9188	42.9612	47.6848	38.2353	41.8919	48.2673	45.3039	43.3873	60	29.1833	37.983	61.2428	56.9636	49.3445	55.2684	55.132	48.5957	45.1056	83.9518	59.7826	78.6885	60.2151	46.13
CLK3	10.3655	11.9857	13.6064	14.7971	18.7773	15.3846	22.6611	18.8406	0	6.22348	27.4425	17.7234	17.2609	22.5191	21.1025	11.4479	8.33333	20.7317	12.5765	10.6865	17.0639	14.4347	17.7994	19.74	17.6471	13.5135	17.5743	14.1805	14.5074	28.8235	12.7768	14.0434	16.2191	15.9348	14.8216	17.8926	13.5997	14.3044	14.5873	28.2004	23.913	25.4098	25.8065	10.9907
CLPB	4.53823	5.3071	5.92538	5.48926	22.0087	28.2051	17.0478	10.1449	25	0.707214	21.0595	15.5249	16.8187	16.4885	12.1016	3.98337	0	6.09756	5.80654	4.20984	6.95901	5.48847	8.41424	12.1852	7.26103	8.10811	4.70297	5.89319	5.39811	14.4118	5.73503	5.65504	7.21432	6.14806	5.17116	9.14513	5.75513	5.94383	5.9501	17.4397	6.52174	14.7541	7.52688	4.64396
CLU	3.46106	3.9356	4.82809	5.48926	6.28821	7.69231	16.0083	18.8406	0	84.2999	58.7929	34.2919	45.4303	24.4275	15.5469	4.74541	4.16667	10.9756	3.72347	4.40415	4.9571	9.93414	2.99353	5.11779	8.45588	9.00901	9.65347	11.0497	7.69231	17.0588	4.93648	6.6918	6.00316	5.14429	6.44574	8.3499	5.57185	6.07446	7.4856	12.2449	14.1304	14.7541	4.30108	5.72755
COMT	11.6193	14.0727	19.2392	25.7757	39.214	50.641	55.5094	72.4638	50	8.91089	67.9548	53.9748	50.691	66.8702	51.5935	19.8995	14.5833	46.3415	10.9361	15.2202	17.2545	19.5939	10.7605	14.7035	13.7868	15.3153	25.9901	25.7827	23.6842	50	13.1034	15.0801	26.8036	26.8507	22.6511	21.0736	28.0425	28.0862	18.618	61.5955	50	51.6393	34.4086	19.969
COPZ2	0.0536961	0.0618047	0.0769823	1.25	0.520833	2.04082	0.426439	0	0	0	0.587703	0.514942	0.428558	1.10497	0.573698	1.63792	0	3.65854	0.0923727	0.196721	0.0956938	0.165837	0.0819001	0.328138	0.0922509	0	0	1.30354	0.476515	1.18694	0.0369822	0.47619	0.267523	0.639386	0.886263	1.41129	1.87617	2.06391	0	1.03774	0	2.47934	0	0.15748
CPM	3.05492	2.38521	2.85296	4.29594	2.8821	2.5641	21.4137	5.7971	0	1.34371	18.4976	18.4005	14.7227	29.0076	20.2412	1.10842	0	4.87805	2.4476	2.72021	5.52908	2.1405	3.72168	5.68643	2.48162	1.8018	1.73267	2.20994	3.91363	10.2941	2.72232	1.88501	2.00105	2.133	1.93008	4.17495	1.97947	1.69824	2.68714	3.52505	2.17391	4.09836	4.30108	0.928793
CPS1	0.247219	0.238521	0.146306	0.477327	0.436681	0	0.2079	1.44928	0	0	0.911854	0.398279	0.313249	0.305344	0.172265	0.17319	0	1.21951	0.338498	0.129534	0.285987	0.219539	0.647249	0.649878	0.735294	0	0.49505	0.92081	0.269906	0.294118	0.326679	0.188501	0.157978	0.878294	0.2185	0.397614	0.293255	0.261267	0.383877	0.556586	0	0	1.07527	0.309598
CRELD2	7.71676	10.4949	20.1902	13.8425	82.9694	79.4872	22.6611	40.5797	0	1.90948	13.7212	12.5936	12.2628	19.313	12.0586	13.5954	12.5	41.4634	9.0483	12.1762	13.7274	18.6059	11.8123	14.9472	16.9118	22.5225	20.297	18.0479	17.2065	46.7647	10.3811	12.7238	20.2738	21.7064	16.4603	15.7058	17.3754	20.7707	18.2342	55.9369	35.8696	44.2623	21.5054	15.4799
CRYL1	3.67296	6.08229	8.8515	11.2172	6.0262	5.76923	21.6216	1.44928	25	23.6209	14.3291	14.0433	11.148	21.5267	14.8148	5.16107	0	10.9756	7.49902	9.65026	9.72355	12.2393	8.41424	10.6418	9.74265	8.10811	11.1386	9.02394	12.6856	19.1176	7.29583	8.48256	8.47815	9.7867	5.97232	6.16302	5.79179	6.46636	5.9501	13.7291	14.1304	17.2131	11.828	5.26316
CSRNP1	16.0869	16.2791	12.0702	22.1957	27.9476	21.1538	32.8482	28.9855	0	7.07214	44.4203	21.7142	18.1961	33.8168	26.615	7.60305	12.5	4.87805	8.00677	9.65026	16.3966	14.9286	20.3883	36.7994	30.239	31.0811	13.3663	11.0497	12.1457	16.7647	10.49	20.6409	17.009	9.91217	8.23015	29.2247	11.9135	16.3292	25.7198	12.5232	17.3913	17.2131	6.45161	16.7183
CTNNA1	5.20925	7.03637	7.75421	9.7852	15.8079	18.5897	34.7193	24.6377	25	8.62801	42.1624	34.8335	34.6554	43.5115	33.4195	5.45549	4.16667	13.4146	1.74456	2.52591	3.43184	4.93963	1.77994	3.89927	3.95221	4.05405	6.43564	8.65562	6.61269	12.0588	1.77858	3.29877	7.42496	7.15182	7.2469	6.95825	7.7346	7.70738	3.26296	12.7087	8.69565	15.5738	2.15054	5.88235
CTSW	1.46565	1.66965	2.85296	7.39857	3.66812	2.5641	12.6819	20.2899	0	26.5205	3.8211	1.75243	1.6077	1.9084	2.41171	92.4316	93.75	97.561	16.2218	12.4352	11.6301	20.4171	16.8285	15.5158	20.7721	35.1351	43.5644	77.7164	6.88259	8.52941	39.9637	43.1668	76.6193	86.5747	85.5426	90.4573	95.7478	95.6238	76.0077	87.1985	42.3913	99.1803	21.5054	90.8669
CTTNBP2NL	1.00653	0.775194	0.877835	0.954654	1.31004	1.92308	7.90021	11.5942	0	0.565771	4.68954	4.49259	3.05878	7.09924	4.26357	0.502251	0	0	0.872282	0.453368	1.23928	0.713502	1.53722	2.03087	1.28676	0	0.742574	0.184162	1.75439	0.294118	0.76225	0.754006	1.05319	0.627353	0.436999	1.98807	0.879765	0.914435	0.383877	0.834879	1.08696	0.819672	0	0.309598
CUL4A	11.0895	13.3572	20.117	22.673	24.7162	36.5385	24.1164	23.1884	0	4.10184	23.1437	20.5592	18.7028	27.5573	25.4091	12.4351	18.75	28.0488	13.3576	18.4585	25.0715	19.4292	15.2104	20.8773	17.9228	17.1171	21.0396	22.4678	23.7517	48.2353	14.9909	17.0594	23.4334	21.7064	20.5025	20.8748	15.1393	16.1986	19.7697	49.1651	47.8261	29.5082	23.6559	18.8854
CXCL1	0	0	0	0.273224	0	0	0	0	0	0.0878735	3.28798	0.231296	0.874179	0.25729	0.0948767	0.0423998	0	0	0.0412031	0	0	0.0587199	0.0879507	0.0869565	0	0	0	0	0	0	0.0399202	0.200602	0	0	0.0407997	0	0.0824402	0.0737463	0	0	0	0	0	0
CXCL8	0.635705	0.596303	0.51207	0.71599	0.349345	0	7.27651	8.69565	0	0.353607	54.1468	8.02931	11.8159	6.56489	5.72782	0.727399	0	0	1.4972	1.03627	1.62059	0.603732	2.6699	3.9805	3.03309	3.6036	0.742574	1.65746	0.674764	0	1.77858	1.60226	1.05319	0.878294	1.27458	2.7833	1.79619	1.82887	1.91939	0.278293	0	1.63934	0	1.23839
CYB5A	24.8631	20.9899	18.5808	11.4558	19.5633	26.2821	22.4532	28.9855	0	2.26308	18.845	13.9955	12.7511	17.0992	15.6761	10.6339	10.4167	31.7073	11.0272	15.0907	16.4919	16.685	12.945	15.922	19.6691	18.9189	16.0891	14.733	15.3171	30.5882	14.6642	14.9859	14.6393	15.0565	11.6533	16.501	11.9501	14.1737	18.4261	36.5492	21.7391	36.8852	16.129	11.4551
CYB5R3	19.6009	24.5677	34.2356	28.6396	33.5371	40.3846	39.501	31.8841	0	51.768	33.1741	24.1517	22.9455	34.2748	27.0887	12.5563	14.5833	35.3659	9.85549	14.6373	16.4919	18.551	10.8414	14.6223	15.9007	16.2162	16.5842	16.7587	19.5007	40.2941	11.5064	14.9859	17.3776	16.3112	14.4938	14.3141	15.1393	16.0679	14.9712	42.5788	34.7826	39.3443	21.5054	12.6935
CYCS	33.039	39.1175	45.5011	41.5274	76.5939	79.4872	55.0936	60.8696	25	13.3663	51.6717	36.0841	34.0105	53.7405	48.3204	38.6734	25	71.9512	32.3135	35.8808	43.47	40.7245	47.6537	59.4639	48.989	52.7027	43.8119	47.698	46.0189	77.6471	33.7205	42.0358	49.8157	48.3061	37.9825	53.4791	48.9003	52.0575	52.0154	84.5083	73.913	76.2295	56.9892	42.1053
CYFIP1	0.512096	1.49076	4.53548	0.71599	3.66812	3.20513	32.2245	11.5942	25	3.74823	27.9635	25.6014	23.3693	27.5573	20.0258	0.398337	4.16667	2.43902	0.559823	1.23057	2.76454	2.41493	0.404531	1.29976	2.48162	2.7027	2.22772	1.65746	1.75439	2.35294	0.76225	0.848256	0.579252	0.250941	0.509832	0.596421	0.47654	0.783801	1.15163	0.649351	0	0.819672	0	0.309598
CYP4F22	0	0	0	0	0	0	0.220264	0	0	0	0	0.144056	0.0243998	1.18577	3.87183	0.160686	2.22222	3.65854	0.0590667	0	0.209864	0.510493	0	0.224972	0.210084	0.518135	0.755668	1.73077	0.350631	0.3003	0.368249	0.52356	0.455063	0.537634	1.15562	1.49254	0.7848	0.212164	2.09205	1.33206	0	0.840336	0	0.816993
CYTIP	27.4943	27.0125	36.0644	37.4702	69.869	62.8205	37.8378	37.6812	0	4.52617	46.2006	22.8772	20.702	37.7099	41.4298	31.3474	29.1667	39.0244	52.4151	47.6684	56.7207	51.2075	60.5178	65.2315	53.2169	52.7027	51.9802	48.6188	52.7665	68.8235	47.1143	47.9736	50.237	47.5533	41.8427	50.6958	45.0513	46.6362	45.4894	64.2857	50	50	62.3656	47.8328
DAZAP1	12.0431	12.7609	17.8493	18.1384	38.2533	52.5641	26.6112	30.4348	25	5.23338	24.099	24.4384	23.1021	32.9008	25.4522	14.6519	10.4167	46.3415	14.4382	16.386	18.2078	18.8255	19.0939	22.3396	18.8419	22.973	19.3069	22.6519	23.3468	66.4706	15.4628	18.4731	24.8552	22.0828	19.0095	19.4831	18.8416	20.4442	17.8503	73.8404	61.9565	52.459	38.7097	13.4675
DDIT3	14.0385	11.7472	9.80249	15.0358	8.64629	8.33333	17.6715	10.1449	0	8.91089	22.6661	10.8093	9.87194	15.1145	12.4031	12.7814	20.8333	21.9512	13.1754	9.77979	12.3928	9.49506	25.0809	31.3566	22.6103	18.9189	11.3861	9.2081	11.5385	10.8824	11.6515	14.1376	16.7457	13.4253	13.8019	28.4294	17.4487	17.3743	12.2841	17.0686	5.43478	25.4098	6.45161	14.2415
DDIT4	15.875	20.2743	22.1653	17.1838	33.7118	23.0769	60.499	76.8116	75	2.9703	33.4347	39.1987	32.0158	53.6641	38.7597	36.0236	37.5	43.9024	33.7586	37.7591	36.6063	51.921	41.343	62.3071	54.4118	42.3423	31.6832	34.9908	32.3212	37.6471	31.6878	41.2818	36.7562	34.6299	30.9905	49.3042	43.9883	50.8165	42.0345	39.5176	30.4348	62.2951	19.3548	45.356
DDO	0.0529755	0	0.0731529	0	0.174672	0	4.5738	0	25	0.0707214	3.16978	2.02326	1.534	4.12214	2.49785	0.0692761	0	1.21951	0.0520766	0	0.0953289	0	0	0.16247	0	0	0	0	0	0.294118	0.0362976	0.188501	0.0526593	0.125471	0	0.198807	0.146628	0.130634	0	0.185529	0	0	0	0
DDX27	16.5283	21.288	23.8478	22.4344	32.8384	32.6923	30.1455	33.3333	0	1.69731	22.6227	18.0261	16.8371	25.6489	20.2842	12.1406	12.5	36.5854	14.7507	16.5155	19.9237	19.045	17.8803	24.7766	20.1287	21.6216	20.297	17.6796	22.2672	43.2353	14.882	16.7766	22.3275	17.8168	15.295	20.8748	16.349	17.8315	14.9712	48.7013	38.0435	27.8689	35.4839	13.1579
DHCR7	2.03073	2.32558	2.19459	2.6253	7.77293	14.7436	3.7422	0	0	6.50636	1.12896	1.0196	1.40041	0.610687	0.689061	1.55871	0	3.65854	2.13514	2.78497	3.24118	3.78705	3.72168	4.95532	3.30882	1.8018	3.71287	3.8674	1.88934	7.64706	2.32305	3.29877	3.84413	3.26223	2.54916	1.39165	2.08944	2.09014	4.41459	12.8015	10.8696	7.37705	1.07527	4.02477
DISC1	0.794632	0.715564	0.51207	0.71599	0.611354	0.641026	8.10811	2.89855	25	0.424328	9.20538	5.16967	5.00276	6.94656	4.6081	0.640804	0	1.21951	2.91629	1.87824	4.48046	2.36004	3.47896	3.7368	3.125	0.45045	2.72277	1.84162	2.02429	2.94118	2.72232	1.97926	0.895208	1.00376	0.691916	1.39165	0.843109	0.783801	1.53551	1.48423	1.08696	0.819672	0	0.619195
DLGAP3	1.51863	0.834824	1.02414	1.43198	1.57205	1.92308	6.02911	2.89855	0	0.707214	2.51845	2.99506	2.50138	4.12214	2.23945	0.88327	0	1.21951	1.4972	0.777202	1.14395	1.427	1.21359	1.78716	1.93015	1.35135	0.742574	0.184162	1.1471	1.47059	1.08893	1.13101	0.421274	0.376412	1.23816	0.994036	1.46628	0.914435	1.15163	1.39147	0	0	0	1.39319
DOCK2	16.1045	19.678	24.7257	34.8449	24.1921	25.641	44.9064	47.8261	75	2.68741	51.5849	41.2538	41.0356	50.229	47.9328	16.6782	25	37.8049	13.7482	16.386	25.5481	21.8441	16.5858	22.5833	21.7831	22.5225	23.7624	24.6777	24.9663	45.5882	16.6606	20.6409	26.8036	28.6073	21.2673	23.6581	22.544	23.6447	21.1132	51.1132	40.2174	59.0164	27.957	19.6594
DOK2	2.36624	3.3393	6.87637	2.14797	7.51092	5.76923	65.9044	7.24638	50	54.3847	63.7864	55.7751	44.6748	73.1298	67.8295	45.2026	29.1667	59.7561	15.4798	32.513	29.0753	42.9199	17.8803	20.5524	31.6176	34.6847	45.5446	53.0387	56.4777	73.5294	16.951	28.3695	48.6045	50.1882	46.1763	47.7137	54.7654	56.8909	31.094	72.9128	65.2174	61.4754	65.5914	42.7245
DRAXIN	0.882924	1.55039	1.53621	1.90931	2.09607	1.92308	2.2869	1.44928	25	0.212164	4.08163	2.34188	2.66722	2.67176	2.19638	4.83201	0	10.9756	1.57532	0.841969	2.09724	0.603732	2.34628	3.41186	1.65441	3.6036	0.990099	1.65746	1.21457	2.35294	1.30672	1.69651	1.4218	1.88206	2.185	5.5666	6.59824	4.76813	1.91939	2.8757	4.34783	16.3934	2.15054	0.773994
DUSP1	89.0871	84.6154	76.7374	78.9976	40.524	25	87.526	66.6667	100	12.0934	98.8276	89.6607	91.6298	97.4809	94.5736	52.6498	77.0833	42.6829	45.3977	55.3756	69.2088	70.5269	93.3657	92.3639	97.0588	94.5946	69.0594	60.221	56.3428	40.2941	52.0871	85.3911	68.8257	54.2033	49.6723	91.2525	64.7361	74.5265	92.3225	36.6419	29.3478	57.377	35.4839	80.6502
DUSP10	2.98428	3.3393	2.26774	2.14797	1.9214	3.20513	4.5738	1.44928	0	0.636492	7.94616	3.77569	3.01732	3.74046	2.97158	5.03983	6.25	12.1951	2.82515	3.30311	7.43565	4.77497	5.90615	11.0479	9.74265	7.65766	6.43564	6.44567	9.37922	11.4706	3.41198	7.0688	9.68931	8.28105	7.0284	20.2783	9.20088	10.9079	6.52591	12.3377	8.69565	10.6557	7.52688	6.19195
EAF1	3.67296	4.71079	6.218	5.01193	6.28821	6.41026	18.0873	13.0435	0	3.18246	33.261	17.6119	20.2644	14.2748	11.025	6.2868	8.33333	15.8537	4.68689	5.76425	8.67493	5.21405	8.41424	11.2104	7.26103	5.85586	7.42574	8.65562	6.68016	13.5294	5.73503	5.93779	7.00369	7.02635	6.95557	10.338	8.94428	7.51143	6.52591	12.8015	8.69565	13.1148	9.67742	5.10836
ECD	10.7717	11.2701	13.4601	15.0358	11.7904	9.61538	15.3846	24.6377	50	3.25318	12.8528	8.33997	7.07573	10.9924	9.94832	10.7032	10.4167	24.3902	11.0793	11.2694	15.1573	13.7212	11.8123	16.4907	13.4191	15.3153	16.0891	12.1547	14.305	21.1765	10.5263	12.1583	16.7983	14.5546	12.7458	15.9046	13.5264	16.4598	13.8196	27.7365	21.7391	18.8525	30.1075	10.3715
ECHS1	14.0562	16.2791	24.6525	23.8663	49.9563	48.0769	35.9667	26.087	25	2.19236	26.4438	21.292	17.5696	32.9008	22.8682	10.859	16.6667	34.1463	12.6025	15.3497	18.1125	19.4841	12.7832	13.7287	15.9926	20.2703	18.0693	18.232	17.9487	46.4706	12.9583	15.1744	22.5908	16.4366	14.4938	14.3141	13.563	15.4148	20.5374	53.525	36.9565	39.3443	36.5591	14.8607
ECM1	0.141268	0.0596303	0.219459	0	0.349345	0	0.831601	1.44928	0	2.61669	0.217108	0.374383	0.221117	0.458015	0.172265	0.121233	0	0	0.0781148	0	0.0953289	0.164654	0.161812	0.243704	0	0	0.49505	0.184162	0.0674764	0.294118	0.0725953	0.282752	0.210637	0	0.0364166	0.198807	0.109971	0.261267	0.191939	0.463822	0	0.819672	0	0
EGF	0.0220022	0	0	0	0.200803	0	0.269542	0	0	20.3791	0.238095	0.118613	0.130405	0.0861326	0.15528	0.0287687	0	0	0.0573614	0	0	0.0734214	0	0	0	0	0.649351	0.231481	0.1002	0	0.104712	0.137174	0	0	0	0	0.06035	0.103199	0	0.556586	0	0	0	0
EIF1	97.0863	97.4359	97.4396	98.0907	96.5939	96.1538	96.8815	100	100	94.3423	99.2618	96.0411	97.0057	98.7023	97.2868	95.9474	100	98.7805	97.8649	98.899	99.142	99.4512	99.4337	99.5126	99.7243	100	98.7624	98.7109	98.8529	99.7059	96.4791	99.246	98.9995	98.2434	96.7953	98.8072	98.6437	98.8243	98.2726	99.3506	98.913	98.3607	98.9247	97.3684
EIF3B	6.67491	8.22898	10.0219	7.1599	26.2882	41.0256	25.9875	26.087	0	1.62659	20.3647	21.5151	20.2091	25.1908	19.5521	7.18739	8.33333	21.9512	8.7749	7.38342	13.5367	9.7146	10.6796	12.9976	10.0184	8.55856	8.41584	7.55064	9.7166	35.2941	9.1833	10.0848	11.4271	8.40652	8.70357	11.1332	8.2478	9.7322	6.14203	39.6104	30.4348	21.3115	17.2043	7.89474
EIF4A3	8.15822	11.2105	14.1185	15.9905	35.8079	64.7436	27.8586	69.5652	25	2.61669	27.8333	16.7835	14.8885	23.8168	17.3127	9.4735	8.33333	39.0244	9.71228	9.45596	14.776	12.0198	19.9029	27.0512	19.761	18.4685	14.8515	15.4696	16.3968	62.6471	10.2359	14.3261	18.2201	14.1782	13.547	23.6581	14.8094	15.2841	18.0422	62.987	54.3478	39.3443	20.4301	12.2291
EIF4G1	10.3479	12.2838	16.0936	14.7971	61.048	69.8718	42.4116	46.3768	50	5.16266	36.4307	31.6234	31.5137	39.9237	28.3376	13.249	22.9167	30.4878	11.9516	12.1114	22.2116	17.4533	11.6505	14.3786	17.8309	15.3153	21.5347	21.9153	17.4764	47.6471	14.9183	16.5881	19.2733	21.079	17.3343	16.501	16.4956	19.5297	19.1939	57.6067	53.2609	41.8033	34.4086	16.2539
EMD	24.0862	26.8336	36.2107	43.4368	60.4367	62.1795	40.5405	49.2754	50	41.372	36.6044	24.7491	20.8679	35.8015	30.9216	26.6713	18.75	58.5366	27.6526	33.8083	35.1764	39.1328	31.3107	37.7742	40.9007	34.6847	42.3267	38.1215	36.9096	70	28.6025	34.4958	38.8099	38.5194	32.1923	35.7853	34.4941	34.9445	41.2668	72.1707	58.6957	57.377	43.0108	41.6409
EMP3	50.1148	59.3321	77.6152	86.8735	91.9651	86.5385	86.2786	63.7681	75	72.5601	97.1342	88.5614	89.6075	96.7176	93.497	74.7662	58.3333	96.3415	60.3828	83.2902	80.5529	90.1756	65.0485	74.9797	86.2132	82.8829	81.4356	88.7661	90.6883	96.7647	63.7024	77.9453	85.0974	87.3275	84.1224	86.2823	83.6144	81.5807	80.6142	95.9184	90.2174	98.3607	90.3226	83.2817
ENDOD1	6.56896	6.44007	6.43745	11.4558	2.35808	1.92308	5.82121	2.89855	0	42.2207	1.51976	1.81615	1.11019	3.81679	4.56503	4.69345	2.08333	10.9756	3.21573	3.43264	6.19638	4.6652	4.69256	3.9805	5.05515	7.20721	7.17822	6.62983	7.01754	10.2941	3.0127	4.33553	5.79252	5.01882	4.58849	8.54871	6.1217	5.61724	5.75816	10.1113	9.78261	12.2951	5.37634	5.41796
ENO1	38.1423	44.2457	58.9612	52.2673	75.2838	84.6154	74.8441	76.8116	75	45.3324	89.5354	79.64	85.4938	85.2672	73.0405	45.0814	45.8333	92.6829	46.7647	55.0518	58.6273	64.8738	53.3172	57.2705	60.8456	66.6667	61.3861	66.2983	67.6113	91.4706	50.3811	56.1734	64.613	65.9975	55.4261	58.4493	55.9018	57.4788	58.1574	95.3618	86.9565	93.4426	75.2688	54.0248
EOMES	0.0882924	0.119261	0	0.238663	0.0873362	0	0	0	0	0.424328	0.0434216	0.111518	0.0552792	0.0763359	0.129199	13.0066	14.5833	31.7073	0.182268	0	0.381316	0.164654	0.242718	0.649878	0.0919118	3.6036	9.65347	12.3389	0.674764	0.882353	1.12523	2.73327	23.2227	17.3149	10.8157	16.8986	18.0718	19.3991	14.0115	24.7681	4.34783	34.4262	34.4086	12.8483
EPB41L4A	0.547413	1.25224	2.19459	1.90931	0.524017	0	1.2474	0	0	0.212164	1.25923	0.557591	0.621891	0.916031	0.732127	3.27329	0	6.09756	0.546804	0.971503	1.3346	1.09769	0.970874	2.03087	1.93015	1.35135	1.23762	2.76243	0.809717	0.882353	0.943739	0.848256	1.47446	2.88582	2.36708	4.57256	4.47214	2.41672	1.72745	1.2987	1.08696	1.63934	0	2.78638
EPS8	3.00194	3.69708	3.95026	4.05728	4.71616	6.41026	13.0977	4.34783	25	0.49505	8.29353	6.50789	3.92943	11.5267	11.025	1.47212	2.08333	3.65854	2.68194	1.42487	3.90848	3.89682	4.53074	7.79854	6.25	5.85586	4.70297	3.31492	2.83401	5.58824	3.1216	3.95853	2.8436	2.25847	2.14858	5.36779	2.30938	3.00457	4.79846	3.24675	6.52174	3.27869	3.22581	3.71517
ERRFI1	0.289785	0.225734	0.193986	0.310559	0.137552	0	0.229885	0	0	0.408998	0.432069	0.221382	0.187066	0.0854701	0.3305	0.539957	0	0	0.460233	0.140647	0.410256	0.36855	0.760778	1.09336	0.378788	2.35849	0.26178	0.399202	0.450789	0	0.50564	0.702106	0.685714	0.276625	0.724638	2.71399	1.2707	0.892244	1.44033	0.287908	0	0	0	0.956938
ESPN	0.0398724	0	0	0	0	0	0	0	0	0.0925069	0	0.00990786	0.00585103	0	0.0482859	0.0842637	0	0	0.520976	1.61616	1.36585	1.13572	0.744417	1.56507	2.70775	3.19635	1.3624	0	0.866426	1.25786	0.513225	0.79602	0.115473	0	0.167504	0.639659	0.0794913	0.143369	2.23214	0.488759	1.28205	0	0	0
EVC2	0.0357974	0.123609	0.615858	0	0.390625	0	0.426439	0	0	0	0.045208	0.194158	0.121749	0	0.0882613	0.522739	0	2.43902	0	0.327869	0.669856	1.16086	0.0819001	0.246103	0.553506	0.909091	0.497512	0.18622	0.340368	0.890208	0.258876	0.285714	1.07009	1.02302	0.849335	0.604839	0.600375	0.399467	0.391389	1.22642	1.0989	1.65289	3.22581	0.629921
EWSR1	33.4805	35.9571	46.3789	45.1074	71.6157	71.7949	51.7672	57.971	50	15.3465	52.7139	40.2023	39.0317	49.9237	44.2291	32.3173	45.8333	65.8537	31.6365	36.8523	43.0887	41.9868	36.0032	39.4801	40.9926	38.7387	42.0792	44.7514	47.5709	80.5882	32.3049	35.5325	49.4997	50.941	38.7473	42.1471	40.6891	40.3005	37.62	83.9518	72.8261	74.5902	66.6667	41.6409
FAHD1	2.96663	3.87597	3.80395	4.77327	5.58952	10.2564	11.6424	5.7971	0	0.565771	8.33695	5.91047	4.6757	10.1527	6.07235	2.96155	2.08333	6.09756	3.46309	3.23834	4.86177	4.06147	5.17799	5.68643	4.77941	2.25225	3.9604	4.23573	4.58839	9.11765	3.37568	2.63902	4.37072	3.51317	3.75091	4.37376	4.43548	4.83344	4.41459	10.6679	11.9565	9.83607	4.30108	2.47678
FAM20B	2.98428	2.80262	2.85296	5.72792	2.70742	5.12821	7.48441	5.7971	0	2.05092	6.77377	5.56795	5.42657	7.09924	6.45995	2.39002	6.25	6.09756	2.57779	2.39637	4.57579	2.90889	3.80259	5.68643	3.95221	4.05405	2.22772	3.13076	1.61943	5.58824	2.35935	3.11027	3.63349	2.50941	2.47633	1.98807	2.49267	4.24559	3.26296	6.95733	4.34783	9.83607	2.15054	2.47678
FAM210A	5.35052	6.44007	8.26628	9.30788	10.131	11.5385	9.56341	13.0435	0	0.848656	6.4264	5.53608	3.94785	8.62595	5.34022	4.22584	10.4167	13.4146	4.02291	4.92228	6.10105	5.21405	5.58252	6.01137	6.06618	3.6036	4.45545	6.62983	6.07287	25.8824	4.6824	5.37229	7.00369	5.64617	5.46249	7.35586	5.31525	7.57675	5.75816	20.2226	21.7391	12.2951	9.67742	4.48916
FAM50A	7.50486	11.5683	19.605	16.7064	29.2576	30.1282	33.264	15.942	0	6.50636	28.2675	29.2735	28.3352	37.4046	32.5151	15.4659	14.5833	37.8049	11.8735	18.9119	21.3537	23.6004	13.754	18.3591	21.9669	19.3694	20.5446	18.6004	25.641	46.4706	13.5753	18.7559	20.4318	22.0828	18.1719	19.8807	18.5484	18.55	19.9616	43.8776	35.8696	31.1475	26.8817	11.6099
FCGR3A	0.9359	1.01371	1.46306	0.71599	0.69869	1.28205	27.8586	5.7971	25	3.25318	14.8502	23.3392	5.82734	78.3969	83.8932	72.1337	8.33333	85.3659	0.572842	1.03627	0.953289	0.658617	1.2945	0.731113	0.919118	1.8018	8.66337	27.256	0.877193	2.64706	2.64973	1.41376	21.3797	47.5533	41.8063	53.4791	81.8915	76.29	13.6276	40.3525	8.69565	81.1475	5.37634	45.356
FIGN	0	1.92308	0	0	0	0	0	0	0	0	1.20482	0	2.38095	0	0	0	0	0	0.620347	0	0	0	0	0.606061	0	0	0	0	0	0	0.769231	0	0	0	0	0	0	2.27273	0	0	0	0	0	0
FLNA	17.6055	28.0859	43.4528	54.1766	40.3493	48.7179	71.5177	30.4348	50	63.3663	84.3248	79.0903	82.4995	87.1756	80.4479	67.371	60.4167	81.7073	27.0277	46.5674	66.3489	65.0384	26.699	39.2364	52.6654	48.1982	66.8317	80.4788	69.5682	87.0588	39.6733	53.2516	70.5108	78.4191	73.7072	74.9503	75.3666	71.0647	63.9155	94.1558	83.6957	93.4426	82.7957	71.3622
FNIP2	0.317853	0.298151	0.51207	0.238663	0.960699	1.28205	16.0083	5.7971	50	0.353607	13.591	11.9006	8.75253	20.458	17.6572	2.5459	4.16667	7.31707	2.03099	1.48964	3.05052	2.19539	2.83172	3.89927	3.86029	4.05405	0.49505	2.20994	1.61943	2.94118	2.32305	2.82752	1.73776	2.133	2.03933	3.18091	2.56598	3.98432	2.30326	3.71058	6.52174	8.19672	2.15054	1.70279
FOLR2	0.35317	3.3393	7.46159	3.57995	0.69869	0	9.56341	0	0	0	5.4277	5.27322	2.52441	11.9847	6.02929	0.051957	2.08333	0	0.0390574	0	0.0953289	0	0.0809061	0	0	0	0	0.184162	0	0	0.0362976	0	0	0.125471	0	0.198807	0.0733138	0.130634	0	0.278293	0	0	1.07527	0
FRMD4B	0.317853	0.834824	0.658376	0.477327	1.04803	1.92308	17.6715	15.942	0	36.4215	14.5462	13.7964	12.1476	15.9542	8.8286	2.59785	4.16667	6.09756	2.3825	4.79275	6.95901	6.03732	2.6699	6.66125	7.99632	6.75676	6.18812	5.3407	8.36707	15	1.92377	3.39303	2.42233	2.38394	3.53241	4.77137	3.739	1.9595	4.03071	5.19481	7.6087	7.37705	5.37634	1.70279
FTSJ1	7.43422	8.40787	12.9481	9.7852	53.6245	57.6923	18.2952	17.3913	0	1.13154	11.7673	9.91716	8.39322	14.2748	11.2403	9.61205	8.33333	31.7073	9.28265	12.3057	11.9161	13.9956	10.5987	10.6418	11.8566	11.7117	14.3564	15.6538	13.4953	42.6471	10.8893	10.6503	15.0606	15.9348	11.799	13.9165	13.3431	13.2593	12.0921	42.7644	31.5217	27.0492	25.8065	11.4551
FZR1	3.0196	4.47227	6.07169	4.53461	9.51965	11.5385	6.65281	14.4928	0	2.9703	7.94616	5.63167	5.5878	6.79389	6.24462	3.01351	10.4167	7.31707	2.64289	3.88601	5.05243	4.50055	3.72168	5.28026	5.23897	3.6036	6.18812	5.3407	4.8583	13.8235	3.30309	3.86428	5.47657	4.64241	3.60524	4.97018	3.70235	4.57218	3.07102	13.1725	9.78261	7.37705	8.60215	2.94118
G0S2	0.476779	0.536673	0.51207	0.238663	2.35808	0.641026	7.27651	1.44928	0	0.990099	39.7308	8.45946	7.44887	14.1985	13.7812	0.692761	0	0	0.742091	0.388601	0.571973	0.768386	1.2945	1.46223	1.37868	1.8018	0.247525	1.4733	0.607287	0	0.725953	0.659755	0.368615	0.376412	0.691916	0.795229	0.879765	0.19595	0.767754	0	0	0.819672	0	0.464396
GADD45G	0.476779	0.178891	0.146306	0	0.349345	1.28205	3.1185	0	0	14.9222	3.56057	2.56492	2.58891	1.9084	1.16279	0.606166	0	2.43902	1.11965	1.42487	2.09724	2.41493	3.15534	7.39236	7.35294	4.05405	1.23762	0	3.30634	4.70588	1.23412	2.45052	0.895208	0.752823	0.655499	2.58449	0.623167	1.5676	2.11132	0.463822	4.34783	0	2.15054	0.619195
GAS2L1	0.264877	0.417412	0.219459	0.71599	1.04803	0.641026	9.56341	1.44928	50	67.1146	7.07772	10.1243	5.80892	11.6794	8.35487	0.640804	2.08333	3.65854	0.494727	0.259067	0.476644	0.713502	0.404531	0.324939	0.551471	0.45045	2.72277	1.28913	0.539811	2.05882	0.362976	0.565504	0.895208	0.376412	0.546249	0.596421	0.47654	0.587851	0.383877	2.50464	1.08696	1.63934	0	0.464396
GATAD2B	13.3675	14.9672	16.0205	18.3771	17.9913	24.359	22.869	31.8841	0	6.08204	21.5371	15.7002	14.7411	18.2443	14.7287	12.2272	10.4167	21.9512	15.2845	13.9896	20.7817	15.5873	22.0065	21.6897	17.8309	15.7658	15.8416	16.7587	14.5074	23.8235	14.7005	15.9284	17.4829	17.1895	15.5863	16.6998	16.0924	16.6558	17.6583	26.9017	26.087	24.5902	21.5054	14.7059
GCKR	0.26848	0.185414	0	0	0.520833	0	0.21322	1.47059	0	2.56849	0.678119	0.413642	0.521087	0.315706	0.220653	0.313643	0	0	0.369491	0.131148	0.478469	0.276396	1.2285	0.820345	0.738007	0	0	0.18622	0.0680735	0.296736	0.628698	0.571429	0.160514	0.383632	0.258493	0.403226	0.300188	0.266312	0.391389	0.0943396	0	0.826446	0	0.314961
GDF15	0.286379	0.309023	0.384911	0.25	0.520833	0	1.27932	5.88235	0	0.256849	0.904159	0.65845	0.496737	1.10497	1.80936	0.418191	0	0	0.263922	0.131148	0.287081	0.386954	0.2457	0.574241	0.369004	0.454545	0.248756	0	0.340368	0.593472	0.33284	0.285714	0.321027	0.383632	0.295421	1.20968	0.525328	0.532623	0.782779	0.377358	0	0.826446	0	1.10236
GID4	3.10789	3.22004	2.85296	2.86396	5.67686	7.69231	7.27651	5.7971	0	1.62659	6.86062	5.20153	5.14557	7.55725	5.98622	2.71909	0	4.87805	2.85119	3.75648	4.09914	3.78705	4.20712	4.63038	4.22794	2.7027	3.46535	2.94659	3.4413	7.35294	2.68603	3.95853	3.21222	3.76412	3.13183	4.77137	4.10557	4.24559	3.83877	7.51391	5.43478	6.55738	6.45161	4.02477
GLUL	7.22232	5.48599	13.899	23.8663	5.0655	8.33333	60.499	37.6812	75	50.1414	76.726	59.2958	53.4227	77.3282	72.4806	17.5961	27.0833	47.561	7.87658	9.06736	10.5815	20.1976	10.4369	15.8408	18.0147	9.90991	11.6337	26.5193	5.66802	16.7647	5.73503	10.5561	10.4265	16.813	23.9985	26.0437	27.0894	22.3383	14.2035	20.2226	17.3913	44.2623	3.22581	19.8142
GPX4	42.8748	51.2224	62.3263	67.3031	61.7467	74.359	79.21	73.913	75	91.7256	83.5866	80.3409	79.344	87.9389	81.8691	37.0107	39.5833	76.8293	57.2842	61.9171	61.7731	67.5082	62.4595	64.0942	65.4412	66.6667	54.9505	52.302	54.251	79.1176	51.0708	59.6607	54.4497	45.6713	40.4953	45.5268	42.7419	45.1992	55.6622	83.4879	78.2609	81.9672	58.0645	47.678
GSPT1	9.0588	12.582	22.97	13.8425	46.1135	62.1795	26.4033	18.8406	25	3.18246	15.8055	18.8625	15.4321	26.3359	23.8157	10.1489	10.4167	31.7073	19.3074	22.3446	34.2231	25.247	27.7508	37.368	33.1801	31.982	28.2178	15.8379	30.2294	59.4118	20.5082	24.8822	26.0137	18.5696	14.5302	17.8926	13.4897	12.4102	19.1939	57.6994	61.9565	28.6885	36.5591	14.0867
GSS	3.00194	3.99523	6.218	6.68258	18.952	23.7179	18.711	17.3913	0	5.09194	15.7186	10.4907	10.1299	13.4351	11.068	7.70696	6.25	30.4878	8.34527	9.26166	8.77026	9.82437	11.8123	13.8099	8.63971	9.45946	13.3663	12.1547	11.336	35.8824	7.51361	8.95382	13.6914	14.1782	11.0342	10.7356	10.5572	10.5813	11.3244	37.4768	19.5652	32.7869	16.129	10.2167
GSTP1	43.952	42.0394	26.5545	54.8926	79.5633	80.7692	86.2786	81.1594	50	17.4682	92.0104	87.6294	86.7146	95.7252	88.8458	71.4929	83.3333	93.9024	31.272	38.7306	36.225	43.4138	32.5243	35.1747	41.2684	45.9459	51.4851	70.9024	35.7625	68.5294	36.951	47.5024	70.0895	76.537	66.5331	71.9682	80.1686	82.887	58.1574	94.9907	77.1739	98.3607	75.2688	68.2663
GTPBP1	4.44994	5.54562	7.46159	5.72792	16.3319	17.3077	13.7214	21.7391	0	4.17256	16.1528	9.10467	8.46692	13.7405	10.8096	5.38621	8.33333	10.9756	4.08801	4.66321	7.14967	5.21405	5.01618	9.09829	7.16912	7.20721	5.94059	6.07735	6.2753	12.9412	3.88385	4.42978	8.26751	6.64994	6.51857	10.1392	7.47801	7.57675	5.18234	16.9759	11.9565	14.7541	11.828	4.79876
GUK1	33.4805	38.7597	56.0351	59.4272	84.1048	83.9744	71.5177	82.6087	25	25.3182	73.947	65.3019	65.7177	77.4046	71.3178	62.6256	62.5	91.4634	44.1609	59.1321	62.0591	68.3864	53.479	58.2453	67.3713	73.4234	73.0198	72.0074	70.9177	93.8235	51.4701	62.9595	77.1459	73.9021	69.0095	76.1431	73.827	74.0039	72.9367	93.8776	89.1304	89.3443	82.7957	66.7183
GZMA	1.05951	1.13298	1.75567	1.90931	2.70742	6.41026	3.5343	5.7971	0	5.09194	2.17108	1.2267	1.11019	1.0687	1.50732	88.3963	75	98.7805	1.27588	2.97927	4.48046	8.23271	1.69903	2.59951	7.07721	41.4414	78.7129	92.6335	12.4157	39.7059	9.50998	17.3421	88.6783	92.5972	87.2178	88.4692	95.088	94.0562	85.6046	96.3822	39.1304	100	80.6452	90.8669
GZMH	0.829949	1.3715	1.17045	1.43198	2.62009	7.05128	2.7027	14.4928	0	4.66761	2.6053	1.11518	0.870647	0.534351	1.24892	81.0703	35.4167	90.2439	1.05455	0.712435	1.52526	0.823271	1.13269	2.03087	1.47059	2.7027	29.2079	89.8711	1.417	9.41176	7.04174	2.73327	62.138	97.7415	93.0808	87.674	94.7947	73.0242	29.7505	90.3525	22.8261	99.1803	8.60215	71.3622
GZMK	0.317853	0.536673	0.950988	0.477327	7.59825	7.69231	0.623701	0	0	1.34371	0.564481	0.318624	0.363921	0.381679	0.559862	2.28611	64.5833	15.8537	1.02851	2.52591	5.05243	2.96378	0.647249	2.76198	2.57353	40.0901	63.3663	11.6022	8.16464	27.0588	4.86388	20.3582	79.1996	18.6951	14.0204	14.9105	4.10557	9.79752	73.7044	87.1058	47.8261	28.6885	97.8495	24.9226
HAGH	8.45841	9.77937	13.7527	16.7064	29.5197	29.4872	22.4532	34.7826	0	4.10184	25.2714	17.4526	15.3031	26.5649	28.4668	11.8462	10.4167	17.0732	14.3731	15.7383	18.4938	20.8562	18.6084	21.0398	19.1176	21.1712	22.7723	18.7845	18.4211	29.4118	14.2287	17.3421	18.1675	15.6838	15.4042	15.3082	15.5792	16.4598	16.5067	25.974	26.087	26.2295	17.2043	16.2539
HAMP	0.653364	0.954085	0.804682	1.67064	0.349345	1.92308	1.8711	5.7971	0	0.141443	4.12505	1.36212	1.52478	1.45038	0.861326	0.571528	0	0	1.34097	0.777202	1.52526	0.603732	1.77994	3.57433	1.28676	1.8018	0.247525	1.28913	0.944669	0.882353	0.943739	1.60226	1.73776	1.63112	0.728332	2.18688	1.02639	0.914435	1.53551	1.20594	1.08696	0.819672	1.07527	1.23839
HBA2	1.47804	1.08611	1.31703	0.557103	1.27226	1.88679	1.04167	0	0	2.57669	0.544662	0.95574	0.772978	0.935673	0.454804	0.780669	0	1.21951	0.318955	0.350877	0.403633	0.291206	0.468604	0.356824	0.0994036	0	0.28169	0.625	0.577201	0	0.298635	0.619835	0.537996	0.468019	0.756144	0.731707	1.25969	0.638468	0.218341	0.69735	1.11111	0.847458	0	0.236407
HCAR2	0.0584681	0.0642261	0	0	0.0884173	0.641026	0.488998	0	0	0.0814332	12.3959	1.89493	2.10995	2.71116	0.696677	0.0177683	0	0	0.0438468	0	0	0	0.0859845	0.249377	0	0.465116	0.26178	0	0	0	0.0790514	0	0.11919	0	0.0398089	0	0.0424268	0.141243	0.411523	0	0	0	0	0
HCAR3	0.0545256	0	0	0	0	0	2.24359	0	0	0	9.64052	2.35025	2.85658	2.86123	3.64512	0.0218818	0	0	0	0	0	0.0812348	0	0	0	0	0.359712	0.246914	0	0	0.111607	0	0	0	0	0	0.0975134	0.161551	0	0	0	0	0	0
HDLBP	8.29949	9.2427	14.4111	14.0811	85.9389	80.7692	41.3721	57.971	50	6.57709	37.6031	35.3274	34.1072	45.4198	38.1568	9.49082	16.6667	26.8293	9.34774	11.658	16.3012	16.191	11.0841	12.8351	15.4412	13.964	18.5644	13.9963	17.274	50.5882	11.3249	9.80207	19.01	16.1857	13.5834	11.1332	13.5997	12.4102	13.2438	52.3191	46.7391	36.8852	43.0108	10.6811
HEATR9	0	0	0	0	0	0	0	0	0	0.109051	0.149701	0.0105764	0.0123877	0	0.0510986	0.79638	0	1.35135	0.0174672	0	0	0	0	0	0	0.571429	1.26984	0.433839	0	0.350877	0.145985	0	1.85422	1.34328	1.24481	4.51613	1.87775	0.989399	1.5	0.968992	0	0	0	0.844595
HEBP1	5.75667	5.06857	4.16971	5.2506	2.09607	8.97436	35.9667	23.1884	25	5.72843	44.5506	31.5437	31.2097	35.7252	28.3807	3.5504	2.08333	17.0732	9.64718	8.54922	9.72355	10.4281	9.95146	8.04224	9.00735	8.55856	6.18812	5.52486	6.95007	17.3529	6.60617	5.65504	5.00263	7.27729	3.13183	2.7833	3.92229	5.02939	5.18234	16.3265	7.6087	22.1311	12.9032	3.86997
HES4	0.247219	0.238521	0	0.954654	0	0	5.19751	2.89855	0	0.141443	2.56188	2.40561	0.405381	20	32.1705	1.03914	2.08333	2.43902	0.338498	0.259067	1.04862	0.329308	0.889968	1.6247	0.551471	0	0.247525	0.368324	0.269906	0.882353	0.254083	0.471254	0.157978	0.627353	0.582666	2.38569	1.20968	2.28609	0.383877	0.834879	1.08696	5.7377	0	0
HGD	0.072372	0.184615	0.14782	0.729927	0.174672	0	0.858369	0	0	17.5676	0.18018	0.143896	0.189237	0.152905	0.217108	0.0887154	0	0	0.101818	0.136333	0	0.112613	0.111359	0.332963	0.209205	0	0	0.570342	0.277971	0.297619	0.200401	0.414079	0.167785	0	0.113895	0	0.120773	0.0693001	0	0.0935454	0	0	0	0.321027
HILPDA	1.62458	1.3715	2.26774	0.71599	3.40611	8.33333	1.6632	5.7971	0	0.141443	1.51976	1.15501	0.843007	1.37405	0.947459	1.07378	2.08333	6.09756	1.05455	0.518135	1.42993	0.987925	1.86084	2.03087	1.28676	1.35135	0.990099	0.736648	0.877193	4.41176	1.08893	0.942507	1.05319	1.38018	0.983248	2.58449	1.17302	1.76355	1.72745	4.35993	2.17391	7.37705	3.22581	0.773994
HIVEP3	1.96009	3.10078	3.43819	6.68258	2.00873	1.92308	9.77131	28.9855	0	1.06082	9.85671	6.47602	5.43118	11.4504	8.52713	10.7205	6.25	14.6341	4.15311	7.38342	9.9142	10.0988	5.82524	8.20471	10.0184	8.10811	10.6436	12.7072	9.51417	25.5882	7.15064	7.0688	9.47867	14.3036	14.2025	14.1153	14.5528	10.1241	8.25336	16.6048	18.4783	22.1311	2.15054	10.6811
HK1	7.08105	10.1371	17.6298	12.1718	11.9651	18.5897	38.8773	11.5942	50	42.4328	40.3821	34.8893	35.632	45.6489	39.8794	9.45618	12.5	18.2927	10.8059	15.7383	17.5405	21.8441	10.9223	17.303	18.2904	18.018	15.5941	16.2063	25.5061	46.7647	12.2686	14.4204	18.1675	17.1895	15.9505	15.9046	12.4633	14.0431	12.476	43.2282	40.2174	31.1475	30.1075	13.3127
HK2	1.32439	1.19261	1.68252	2.86396	3.84279	7.05128	10.8108	2.89855	0	0.0707214	17.8897	8.8418	12.2628	8.70229	5.55556	0.207828	0	1.21951	0.950397	0.906736	1.23928	0.878156	1.45631	1.05605	1.28676	0.45045	0.247525	0.552486	1.28205	3.23529	1.01633	0.471254	1.10585	0.501882	0.400583	0.795229	0.109971	0.19595	0.575816	4.35993	2.17391	0	2.15054	0.464396
HNRNPA3	50.3973	52.2958	60.8632	61.8138	80.6987	82.6923	69.0229	86.9565	75	18.8119	67.6943	57.4558	56.1913	69.6183	58.0103	51.3336	52.0833	91.4634	50.996	54.0155	63.775	62.9528	57.2006	63.3631	63.4191	67.1171	65.3465	65.0092	64.7773	93.8235	49.4737	57.1159	66.1927	63.739	56.7371	61.829	63.3431	62.5735	64.4914	94.0631	90.2174	90.9836	67.7419	58.8235
HNRNPD	23.2209	24.9851	30.0658	35.7995	51.9651	71.1538	50.5198	62.3188	50	6.71853	47.6335	41.9866	40.3446	47.7863	38.6305	22.1857	29.1667	63.4146	24.5671	24.6762	36.225	28.9243	33.5761	36.2307	28.125	27.027	33.4158	29.4659	34.143	77.9412	25.2269	26.0132	37.4408	33.1242	28.6963	34.5924	30.022	31.9399	26.8714	84.4156	72.8261	62.2951	47.3118	24.9226
HNRNPF	34.8755	39.8927	51.4265	42.0048	54.9345	76.2821	59.4595	55.0725	75	24.5403	61.0508	46.5429	41.8003	56.6412	48.062	37.2705	35.4167	78.0488	41.0103	47.4741	52.7169	55.8727	51.1327	52.1527	51.1949	52.7027	56.1881	58.9319	56.7476	92.6471	39.3829	46.7484	55.3976	55.3325	47.4873	46.7197	48.0938	46.8975	47.6008	93.0427	84.7826	88.5246	73.1183	46.7492
HNRNPL	30.4609	30.7096	35.9912	36.9928	54.9345	53.2051	46.7775	59.4203	25	13.2956	68.693	40.7201	41.4594	47.4809	38.975	28.6976	31.25	57.3171	28.9676	27.9793	33.7464	31.6136	42.5566	49.0658	37.2243	37.8378	37.3762	38.3057	35.2901	64.7059	29.9093	32.6107	39.7578	36.8883	34.7414	48.7078	39.9927	37.6225	32.4376	67.3469	51.087	70.4918	40.8602	37.4613
HNRNPM	36.2882	38.8193	47.6957	43.9141	62.1834	70.5128	51.1435	72.4638	0	7.92079	51.2809	42.9823	42.6801	53.2824	43.8415	35.4867	27.0833	73.1707	40.2812	42.6166	48.7131	44.8957	49.2718	50.2031	45.864	47.7477	49.2574	44.9355	44.5344	83.8235	41.3793	43.4496	51.8694	49.9373	43.5543	45.1292	43.9883	44.8726	44.5298	86.9202	72.8261	81.1475	52.6882	41.3313
HSD17B14	0.341797	1.18017	0.579151	2.76817	0	0	0	0	0	0.0970874	0	0.0222568	0.0127129	0.518135	0.0570776	0.0552334	0	1.53846	1.63599	0.539707	0.542299	1.22739	1.65289	0.822199	0.333333	0.588235	0.996678	0.797872	0	0	1.26411	0.990099	0.255102	0.629921	0.310881	0.564972	0.162778	0	1.3089	0.302419	1.31579	0	1.19048	0.534759
HSP90AB1	74.2539	78.0561	84.8574	82.3389	86.9869	90.3846	77.5468	86.9565	50	11.8812	62.5706	61.3191	53.9248	80.7634	70.6718	49.134	62.5	78.0488	75.2767	75.3238	79.123	81.3941	82.5243	84.9716	81.5257	77.4775	76.9802	75.1381	74.4939	94.1176	75.0998	77.0028	74.1969	70.2635	61.5441	68.3897	63.673	61.9203	76.1996	96.0111	89.1304	80.3279	73.1183	64.2415
HSP90B1	44.9762	49.7317	61.8142	53.9379	99.8253	98.0769	74.2204	97.1014	50	14.2857	54.6678	55.1219	54.1828	67.7863	54.6942	51.3162	39.5833	82.9268	46.96	50.4534	55.7674	62.6784	51.2136	56.2145	58.1801	60.3604	59.6535	65.93	51.8219	87.0588	48.8203	55.6079	57.9252	62.3588	57.6839	64.0159	64.7727	62.5082	65.643	90.8163	79.3478	90.1639	52.6882	63.1579
HSPA1A	1.30673	3.04114	4.82809	4.77327	5.0655	7.69231	25.5717	10.1449	25	6.43564	39.7742	27.0033	25.8108	43.5115	31.9983	8.03602	8.33333	17.0732	3.34592	5.11658	6.57769	8.23271	4.77346	5.93014	7.35294	9.90991	12.3762	11.7864	14.17	19.7059	3.99274	4.90104	8.53081	8.65747	11.2163	9.34394	9.60411	7.96865	6.33397	20.0371	14.1304	9.83607	16.129	7.73994
HSPA1B	2.36624	4.17412	6.07169	4.53461	11.9651	8.33333	7.69231	5.7971	0	2.26308	14.416	5.89454	5.75825	8.77863	5.77089	2.39002	4.16667	2.43902	2.05702	1.81347	2.09724	2.36004	3.39806	6.09261	3.58456	9.00901	2.72277	3.13076	2.49663	4.41176	1.88748	1.60226	2.73828	2.00753	2.87691	3.57853	3.22581	3.00457	3.07102	5.38033	2.17391	8.19672	5.37634	3.25077
HSPA5	25.1104	30.4114	36.5033	33.4129	97.1179	93.5897	54.4699	68.1159	50	5.16266	50.1954	39.1987	38.3131	48.855	38.4582	39.522	33.3333	67.0732	31.975	36.399	39.5615	46.5423	45.7929	50.7717	50.1838	51.8018	45.0495	51.9337	41.7679	69.7059	33.5027	38.9255	50.0263	51.8193	44.0277	58.8469	55.2053	52.5147	56.6219	80.4267	56.5217	69.6721	48.3871	52.7864
HSPA9	17.3583	21.7651	30.6511	31.5036	47.5983	66.0256	35.7588	44.9275	0	5.79915	31.003	24.2234	21.6464	33.1298	25.6245	20.2286	18.75	52.439	22.7054	23.2513	31.6492	29.6926	34.7087	40.6174	33.0882	34.2342	27.9703	31.4917	29.1498	59.4118	24.4646	27.427	32.1222	32.4969	26.3656	34.1948	29.5088	28.4128	29.5585	61.41	58.6957	53.2787	43.0108	29.5666
HSPB1	18.0646	22.2421	20.0439	47.2554	5.15284	7.69231	44.2827	43.4783	0	38.4724	23.1871	21.6425	16.6805	44.5802	40.5254	22.6013	12.5	58.5366	44.3302	44.8187	45.7579	47.8046	47.9773	46.9537	45.0368	41.4414	36.8812	37.0166	39.7436	59.7059	44.4646	40.9048	33.4913	31.744	29.0605	30.8151	27.7126	26.0614	31.6699	56.8646	56.5217	53.2787	51.6129	31.5789
HSPE1	27.7945	37.2689	49.3782	42.4821	68.0349	78.2051	49.2723	60.8696	0	5.79915	29.2662	29.9188	21.6003	48.9313	41.9466	27.0003	52.0833	62.1951	36.3755	45.5959	47.3785	52.1954	41.0194	50.528	51.7463	51.8018	46.2871	44.9355	48.1781	83.8235	38.6207	42.7898	48.7625	41.6562	36.89	45.1292	36.5103	36.1855	45.2975	88.7755	83.6957	70.4918	63.4409	37.9257
HSPH1	11.0012	13.7746	20.117	13.3652	14.2358	24.359	20.3742	21.7391	25	1.62659	12.3752	11.8926	8.52681	23.3588	20.7149	10.9283	10.4167	28.0488	13.4227	12.6295	18.4938	15.1482	18.6084	24.3704	20.7721	20.2703	18.3168	16.9429	14.4399	36.1765	15.3539	17.7191	17.9042	16.3112	13.547	19.2843	14.6628	12.8021	14.9712	44.0631	39.1304	32.7869	22.5806	13.6223
ICAM1	1.27141	2.86225	2.70666	2.6253	9.34498	12.1795	22.2453	30.4348	0	0	42.0756	14.4974	10.3326	19.4656	13.8243	2.42466	14.5833	0	0.611899	1.03627	1.81125	1.427	0.728155	1.46223	2.20588	1.35135	3.46535	2.94659	1.48448	2.35294	0.798548	1.50801	3.42285	2.133	2.65841	4.17495	3.04252	4.18027	4.60653	3.33952	1.08696	4.91803	2.15054	3.09598
IFI27	8.61734	8.28861	9.87564	9.54654	47.5109	42.3077	61.3306	55.0725	0	51.768	67.2167	61.9086	57.564	75.7252	74.7631	13.682	10.4167	9.7561	6.90014	10.7513	13.4414	11.6356	8.41424	12.5914	11.6728	17.5676	19.802	15.6538	18.4211	26.4706	9.2922	10.1791	10.7425	12.0452	14.7123	16.3022	14.0762	11.8877	10.3647	14.564	14.1304	12.2951	9.67742	15.3251
IFNG	0.565072	0.417412	0.51207	0	4.27948	2.5641	0.2079	2.89855	0	0.636492	0.434216	0.0716903	0.0875253	0.152672	0.129199	13.2664	6.25	19.5122	0.273402	0.518135	1.90658	0.933041	0.970874	1.54346	0.919118	3.15315	11.3861	14.733	3.57625	19.7059	1.41561	2.26202	20.6951	16.5621	15.3314	33.5984	21.261	16.3945	5.18234	31.8182	14.1304	27.8689	7.52688	8.04954
IGF2BP2	0.688681	0.477042	0.438917	0.477327	0.960699	1.92308	7.69231	5.7971	25	15.3465	6.60009	5.14577	4.70334	5.03817	3.48837	0.900589	2.08333	6.09756	0.429632	0.582902	0.476644	0.274424	0.485437	0.731113	0.275735	0	0.49505	0.552486	0.809717	0.588235	0.544465	0.282752	0.631912	0.627353	0.400583	1.39165	0.47654	0.914435	0	0.834879	0	1.63934	1.07527	0.154799
IGFBP2	0.211902	0.417412	0.438917	0.477327	0.262009	0.641026	2.079	0	25	6.2942	3.56057	7.71069	9.57711	3.51145	2.45478	1.38552	10.4167	3.65854	0.364536	0.259067	0.85796	0.439078	0.161812	1.13729	0.459559	0.45045	0.990099	0.552486	0.337382	0.294118	0.508167	0.471254	0.526593	0.125471	0.291333	0.596421	0.769795	2.74331	0.383877	0.463822	0	4.91803	0	0.773994
IL17C	0.498753	0.453515	0	0.775194	0	0	0	0	0	0	0.346021	0.0281452	0.0777363	1.01523	0	0.383142	0	0	0.0420875	0	0	0	0	0.168634	0	0	0	0	0.192678	0	0	0.550964	0.351288	0.728155	0.248139	0.83682	0.334076	0.347826	0	0.173611	0	0	0	0
IL18BP	1.50097	4.23375	8.19312	8.35322	0.960699	1.28205	12.474	11.5942	0	0.282885	4.12505	3.31368	1.815	10	8.3118	4.39903	0	1.21951	4.07499	4.79275	5.14776	6.09221	3.64078	4.14297	3.76838	5.40541	7.92079	11.2339	5.26316	3.52941	3.1216	4.52403	6.47709	9.66123	6.77349	7.75348	8.10117	5.68256	3.83877	3.80334	2.17391	6.55738	2.15054	6.65635
IL4I1	0.158926	0.119261	0.219459	0.238663	0.786026	0	6.23701	1.44928	0	0	6.77377	2.58882	0.87986	10.9924	3.14384	0.138552	0	1.21951	0.104153	0.582902	0.476644	2.1405	0	0.487409	3.40074	3.6036	1.23762	0	0.674764	0.588235	0.108893	0.754006	0.0526593	0	0.10925	0.198807	0.146628	0.19595	3.64683	0.0927644	0	0	0	0.154799
INSR	2.73707	2.62373	3.21873	5.01193	12.5764	9.61538	14.553	2.89855	0	1.48515	18.8016	14.8638	17.6387	17.5573	14.0827	1.95705	2.08333	4.87805	2.20023	2.26684	2.9552	2.46981	3.47896	2.59951	2.48162	0.900901	3.71287	1.28913	2.49663	5	1.4882	2.63902	2.52765	1.88206	2.94975	3.37972	3.04252	2.61267	2.87908	5.38033	7.6087	4.09836	4.30108	3.56037
ITGA2B	0.847607	1.13298	2.04828	2.14797	3.1441	3.20513	4.5738	5.7971	0	76.7327	3.12636	3.05879	2.63958	2.90076	2.97158	1.8185	0	2.43902	1.32795	1.61917	1.3346	2.03074	1.21359	1.6247	1.93015	1.35135	2.9703	2.57827	2.15924	3.23529	1.66969	1.60226	2.00105	1.88206	2.29425	3.77734	2.01613	2.41672	1.53551	5.65863	4.34783	3.27869	0	2.01238
ITIH1	0.158926	0.119261	0.0731529	0	0	0	0.623701	0	0	0	0.781589	0.390314	0.281002	0.305344	0.301464	0.103914	0	0	0.0650957	0	0.190658	0.109769	0.0809061	0.16247	0.0919118	0	0.247525	0	0.134953	0	0.0362976	0.188501	0.0526593	0.125471	0.0728332	0.795229	0.256598	0.130634	0.383877	0.278293	0	0	0	0.154799
ITSN1	0.441462	0.417412	0.51207	1.67064	1.48472	2.5641	5.61331	1.44928	0	2.40453	9.72644	6.89023	7.20011	10.229	8.1826	0.225147	0	1.21951	0.794167	1.03627	0.762631	1.15258	1.77994	1.70593	0.919118	1.8018	0.990099	1.10497	0.877193	2.64706	0.943739	0.942507	0.73723	0.501882	0.728332	0.795229	0.806452	0.587851	1.34357	1.02041	0	1.63934	1.07527	0.773994
JAG2	0	0	0	0.591716	0	0	0	1.6129	0	0	0.220426	0.122756	0.137552	0	0.366524	0.316071	2.43902	0	0.0799201	0	0.426743	0.285171	0.110988	0.21978	0.135135	0.671141	0	0	0.211864	0.854701	0.177725	0	0.272232	0.244499	0.370828	0.280112	0.745527	0.726612	0.851064	0	0	2.22222	0	0.643087
JAZF1	16.7226	15.5635	9.21726	34.1289	0.436681	0.641026	16.2162	23.1884	25	1.62659	21.7977	15.3178	14.5615	16.6412	13.652	16.4531	8.33333	23.1707	2.95534	4.01554	6.76835	7.24479	3.23625	4.79285	5.79044	6.30631	8.66337	14.9171	8.36707	9.41176	3.66606	4.90104	10.1106	16.9385	12.7822	16.3022	20.8944	18.6806	6.90979	8.71985	8.69565	19.6721	13.9785	13.0031
JMJD6	4.99735	6.67859	8.77835	10.0239	20.6114	18.5897	17.4636	23.1884	0	4.17256	30.4386	13.1273	14.778	16.9466	13.3506	10.1836	8.33333	13.4146	7.29072	8.61399	11.5348	11.1416	13.1877	19.2526	13.511	14.4144	11.1386	13.628	11.471	18.5294	8.96552	13.1008	18.9047	15.3074	14.0204	29.0258	14.6261	15.4148	14.9712	25.1391	14.1304	25.4098	11.828	14.3963
JUN	82.6594	73.4049	69.7147	79.2363	74.4105	66.0256	44.4906	66.6667	25	8.84017	76.6392	35.6779	41.5146	42.9008	31.5245	45.3931	54.1667	64.6341	52.4151	52.4611	64.061	57.629	95.1456	92.7701	91.636	90.0901	68.0693	58.5635	53.9811	49.4118	56.4791	78.2281	69.247	54.7051	50.6555	93.0417	56.7449	59.8955	76.9674	54.1744	42.3913	64.7541	41.9355	71.0526
JUND	40.5262	41.2642	35.9181	47.494	28.7336	28.2051	49.6881	62.3188	25	5.86987	70.5601	49.53	55.141	58.626	51.7227	23.6924	25	26.8293	26.6111	26.2953	37.1783	27.6619	48.8673	54.3461	46.7831	42.3423	29.703	26.3352	28.0702	33.2353	29.3648	35.721	31.5956	28.8582	24.7269	48.1113	30.7918	33.6381	35.8925	32.5603	41.3043	45.082	36.5591	30.805
KAT6A	15.1863	16.1598	16.752	21.0024	19.0393	21.7949	22.0374	30.4348	0	26.662	30.4386	20.4477	21.7063	23.7405	19.9397	15.4832	10.4167	21.9512	21.8722	16.5155	26.9781	18.9901	28.479	36.3932	24.9081	23.8739	20.7921	20.2578	19.5682	33.2353	19.4555	19.6041	22.2222	19.197	18.0626	22.664	20.4912	21.0973	22.0729	28.1076	19.5652	31.1475	22.5806	22.9102
KCP	0.512096	0.655933	1.68252	1.90931	4.1048	3.20513	1.4553	0	0	0.0707214	0.651324	0.414211	0.414594	1.0687	0.689061	0.381018	0	2.43902	0.429632	0.194301	0.762631	0.329308	0.323625	1.29976	0.275735	0	0.49505	1.10497	0.607287	1.17647	0.399274	0.565504	0.684571	0.376412	1.01966	0.795229	0.953079	0.326584	1.15163	1.76252	1.08696	2.45902	0	0.154799
KIF19	0.317853	0.477042	0.219459	0.954654	3.05677	1.28205	0.4158	0	0	0.0707214	0.390795	0.334555	0.313249	0.687023	0.430663	1.33356	0	1.21951	0.520766	0.841969	0.762631	0.548847	0.566343	1.13729	0.551471	0.45045	1.23762	6.26151	1.01215	1.47059	0.471869	0.471254	1.89573	5.01882	4.69774	6.56064	3.18915	2.61267	1.72745	3.52505	2.17391	4.91803	1.07527	4.17957
KIR2DL3	0.0529755	0	0.0731529	0	0.0873362	0	0.623701	0	0	0.777935	0.173686	0.0716903	0.0368528	0.0763359	0.0430663	22.4454	6.25	36.5854	0.0781148	0.194301	0	0.0548847	0	0.16247	0	0.900901	0.742574	5.70902	0.134953	0	0.399274	0.188501	1.57978	5.01882	6.22724	11.332	26.1364	28.7394	0.575816	2.69017	0	35.2459	0	4.33437
KIR2DL4	0.0176585	0	0	0	0.174672	0	0.623701	0	0	0.212164	0.303951	0.111518	0.0967385	0.458015	0.387597	3.58504	22.9167	7.31707	0	0.0647668	0	0	0	0	0	0	0.49505	0.368324	0	0	0.108893	0	0.473934	0.376412	0.619082	1.59046	3.81232	9.99347	0	0.556586	0	10.6557	0	0.154799
KLC3	0.58273	0.596303	0.658376	0.954654	1.13537	0.641026	0.831601	2.89855	0	0.212164	1.86713	1.26653	1.14244	0.763359	1.07666	0.502251	0	0	1.08059	0.323834	1.42993	0.768386	0.889968	1.94963	0.643382	1.35135	0.742574	0.92081	0.337382	1.47059	0.689655	0.848256	0.684571	0.501882	0.655499	1.39165	0.879765	0.849118	1.53551	1.11317	0	2.45902	2.15054	0.464396
KLF11	2.77238	3.04114	5.63277	3.10263	0.69869	0	14.1372	1.44928	0	5.44554	11.9409	11.6616	7.3291	22.3664	18.82	3.1001	6.25	3.65854	1.53626	1.61917	1.90658	2.90889	2.10356	3.7368	3.76838	3.6036	1.73267	3.68324	2.90148	4.11765	1.5971	2.45052	1.63244	3.01129	2.51275	5.36779	4.2522	3.59242	2.11132	3.71058	1.08696	7.37705	0	3.25077
KLF4	5.8273	2.26595	0.658376	2.86396	0.786026	1.92308	56.9647	15.942	25	0.848656	74.251	45.8021	45.5869	61.7557	57.7519	0.935227	2.08333	0	0.898321	0.712435	1.71592	0.878156	1.45631	2.76198	3.125	3.15315	1.48515	1.4733	1.1471	1.76471	0.834846	1.22526	0.684571	0.878294	0.691916	1.78926	1.42962	1.69824	1.53551	0.742115	0	1.63934	3.22581	0.928793
KLRC2	0.0882924	0	0	0.238663	0.0873362	0	0.2079	0	0	0.424328	0.217108	0.0637247	0.023033	0.0763359	0.0430663	10.2009	14.5833	6.09756	0.0520766	0.0647668	0.0953289	0	0.404531	0.243704	0.275735	0	1.23762	3.49908	0	0	0.61706	0.377003	1.79042	3.3877	4.47924	20.4771	28.2991	11.2345	0.383877	2.5974	1.08696	24.5902	2.15054	5.88235
KLRC3	0	0	0	0.238663	0.262009	0	0	0	0	0.353607	0.0434216	0.0557591	0.023033	0	0.0430663	8.57291	12.5	8.53659	0	0.0647668	0	0	0.0809061	0.0812348	0	0	0	1.84162	0.0674764	0	0.798548	1.03676	1.57978	2.133	3.05899	6.95825	14.956	6.20509	0	2.13358	2.17391	13.9344	4.30108	1.23839
KLRD1	3.79657	4.5319	3.80395	5.72792	6.11354	6.41026	7.48441	13.0435	0	4.38472	10.5515	5.66353	6.03004	6.25954	6.45995	85.6252	93.75	91.4634	5.54615	3.56218	7.14967	3.01866	8.49515	9.342	6.34191	8.55856	16.0891	32.5967	3.57625	5	10.49	12.9123	42.0748	76.6625	74.909	79.9205	91.6056	93.403	42.4184	55.5659	17.3913	91.8033	6.45161	87.1517
KRT1	0	0	0	0	0	0	0	0	0	0	0	0	0	0	0	0	0	0	1.29353	1.53374	2.32558	4.56026	0.694444	4.65116	5.84192	0	2.66667	0	0.277008	0	1.93133	3.09278	0	0	0	0	0	0	0	0	0	0	0	0
KRT4	0.434783	0	0	0	1.26582	0	0	2.94118	0	3.92157	0.221976	0.451671	0.220751	0	0.31348	0.44405	0	0	0.320171	0.531915	0	0.938967	0	0.414938	2.92398	0	0	0	0.657895	0	0.943396	0	0	1.38889	0.873362	0.869565	0.594354	0.638978	0	0	0	0	0	0.625
KYNU	15.045	20.2743	32.4799	32.9356	10.7424	8.97436	42.2037	39.1304	25	0.990099	48.198	30.6755	27.1973	42.9771	37.2524	4.45099	0	13.4146	4.53066	2.65544	7.34032	2.96378	4.61165	7.14866	5.33088	3.15315	2.72277	6.62983	4.99325	7.94118	4.97278	4.52403	4.94997	5.64617	5.82666	9.54274	5.97507	6.85826	3.64683	7.23562	7.6087	8.19672	2.15054	4.79876
L3MBTL4	3.99082	2.5641	0.877835	2.38663	2.00873	1.28205	2.7027	2.89855	0	0.919378	1.86713	1.35415	1.23457	1.60305	1.24892	2.39002	4.16667	4.87805	0.481708	0.259067	0.762631	0.274424	0.889968	1.29976	0.367647	2.25225	1.23762	0.92081	0.539811	0	0.689655	0.471254	0.684571	0.501882	0.436999	1.19284	2.01613	4.11496	1.15163	0.742115	1.08696	4.09836	0	1.39319
LAG3	0.141268	0.298151	0.219459	0.238663	1.57205	0.641026	0.831601	5.7971	0	0.636492	0.303951	0.119484	0.0690989	0.305344	0.258398	8.31313	0	15.8537	1.19776	2.84974	2.85987	2.5247	1.69903	1.38099	2.29779	5.85586	22.7723	21.3628	7.62483	22.6471	4.06534	9.99057	38.2833	38.5194	31.1362	31.8091	28.8123	6.597	29.5585	63.0798	33.6957	17.2131	31.1828	36.8421
LAMP1	19.6009	21.7054	29.6269	30.0716	33.7991	39.1026	27.6507	63.7681	0	20.8628	50.5428	36.1	35.3787	45.8015	37.9414	31.3647	33.3333	57.3171	23.5907	27.3964	31.4585	33.8639	24.1909	28.026	30.8824	29.7297	35.396	41.2523	33.1309	56.7647	23.2305	26.5787	34.4918	36.8883	33.7218	34.1948	36.0704	38.7329	31.6699	53.8033	39.1304	54.0984	41.9355	28.9474
LDHD	0	0.0615385	0	0.243309	0.0873362	0	1.28755	1.49254	0	0	2.2973	1.391	1.20004	2.29358	2.86583	0.0709723	0	0	0.0145455	0.136333	0.104493	0.0563063	0	0.110988	0.209205	0	0.250627	0.190114	0.138985	0.595238	0.0400802	0	0	0	0.0379651	0	0.0805153	0	0	0	0	0.833333	0	0.160514
LGALS3	2.11902	2.98151	16.3862	3.81862	60.524	56.4103	75.6757	2.89855	50	9.97171	88.9709	76.5174	71.6925	91.0687	79.0267	13.9591	10.4167	24.3902	1.75758	6.60622	5.81506	18.6608	2.42718	3.89927	17.3713	19.3694	24.505	14.733	33.7382	43.8235	5.84392	10.6503	14.218	9.53576	13.984	19.4831	24.0469	12.0836	10.5566	50.8349	36.9565	34.4262	65.5914	7.73994
LGALS4	0.264877	0.596303	0.438917	0.477327	0.262009	0	0.2079	0	0	0	1.30265	0.557591	0.967385	0.229008	0.172265	0.415656	0	0	0.468689	0.129534	0.476644	0.274424	0.485437	0.974817	0.459559	0	0.49505	0.736648	0.404858	0.588235	0.471869	0.188501	0.263296	0.752823	0.182083	0.994036	0.329912	0.783801	0.191939	0.463822	0	0	1.07527	0.464396
LIF	0	0	0	0	0	0	0	0	0	0	8.43373	8.88889	14.2857	0	0	0	0	0	0.124069	0	2.17391	0	0	0	0	0	0	0	0	0	1.15385	0	0	0	0	0	0	0	0	0	0	0	0	0
LILRB1	9.97704	14.0727	15.2158	36.0382	22.8821	16.6667	38.4615	50.7246	25	1.55587	53.6691	37.2471	28.2384	60.1527	57.795	12.1406	2.08333	6.09756	0.559823	0.582902	1.04862	0.274424	1.05178	0.974817	1.01103	1.8018	0.49505	13.8122	0.404858	1.17647	1.5608	1.31951	4.00211	14.3036	17.8077	17.495	22.4707	9.92815	4.79846	3.15399	1.08696	13.1148	0	11.3003
LILRB4	1.27141	1.9678	3.36503	1.67064	47.9476	44.8718	50.104	81.1594	0	0.777935	52.4967	38.203	32.5732	54.6565	44.5736	1.03914	0	0	0.950397	0.582902	1.04862	0.933041	1.3754	1.13729	1.47059	0.45045	0.742574	0.92081	1.1471	0.882353	1.05263	1.03676	0.947867	0.627353	0.910415	0.994036	0.989736	1.63292	0.767754	1.02041	1.08696	0.819672	2.15054	1.23839
LILRB5	0.194243	0.357782	0.146306	0.71599	0.436681	0.641026	3.5343	0	0	0	3.99479	2.71627	2.12825	5.80153	5.55556	0.277104	0	0	0.247364	0.259067	0.381316	0.384193	0.485437	0.649878	0.551471	0.45045	0.247525	0.184162	0.134953	0.588235	0.217786	0.471254	0.157978	0.627353	0.400583	0.994036	0.58651	0.718485	0.383877	0.0927644	0	0	0	0
LINGO2	0.090009	0	0	0	0	0	0	0	0	0	0	0	0	0	0	1.80078	0	2.89855	0	0	0	0	0	0	0	0	0	0.271003	0	0	0.120555	0	0.0829187	0.400802	0.323276	0.490196	1.765	3.35289	0	0.241546	0	1.88679	0	0.223714
LRP1	0.829949	1.13298	0.877835	1.67064	1.13537	0.641026	46.9854	1.44928	100	0.990099	70.5167	60.2597	58.1951	68.3969	55.7709	1.03914	0	0	1.65343	0.777202	1.90658	0.933041	2.10356	2.84322	2.11397	1.35135	0.990099	0.736648	1.1471	1.17647	1.74229	0.942507	1.21116	0.878294	0.764749	0.795229	1.17302	1.30634	2.11132	0.649351	2.17391	0.819672	1.07527	1.39319
LYAR	4.97969	6.32081	8.48574	8.59189	12.4017	34.6154	22.869	11.5942	25	3.53607	24.5766	20.368	18.15	23.5115	19.466	26.8964	10.4167	53.6585	7.75941	11.0751	15.2526	17.0143	8.09061	11.2916	27.2059	66.2162	61.3861	49.7238	18.1511	59.4118	15.5717	35.8153	68.4044	48.1807	47.3416	57.6541	45.2713	33.9647	69.4818	83.6735	61.9565	54.0984	66.6667	60.5263
MAFB	0.688681	0.536673	0.438917	0.238663	0.524017	1.92308	46.5696	8.69565	25	0.424328	69.8654	52.1587	42.1458	74.2748	66.236	0.588847	0	0	0.637938	0.971503	0.381316	0.658617	0.889968	0.974817	0.735294	0.45045	0.247525	0.552486	0.74224	0.882353	0.508167	0.942507	1.26382	0.752823	0.946832	2.18688	0.769795	1.04507	0.767754	0.834879	0	1.63934	1.07527	1.08359
MAFF	3.46106	4.65116	3.51134	5.72792	9.43231	5.12821	16.632	7.24638	0	0.777935	20.9292	9.07281	8.06615	12.6718	8.35487	7.44718	22.9167	9.7561	6.56165	4.85751	8.38894	5.32382	13.2686	17.9529	10.8456	10.3604	5.19802	7.91897	4.92578	8.82353	7.22323	8.29406	8.95208	6.64994	5.09832	19.8807	9.82405	17.7008	10.9405	6.30798	6.52174	18.0328	1.07527	10.2167
MAP4	11.3897	14.192	21.6533	23.8663	29.9563	32.6923	21.8295	28.9855	25	1.62659	15.9792	17.1021	14.5891	23.1298	23.4281	14.9809	27.0833	29.2683	9.12642	13.2772	23.4509	23.5456	9.95146	15.0284	17.1875	18.4685	19.802	21.7311	24.1565	38.8235	12.2323	16.3996	20.5898	20.8281	19.7014	19.6819	18.915	17.113	16.3148	42.6716	33.6957	32.7869	23.6559	14.8607
MAPK7	2.04838	2.5641	4.9744	6.68258	3.05677	4.48718	6.65281	2.89855	0	0.636492	9.76987	7.07344	5.62926	13.2824	14.2119	5.24766	2.08333	10.9756	2.1742	2.91451	3.81316	3.12843	3.15534	2.84322	2.48162	5.85586	3.9604	5.3407	2.63158	6.47059	2.21416	2.63902	3.63349	5.64617	4.87983	3.37972	4.87537	6.20509	3.64683	6.02968	7.6087	9.83607	4.30108	3.25077
MBNL3	7.20466	6.97674	7.53475	8.83055	6.89956	7.69231	11.6424	8.69565	0	4.66761	6.03561	7.02565	6.25115	8.70229	11.025	5.14375	4.16667	15.8537	3.35894	3.23834	4.67112	4.11636	2.10356	4.06174	2.75735	1.35135	8.91089	7.18232	2.90148	7.05882	3.0853	3.20452	6.31912	5.26976	5.79024	7.15706	5.8651	5.55193	4.22265	12.8942	9.78261	16.3934	11.828	4.33437
MCOLN1	2.22497	2.50447	3.14557	5.48926	10.393	13.4615	22.6611	8.69565	0	0.636492	28.528	19.4838	15.2985	35.1145	31.3523	4.08729	4.16667	10.9756	3.00742	3.69171	4.19447	2.79912	4.53074	4.87409	4.31985	2.7027	3.21782	4.23573	4.99325	10.5882	2.90381	2.35627	4.00211	4.39147	4.66133	6.75944	4.94868	5.48661	4.03071	11.7811	8.69565	13.1148	5.37634	4.17957
MED15	9.48261	9.60048	13.1675	11.4558	13.3624	14.7436	25.3638	31.8841	25	4.52617	29.9175	22.3355	22.1347	28.0153	21.4901	20.0035	14.5833	35.3659	14.1127	18.8472	24.9762	23.2711	16.5049	22.6645	18.75	18.9189	27.2277	26.8877	28.8124	34.4118	18.4392	20.8294	31.7009	31.4931	29.3518	31.6103	27.7859	24.6244	18.618	46.5677	35.8696	33.6066	43.0108	23.9938
METRNL	0.441462	1.3715	1.17045	5.01193	0.873362	1.28205	21.8295	4.34783	0	0.565771	25.0543	14.577	13.0873	20.0763	17.4419	8.53828	10.4167	2.43902	0.351517	0.0647668	0.85796	0.658617	0.242718	0.893582	2.48162	5.40541	1.48515	5.89319	0.539811	0.294118	0.907441	3.11027	5.47657	4.89335	4.47924	19.0855	12.2067	13.1287	5.18234	3.15399	1.08696	9.01639	1.07527	6.50155
MGLL	0.635705	0.894454	4.46233	2.14797	19.214	22.4359	13.3056	40.5797	0	48.8685	2.95267	4.96256	2.0269	19.9237	20.9302	0.623485	4.16667	0	1.08059	0.453368	1.14395	1.8112	1.3754	1.46223	1.19485	1.8018	1.23762	0.736648	0.74224	1.47059	1.16152	1.31951	0.947867	1.00376	1.01966	1.98807	0.953079	0.718485	1.34357	2.41187	2.17391	0.819672	0	1.08359
MICAL2	0.494438	0.655933	0.51207	0.477327	0.524017	1.28205	14.9688	2.89855	0	1.06082	17.5858	14.7762	13.852	11.2977	5.94315	2.58053	6.25	6.09756	1.32795	2.00777	3.52717	3.78705	1.69903	2.92445	4.59559	3.15315	3.9604	5.3407	4.72335	9.70588	1.99637	3.48728	4.58136	4.64241	5.31682	6.16302	2.71261	5.42129	4.79846	7.69944	9.78261	7.37705	7.52688	6.96594
MIER2	2.27794	2.92188	2.77981	1.43198	3.1441	7.05128	10.395	5.7971	0	0.141443	12.9396	7.34427	8.88612	8.77863	7.36434	1.92241	0	3.65854	2.87723	2.20207	3.14585	2.03074	3.55987	4.06174	3.30882	2.25225	2.72277	2.02578	2.42915	4.41176	1.92377	3.11027	2.58031	2.50941	2.29425	2.98211	2.49267	2.54735	2.87908	5.4731	4.34783	9.01639	4.30108	3.09598
MITF	0.211902	0.238521	0.219459	0.477327	0.611354	0	9.77131	1.44928	0	26.3083	5.38428	6.12554	5.11793	6.87023	3.91904	0.225147	0	0	0.286421	0.0647668	0.571973	0.384193	0.0809061	0.324939	0	0	0.49505	0.552486	0.134953	0	0.290381	0.377003	0.210637	0.125471	0.2185	0	0.439883	0.457218	0.191939	0.556586	0	0	0	0.154799
MMP14	0.158926	0.238521	0.146306	0	0.349345	0	4.3659	0	0	0	1.86713	2.17461	1.24378	3.66412	1.98105	0.051957	0	0	0.091134	0.129534	0.285987	0.0548847	0.161812	0.0812348	0.183824	0	0	0	0.0674764	0.294118	0.0362976	0.282752	0.0526593	0	0.0364166	0.198807	0.0733138	0	0	0.278293	0	0	0	0
MPIG6B	1.74819	2.38521	2.99927	2.14797	4.54148	7.05128	7.90021	14.4928	0	92.0792	5.12375	4.15804	3.59315	5.03817	4.2205	3.41185	6.25	3.65854	2.49967	1.81347	2.9552	2.90889	1.53722	2.59951	2.84926	2.7027	4.20792	4.97238	3.10391	6.17647	2.83122	2.07352	3.58083	2.00753	3.27749	1.98807	2.93255	4.50686	1.91939	5.65863	2.17391	1.63934	4.30108	2.94118
MPP1	1.97775	2.50447	2.92612	3.81862	5.0655	12.8205	38.8773	14.4928	25	88.8967	52.2362	37.1515	37.9399	41.2977	33.764	3.20402	8.33333	23.1707	4.75199	2.91451	3.52717	2.63447	4.36893	3.24939	2.75735	2.7027	5.94059	4.97238	1.95682	9.70588	3.55717	2.45052	5.6872	4.266	2.76766	2.7833	3.70235	4.18027	2.68714	12.8015	13.0435	17.2131	30.1075	2.47678
MRPL55	11.9548	17.8295	24.7988	27.2076	55.1965	63.4615	33.4719	36.2319	25	4.45545	30.0478	22.7816	21.499	28.5496	23.2558	14.5133	18.75	46.3415	17.706	19.4948	22.9743	22.2283	23.0583	23.0707	23.989	22.5225	22.7723	15.2855	22.0648	50.5882	17.0599	20.5467	23.0121	18.0678	18.2447	16.501	17.9985	20.2482	20.7294	52.1336	50	47.541	37.6344	18.7307
MT1E	0.58273	1.13298	3.58449	2.6253	3.84279	7.69231	19.9584	1.44928	25	4.38472	15.9792	19.221	17.2932	18.5496	19.2076	11.7596	10.4167	37.8049	10.4153	22.3446	28.3127	21.405	9.46602	22.0959	22.6103	20.7207	27.2277	22.2836	40.8232	76.1765	17.6044	21.3007	34.5972	33.1242	32.957	24.8509	17.8519	7.70738	16.8906	66.5121	76.087	45.9016	84.9462	17.0279
MT1G	0.211902	0.238521	0.51207	0.71599	0.873362	3.20513	5.19751	0	0	1.27298	2.86583	7.13717	5.83656	3.66412	4.43583	3.27329	2.08333	19.5122	1.69249	5.76425	9.34223	5.26894	1.21359	6.01137	4.6875	4.05405	6.93069	2.57827	10.054	29.1176	5.11797	5.37229	9.95261	6.02258	4.22433	3.18091	1.94282	1.9595	1.53551	31.0761	34.7826	15.5738	38.7097	0.464396
MT1X	3.14321	5.24747	11.2655	18.3771	27.4236	44.8718	37.2141	8.69565	25	34.7949	46.244	41.4689	40.8697	39.2366	33.2041	36.0755	25	52.439	27.5745	38.7953	40.8008	38.2547	29.288	34.1186	38.0515	34.6847	42.5743	29.8343	49.9325	83.2353	33.902	32.328	49.5524	43.4128	40.8958	34.9901	29.6921	26.2573	32.8215	85.2505	79.3478	53.2787	90.3226	29.5666
MT2A	10.2772	14.3709	23.4089	36.2768	16.9432	36.5385	77.3389	30.4348	50	13.1542	84.1511	79.7993	72.1071	90.229	89.1473	67.0939	50	93.9024	38.8361	57.3187	58.8179	56.9155	46.1165	61.8197	61.6728	59.4595	64.1089	68.6924	73.6167	94.1176	50.8893	56.5504	71.3533	69.6361	66.6788	72.7634	67.2654	63.4879	60.0768	94.8052	94.5652	99.1803	95.6989	64.3963
MUC21	0.107392	0.370828	0.230947	0.25	0.520833	1.02041	0.426439	0	0	0.428082	0.768535	0.464292	0.462647	0.157853	0.441306	0.174246	0	0	0.277118	0.196721	0.478469	0.276396	0.1638	0.410172	0.461255	0	0.497512	0.372439	0.340368	1.18694	0.0739645	0.380952	0.267523	0	0.14771	0.604839	0.262664	0.199734	0.391389	0.283019	1.0989	0.826446	1.07527	0.472441
MXI1	5.19159	4.41264	3.65764	4.77327	2.35808	1.28205	4.5738	0	0	2.05092	8.90143	7.16903	6.82237	9.31298	8.22567	1.64531	0	6.09756	11.4699	8.74352	12.4881	7.84852	18.2039	21.0398	13.2353	13.964	8.16832	5.3407	6.68016	5.29412	7.07804	8.57681	4.31806	4.39147	3.71449	5.5666	2.52933	2.74331	7.10173	4.73098	6.52174	4.09836	2.15054	3.40557
MYO19	3.30214	3.9356	7.46159	7.1599	8.82096	21.1538	7.69231	7.24638	0	2.19236	5.68823	4.89087	4.46379	7.09924	6.41688	4.17388	12.5	17.0732	4.50462	4.59845	6.95901	5.3787	5.42071	7.06742	6.25	6.75676	6.18812	6.26151	6.74764	20.2941	4.6098	5.18379	6.89837	7.27729	5.35324	7.35586	5.57185	5.94383	7.67754	26.5306	15.2174	21.3115	10.7527	4.48916
MYO1G	17.6938	23.6136	38.0395	32.6969	34.5852	42.3077	48.0249	20.2899	75	4.52617	70.5167	57.1133	60.4892	65.1908	62.36	41.1846	20.8333	62.1951	14.0997	29.5337	32.7931	43.4687	16.9094	23.9643	35.2941	35.1351	46.0396	53.2228	48.1107	73.5294	23.8113	30.6315	52.396	56.7127	49.4538	53.2803	49.1569	46.179	35.5086	75.0464	66.3043	72.1311	66.6667	41.6409
NAPB	2.26029	2.98151	2.70666	2.38663	5.41485	2.5641	4.158	8.69565	25	6.01132	3.30004	3.23403	3.48719	3.74046	3.27304	3.27329	2.08333	9.7561	2.46062	2.72021	5.14776	2.46981	2.18447	3.4931	2.66544	2.7027	3.46535	3.8674	3.37382	5.88235	2.68603	3.39303	4.84466	4.51694	5.20757	5.5666	4.2522	4.18027	4.03071	7.23562	4.34783	9.83607	4.30108	1.70279
NCKIPSD	1.16546	1.66965	4.53548	2.14797	3.93013	8.33333	4.5738	10.1449	0	12.942	2.69214	2.7083	2.3079	3.74046	3.22997	0.952546	0	4.87805	1.90079	1.81347	2.19256	1.92097	1.61812	2.43704	1.65441	2.25225	1.73267	1.10497	2.83401	10	2.28675	2.07352	1.94839	1.12923	1.0925	0.795229	1.3563	1.11039	1.34357	10.7607	7.6087	10.6557	3.22581	1.23839
NDRG1	2.71941	4.83005	4.31602	3.57995	6.89956	3.84615	17.8794	43.4783	0	0.848656	23.5345	14.8797	15.2064	21.2977	16.8389	4.36439	2.08333	8.53659	6.11899	8.54922	13.632	13.337	7.68608	16.0845	16.4522	13.964	13.3663	15.6538	18.1511	22.3529	5.80762	10.2733	12.4276	12.9235	10.7065	13.5189	8.10117	5.61724	14.2035	15.2134	14.1304	5.7377	7.52688	8.82353
NDUFAF3	21.7199	24.3292	37.82	36.2768	72.5764	75	47.6091	60.8696	25	56.0113	49.1967	37.2073	32.3521	51.4504	44.9612	21.1119	33.3333	58.5366	23.9943	30.3109	28.3127	34.3578	23.7864	23.883	28.0331	31.5315	30.6931	34.8066	35.4251	75	25.2632	26.0132	33.386	30.9912	27.3489	23.0616	26.7595	28.87	32.0537	73.7477	57.6087	59.0164	53.7634	26.935
NFIL3	0.476779	0.954085	1.2436	1.19332	2.18341	3.20513	11.6424	4.34783	0	0.777935	32.2188	14.9036	16.8786	19.313	13.1352	3.61967	4.16667	2.43902	1.09361	0.582902	1.90658	0.713502	2.42718	4.46791	3.49265	3.6036	1.23762	2.02578	0.877193	2.05882	1.23412	1.88501	3.47551	4.64241	3.35033	8.74751	5.49853	5.22534	2.11132	5.65863	3.26087	10.6557	4.30108	1.70279
NKG7	4.30867	4.88968	5.26701	19.3317	6.89956	10.2564	35.9667	28.9855	0	9.68883	33.0004	25.9917	28.7728	24.2748	20.6288	99.7229	95.8333	100	5.33785	6.34715	7.81697	8.2876	7.28155	8.44842	10.0184	27.9279	67.3267	97.9742	8.50202	34.1176	21.8149	31.197	97.4724	100	99.563	99.8012	99.9633	99.9347	93.0902	99.6289	65.2174	100	75.2688	99.5356
NLRP3	0.158926	0.238521	0.438917	0.238663	0.262009	0.641026	21.6216	4.34783	25	0	45.2453	22.6382	23.8622	28.4733	16.7959	0.242466	2.08333	0	0.676995	0.777202	0.667302	0.933041	0.647249	1.54346	0.827206	0.900901	0.990099	0.184162	0.472335	0.882353	0.834846	0.565504	0.315956	0.627353	0.327749	0.795229	0.183284	0.718485	0.767754	0.463822	1.08696	0	0	0.154799
NNMT	0.238949	0.2442	0.152672	0.47619	0	0	0	0	0	0	0.402685	0.244858	0.108013	0	0.301023	0.120135	0	0	0.0803697	0	0	0	0	0.284091	0.327869	0.917431	0	0.374532	0.0986193	0.381679	0.119474	0	0	0	0	0	0.128535	0	0	0.121803	1.20482	0	0	0
NPC2	40.3496	35.8378	33.504	42.2434	72.2271	62.8205	86.0707	89.8551	100	17.8925	94.0947	84.9291	82.2416	97.7099	93.1955	23.9002	20.8333	48.7805	25.4264	27.8497	28.5033	30.022	29.5307	30.5443	31.4338	35.5856	27.4752	27.6243	32.2537	53.2353	20.8711	26.2017	23.9073	24.0903	22.2141	21.0736	26.7962	27.9556	22.8407	39.8887	32.6087	45.9016	24.7312	17.0279
NPRL3	5.84496	6.61896	7.24214	9.7852	9.25764	11.5385	9.35551	14.4928	0	7.07214	7.07772	6.39637	5.46342	7.55725	6.24462	8.17458	6.25	9.7561	6.14503	5.89378	4.48046	5.7629	8.41424	7.7173	6.25	6.30631	7.42574	11.418	6.61269	11.7647	5.08167	3.95853	8.26751	9.91217	7.86599	8.94632	12.0235	11.0385	8.06142	18.0891	14.1304	20.4918	12.9032	7.58514
NR1H3	0.9359	1.01371	1.2436	1.19332	4.71616	3.84615	7.69231	0	0	0.141443	3.16978	3.65621	2.24802	14.8855	9.30233	1.90509	4.16667	2.43902	0.950397	1.29534	1.62059	1.31723	1.69903	1.54346	0.735294	1.35135	2.47525	1.4733	2.22672	6.76471	0.980036	1.31951	2.73828	2.25847	1.71158	1.98807	1.57625	3.13521	0.959693	5.65863	2.17391	11.4754	4.30108	0.773994
NR1I3	1.16546	0.655933	1.02414	0.71599	0.960699	0.641026	1.6632	1.44928	0	0.212164	4.12505	1.19484	1.40501	1.67939	1.46425	0.484932	0	0	0.963416	0.453368	0.667302	0.548847	1.94175	2.59951	1.65441	0.900901	0.742574	0.552486	0.269906	0.588235	0.798548	1.31951	0.947867	0.501882	0.582666	2.58449	0.58651	1.04507	1.15163	0.278293	0	0	0	0.928793
NRP2	0.547413	0.954085	1.09729	2.38663	0.524017	0.641026	2.079	0	0	0.777935	0.781589	1.17891	0.543578	1.37405	1.07666	0.0865951	0	0	0.208306	0.129534	0.285987	0.0548847	0.242718	0.406174	0.275735	0.45045	0	0.184162	0.202429	0.294118	0.108893	0.565504	0.263296	0	0.0728332	0	0.256598	0.130634	0.191939	0.0927644	0	0	0	0
NRROS	6.05686	11.7472	15.289	21.0024	17.4672	23.7179	41.3721	14.4928	0	13.7907	31.4807	22.7816	13.7415	38.855	26.3997	9.99307	4.16667	20.7317	2.60383	3.88601	4.67112	5.92755	2.6699	3.7368	3.95221	3.6036	6.93069	9.76059	7.55735	20.8824	1.85118	2.63902	5.00263	8.15558	8.19374	6.95825	10.0073	13.1287	4.03071	17.4397	18.4783	22.1311	19.3548	8.35913
NUDC	23.1679	27.0125	31.602	29.3556	39.0393	64.1026	36.7983	44.9275	0	12.3055	34.2597	27.1866	24.0833	38.9313	29.242	22.5667	29.1667	62.1951	23.9682	26.6839	27.55	31.6685	30.4207	30.788	30.239	30.6306	28.4653	35.3591	31.444	67.3529	24.6461	27.1442	31.8589	30.7403	28.4778	30.6163	28.7023	32.8543	30.5182	75.3247	56.5217	62.2951	48.3871	27.8638
NUGGC	1.57161	2.44484	7.46159	3.57995	35.6332	27.5641	2.7027	7.24638	0	0.636492	3.25662	1.61701	1.69062	1.67939	1.80879	1.93973	0	4.87805	1.73155	0.777202	3.6225	2.30516	2.589	4.79285	2.84926	3.6036	4.20792	3.31492	2.49663	3.23529	1.88748	3.01602	3.63349	2.50941	2.91333	5.16899	2.52933	3.06989	2.4952	4.26716	3.26087	1.63934	1.07527	5.57276
NYNRIN	0	0	0	0	0	0	0	0	0	0	0	0.387597	0.113404	0.569801	0.219298	0	0	0	0	0	0	0	0	0	0	0	0	0	0	0	0	0	0	0	0.42735	0	0	0	0	0	0	0	0	0
OLFML2B	0.0249688	0	0	0	0	0	3.80952	0	0	0.103093	1.15	1.92664	0.471395	5.90753	3.71606	0.018457	0	0	0.0650724	0	0	0.0632111	0.236686	0	0	0	0	0	0	0	0.0432713	0	0	0	0	0	0	0	0	0.0968054	0	0	0	0
OPTN	8.28183	11.8068	21.7264	19.0931	34.1485	27.5641	4.158	13.0435	0	13.0835	13.9818	7.08937	5.22388	12.4427	6.93368	33.1313	33.3333	40.2439	21.2733	39.443	49.1897	48.4632	26.2945	41.511	43.2904	46.3964	53.4653	48.4346	59.919	77.9412	23.9201	37.229	52.4487	44.793	40.3496	41.5507	39.0029	38.4716	35.8925	65.3061	64.1304	63.9344	80.6452	31.7337
OR51E2	0.494438	0.477042	0.365764	0.71599	0.786026	0	0.4158	1.44928	0	0	0.651324	0.446073	0.566611	0.687023	0.47373	0.398337	0	0	0.794167	0.647668	1.90658	0.274424	1.69903	2.03087	0.735294	0	0.742574	0.552486	0.607287	0.294118	0.871143	0.565504	0.579252	1.12923	0.473416	1.19284	0.696481	0.653168	0.191939	0.278293	0	1.63934	0	0
OSM	0.282536	0.178891	0.0731529	0.238663	0.436681	0	4.158	0	0	0	9.37907	1.87191	1.36355	2.06107	0.732127	0.658123	4.16667	4.87805	1.52324	2.65544	3.14585	6.36663	3.31715	5.36149	8.36397	6.30631	1.48515	1.4733	2.02429	2.05882	2.64973	2.82752	0.947867	1.00376	0.582666	2.7833	1.6129	1.76355	3.45489	0.834879	1.08696	5.7377	0	2.47678
OTOA	0.423804	0.417412	0.731529	0.71599	1.74672	0.641026	2.9106	4.34783	0	0	4.08163	1.70464	1.68601	3.58779	2.71318	0.467613	0	0	0.794167	0.647668	1.23928	0.384193	1.94175	2.68075	1.5625	0.45045	0.49505	0.368324	1.01215	1.47059	0.834846	0.848256	0.579252	0.627353	0.619082	1.39165	0.769795	1.04507	1.53551	0.649351	1.08696	0.819672	1.07527	0.309598
P2RX7	1.46565	2.02743	1.68252	3.81862	3.1441	2.5641	15.1767	2.89855	0	0.49505	26.053	14.2265	13.009	18.3969	16.3652	4.53758	8.33333	3.65854	1.84872	1.87824	3.14585	1.8112	3.31715	4.14297	3.21691	2.7027	3.71287	5.89319	2.22672	2.64706	2.28675	3.01602	4.00211	4.266	3.35033	6.36183	4.83871	6.9889	4.41459	3.06122	2.17391	2.45902	1.07527	4.17957
PA2G4	25.5695	28.8014	37.82	35.3222	53.3624	75	45.5301	52.1739	25	6.15276	39.7308	34.037	29.7448	47.1756	36.0034	29.7368	27.0833	75.6098	34.2273	39.5078	39.3708	44.4566	38.9968	35.9058	41.1765	37.8378	44.802	46.2247	42.7126	82.3529	35.7532	39.5853	41.6535	44.0402	38.4924	38.171	39.4062	41.1496	42.4184	86.2709	79.3478	81.9672	45.1613	37.6161
PANX1	2.52516	3.22004	5.1207	4.77327	6.46288	10.2564	6.86071	2.89855	0	19.8727	7.72905	5.01832	5.21927	4.58015	4.6081	3.96605	0	6.09756	1.36701	2.13731	2.85987	2.79912	1.61812	2.84322	3.03309	3.15315	4.70297	5.3407	4.8583	10	1.66969	2.92177	4.63402	4.39147	4.07866	4.57256	4.54545	4.89876	2.4952	11.3173	15.2174	11.4754	4.30108	4.95356
PARP3	3.35511	4.47227	11.0461	5.72792	7.9476	3.20513	3.5343	1.44928	0	0.777935	4.12505	2.18257	1.68141	3.81679	3.10078	1.14306	2.08333	1.21951	2.29137	4.33938	5.81506	4.55543	3.15534	4.46791	3.58456	3.15315	5.69307	2.57827	4.58839	5.29412	2.46824	3.77003	5.00263	3.13676	2.25783	2.7833	1.90616	2.22077	4.41459	5.93692	4.34783	3.27869	2.15054	2.01238
PCBP1	53.2756	50.805	67.6664	59.6659	75.2838	76.2821	76.7152	68.1159	75	50.1414	82.4577	78.0946	77.1835	87.9389	80.1034	52.4073	58.3333	85.3659	58.7684	70.4663	67.7788	74.4237	49.7573	54.1836	65.5331	55.8559	64.604	57.4586	73.3468	90	59.0563	62.5825	64.9289	62.7353	55.3532	47.3161	55.9384	62.5735	59.501	92.3006	91.3043	91.8033	89.2473	46.5944
PCDHGB6	0.22956	0.596303	0.438917	0.71599	0.69869	0	0.2079	2.89855	0	0	1.12896	0.605385	0.695596	0.381679	0.689061	0.762037	0	0	0.807187	0.194301	0.953289	0.274424	1.21359	1.21852	0.183824	0	0	0.736648	0.539811	0.882353	0.61706	0.188501	0.684571	0.501882	0.619082	1.19284	1.02639	0.522534	0.191939	0.556586	0	1.63934	0	0.773994
PCGF5	18.7003	20.5725	24.5794	21.7184	35.0218	42.9487	37.6299	21.7391	50	29.2786	37.386	27.9194	22.8948	41.9084	41.6882	16.7475	16.6667	32.9268	26.4679	27.8497	33.9371	31.0099	32.6052	38.1803	35.0184	30.6306	26.2376	21.3628	22.6046	44.4118	24.7913	30.5372	27.9094	21.4555	20.0291	22.8628	21.7742	19.9216	27.8311	45.9184	35.8696	40.9836	29.0323	18.5759
PCK1	0.0415628	0	0.167224	0	0	0	0.378788	0	0	0	0.493421	0.293255	0.263273	0.122249	0.136612	0	0	0	0.0874317	0.11976	0.649351	0	0.14881	0.645161	0	0	0.540541	0	0	0.763359	0.188561	0	0.2442	0	0	0	0	0	0	0	0	0	0	0
PCK2	7.09871	9.54085	14.7037	10.7399	21.1354	28.2051	13.5135	4.34783	0	3.04102	13.4173	9.53481	7.73908	15.0382	14.1258	2.90959	8.33333	19.5122	3.3329	5.11658	5.24309	6.97036	2.99353	3.89927	5.23897	5.40541	5.44554	6.62983	9.9865	31.4706	3.84755	3.48728	7.84623	5.39523	5.31682	4.37376	4.43548	4.04964	4.22265	28.1076	17.3913	21.3115	20.4301	4.79876
PCYT1B	0.388487	0.834824	1.02414	0.954654	0.69869	0.641026	1.0395	2.89855	0	14.4979	1.51976	0.963836	0.912106	0.916031	0.861326	0.415656	0	1.21951	0.650957	0.388601	0.953289	0.439078	1.21359	1.6247	0.827206	1.35135	0.49505	0.736648	0.607287	0.882353	0.61706	0.565504	0.526593	0.250941	0.509832	0	0.806452	0.783801	0.767754	0.927644	0	0	0	0.154799
PDCD1LG2	0	0	0	0.699301	0	1.21951	0.3367	0	0	0.121065	0.912721	0.345281	0.158809	2.29555	1.0453	0.248195	0	0	0.113097	0.497512	0.147275	0.168776	0	0.143885	0	0.675676	0.732601	0.257732	0.475737	0.344828	0.130548	0.480769	0.411862	0.769231	0.406504	0.302115	0.553403	0	0.680272	0.955795	0	0.892857	0	0.231481
PDE4A	0.264877	0.775194	1.02414	0.477327	3.1441	0.641026	8.52391	0	0	0.0707214	11.4199	8.84977	7.48111	12.5954	12.4031	8.48632	10.4167	7.31707	0.221325	0.582902	0.85796	1.26235	0.161812	0.568643	2.38971	3.6036	2.47525	3.49908	2.2942	1.76471	0.689655	0.942507	3.58083	3.88959	4.22433	7.15706	10.154	10.9079	3.45489	2.8757	3.26087	14.7541	4.30108	3.86997
PDIA3	36.6943	37.3286	45.7206	47.494	89.6943	85.2564	67.5676	84.058	0	28.2885	62.0495	51.4657	47.4019	63.2824	53.1869	52.1995	43.75	81.7073	40.9452	48.1865	51.4776	60.8123	47.5728	52.5589	55.9743	43.6937	55.9406	63.9042	52.5641	81.7647	41.9964	50.0471	58.2412	63.3626	54.8434	62.6243	64.6994	64.7289	55.0864	89.6104	84.7826	86.0656	52.6882	59.5975
PDIA4	10.86	11.2105	17.5567	11.4558	96.0699	91.6667	30.7692	65.2174	25	2.68741	19.9305	18.1058	16.5653	28.0153	20.0258	18.4101	2.08333	42.6829	13.1493	16.2565	19.2564	22.9967	12.4595	16.247	17.0037	22.5225	21.7822	23.7569	18.2861	50.8824	12.5953	18.8501	20.3265	21.5809	19.1551	19.8807	22.2874	24.4285	20.7294	59.3692	50	50.8197	18.2796	18.4211
PDIA6	22.5499	26.4758	38.259	43.4368	94.4105	90.3846	50.104	68.1159	25	6.15276	36.865	29.0664	25.4975	45.2672	32.2136	26.5501	10.4167	58.5366	14.6205	29.0155	26.8827	39.2975	19.1748	20.3899	30.9743	30.6306	41.5842	41.4365	39.2038	80.5882	19.9274	28.3695	37.1775	38.143	31.8281	32.6044	34.8974	37.4265	30.7102	84.9722	68.4783	71.3115	40.8602	30.4954
PEAR1	0.0868244	0.205903	0.163934	0.296736	0.375235	0	0.529101	0	0	26.6421	0.227445	0.0964743	0.0689417	0.0901713	0.15121	0.0886918	0	0	0.0505221	0	0.234192	0	0	0	0.127389	0	0	0.462963	0.0777001	0	0.137804	0.114943	0.123153	0.14556	0.0459559	0.340136	0.110436	0.0884956	0	0	0	0	0	0
PF4	4.64418	5.36673	4.9744	4.29594	9.869	7.05128	12.0582	24.6377	25	97.5248	11.9844	9.03298	8.84467	9.84733	9.30233	5.90578	6.25	8.53659	3.78857	3.23834	5.05243	5.7629	2.91262	3.9805	4.41176	4.5045	4.9505	7.18232	6.2753	6.76471	4.71869	4.24128	5.52923	5.64617	6.62782	5.5666	5.13196	5.48661	6.52591	8.62709	6.52174	5.7377	6.45161	5.57276
PF4V1	1.09483	1.31187	1.2436	1.90931	1.48472	1.92308	2.9106	2.89855	0	57.6379	2.56188	2.30206	1.94859	1.60305	1.89492	1.47212	2.08333	1.21951	1.11965	1.03627	1.42993	1.8112	1.3754	0.893582	1.74632	1.8018	2.72277	3.49908	1.68691	3.23529	1.05263	1.22526	1.89573	1.25471	2.07575	1.39165	1.42962	1.69824	1.72745	3.80334	2.17391	3.27869	3.22581	1.70279
PGA5	0	0	0	0	0	0	0	0	0	0	0	0.20843	0.183631	0.500835	0.0918274	0	0	0	0	0	0	0	0	0	0	0	0	0	0	0	0	0	0	0	0	0	0	0	0	0	0	0	0	0
PHACTR1	19.9011	18.9028	11.1924	20.5251	8.20961	8.97436	31.3929	53.6232	0	10.396	21.9713	9.94105	8.35637	10.8397	8.91473	1.83582	0	2.43902	3.80159	1.42487	4.38513	1.75631	7.36246	9.91064	5.79044	3.15315	1.73267	2.76243	1.95682	3.82353	3.1216	3.29877	3.47551	2.88582	2.36708	7.55467	4.03226	3.98432	3.83877	2.50464	3.26087	3.27869	0	2.32198
PHF8	3.54936	4.88968	5.04755	5.96659	9.43231	10.2564	9.97921	8.69565	0	0.49505	8.77117	6.01402	5.91948	8.9313	6.84755	4.48563	2.08333	13.4146	4.84312	4.27461	6.76835	4.6652	6.79612	7.14866	5.42279	7.65766	6.18812	5.89319	6.2753	12.9412	4.53721	5.65504	6.00316	5.64617	4.40641	5.76541	5.49853	6.07446	6.71785	11.9666	7.6087	9.83607	16.129	6.19195
PHOSPHO1	0.126651	0.246154	0.221729	0	0.174672	0	2.36052	1.49254	0	0.213371	0.855856	1.14318	0.96003	2.59939	2.73556	0.851668	2.17391	2.43902	0.0727273	0.0681663	0.208986	0.0563063	0.111359	0.110988	0	1.02564	0	1.14068	0	0	0.200401	0	0.167785	1.05402	0.379651	0.488998	1.00644	0.900901	0.204918	0.280636	0	2.5	0	0.642055
PIGA	3.30214	2.44484	2.12143	4.53461	3.1441	3.20513	4.7817	5.7971	25	1.06082	10.0304	4.94663	4.07223	7.25191	7.75194	2.89228	2.08333	2.43902	4.46556	4.92228	10.5815	6.58617	6.95793	9.91064	7.8125	7.20721	4.45545	4.05157	6.68016	8.52941	5.29946	6.3148	5.89784	5.26976	4.80699	6.95825	4.65543	4.57218	6.52591	8.16327	6.52174	3.27869	11.828	5.57276
PIP4K2A	5.12096	8.4675	10.3877	12.4105	5.15284	8.97436	29.3139	28.9855	25	33.9463	22.3187	20.0175	17.5696	25.5725	21.6624	26.9657	37.5	41.4634	12.0948	11.8523	18.1125	17.5082	17.7184	20.7961	20.5882	27.027	29.4554	29.4659	18.8259	33.8235	14.265	17.8134	33.2807	29.9875	25.9286	36.5805	33.0645	35.0751	23.8004	46.7532	32.6087	46.7213	58.0645	25.5418
PLAU	0.0533903	0	0	0	0	0	2.0979	1.78571	0	0	0.742115	0.215324	0.246042	0.943396	0	0	0	0	0	0	0	0	0	0	0	0	0	0	0	0	0	0	0.132802	0.273973	0	0	0.134048	0	0	0	0	1.6129	0	0.406504
PLAUR	1.02419	0.655933	1.09729	1.67064	2.35808	1.92308	45.9459	30.4348	0	1.06082	73.122	40.035	41.2429	50.3053	48.9664	2.32075	0	4.87805	2.07004	2.65544	3.24118	3.12843	2.42718	3.00569	3.58456	4.95495	2.22772	5.70902	2.49663	7.05882	1.74229	3.29877	2.15903	2.50941	2.36708	4.17495	3.33578	3.72306	3.07102	2.13358	3.26087	9.01639	2.15054	1.23839
PLBD2	1.94243	1.78891	2.85296	2.38663	8.55895	5.76923	20.9979	21.7391	25	0.353607	18.1502	14.6089	13.2532	19.4656	12.0155	3.01351	4.16667	9.7561	3.35894	3.56218	5.43375	5.43359	4.12621	4.79285	5.69853	6.75676	4.45545	4.97238	5.26316	7.94118	3.77495	4.05278	4.5287	3.76412	4.73416	7.75348	5.79179	3.65774	2.68714	5.93692	7.6087	8.19672	3.22581	4.02477
PLEK	19.7775	31.0674	43.8917	63.7232	26.3755	21.7949	61.5385	88.4058	50	55.0212	83.7169	53.6562	54.8415	67.9389	62.2739	56.3388	39.5833	82.9268	1.73155	1.81347	2.76454	4.06147	2.50809	2.51828	4.31985	10.8108	30.9406	65.7459	3.84615	10	6.1343	7.63431	53.0806	68.8833	57.2105	62.0278	66.0191	63.9451	40.691	74.026	19.5652	86.0656	37.6344	55.7276
PLIN2	5.89793	7.81157	14.338	21.4797	16.6812	25.641	29.9376	13.0435	50	7.07214	45.0282	29.0903	26.3359	39.542	35.702	8.29581	4.16667	18.2927	10.9882	15.9974	19.4471	19.9232	19.0939	22.0959	21.7831	21.6216	23.7624	21.547	22.4022	41.4706	12.196	16.3996	23.1701	18.6951	15.8776	20.6759	16.7889	13.2593	22.0729	43.9703	27.1739	22.1311	39.7849	21.6718
PLOD3	3.42575	3.99523	6.07169	7.87589	37.7293	25.641	17.0478	21.7391	50	1.13154	15.762	12.0599	11.8021	17.8626	15.4608	6.04434	0	9.7561	4.00989	6.60622	8.86559	8.17783	4.85437	6.33631	8.08824	6.30631	5.94059	9.76059	8.36707	14.7059	4.39201	5.18379	6.10848	7.6537	8.41224	8.94632	8.10117	6.20509	7.86948	10.1113	8.69565	5.7377	4.30108	8.51393
PLPP3	0.459121	1.72928	1.97513	7.63723	0.69869	1.28205	0.623701	0	0	0.777935	1.95397	0.677075	0.801548	0.992366	0.732127	0.225147	0	1.21951	0.507746	0.194301	0.476644	0.274424	0.485437	1.54346	0.551471	1.35135	0.247525	0.368324	0.0674764	0.294118	0.290381	0.377003	0.315956	0	0.400583	0.994036	0.769795	0.587851	0.575816	0.927644	2.17391	0	1.07527	0.464396
PLXNB2	0.158926	0.238521	0.804682	1.43198	1.9214	2.5641	39.7089	44.9275	50	0.848656	45.3756	40.8714	36.6547	56.5649	49.6985	0.242466	0	0	0.442651	0.194301	0.667302	0.329308	0.485437	0.324939	0.643382	0	0.990099	0.552486	0.269906	0.882353	0.76225	0.754006	0.684571	1.12923	0.327749	0.397614	0.146628	0.261267	0.383877	0.927644	0	0.819672	1.07527	0.309598
PLXNB3	0	0	0	0	0	0	0	0	0	6.26186	0	0.0931677	0.0346681	0	0	0	0	0	0	0	0	0	0	0	0	0	0	0	0	0.735294	0	0	0	0	0	0	0	0	0	0	0	0	0	0
PLXND1	0.194243	0.298151	0.658376	0.238663	0.262009	0	23.7006	8.69565	75	0.353607	19.8437	25.1075	19.4905	27.3282	19.1214	1.67994	2.08333	3.65854	0.351517	1.42487	2.09724	1.26235	0.728155	1.29976	2.11397	1.35135	3.9604	5.89319	2.42915	1.17647	0.362976	1.22526	2.8436	3.26223	3.96941	7.35586	3.11584	2.67799	6.33397	1.85529	0	3.27869	1.07527	4.17957
POMGNT2	0.776973	0.775194	0.585223	0.477327	3.75546	8.97436	2.2869	1.44928	0	2.54597	1.78029	1.59312	1.22996	2.36641	2.62705	1.66263	0	10.9756	1.10663	1.61917	1.04862	1.37212	1.05178	1.38099	1.37868	2.25225	3.21782	2.76243	0.74224	5.58824	0.798548	1.69651	1.26382	2.38394	2.185	1.98807	2.16276	2.41672	2.4952	5.4731	5.43478	10.6557	0	2.01238
PON2	1.41268	1.49076	1.09729	0.238663	0.786026	0.641026	16.632	13.0435	0	2.12164	3.99479	3.90314	3.56551	2.9771	1.55039	3.08278	2.08333	12.1951	1.06757	1.5544	1.3346	1.31723	1.2945	1.78716	1.28676	1.35135	1.73267	2.39411	1.82186	1.76471	1.27042	1.41376	3.47551	2.38394	2.54916	3.97614	4.17889	5.48661	2.87908	7.51391	3.26087	12.2951	10.7527	3.25077
PPDPF	57.9905	62.7907	69.4952	77.327	57.0306	67.3077	74.2204	72.4638	100	76.8741	75.9878	69.1015	69.7807	80.7634	75.6245	63.6647	43.75	93.9024	70.4986	79.5337	79.7903	84.8518	79.2071	79.6101	83.9154	80.6306	75.9901	77.7164	82.0513	93.2353	69.4011	78.1338	77.2512	78.5445	73.2702	67.5944	69.0249	67.015	76.9674	94.3414	96.7391	95.082	77.4194	70.1238
PPP1R15A	60.6569	68.2171	69.2026	73.747	48.6463	44.2308	61.1227	88.4058	0	50.2829	84.9761	54.0704	53.63	63.0534	58.3549	38.2057	52.0833	36.5854	25.9732	28.8212	46.9018	43.4687	66.8285	76.117	80.239	80.1802	46.2871	47.3297	36.0999	37.6471	33.1397	58.6239	44.9184	41.7817	38.0189	77.5348	48.8636	55.7152	68.5221	34.6939	35.8696	45.9016	35.4839	61.3003
PPP1R3G	0.106781	0	0	3.81679	0.943396	0	0	0	0	0	0.371058	0.179437	0.203252	0.808625	0.14892	0.0805153	0	0	0.150602	0.473186	0	0	0.278552	0.149477	0.4914	0	0	0.42735	0.553506	0	0.184502	0.705882	0.132802	0	0.123153	0.413223	0.0670241	0.138696	0	0	0	0	0	0
PRAP1	0.392542	0.45045	1.28205	0	0	0	0.558659	0	0	0	0.268097	0.16044	0.130446	0.665557	0	0	0	0	0.130591	0.211416	0	0	0	0.220264	0.719424	1.66667	1.20482	0	0.232019	0	0.110619	0	0	0	0.201207	0.671141	0.317125	0	0	0	0	0	0	0
PRSS21	0.494438	2.08706	3.36503	2.38663	14.4105	20.5128	1.2474	4.34783	0	0.353607	1.73686	1.13111	1.01345	1.45038	1.29199	1.0045	4.16667	3.65854	1.52324	2.13731	2.09724	2.41493	2.34628	2.03087	1.65441	1.35135	1.73267	2.39411	1.75439	5	2.17786	2.54477	2.47499	2.76035	2.73125	3.37972	2.89589	1.89419	1.72745	12.1521	5.43478	4.91803	2.15054	3.25077
PTPRU	0	0	0	0	0.173913	0	0	0	0	0	0.828025	0.444079	0.170277	0.423729	0.0742942	0.0949067	0	0	0	0	0	0	0	0	0	0	0	0	0	0	0.085034	0	0	0	0.132363	0.416667	0.34459	0.114025	0	0	0	0	0	0
RAB3A	0.741656	1.13298	1.09729	1.19332	1.57205	0.641026	3.1185	5.7971	0	0.141443	1.95397	1.05942	1.1839	1.52672	1.50732	0.606166	2.08333	0	1.32795	0.777202	2.00191	1.427	2.18447	2.35581	1.28676	0.900901	1.23762	1.28913	1.28205	1.17647	1.5971	2.07352	1.63244	1.00376	0.364166	1.19284	0.843109	1.43697	2.30326	1.11317	0	1.63934	2.15054	0.773994
RAB3IL1	0.141443	0	0	0	0	0	1.78571	0	0	0	1.67364	0	0.0286944	3.80952	2.33645	0.0884956	0	0	0	0.854701	0	0	0.285714	0.298507	0.689655	3.57143	0	0	0	0	0	0	0	0	0	0	0	0	0	0	0	0	0	0
RAB9A	7.54017	9.42159	10.8998	13.1265	18.7773	17.3077	19.1268	23.1884	25	7.21358	25.6188	16.3852	15.6532	21.6031	15.6761	16.2452	14.5833	25.6098	8.13696	12.3705	13.4414	13.0626	10.8414	12.9976	13.2353	23.4234	15.8416	21.9153	13.5628	26.1765	8.56624	10.5561	23.6967	22.8356	19.3736	23.6581	25.1466	23.7753	20.3455	33.3024	26.087	23.7705	21.5054	27.8638
[truncated: 119 more rows]

## Sheet: age-neg controls
geneName	B_c01-TCL1A	B_c02-MS4A1-CD27	B_c03-CD27-AIM2	B_c04-SOX5-TNFRSF1B	B_c05-MZB1-XBP1	B_c06-MKI67	DC_c2-CD1C	DC_c4-LILRA4	Macro_c5-WDR74	Mega	Mono_c1-CD14-CCL3	Mono_c2-CD14-HLA-DPB1	Mono_c3-CD14-VCAN	Mono_c4-CD14-CD16	Mono_c5-CD16	NK_c01-FCGR3A	NK_c02-NCAM1	NK_c03-MKI67	T_CD4_c01-LEF1	T_CD4_c02-AQP3	T_CD4_c03-ITGA4	T_CD4_c04-ANXA2	T_CD4_c05-FOS	T_CD4_c06-NR4A2	T_CD4_c07-AHNAK	T_CD4_c08-GZMK-FOS_h	T_CD4_c09-GZMK-FOS_l	T_CD4_c11-GNLY	T_CD4_c12-FOXP3	T_CD4_c13-MKI67-CCL5_l	T_CD8_c01-LEF1	T_CD8_c02-GPR183	T_CD8_c03-GZMK	T_CD8_c04-COTL1	T_CD8_c05-ZNF683	T_CD8_c06-TNF	T_CD8_c07-TYROBP	T_CD8_c08-IL2RB	T_CD8_c09-SLC4A10	T_CD8_c10-MKI67-GZMK	T_CD8_c11-MKI67-FOS	T_CD8_c12-MKI67-TYROBP	T_CD8_c13-HAVCR2	T_gdT_c14-TRDV2
[truncated: 449 more rows]

[truncated: 2 more sheets: age-neg mild-moderate, age-neg severe]
