# Supplementary material for: Deciphering dynamic changes of the aging transcriptome with COVID-19 progression and convalescence in the human blood
Source: Signal Transduct Target Ther. 2023 May 22;8:206. doi: 10.1038/s41392-023-01466-9 (PMC10200789; doi:10.1038/s41392-023-01466-9)
Supplement: Supplementary file 5 — Supplementary Data S4 [file 41392_2023_1466_MOESM5_ESM.xlsx]

## Sheet: DiffAnalysis Ahern et al.
EnsembleID	GeneName	AveExpr	logFC	P.Value	adj.P.Val	GeneType
ENSG00000168913	ENHO	0.38	-1.04	3.15e-26	4.7e-22	protein_coding
ENSG00000100095	SEZ6L	0.75	-1.75	5.78e-26	4.7e-22	protein_coding
ENSG00000255833	TIFAB	0.7	-1.47	6.11e-26	4.7e-22	protein_coding
ENSG00000160963	COL26A1	0.19	-0.93	8.3e-26	4.79e-22	protein_coding
ENSG00000112053	SLC26A8	4.84	3.1	7.35e-23	3.39e-19	protein_coding
ENSG00000163687	DNASE1L3	0.37	-0.95	1.25e-22	4.79e-19	protein_coding
ENSG00000005001	PRSS22	0.14	-0.57	2.44e-22	8.05e-19	protein_coding
ENSG00000229961	AL357143.1	0.62	-1.52	3.76e-22	1.08e-18	transcribed_unprocessed_pseudogene
ENSG00000171101	SIGLEC17P	1.46	-1.78	3.35e-21	8.58e-18	transcribed_unprocessed_pseudogene
ENSG00000168079	SCARA5	0.18	-0.69	8.31e-21	1.92e-17	protein_coding
ENSG00000152763	WDR78	1.23	-1.36	2.05e-20	4.31e-17	protein_coding
ENSG00000225885	AC023590.1	0.2	-0.58	2.63e-20	5.05e-17	lncRNA
ENSG00000234797	RPS3AP6	0.9	-0.94	3.19e-20	5.66e-17	processed_pseudogene
ENSG00000134419	RPS15A	6.23	-1.52	6.8e-20	1.08e-16	protein_coding
ENSG00000282988	AL031777.2	4.61	2.74	7.02e-20	1.08e-16	protein_coding
ENSG00000145425	RPS3A	7.2	-1.74	1.62e-19	2.29e-16	protein_coding
ENSG00000233392	AC104809.2	1.37	-3.35	1.69e-19	2.29e-16	lncRNA
ENSG00000100433	KCNK10	0.23	-0.67	2.48e-19	3.18e-16	protein_coding
ENSG00000214389	RPS3AP26	0.83	-0.89	3.17e-19	3.74e-16	processed_pseudogene
ENSG00000248473	LINC01962	0.46	-0.78	3.24e-19	3.74e-16	lncRNA
ENSG00000236956	NF1P8	0.35	-1.11	6.21e-19	6.82e-16	unprocessed_pseudogene
ENSG00000113368	LMNB1	7.33	1.86	6.93e-19	7.26e-16	protein_coding
ENSG00000138772	ANXA3	6.59	2.99	8.24e-19	8.26e-16	protein_coding
ENSG00000088881	EBF4	0.83	-1.16	9.21e-19	8.85e-16	protein_coding
ENSG00000235237	Z82188.2	0.16	-0.38	1.22e-18	1.13e-15	lncRNA
ENSG00000123349	PFDN5	6.74	-1.2	1.75e-18	1.55e-15	protein_coding
ENSG00000242299	AC073861.1	0.83	-0.82	1.89e-18	1.62e-15	processed_pseudogene
ENSG00000112062	MAPK14	9.15	2.02	2.45e-18	2.02e-15	protein_coding
ENSG00000179869	ABCA13	4.98	4.1	4.26e-18	3.39e-15	protein_coding
ENSG00000257017	HP	4.62	3.76	8.06e-18	6.19e-15	protein_coding
ENSG00000186081	KRT5	0.32	-1.01	1.49e-17	1.11e-14	protein_coding
ENSG00000122026	RPL21	6.91	-1.7	1.8e-17	1.3e-14	protein_coding
ENSG00000283005	CDC27P3	0.48	-0.81	2.03e-17	1.42e-14	processed_pseudogene
ENSG00000259162	AL355075.5	0.37	-0.75	2.23e-17	1.5e-14	transcribed_unprocessed_pseudogene
ENSG00000114107	CEP70	2.22	-1.41	2.34e-17	1.5e-14	protein_coding
ENSG00000216937	CCDC7	4.02	-1.34	2.39e-17	1.5e-14	protein_coding
ENSG00000116668	SWT1	4.91	-1.91	2.52e-17	1.5e-14	protein_coding
ENSG00000166736	HTR3A	0.1	-0.27	2.52e-17	1.5e-14	protein_coding
ENSG00000273348	AC027449.1	0.3	-0.58	2.53e-17	1.5e-14	lncRNA
ENSG00000158488	CD1E	0.25	-0.66	3.14e-17	1.78e-14	protein_coding
ENSG00000249667	LINC01259	0.77	-1.08	3.16e-17	1.78e-14	lncRNA
ENSG00000171863	RPS7	6.59	-1.27	3.55e-17	1.95e-14	protein_coding
ENSG00000058091	CDK14	5.39	1.41	3.67e-17	1.97e-14	protein_coding
ENSG00000198918	RPL39	5.32	-1.65	3.85e-17	1.99e-14	protein_coding
ENSG00000087301	TXNDC16	3.83	-1.51	3.88e-17	1.99e-14	protein_coding
ENSG00000158089	GALNT14	4.44	3.13	4.12e-17	2.07e-14	protein_coding
ENSG00000172262	ZNF131	4.83	-0.61	4.76e-17	2.33e-14	protein_coding
ENSG00000166707	ZCCHC18	0.87	-0.95	4.96e-17	2.38e-14	protein_coding
ENSG00000135636	DYSF	10.46	2.28	5.08e-17	2.39e-14	protein_coding
ENSG00000123106	CCDC91	4.36	-1.1	6.35e-17	2.93e-14	protein_coding
ENSG00000111249	CUX2	0.72	-1.16	7.23e-17	3.23e-14	protein_coding
ENSG00000197353	LYPD2	0.36	-1.25	7.28e-17	3.23e-14	protein_coding
ENSG00000054523	KIF1B	7.7	1.89	8.86e-17	3.85e-14	protein_coding
ENSG00000234741	GAS5	4.22	-1.17	9.11e-17	3.89e-14	lncRNA
ENSG00000064601	CTSA	8.13	1.46	9.32e-17	3.91e-14	protein_coding
ENSG00000113916	BCL6	9.72	2.32	1e-16	4.13e-14	protein_coding
ENSG00000109475	RPL34	6.53	-1.48	1.23e-16	4.93e-14	protein_coding
ENSG00000118113	MMP8	5.67	5.44	1.25e-16	4.93e-14	protein_coding
ENSG00000163220	S100A9	12.19	2.04	1.26e-16	4.93e-14	protein_coding
ENSG00000197063	MAFG	6.19	1.45	1.51e-16	5.72e-14	protein_coding
ENSG00000261327	AC134312.5	0.1	-0.38	1.51e-16	5.72e-14	lncRNA
ENSG00000226321	CROCC2	0.29	-0.72	2.12e-16	7.9e-14	protein_coding
ENSG00000114923	SLC4A3	0.59	-0.94	3.49e-16	1.28e-13	protein_coding
ENSG00000110318	CEP126	1.39	-1.15	3.77e-16	1.36e-13	protein_coding
ENSG00000186017	ZNF566	2.46	-1.32	4.56e-16	1.62e-13	protein_coding
ENSG00000161249	DMKN	0.31	-0.54	5.19e-16	1.81e-13	protein_coding
ENSG00000239961	LILRA4	1.18	-1.75	6.08e-16	2.09e-13	protein_coding
ENSG00000235174	RPL39P3	0.52	-0.59	6.26e-16	2.12e-13	processed_pseudogene
ENSG00000285557	AC069410.1	1.13	-1.73	8.01e-16	2.68e-13	lncRNA
ENSG00000150477	KIAA1328	2.54	-1.01	8.3e-16	2.74e-13	protein_coding
ENSG00000183019	MCEMP1	6.39	2.88	8.49e-16	2.76e-13	protein_coding
ENSG00000286640	AC093151.5	0.52	-0.96	9.08e-16	2.91e-13	transcribed_unprocessed_pseudogene
ENSG00000149571	KIRREL3	0.12	-0.38	9.29e-16	2.93e-13	protein_coding
ENSG00000170837	GPR27	4.95	1.75	9.47e-16	2.95e-13	protein_coding
ENSG00000137154	RPS6	7.89	-1.47	1.09e-15	3.36e-13	protein_coding
ENSG00000171858	RPS21	4.75	-1.47	1.13e-15	3.44e-13	protein_coding
ENSG00000150337	FCGR1A	5.84	2.9	1.43e-15	4.28e-13	protein_coding
ENSG00000175063	UBE2C	2.56	1.58	1.54e-15	4.54e-13	protein_coding
ENSG00000117984	CTSD	8.2	1.5	1.56e-15	4.55e-13	protein_coding
ENSG00000179639	FCER1A	2.19	-2.55	1.65e-15	4.7e-13	protein_coding
ENSG00000025039	RRAGD	5.41	1.25	1.65e-15	4.7e-13	protein_coding
ENSG00000220842	RPL21P16	1.27	-1.09	1.78e-15	4.96e-13	processed_pseudogene
ENSG00000227063	RPL41P1	3.17	-1.24	1.79e-15	4.96e-13	processed_pseudogene
ENSG00000164587	RPS14	8.04	-1.46	1.89e-15	5.2e-13	protein_coding
ENSG00000157445	CACNA2D3	1.09	-1.88	1.92e-15	5.2e-13	protein_coding
ENSG00000254470	AP5B1	9.03	1.7	2.02e-15	5.41e-13	protein_coding
ENSG00000162630	B3GALT2	0.57	-1.04	2.05e-15	5.44e-13	protein_coding
ENSG00000186205	MTARC1	5.7	1.9	2.08e-15	5.44e-13	protein_coding
ENSG00000128918	ALDH1A2	3.62	2.7	2.13e-15	5.51e-13	protein_coding
ENSG00000163932	PRKCD	8.4	1.19	2.42e-15	6.19e-13	protein_coding
ENSG00000180316	PNPLA1	3.65	1.72	2.61e-15	6.59e-13	protein_coding
ENSG00000102057	KCND1	3.27	1.91	2.63e-15	6.59e-13	protein_coding
ENSG00000119714	GPR68	2.51	-1.83	2.69e-15	6.67e-13	protein_coding
ENSG00000100985	MMP9	9.1	3.36	2.77e-15	6.79e-13	protein_coding
ENSG00000159339	PADI4	8.05	1.84	2.84e-15	6.89e-13	protein_coding
ENSG00000124224	PPP4R1L	5.49	1.38	2.99e-15	7.19e-13	transcribed_unprocessed_pseudogene
ENSG00000172965	MIR4435-2HG	6.56	1.38	3.48e-15	8.27e-13	lncRNA
ENSG00000169896	ITGAM	9.7	1.55	3.93e-15	9.25e-13	protein_coding
ENSG00000168615	ADAM9	5.72	1.43	3.98e-15	9.26e-13	protein_coding
ENSG00000157551	KCNJ15	8.61	2.09	4.18e-15	9.57e-13	protein_coding
ENSG00000153823	PID1	2.25	-2.59	4.19e-15	9.57e-13	protein_coding
ENSG00000187475	H1-6	1.69	1.64	4.26e-15	9.61e-13	protein_coding
ENSG00000102678	FGF9	0.25	-0.49	4.29e-15	9.61e-13	protein_coding
ENSG00000102174	PHEX	0.76	-0.91	4.56e-15	1.01e-12	protein_coding
ENSG00000180376	CCDC66	4.17	-1.18	5.3e-15	1.16e-12	protein_coding
ENSG00000170909	OSCAR	6.8	1.6	5.39e-15	1.16e-12	protein_coding
ENSG00000101425	BPI	5.1	3.74	5.39e-15	1.16e-12	protein_coding
ENSG00000112290	WASF1	2.27	1.7	6.55e-15	1.4e-12	protein_coding
ENSG00000142627	EPHA2	0.51	-1.1	6.79e-15	1.44e-12	protein_coding
ENSG00000257743	MGAM2	5.57	3.01	7.25e-15	1.52e-12	protein_coding
ENSG00000139537	CCDC65	1.4	-1.33	7.63e-15	1.58e-12	protein_coding
ENSG00000224631	RPS27AP16	0.88	-0.69	7.66e-15	1.58e-12	transcribed_processed_pseudogene
ENSG00000165795	NDRG2	2.06	-1.34	8.54e-15	1.74e-12	protein_coding
ENSG00000213903	LTB4R	7.01	1.35	9.02e-15	1.82e-12	protein_coding
ENSG00000158470	B4GALT5	8.09	1.81	9.51e-15	1.9e-12	protein_coding
ENSG00000128594	LRRC4	6.46	1.6	9.56e-15	1.9e-12	protein_coding
ENSG00000271304	DPRXP2	1.41	1.45	1.04e-14	2.06e-12	transcribed_processed_pseudogene
ENSG00000118507	AKAP7	3.46	-1.73	1.11e-14	2.17e-12	protein_coding
ENSG00000164047	CAMP	4.62	3.19	1.16e-14	2.26e-12	protein_coding
ENSG00000198833	UBE2J1	7.51	1.53	1.2e-14	2.3e-12	protein_coding
ENSG00000265666	RARA-AS1	3.79	1.76	1.26e-14	2.4e-12	lncRNA
ENSG00000139714	MORN3	1.32	-1.1	1.29e-14	2.44e-12	protein_coding
ENSG00000121316	PLBD1	7.89	1.66	1.31e-14	2.45e-12	protein_coding
ENSG00000148926	ADM	6.39	2.2	1.32e-14	2.45e-12	protein_coding
ENSG00000187240	DYNC2H1	1.97	-1.23	1.44e-14	2.65e-12	protein_coding
ENSG00000168778	TCTN2	1.38	-0.98	1.76e-14	3.23e-12	protein_coding
ENSG00000159713	TPPP3	1.49	-1.93	1.81e-14	3.28e-12	protein_coding
ENSG00000196358	NTNG2	7.28	2.31	1.95e-14	3.52e-12	protein_coding
ENSG00000167434	CA4	5.22	2.42	1.99e-14	3.55e-12	protein_coding
ENSG00000012223	LTF	7.68	5.02	2.09e-14	3.71e-12	protein_coding
ENSG00000204936	CD177	6.57	5.54	2.18e-14	3.84e-12	protein_coding
ENSG00000145491	ROPN1L	4.62	1.73	2.25e-14	3.93e-12	protein_coding
ENSG00000125510	OPRL1	5.36	1.46	2.29e-14	3.97e-12	protein_coding
ENSG00000163682	RPL9	7.12	-1.5	2.34e-14	4.03e-12	protein_coding
ENSG00000112306	RPS12	6.55	-1.65	2.59e-14	4.43e-12	protein_coding
ENSG00000127564	PKMYT1	2.48	2.13	2.62e-14	4.44e-12	protein_coding
ENSG00000175928	LRRN1	3.8	2.35	2.72e-14	4.57e-12	protein_coding
ENSG00000109686	SH3D19	0.21	-0.4	2.74e-14	4.57e-12	protein_coding
ENSG00000188786	MTF1	7.25	1.41	2.78e-14	4.62e-12	protein_coding
ENSG00000178053	MLF1	0.32	-0.47	2.83e-14	4.66e-12	protein_coding
ENSG00000143546	S100A8	11.7	2.1	2.89e-14	4.73e-12	protein_coding
ENSG00000225648	SBDSP1	2.74	-0.93	3.04e-14	4.94e-12	transcribed_unprocessed_pseudogene
ENSG00000159708	LRRC36	0.11	-0.32	3.12e-14	5.03e-12	protein_coding
ENSG00000172995	ARPP21	0.09	-0.29	3.19e-14	5.11e-12	protein_coding
ENSG00000203710	CR1	8.97	2.13	3.26e-14	5.19e-12	protein_coding
ENSG00000169884	WNT10B	1.11	-0.98	3.33e-14	5.27e-12	protein_coding
ENSG00000111796	KLRB1	2.96	-2.13	3.43e-14	5.38e-12	protein_coding
ENSG00000183762	KREMEN1	7.24	2.73	3.66e-14	5.68e-12	protein_coding
ENSG00000266998	AC111182.1	1.02	-0.92	3.67e-14	5.68e-12	lncRNA
ENSG00000197776	KLHDC1	1.78	-0.95	3.71e-14	5.71e-12	protein_coding
ENSG00000144290	SLC4A10	1.24	-2.01	3.99e-14	6.09e-12	protein_coding
ENSG00000198093	ZNF649	2.37	-0.89	4.37e-14	6.64e-12	protein_coding
ENSG00000286010	AC108925.1	1.05	-1.57	4.43e-14	6.68e-12	lncRNA
ENSG00000275772	AC244157.2	0.24	-0.47	4.5e-14	6.69e-12	processed_pseudogene
ENSG00000197702	PARVA	0.26	-0.44	4.5e-14	6.69e-12	protein_coding
ENSG00000263266	RPS7P1	0.87	-0.64	4.57e-14	6.76e-12	processed_pseudogene
ENSG00000094804	CDC6	2.5	2.1	4.69e-14	6.9e-12	protein_coding
ENSG00000273133	AC116651.1	2.8	1.96	5.06e-14	7.35e-12	lncRNA
ENSG00000213949	ITGA1	3.3	1.58	5.06e-14	7.35e-12	protein_coding
ENSG00000008438	PGLYRP1	5.58	2.51	5.15e-14	7.42e-12	protein_coding
ENSG00000232533	AC093673.1	3.43	1.16	6.17e-14	8.84e-12	lncRNA
ENSG00000164104	HMGB2	7.25	1.56	6.71e-14	9.56e-12	protein_coding
ENSG00000158481	CD1C	1.86	-1.91	7.13e-14	1.01e-11	protein_coding
ENSG00000186431	FCAR	6.75	2.11	7.18e-14	1.01e-11	protein_coding
ENSG00000164292	RHOBTB3	3	-1.38	7.68e-14	1.07e-11	protein_coding
ENSG00000249096	LINC02362	4.26	1.85	7.94e-14	1.1e-11	lncRNA
ENSG00000187554	TLR5	6.4	2.1	8.46e-14	1.17e-11	protein_coding
ENSG00000001631	KRIT1	3.23	-0.76	8.6e-14	1.18e-11	protein_coding
ENSG00000143947	RPS27A	6.88	-1.26	9.06e-14	1.24e-11	protein_coding
ENSG00000259436	AC010247.2	1.1	-0.91	9.83e-14	1.33e-11	lncRNA
ENSG00000108950	FAM20A	3.44	3.15	9.91e-14	1.34e-11	protein_coding
ENSG00000144476	ACKR3	1.43	-0.98	9.96e-14	1.34e-11	protein_coding
ENSG00000130856	ZNF236	5.13	-0.46	1e-13	1.34e-11	protein_coding
ENSG00000008988	RPS20	6.88	-1.26	1.04e-13	1.37e-11	protein_coding
ENSG00000105926	MPP6	3.98	-1.43	1.07e-13	1.41e-11	protein_coding
ENSG00000075420	FNDC3B	7.92	1.32	1.11e-13	1.45e-11	protein_coding
ENSG00000140563	MCTP2	8.47	1.71	1.13e-13	1.47e-11	protein_coding
ENSG00000224950	AL390066.2	3.84	1.73	1.24e-13	1.6e-11	lncRNA
ENSG00000249138	AC084871.1	4.68	2.39	1.28e-13	1.64e-11	transcribed_processed_pseudogene
ENSG00000166428	PLD4	2.91	-2.13	1.35e-13	1.73e-11	protein_coding
ENSG00000030582	GRN	9.77	1.34	1.37e-13	1.75e-11	protein_coding
ENSG00000103196	CRISPLD2	8.21	1.92	1.38e-13	1.75e-11	protein_coding
ENSG00000196569	LAMA2	0.79	-0.85	1.43e-13	1.8e-11	protein_coding
ENSG00000225614	ZNF469	2.34	-1.39	1.57e-13	1.97e-11	protein_coding
ENSG00000107745	MICU1	6.06	0.84	1.67e-13	2.08e-11	protein_coding
ENSG00000272941	AC083862.1	4.99	1.63	1.68e-13	2.08e-11	lncRNA
ENSG00000262655	SPON1	0.74	-0.99	1.7e-13	2.09e-11	protein_coding
ENSG00000118564	FBXL5	8.85	1.24	1.76e-13	2.16e-11	protein_coding
ENSG00000105355	PLIN3	7.05	1.3	1.83e-13	2.24e-11	protein_coding
ENSG00000162545	CAMK2N1	0.5	-0.71	1.85e-13	2.25e-11	protein_coding
ENSG00000136048	DRAM1	5.13	1.43	1.88e-13	2.27e-11	protein_coding
ENSG00000225079	FTH1P22	0.83	-1.26	1.94e-13	2.33e-11	processed_pseudogene
ENSG00000142657	PGD	8.98	1.52	2.07e-13	2.47e-11	protein_coding
ENSG00000141448	GATA6	0.17	-0.42	2.08e-13	2.47e-11	protein_coding
ENSG00000231500	RPS18	7.69	-1.52	2.09e-13	2.47e-11	protein_coding
ENSG00000161381	PLXDC1	2.05	-1.61	2.11e-13	2.48e-11	protein_coding
ENSG00000102010	BMX	4.12	2.22	2.18e-13	2.56e-11	protein_coding
ENSG00000164713	BRI3	6.77	1.14	2.2e-13	2.56e-11	protein_coding
ENSG00000247287	AL359220.1	1.48	-1.11	2.22e-13	2.57e-11	lncRNA
ENSG00000169918	OTUD7A	1.15	-1.04	2.29e-13	2.65e-11	protein_coding
ENSG00000240954	RPL4P1	0.35	-0.52	2.35e-13	2.69e-11	processed_pseudogene
ENSG00000177628	GBA	5.88	1.21	2.46e-13	2.81e-11	protein_coding
ENSG00000275888	AC132872.3	2.49	1.66	2.51e-13	2.85e-11	lncRNA
ENSG00000213741	RPS29	4.83	-1.26	2.55e-13	2.89e-11	protein_coding
ENSG00000066336	SPI1	9.16	1.42	2.61e-13	2.94e-11	protein_coding
ENSG00000274210	RNVU1-27	0.38	-0.5	2.74e-13	3.07e-11	snRNA
ENSG00000198088	NUP62CL	0.45	-0.59	2.81e-13	3.13e-11	protein_coding
ENSG00000151575	TEX9	1.77	-1.3	3.05e-13	3.38e-11	protein_coding
ENSG00000206077	ZDHHC11B	0.53	-0.87	3.3e-13	3.63e-11	protein_coding
ENSG00000174099	MSRB3	3.75	1.53	3.31e-13	3.63e-11	protein_coding
ENSG00000126016	AMOT	1.76	-1.32	3.32e-13	3.63e-11	protein_coding
ENSG00000116793	PHTF1	5.28	1.44	3.45e-13	3.75e-11	protein_coding
ENSG00000196189	SEMA4A	8.14	1.4	3.51e-13	3.8e-11	protein_coding
ENSG00000107282	APBA1	0.71	-0.91	3.62e-13	3.9e-11	protein_coding
ENSG00000177674	AGTRAP	7.18	1.26	3.71e-13	3.98e-11	protein_coding
ENSG00000260386	LDC1P	0.16	-0.4	3.82e-13	4.08e-11	transcribed_unitary_pseudogene
ENSG00000059804	SLC2A3	9.41	1.79	3.87e-13	4.11e-11	protein_coding
ENSG00000072736	NFATC3	6.97	-0.61	3.96e-13	4.19e-11	protein_coding
ENSG00000068024	HDAC4	8.07	1.34	4.08e-13	4.3e-11	protein_coding
ENSG00000279483	AC090498.1	1.73	-1.26	4.13e-13	4.33e-11	processed_pseudogene
ENSG00000079385	CEACAM1	6.26	2.77	4.17e-13	4.35e-11	protein_coding
ENSG00000217275	AL031777.1	2.08	1.81	4.25e-13	4.41e-11	processed_pseudogene
ENSG00000111261	MANSC1	5.98	1.8	4.32e-13	4.47e-11	protein_coding
ENSG00000198216	CACNA1E	4.96	2.59	4.42e-13	4.55e-11	protein_coding
ENSG00000121060	TRIM25	9.09	1.62	4.47e-13	4.58e-11	protein_coding
ENSG00000089505	CMTM1	4.82	1.48	4.61e-13	4.7e-11	protein_coding
ENSG00000115828	QPCT	6.62	1.63	4.68e-13	4.75e-11	protein_coding
ENSG00000234129	AC073529.1	0.93	-0.94	4.75e-13	4.8e-11	lncRNA
ENSG00000151726	ACSL1	10.57	2	4.8e-13	4.82e-11	protein_coding
ENSG00000133812	SBF2	6.86	1.19	4.81e-13	4.82e-11	protein_coding
ENSG00000182541	LIMK2	9.12	1.89	5.27e-13	5.26e-11	protein_coding
ENSG00000136026	CKAP4	7.49	1.9	5.37e-13	5.34e-11	protein_coding
ENSG00000228794	LINC01128	3.44	-1.12	5.6e-13	5.55e-11	lncRNA
ENSG00000124469	CEACAM8	4.15	4.19	5.77e-13	5.69e-11	protein_coding
ENSG00000109743	BST1	6.96	1.31	5.86e-13	5.73e-11	protein_coding
ENSG00000184557	SOCS3	7.17	2.43	5.87e-13	5.73e-11	protein_coding
ENSG00000171848	RRM2	4.12	3.03	5.9e-13	5.75e-11	protein_coding
ENSG00000213347	MXD3	6.1	1.56	6.51e-13	6.3e-11	protein_coding
ENSG00000096872	IFT74	2.12	-0.98	6.55e-13	6.32e-11	protein_coding
ENSG00000232472	EEF1B2P3	0.57	-0.53	6.9e-13	6.63e-11	processed_pseudogene
ENSG00000174021	GNG5	3.71	1.11	6.95e-13	6.65e-11	protein_coding
ENSG00000257923	CUX1	7.91	1.05	7.05e-13	6.72e-11	protein_coding
ENSG00000203812	H2AC18	2.8	0.93	7.56e-13	7.17e-11	protein_coding
ENSG00000181789	COPG1	6.94	0.6	7.81e-13	7.38e-11	protein_coding
ENSG00000169239	CA5B	4.11	-1.09	7.93e-13	7.47e-11	protein_coding
ENSG00000125084	WNT1	0.45	-0.6	8e-13	7.5e-11	protein_coding
ENSG00000272282	LINC02084	1.08	-1.21	8.19e-13	7.64e-11	lncRNA
ENSG00000172671	ZFAND4	4.05	-1.08	8.32e-13	7.73e-11	protein_coding
ENSG00000178429	RPS3AP5	0.15	-0.27	8.61e-13	7.98e-11	processed_pseudogene
ENSG00000169385	RNASE2	4.36	2.38	8.66e-13	7.99e-11	protein_coding
ENSG00000091129	NRCAM	0.57	-1.06	9.23e-13	8.48e-11	protein_coding
ENSG00000198019	FCGR1B	5.8	2.36	9.78e-13	8.94e-11	protein_coding
ENSG00000273247	AC097376.3	4.45	1.41	9.81e-13	8.94e-11	lncRNA
ENSG00000135334	AKIRIN2	6.39	0.98	9.87e-13	8.96e-11	protein_coding
ENSG00000101412	E2F1	3.52	2.27	9.93e-13	8.98e-11	protein_coding
ENSG00000183780	SLC35F3	0.37	-0.7	1.01e-12	9.09e-11	protein_coding
ENSG00000280407	AC132872.4	2.75	1.77	1.01e-12	9.09e-11	TEC
ENSG00000109943	CRTAM	1.84	-1.45	1.12e-12	9.98e-11	protein_coding
ENSG00000274641	H2BC17	3.78	2.38	1.2e-12	1.07e-10	protein_coding
ENSG00000279908	AC026748.1	0.57	-0.57	1.28e-12	1.13e-10	TEC
ENSG00000143889	HNRNPLL	5.44	1.01	1.29e-12	1.14e-10	protein_coding
ENSG00000142089	IFITM3	7.89	3.44	1.32e-12	1.16e-10	protein_coding
ENSG00000283602	AC116353.6	4.15	2.02	1.43e-12	1.25e-10	transcribed_unitary_pseudogene
ENSG00000155974	GRIP1	0.5	-0.68	1.44e-12	1.25e-10	protein_coding
ENSG00000246016	LINC01513	1.91	1.34	1.45e-12	1.25e-10	lncRNA
ENSG00000079393	DUSP13	1.78	1.94	1.45e-12	1.25e-10	protein_coding
ENSG00000067225	PKM	9.57	1.13	1.48e-12	1.28e-10	protein_coding
ENSG00000148450	MSRB2	3.91	1.21	1.59e-12	1.37e-10	protein_coding
ENSG00000036530	CYP46A1	0.19	-0.35	1.61e-12	1.38e-10	protein_coding
ENSG00000134571	MYBPC3	5.31	2.11	1.62e-12	1.38e-10	protein_coding
ENSG00000176890	TYMS	2.97	2.57	1.65e-12	1.4e-10	protein_coding
ENSG00000033627	ATP6V0A1	6.42	0.75	1.67e-12	1.41e-10	protein_coding
ENSG00000160883	HK3	9.25	1.8	1.71e-12	1.44e-10	protein_coding
ENSG00000118402	ELOVL4	0.6	-0.87	1.82e-12	1.53e-10	protein_coding
ENSG00000101236	RNF24	9.15	1.41	1.84e-12	1.54e-10	protein_coding
ENSG00000146592	CREB5	8.27	1.51	2.01e-12	1.68e-10	protein_coding
ENSG00000139675	HNRNPA1L2	1.35	-0.77	2.05e-12	1.71e-10	protein_coding
ENSG00000103005	USB1	6.83	1.29	2.08e-12	1.73e-10	protein_coding
ENSG00000212743	LINC02656	4.07	2.31	2.09e-12	1.73e-10	lncRNA
ENSG00000117298	ECE1	8.97	1.44	2.12e-12	1.75e-10	protein_coding
ENSG00000035862	TIMP2	8.21	1.05	2.21e-12	1.82e-10	protein_coding
ENSG00000071082	RPL31	7.08	-1.28	2.25e-12	1.84e-10	protein_coding
ENSG00000096063	SRPK1	7.35	1.48	2.27e-12	1.85e-10	protein_coding
ENSG00000087116	ADAMTS2	3.32	3.6	2.31e-12	1.87e-10	protein_coding
ENSG00000105193	RPS16	7.08	-1.16	2.33e-12	1.89e-10	protein_coding
ENSG00000101084	RAB5IF	4.61	1.21	2.37e-12	1.91e-10	protein_coding
ENSG00000153896	ZNF599	1.37	-0.73	2.37e-12	1.91e-10	protein_coding
ENSG00000287733	AC083862.2	3.9	1.97	2.45e-12	1.96e-10	lncRNA
ENSG00000172460	PRSS30P	1.1	-1.21	2.57e-12	2.05e-10	transcribed_unitary_pseudogene
ENSG00000244398	AC116533.1	0.61	-0.47	2.6e-12	2.06e-10	processed_pseudogene
ENSG00000153815	CMIP	8.2	0.93	2.61e-12	2.07e-10	protein_coding
ENSG00000042317	SPATA7	1.31	-0.9	2.62e-12	2.07e-10	protein_coding
ENSG00000152380	FAM151B	3.12	1.33	2.66e-12	2.09e-10	protein_coding
ENSG00000198270	TMEM116	2.77	-0.85	2.67e-12	2.09e-10	protein_coding
ENSG00000283064	AL353759.1	2.15	1.88	2.68e-12	2.1e-10	lncRNA
ENSG00000225978	HAR1A	0.71	-0.81	2.69e-12	2.1e-10	lncRNA
ENSG00000172936	MYD88	8.35	1.08	2.7e-12	2.1e-10	protein_coding
ENSG00000233836	AC139769.1	1.37	-1.11	2.72e-12	2.1e-10	transcribed_unprocessed_pseudogene
ENSG00000257335	MGAM	9.89	2.09	2.77e-12	2.14e-10	protein_coding
ENSG00000256427	AC010175.1	0.58	-0.85	2.83e-12	2.17e-10	lncRNA
ENSG00000183137	CEP57L1	2.81	-1.19	3.09e-12	2.37e-10	protein_coding
ENSG00000159128	IFNGR2	7.83	1.02	3.13e-12	2.39e-10	protein_coding
ENSG00000146094	DOK3	8.82	1.4	3.2e-12	2.44e-10	protein_coding
ENSG00000163625	WDFY3	8.84	1.65	3.31e-12	2.51e-10	protein_coding
ENSG00000144713	RPL32	7.55	-1.33	3.35e-12	2.53e-10	protein_coding
ENSG00000185818	NAT8L	0.28	-0.55	3.44e-12	2.59e-10	protein_coding
ENSG00000101384	JAG1	3.77	1.16	3.47e-12	2.6e-10	protein_coding
ENSG00000267453	CLEC4O	0.38	-0.92	3.47e-12	2.6e-10	transcribed_unprocessed_pseudogene
ENSG00000246363	LINC02458	0.75	-1.08	3.53e-12	2.64e-10	lncRNA
ENSG00000162241	SLC25A45	4.65	-0.79	3.55e-12	2.64e-10	protein_coding
ENSG00000240767	RN7SL288P	3.19	1.23	3.58e-12	2.65e-10	misc_RNA
ENSG00000149273	RPS3	8.49	-1.2	3.69e-12	2.73e-10	protein_coding
ENSG00000133114	GPALPP1	3.62	-0.77	3.78e-12	2.79e-10	protein_coding
ENSG00000254554	AC080023.1	2.36	1.42	3.83e-12	2.81e-10	lncRNA
ENSG00000128512	DOCK4	5.78	2.17	3.84e-12	2.81e-10	protein_coding
ENSG00000198919	DZIP3	3.22	-1.05	3.86e-12	2.81e-10	protein_coding
ENSG00000105711	SCN1B	3.54	1.75	3.87e-12	2.81e-10	protein_coding
ENSG00000162594	IL23R	0.31	-0.61	3.91e-12	2.84e-10	protein_coding
ENSG00000223711	AC069213.1	0.34	-0.38	4.07e-12	2.94e-10	lncRNA
ENSG00000124780	KCNK17	0.22	-0.53	4.1e-12	2.95e-10	protein_coding
ENSG00000232450	AL133517.1	1.72	1.22	4.11e-12	2.96e-10	transcribed_processed_pseudogene
ENSG00000157800	SLC37A3	5.63	1.62	4.24e-12	3.03e-10	protein_coding
ENSG00000131089	ARHGEF9	3.48	-1.06	4.25e-12	3.03e-10	protein_coding
ENSG00000156026	MCU	4.72	0.91	4.26e-12	3.03e-10	protein_coding
ENSG00000144451	SPAG16	1.14	-0.73	4.35e-12	3.08e-10	protein_coding
ENSG00000273983	H3C8	3.47	2.79	4.5e-12	3.18e-10	protein_coding
ENSG00000080839	RBL1	4.39	-0.86	4.69e-12	3.31e-10	protein_coding
ENSG00000230426	ERVMER61-1	1.38	-1.31	4.86e-12	3.42e-10	lncRNA
ENSG00000151948	GLT1D1	7.96	1.39	4.92e-12	3.45e-10	protein_coding
ENSG00000211896	IGHG1	6.99	5.32	5.13e-12	3.59e-10	IG_C_gene
ENSG00000132357	CARD6	5.71	1.37	5.22e-12	3.63e-10	protein_coding
ENSG00000117281	CD160	1.73	-1.74	5.23e-12	3.63e-10	protein_coding
ENSG00000090020	SLC9A1	6.6	1.13	5.25e-12	3.63e-10	protein_coding
ENSG00000072110	ACTN1	9.42	1.2	5.26e-12	3.63e-10	protein_coding
ENSG00000251034	AC087854.1	0.42	-0.56	5.27e-12	3.63e-10	lncRNA
ENSG00000174370	C11orf45	0.4	-0.58	5.28e-12	3.63e-10	protein_coding
ENSG00000246526	LINC02481	1.87	-1.25	5.61e-12	3.84e-10	lncRNA
ENSG00000158006	PAFAH2	3.91	-0.85	5.67e-12	3.87e-10	protein_coding
ENSG00000267337	LINC01478	0.11	-0.31	5.71e-12	3.88e-10	lncRNA
ENSG00000163006	CCDC138	1.92	-0.67	5.78e-12	3.92e-10	protein_coding
ENSG00000234851	RPL23AP42	1.39	-0.9	5.93e-12	4.01e-10	processed_pseudogene
ENSG00000157456	CCNB2	2.05	1.79	6.11e-12	4.12e-10	protein_coding
ENSG00000082014	SMARCD3	5.71	1.65	6.25e-12	4.19e-10	protein_coding
ENSG00000151208	DLG5	2.82	-1.51	6.25e-12	4.19e-10	protein_coding
ENSG00000197933	ZNF823	1.15	-0.65	6.29e-12	4.2e-10	protein_coding
ENSG00000075151	EIF4G3	6.96	0.96	6.29e-12	4.2e-10	protein_coding
ENSG00000161551	ZNF577	2.17	-0.8	6.38e-12	4.24e-10	protein_coding
ENSG00000196581	AJAP1	0.37	-0.86	6.44e-12	4.27e-10	protein_coding
ENSG00000156414	TDRD9	4.92	2.61	6.47e-12	4.27e-10	protein_coding
ENSG00000198155	ZNF876P	0.78	-0.71	6.48e-12	4.27e-10	transcribed_unprocessed_pseudogene
ENSG00000178814	OPLAH	5.28	2.42	6.56e-12	4.31e-10	protein_coding
ENSG00000197771	MCMBP	6.64	0.73	6.71e-12	4.4e-10	protein_coding
ENSG00000100024	UPB1	3.6	2.39	6.95e-12	4.54e-10	protein_coding
ENSG00000125375	DMAC2L	3.77	-1.04	6.98e-12	4.55e-10	protein_coding
ENSG00000166526	ZNF3	4.17	-0.67	7.02e-12	4.56e-10	protein_coding
ENSG00000023330	ALAS1	5.74	0.88	7.03e-12	4.56e-10	protein_coding
ENSG00000172663	TMEM134	3.37	-0.83	7.21e-12	4.66e-10	protein_coding
ENSG00000141194	OR4D1	0.71	-0.78	7.39e-12	4.76e-10	protein_coding
ENSG00000138311	ZNF365	0.69	-0.94	7.73e-12	4.97e-10	protein_coding
ENSG00000198734	F5	7.27	1.9	7.99e-12	5.12e-10	protein_coding
ENSG00000221983	UBA52	8.82	-1.69	8.01e-12	5.12e-10	protein_coding
ENSG00000215244	LINC02649	5.57	2.3	8.08e-12	5.14e-10	lncRNA
ENSG00000105501	SIGLEC5	4.48	1.67	8.21e-12	5.21e-10	protein_coding
ENSG00000068650	ATP11A	8.42	1.03	8.22e-12	5.21e-10	protein_coding
ENSG00000177663	IL17RA	10.2	1.21	8.29e-12	5.24e-10	protein_coding
ENSG00000174255	ZNF80	0.48	-0.93	8.38e-12	5.27e-10	protein_coding
ENSG00000213722	DDAH2	5.74	1.61	8.39e-12	5.27e-10	protein_coding
ENSG00000145555	MYO10	3.4	2.24	8.43e-12	5.28e-10	protein_coding
ENSG00000168116	KIAA1586	3.36	-1.36	8.54e-12	5.33e-10	protein_coding
ENSG00000088298	EDEM2	5.79	0.78	8.78e-12	5.47e-10	protein_coding
ENSG00000166851	PLK1	2.87	1.72	8.91e-12	5.54e-10	protein_coding
ENSG00000204130	RUFY2	3.45	-0.72	9.01e-12	5.58e-10	protein_coding
ENSG00000102554	KLF5	3.38	1.44	9.05e-12	5.6e-10	protein_coding
ENSG00000152684	PELO	4.56	0.92	9.14e-12	5.64e-10	protein_coding
ENSG00000118454	ANKRD13C	4.33	-0.72	9.44e-12	5.81e-10	protein_coding
ENSG00000175471	MCTP1	6.62	1.24	9.48e-12	5.81e-10	protein_coding
ENSG00000168610	STAT3	9.11	1	9.57e-12	5.86e-10	protein_coding
ENSG00000173281	PPP1R3B	7.89	1.46	1.01e-11	6.15e-10	protein_coding
ENSG00000137312	FLOT1	8.06	1.39	1.01e-11	6.15e-10	protein_coding
ENSG00000116991	SIPA1L2	6.87	1.95	1.03e-11	6.23e-10	protein_coding
ENSG00000133063	CHIT1	3.82	2.52	1.03e-11	6.23e-10	protein_coding
ENSG00000188559	RALGAPA2	8.01	1.38	1.06e-11	6.42e-10	protein_coding
ENSG00000101230	ISM1	0.75	-0.96	1.11e-11	6.66e-10	protein_coding
ENSG00000260496	AC009041.1	0.85	-1.06	1.12e-11	6.73e-10	lncRNA
ENSG00000236609	ZNF853	1.8	-1.22	1.13e-11	6.78e-10	protein_coding
ENSG00000218426	AL590867.2	0.48	-0.4	1.14e-11	6.78e-10	processed_pseudogene
ENSG00000089685	BIRC5	2.43	2.26	1.16e-11	6.89e-10	protein_coding
ENSG00000103528	SYT17	0.81	-0.97	1.2e-11	7.11e-10	protein_coding
ENSG00000197958	RPL12	7.14	-1.24	1.21e-11	7.15e-10	protein_coding
ENSG00000280017	AC112200.2	0.5	0.66	1.21e-11	7.15e-10	TEC
ENSG00000003402	CFLAR	10.4	1.35	1.29e-11	7.58e-10	protein_coding
ENSG00000122862	SRGN	10.57	1.21	1.3e-11	7.64e-10	protein_coding
ENSG00000100479	POLE2	1.63	-1.12	1.31e-11	7.67e-10	protein_coding
ENSG00000080493	SLC4A4	1.36	-1.23	1.36e-11	7.94e-10	protein_coding
ENSG00000258632	AC135626.1	2.68	1.67	1.37e-11	7.99e-10	processed_pseudogene
ENSG00000185033	SEMA4B	7.39	1.06	1.37e-11	7.99e-10	protein_coding
ENSG00000285569	AC099344.3	0.16	-0.42	1.39e-11	8.06e-10	lncRNA
ENSG00000245532	NEAT1	13.68	2.08	1.4e-11	8.12e-10	lncRNA
ENSG00000229117	RPL41	7.67	-1.09	1.42e-11	8.22e-10	protein_coding
ENSG00000185697	MYBL1	3.74	-1.86	1.42e-11	8.22e-10	protein_coding
ENSG00000181274	FRAT2	8.09	1.23	1.45e-11	8.33e-10	protein_coding
ENSG00000272669	AL021707.6	3.3	1.73	1.46e-11	8.39e-10	lncRNA
ENSG00000117399	CDC20	2.5	2.41	1.5e-11	8.59e-10	protein_coding
ENSG00000156650	KAT6B	5.26	-0.67	1.51e-11	8.64e-10	protein_coding
ENSG00000231584	FAHD2CP	1.19	-0.75	1.57e-11	8.92e-10	transcribed_unprocessed_pseudogene
ENSG00000188785	ZNF548	3.11	-1.09	1.58e-11	8.97e-10	protein_coding
ENSG00000254789	AC073172.1	2.78	2.53	1.58e-11	8.97e-10	lncRNA
ENSG00000005381	MPO	4.98	4.03	1.61e-11	9.07e-10	protein_coding
ENSG00000110944	IL23A	1.17	-1.06	1.61e-11	9.11e-10	protein_coding
ENSG00000170846	AC093323.1	2.85	-1.07	1.62e-11	9.12e-10	protein_coding
ENSG00000152582	SPEF2	1.83	-1.12	1.65e-11	9.25e-10	protein_coding
ENSG00000154114	TBCEL	4.46	-2.08	1.67e-11	9.36e-10	protein_coding
ENSG00000198836	OPA1	6.06	-1.03	1.68e-11	9.37e-10	protein_coding
ENSG00000233154	LINC01762	2.24	1.53	1.7e-11	9.44e-10	lncRNA
ENSG00000116017	ARID3A	7.14	1	1.71e-11	9.44e-10	protein_coding
ENSG00000142173	COL6A2	3.3	-1.95	1.71e-11	9.44e-10	protein_coding
ENSG00000146243	IRAK1BP1	1.19	-0.91	1.71e-11	9.44e-10	protein_coding
ENSG00000072954	TMEM38A	2.48	1.23	1.73e-11	9.54e-10	protein_coding
ENSG00000112299	VNN1	6.24	2.71	1.75e-11	9.65e-10	protein_coding
ENSG00000148841	ITPRIP	7.86	1.12	1.8e-11	9.89e-10	protein_coding
ENSG00000161395	PGAP3	3.57	-1.16	1.82e-11	9.95e-10	protein_coding
ENSG00000088179	PTPN4	5.84	-1.31	1.91e-11	1.05e-09	protein_coding
ENSG00000251867	AC009812.1	0.48	-0.43	1.98e-11	1.08e-09	lncRNA
ENSG00000171817	ZNF540	1.58	-0.99	2e-11	1.09e-09	protein_coding
ENSG00000197863	ZNF790	1.89	-0.83	2.02e-11	1.1e-09	protein_coding
ENSG00000198363	ASPH	6.82	2.05	2.05e-11	1.11e-09	protein_coding
ENSG00000198718	TOGARAM1	3.73	-0.59	2.08e-11	1.12e-09	protein_coding
ENSG00000204386	NEU1	5.35	0.77	2.13e-11	1.15e-09	protein_coding
ENSG00000104218	CSPP1	3.65	-0.87	2.17e-11	1.16e-09	protein_coding
ENSG00000188404	SELL	10.44	1.43	2.24e-11	1.2e-09	protein_coding
ENSG00000286522	H3C2	4.67	2.83	2.26e-11	1.21e-09	protein_coding
ENSG00000182899	RPL35A	6.67	-1.36	2.28e-11	1.22e-09	protein_coding
ENSG00000100731	PCNX1	9.01	1.18	2.3e-11	1.23e-09	protein_coding
ENSG00000211694	TRGV10	1.02	-1.19	2.35e-11	1.25e-09	TR_V_gene
ENSG00000170525	PFKFB3	8.42	2.11	2.36e-11	1.25e-09	protein_coding
ENSG00000213658	LAT	1.94	-0.97	2.39e-11	1.26e-09	protein_coding
ENSG00000197208	SLC22A4	5.88	1.54	2.42e-11	1.28e-09	protein_coding
ENSG00000256742	KDM2B-DT	0.68	-0.6	2.42e-11	1.28e-09	lncRNA
ENSG00000142303	ADAMTS10	3.03	-1.71	2.46e-11	1.29e-09	protein_coding
ENSG00000187037	GPR141	5.42	1.47	2.61e-11	1.37e-09	protein_coding
ENSG00000180881	CAPS2	1.53	-0.78	2.69e-11	1.41e-09	protein_coding
ENSG00000100365	NCF4	8.36	1.27	2.73e-11	1.42e-09	protein_coding
ENSG00000237135	DDX10P1	2.88	1.62	2.74e-11	1.42e-09	processed_pseudogene
ENSG00000166986	MARS1	6.96	0.69	2.91e-11	1.51e-09	protein_coding
ENSG00000114391	RPL24	6.55	-1.18	2.92e-11	1.51e-09	protein_coding
ENSG00000145949	MYLK4	1.16	-0.92	2.92e-11	1.51e-09	protein_coding
ENSG00000039560	RAI14	0.3	-0.51	2.95e-11	1.52e-09	protein_coding
ENSG00000073331	ALPK1	7.58	1.44	2.99e-11	1.54e-09	protein_coding
ENSG00000162407	PLPP3	1.58	1.23	3.04e-11	1.56e-09	protein_coding
ENSG00000163412	EIF4E3	7.54	1.12	3.05e-11	1.57e-09	protein_coding
ENSG00000113749	HRH2	8.14	1.5	3.06e-11	1.57e-09	protein_coding
ENSG00000133641	C12orf29	2.51	-1.1	3.09e-11	1.57e-09	protein_coding
ENSG00000111206	FOXM1	2.57	2.12	3.09e-11	1.57e-09	protein_coding
ENSG00000243335	KCTD7	4.22	-0.68	3.17e-11	1.61e-09	protein_coding
ENSG00000132694	ARHGEF11	7.53	1.05	3.23e-11	1.64e-09	protein_coding
ENSG00000230747	AC021188.1	0.77	-0.7	3.27e-11	1.65e-09	lncRNA
ENSG00000166441	RPL27A	6.92	-0.96	3.32e-11	1.68e-09	protein_coding
ENSG00000278463	H2AC4	3.17	2.25	3.41e-11	1.72e-09	protein_coding
ENSG00000257315	ZBED6	3.37	0.79	3.42e-11	1.72e-09	protein_coding
ENSG00000171241	SHCBP1	2.65	2.09	3.44e-11	1.73e-09	protein_coding
ENSG00000086548	CEACAM6	3.01	3.59	3.47e-11	1.73e-09	protein_coding
ENSG00000163221	S100A12	8.43	2.42	3.48e-11	1.73e-09	protein_coding
ENSG00000179361	ARID3B	6.07	0.67	3.51e-11	1.75e-09	protein_coding
ENSG00000108924	HLF	0.57	-0.65	3.64e-11	1.81e-09	protein_coding
ENSG00000109674	NEIL3	4.02	-1.55	3.71e-11	1.84e-09	protein_coding
ENSG00000141040	ZNF287	1.9	-1.06	3.74e-11	1.85e-09	protein_coding
ENSG00000244313	AC024293.1	1.2	-0.5	3.81e-11	1.88e-09	processed_pseudogene
ENSG00000215196	BASP1-AS1	3.14	2.01	3.82e-11	1.88e-09	lncRNA
ENSG00000096968	JAK2	7.69	1.08	3.85e-11	1.89e-09	protein_coding
ENSG00000169964	TMEM42	2.44	-0.81	3.85e-11	1.89e-09	protein_coding
ENSG00000132825	PPP1R3D	5.86	1.24	3.86e-11	1.89e-09	protein_coding
ENSG00000196911	KPNA5	3.44	-1.23	3.86e-11	1.89e-09	protein_coding
ENSG00000122642	FKBP9	3.18	1.34	3.95e-11	1.93e-09	protein_coding
ENSG00000251247	ZNF345	2.09	-0.72	3.96e-11	1.93e-09	protein_coding
ENSG00000149781	FERMT3	8.94	1.07	3.97e-11	1.93e-09	protein_coding
ENSG00000070371	CLTCL1	4.24	1.47	4.05e-11	1.96e-09	protein_coding
ENSG00000116406	EDEM3	6.77	0.67	4.05e-11	1.96e-09	protein_coding
ENSG00000189190	ZNF600	3.03	-1.38	4.06e-11	1.96e-09	protein_coding
ENSG00000137767	SQOR	6.12	1.11	4.09e-11	1.97e-09	protein_coding
ENSG00000188895	MSL1	8.74	1.07	4.1e-11	1.97e-09	protein_coding
ENSG00000123485	HJURP	2.05	1.73	4.11e-11	1.97e-09	protein_coding
ENSG00000188283	ZNF383	3.51	-0.78	4.17e-11	2e-09	protein_coding
ENSG00000183621	ZNF438	5.73	1.54	4.19e-11	2e-09	protein_coding
ENSG00000171984	SHLD1	2.47	-0.92	4.21e-11	2.01e-09	protein_coding
ENSG00000106070	GRB10	5.54	2.31	4.31e-11	2.05e-09	protein_coding
ENSG00000136040	PLXNC1	9.82	1.29	4.39e-11	2.08e-09	protein_coding
ENSG00000164045	CDC25A	1.7	1.84	4.51e-11	2.14e-09	protein_coding
ENSG00000160999	SH2B2	5.37	1.25	4.53e-11	2.14e-09	protein_coding
ENSG00000165480	SKA3	3.1	-1.26	4.56e-11	2.15e-09	protein_coding
ENSG00000142409	ZNF787	5.47	0.96	4.59e-11	2.16e-09	protein_coding
ENSG00000259651	MTCO3P23	2.89	1.61	4.6e-11	2.16e-09	processed_pseudogene
ENSG00000163568	AIM2	4.9	2.07	4.62e-11	2.16e-09	protein_coding
ENSG00000163235	TGFA	5.59	1.49	4.63e-11	2.16e-09	protein_coding
ENSG00000163162	RNF149	9.17	1.21	4.69e-11	2.19e-09	protein_coding
ENSG00000122043	LINC00544	0.64	-0.73	4.74e-11	2.21e-09	lncRNA
ENSG00000154127	UBASH3B	6.2	0.83	4.77e-11	2.22e-09	protein_coding
ENSG00000233461	AL445524.1	2.54	1.23	4.83e-11	2.24e-09	lncRNA
ENSG00000146021	KLHL3	2.5	-1.18	4.88e-11	2.26e-09	protein_coding
ENSG00000163393	SLC22A15	5.71	1.29	4.89e-11	2.26e-09	protein_coding
ENSG00000235552	RPL6P27	1.03	-0.62	4.97e-11	2.29e-09	transcribed_processed_pseudogene
ENSG00000197153	H3C12	3.49	2.49	5e-11	2.3e-09	protein_coding
ENSG00000276043	UHRF1	3.19	2.02	5.09e-11	2.34e-09	protein_coding
ENSG00000096006	CRISP3	3.22	3.06	5.17e-11	2.37e-09	protein_coding
ENSG00000270426	AC099343.3	3.51	1.2	5.26e-11	2.41e-09	lncRNA
ENSG00000225681	AC005730.1	0.28	-0.47	5.36e-11	2.45e-09	transcribed_processed_pseudogene
ENSG00000108405	P2RX1	6.92	1.44	5.42e-11	2.47e-09	protein_coding
ENSG00000198736	MSRB1	8.49	1.29	5.43e-11	2.47e-09	protein_coding
ENSG00000059728	MXD1	10.02	1.28	5.49e-11	2.49e-09	protein_coding
ENSG00000197841	ZNF181	2.46	-1.01	5.5e-11	2.49e-09	protein_coding
ENSG00000150977	RILPL2	5.81	0.96	5.54e-11	2.5e-09	protein_coding
ENSG00000130558	OLFM1	0.87	-1.64	5.62e-11	2.54e-09	protein_coding
ENSG00000145386	CCNA2	2.51	1.88	5.66e-11	2.55e-09	protein_coding
ENSG00000167555	ZNF528	2.62	-0.99	5.73e-11	2.58e-09	protein_coding
ENSG00000152061	RABGAP1L	6.85	-1.01	5.76e-11	2.59e-09	protein_coding
ENSG00000211778	TRAV4	0.7	-0.71	5.85e-11	2.62e-09	TR_V_gene
ENSG00000137098	SPAG8	0.75	-0.59	5.86e-11	2.62e-09	protein_coding
ENSG00000256553	TRAV1-2	0.91	-1.11	5.88e-11	2.62e-09	TR_V_gene
ENSG00000100504	PYGL	9.03	1.59	5.98e-11	2.66e-09	protein_coding
ENSG00000168461	RAB31	8.19	1.16	6.05e-11	2.69e-09	protein_coding
ENSG00000116514	RNF19B	7.4	1.12	6.08e-11	2.7e-09	protein_coding
ENSG00000126870	WDR60	2.62	-0.72	6.15e-11	2.72e-09	protein_coding
ENSG00000168297	PXK	6.22	0.98	6.16e-11	2.72e-09	protein_coding
ENSG00000165029	ABCA1	7.96	2.15	6.18e-11	2.72e-09	protein_coding
ENSG00000079974	RABL2B	3.4	-0.74	6.25e-11	2.75e-09	protein_coding
ENSG00000128383	APOBEC3A	8.09	1.59	6.32e-11	2.77e-09	protein_coding
ENSG00000172031	EPHX4	0.18	-0.41	6.44e-11	2.82e-09	protein_coding
ENSG00000144824	PHLDB2	2.31	-1.34	6.62e-11	2.89e-09	protein_coding
ENSG00000108474	PIGL	2.79	-1.03	6.62e-11	2.89e-09	protein_coding
ENSG00000198829	SUCNR1	2.3	1.81	6.63e-11	2.89e-09	protein_coding
ENSG00000137970	RPL7P9	1.4	-0.86	6.65e-11	2.89e-09	processed_pseudogene
ENSG00000183647	ZNF530	1.86	-0.76	6.69e-11	2.91e-09	protein_coding
ENSG00000235105	AL356968.2	1.08	-1.47	6.8e-11	2.95e-09	processed_pseudogene
ENSG00000287080	H3C3	4.21	2.78	6.81e-11	2.95e-09	protein_coding
ENSG00000213557	AC068050.1	0.27	-0.6	6.85e-11	2.95e-09	processed_pseudogene
ENSG00000180712	LINC02363	2.68	1.74	6.85e-11	2.95e-09	lncRNA
ENSG00000185271	KLHL33	0.35	-0.51	6.97e-11	3e-09	protein_coding
ENSG00000196663	TECPR2	8.25	1.49	6.98e-11	3e-09	protein_coding
ENSG00000130433	CACNG6	0.55	-1.12	7.01e-11	3.01e-09	protein_coding
ENSG00000147576	ADHFE1	1.13	-0.67	7.15e-11	3.05e-09	protein_coding
ENSG00000271109	AC008555.4	1.54	-1	7.15e-11	3.05e-09	lncRNA
ENSG00000131469	RPL27	6.1	-1	7.19e-11	3.06e-09	protein_coding
ENSG00000145592	RPL37	5.94	-0.68	7.23e-11	3.07e-09	protein_coding
ENSG00000075399	VPS9D1	6.32	1.59	7.23e-11	3.07e-09	protein_coding
ENSG00000109680	TBC1D19	1.65	-0.87	7.24e-11	3.07e-09	protein_coding
ENSG00000243646	IL10RB	4.54	1.07	7.24e-11	3.07e-09	protein_coding
ENSG00000133112	TPT1	9.57	-1.22	7.27e-11	3.07e-09	protein_coding
ENSG00000110700	RPS13	6.64	-1.35	7.27e-11	3.07e-09	protein_coding
ENSG00000145741	BTF3	6.78	-1.35	7.29e-11	3.07e-09	protein_coding
ENSG00000196747	H2AC13	4.12	1.88	7.41e-11	3.11e-09	protein_coding
ENSG00000236552	RPL13AP5	2.95	-1	7.48e-11	3.14e-09	processed_pseudogene
ENSG00000146670	CDCA5	2.38	2.11	7.76e-11	3.25e-09	protein_coding
ENSG00000160796	NBEAL2	10.55	1.24	7.84e-11	3.28e-09	protein_coding
ENSG00000118900	UBN1	8.45	1.07	7.98e-11	3.33e-09	protein_coding
ENSG00000062370	ZNF112	0.23	-0.35	8.02e-11	3.34e-09	protein_coding
ENSG00000278869	BX539320.1	3.07	1.3	8.09e-11	3.36e-09	lncRNA
ENSG00000214960	CRPPA	1.36	-0.86	8.14e-11	3.38e-09	protein_coding
ENSG00000267221	C17orf113	0.59	-0.48	8.36e-11	3.46e-09	protein_coding
ENSG00000085563	ABCB1	2.83	-1.61	8.49e-11	3.51e-09	protein_coding
ENSG00000146072	TNFRSF21	1.19	-1.08	8.61e-11	3.55e-09	protein_coding
ENSG00000159840	ZYX	9.59	1.22	8.74e-11	3.6e-09	protein_coding
ENSG00000137076	TLN1	11.51	1.13	8.79e-11	3.61e-09	protein_coding
ENSG00000236409	NRADDP	2.47	1.36	8.84e-11	3.63e-09	transcribed_unitary_pseudogene
ENSG00000234436	AC245884.2	2.6	1.79	8.96e-11	3.67e-09	unprocessed_pseudogene
ENSG00000122483	CCDC18	4.51	-0.99	9.08e-11	3.71e-09	protein_coding
ENSG00000167900	TK1	2.86	2.11	9.1e-11	3.71e-09	protein_coding
ENSG00000100330	MTMR3	8.94	1.04	9.14e-11	3.73e-09	protein_coding
ENSG00000117318	ID3	2.48	-1.28	9.4e-11	3.82e-09	protein_coding
ENSG00000261754	AC008555.1	0.88	-0.69	9.43e-11	3.83e-09	lncRNA
ENSG00000105639	JAK3	9.33	1.25	9.54e-11	3.87e-09	protein_coding
ENSG00000152465	NMT2	3.11	-1.3	9.6e-11	3.88e-09	protein_coding
ENSG00000064932	SBNO2	9.36	1.37	9.63e-11	3.88e-09	protein_coding
ENSG00000124374	PAIP2B	2.19	-1.17	9.63e-11	3.88e-09	protein_coding
ENSG00000109920	FNBP4	5.75	-0.6	9.65e-11	3.88e-09	protein_coding
ENSG00000267365	KCNJ2-AS1	3.31	1.58	9.65e-11	3.88e-09	lncRNA
ENSG00000168890	TMEM150A	2.38	-0.78	9.77e-11	3.92e-09	protein_coding
ENSG00000037280	FLT4	1.82	-1.5	9.97e-11	3.99e-09	protein_coding
ENSG00000075651	PLD1	4.47	0.98	1.01e-10	4.02e-09	protein_coding
ENSG00000280213	UCKL1-AS1	2.06	1.33	1.02e-10	4.07e-09	lncRNA
ENSG00000074621	SLC24A1	2.1	-0.71	1.02e-10	4.08e-09	protein_coding
ENSG00000141161	UNC45B	0.56	-0.57	1.03e-10	4.08e-09	protein_coding
ENSG00000163754	GYG1	6.87	1.8	1.03e-10	4.1e-09	protein_coding
ENSG00000111886	GABRR2	3.33	2.05	1.07e-10	4.25e-09	protein_coding
ENSG00000172809	RPL38	6.48	-1.02	1.09e-10	4.31e-09	protein_coding
ENSG00000255819	KLRC4-KLRK1	1.1	-1.17	1.12e-10	4.42e-09	protein_coding
ENSG00000255569	TRAV1-1	0.34	-0.54	1.12e-10	4.43e-09	TR_V_gene
ENSG00000135404	CD63	6.44	1.15	1.13e-10	4.44e-09	protein_coding
ENSG00000142534	RPS11	7.58	-1.02	1.14e-10	4.46e-09	protein_coding
ENSG00000109184	DCUN1D4	3.52	-0.8	1.14e-10	4.48e-09	protein_coding
ENSG00000185869	ZNF829	1.7	-0.93	1.15e-10	4.51e-09	protein_coding
ENSG00000135318	NT5E	2.17	-1.53	1.17e-10	4.57e-09	protein_coding
ENSG00000215252	GOLGA8B	3.65	-1.3	1.18e-10	4.59e-09	protein_coding
ENSG00000163001	CFAP36	2.43	-0.91	1.2e-10	4.67e-09	protein_coding
ENSG00000040199	PHLPP2	4.32	-1.25	1.2e-10	4.68e-09	protein_coding
ENSG00000206199	ANKUB1	0.54	-0.83	1.21e-10	4.7e-09	protein_coding
ENSG00000127483	HP1BP3	6.95	-0.6	1.21e-10	4.7e-09	protein_coding
ENSG00000160685	ZBTB7B	8.31	0.94	1.22e-10	4.74e-09	protein_coding
ENSG00000106780	MEGF9	9.23	1.11	1.25e-10	4.82e-09	protein_coding
ENSG00000238005	AL391832.2	4.56	1.68	1.26e-10	4.84e-09	lncRNA
ENSG00000285292	ABCF2	0.22	-0.3	1.27e-10	4.87e-09	protein_coding
ENSG00000213442	RPL18AP3	1.32	-0.72	1.27e-10	4.87e-09	processed_pseudogene
ENSG00000130037	KCNA5	0.17	-0.41	1.27e-10	4.87e-09	protein_coding
ENSG00000168758	SEMA4C	4.2	-1.32	1.29e-10	4.92e-09	protein_coding
ENSG00000212664	AC064799.1	0.2	-0.24	1.33e-10	5.07e-09	processed_pseudogene
ENSG00000069399	BCL3	7.04	1.25	1.33e-10	5.08e-09	protein_coding
ENSG00000182022	CHST15	8.93	1.21	1.34e-10	5.09e-09	protein_coding
ENSG00000265531	FCGR1CP	3.42	2.48	1.34e-10	5.09e-09	unprocessed_pseudogene
ENSG00000258732	AC025884.1	0.41	-0.64	1.35e-10	5.13e-09	unprocessed_pseudogene
ENSG00000124588	NQO2	6.54	1.76	1.36e-10	5.16e-09	protein_coding
ENSG00000069535	MAOB	1.9	2.14	1.37e-10	5.18e-09	protein_coding
ENSG00000226660	TRBV2	0.66	-0.65	1.38e-10	5.2e-09	TR_V_gene
ENSG00000165626	BEND7	2.81	1.75	1.41e-10	5.33e-09	protein_coding
ENSG00000240204	SMKR1	0.38	-0.46	1.42e-10	5.35e-09	protein_coding
ENSG00000197808	ZNF461	1.76	-0.79	1.44e-10	5.42e-09	protein_coding
ENSG00000172159	FRMD3	4.49	1.63	1.45e-10	5.43e-09	protein_coding
ENSG00000115255	REEP6	0.76	-0.63	1.46e-10	5.47e-09	protein_coding
ENSG00000014216	CAPN1	8.13	0.81	1.46e-10	5.48e-09	protein_coding
ENSG00000152213	ARL11	5.98	1	1.48e-10	5.54e-09	protein_coding
ENSG00000280739	EIF1B-AS1	3.98	1.46	1.48e-10	5.54e-09	lncRNA
ENSG00000104765	BNIP3L	9.22	-2.65	1.5e-10	5.61e-09	protein_coding
ENSG00000196923	PDLIM7	7.56	1.22	1.51e-10	5.61e-09	protein_coding
ENSG00000230006	ANKRD36BP2	4.64	-1.86	1.53e-10	5.68e-09	transcribed_unprocessed_pseudogene
ENSG00000007264	MATK	4.1	-1.9	1.54e-10	5.71e-09	protein_coding
ENSG00000106018	VIPR2	0.57	-0.68	1.54e-10	5.72e-09	protein_coding
ENSG00000234518	PTGES3P1	3.63	1.54	1.56e-10	5.75e-09	processed_pseudogene
ENSG00000213809	KLRK1	1.82	-1.43	1.59e-10	5.87e-09	protein_coding
ENSG00000161970	RPL26	5.62	-1.43	1.59e-10	5.87e-09	protein_coding
ENSG00000109265	CRACD	2.36	1.69	1.6e-10	5.9e-09	protein_coding
ENSG00000253276	CCDC71L	5.39	1.45	1.61e-10	5.9e-09	protein_coding
ENSG00000166501	PRKCB	8.93	0.68	1.61e-10	5.9e-09	protein_coding
ENSG00000152207	CYSLTR2	2.51	-1.6	1.63e-10	5.97e-09	protein_coding
ENSG00000279320	AC069528.2	2.69	1.81	1.66e-10	6.05e-09	TEC
ENSG00000158887	MPZ	3.52	1.09	1.67e-10	6.09e-09	protein_coding
ENSG00000110324	IL10RA	7.88	-0.8	1.67e-10	6.09e-09	protein_coding
ENSG00000186654	PRR5	4.38	-1.25	1.68e-10	6.09e-09	protein_coding
ENSG00000233030	AC243772.2	2.5	2.13	1.68e-10	6.09e-09	lncRNA
ENSG00000246898	LINC00920	0.77	-0.84	1.69e-10	6.1e-09	lncRNA
ENSG00000197561	ELANE	3.7	4.12	1.69e-10	6.1e-09	protein_coding
ENSG00000068323	TFE3	7.34	0.93	1.69e-10	6.1e-09	protein_coding
ENSG00000188227	ZNF793	1.68	-0.97	1.7e-10	6.15e-09	protein_coding
ENSG00000085831	TTC39A	0.62	-0.72	1.72e-10	6.2e-09	protein_coding
ENSG00000120885	CLU	8.01	1.67	1.75e-10	6.29e-09	protein_coding
ENSG00000120868	APAF1	8.15	0.86	1.77e-10	6.35e-09	protein_coding
ENSG00000225450	AL021707.1	2.83	1.63	1.79e-10	6.43e-09	lncRNA
ENSG00000237649	KIFC1	2.56	2.02	1.8e-10	6.46e-09	protein_coding
ENSG00000083817	ZNF416	2.16	-0.83	1.82e-10	6.52e-09	protein_coding
ENSG00000211673	IGLV3-1	3.55	3.63	1.83e-10	6.52e-09	IG_V_gene
ENSG00000149177	PTPRJ	9.55	1	1.83e-10	6.52e-09	protein_coding
ENSG00000163171	CDC42EP3	8.16	1.23	1.83e-10	6.52e-09	protein_coding
ENSG00000137414	FAM8A1	7.12	1.18	1.84e-10	6.52e-09	protein_coding
ENSG00000183542	KLRC4	0.97	-1.01	1.85e-10	6.58e-09	protein_coding
ENSG00000204301	NOTCH4	1.73	-0.85	1.86e-10	6.58e-09	protein_coding
ENSG00000165392	WRN	3.81	-0.91	1.86e-10	6.58e-09	protein_coding
ENSG00000178464	RPL10P16	2.01	-0.72	1.94e-10	6.84e-09	processed_pseudogene
ENSG00000234545	FAM133B	3.34	-0.53	1.97e-10	6.93e-09	protein_coding
ENSG00000142920	AZIN2	1.25	-0.9	1.98e-10	6.96e-09	protein_coding
ENSG00000183784	DOCK8-AS1	1.85	0.73	1.98e-10	6.97e-09	lncRNA
ENSG00000167513	CDT1	2.52	2.09	1.99e-10	6.97e-09	protein_coding
ENSG00000287131	AC096970.1	1.5	1.43	2e-10	7.01e-09	lncRNA
ENSG00000102908	NFAT5	7.42	0.83	2.04e-10	7.12e-09	protein_coding
ENSG00000145860	RNF145	6.93	0.68	2.04e-10	7.12e-09	protein_coding
ENSG00000150687	PRSS23	2.51	-2.03	2.05e-10	7.14e-09	protein_coding
ENSG00000272468	AL021807.1	1.68	1.12	2.07e-10	7.19e-09	lncRNA
ENSG00000114126	TFDP2	5	-1.17	2.07e-10	7.21e-09	protein_coding
ENSG00000060558	GNA15	5.14	1.03	2.08e-10	7.22e-09	protein_coding
ENSG00000173334	TRIB1	6.09	1.37	2.08e-10	7.22e-09	protein_coding
ENSG00000112984	KIF20A	1.7	1.73	2.09e-10	7.22e-09	protein_coding
ENSG00000148346	LCN2	5.19	3.44	2.09e-10	7.23e-09	protein_coding
ENSG00000203814	H2BC18	5.66	1.15	2.1e-10	7.25e-09	protein_coding
ENSG00000145423	SFRP2	1.52	-2.06	2.11e-10	7.28e-09	protein_coding
ENSG00000102837	OLFM4	4.48	4.81	2.11e-10	7.28e-09	protein_coding
ENSG00000216588	IGSF23	0.09	-0.31	2.12e-10	7.3e-09	protein_coding
ENSG00000180479	ZNF571	1.47	-0.88	2.13e-10	7.32e-09	protein_coding
ENSG00000204147	ASAH2B	0.62	-0.53	2.15e-10	7.38e-09	protein_coding
ENSG00000062524	LTK	1.91	-1.26	2.17e-10	7.41e-09	protein_coding
ENSG00000196437	ZNF569	2.18	-0.81	2.17e-10	7.41e-09	protein_coding
ENSG00000154736	ADAMTS5	0.89	-1.57	2.18e-10	7.42e-09	protein_coding
ENSG00000150045	KLRF1	2.86	-1.97	2.18e-10	7.43e-09	protein_coding
ENSG00000163681	SLMAP	6.69	0.59	2.18e-10	7.43e-09	protein_coding
ENSG00000125037	EMC3	5.8	-1.22	2.22e-10	7.55e-09	protein_coding
ENSG00000144935	TRPC1	1.09	-0.77	2.27e-10	7.69e-09	protein_coding
ENSG00000138326	RPS24	7.26	-1.04	2.32e-10	7.87e-09	protein_coding
ENSG00000004766	VPS50	4.34	-0.8	2.35e-10	7.94e-09	protein_coding
ENSG00000129173	E2F8	1.76	1.81	2.37e-10	8.02e-09	protein_coding
ENSG00000132170	PPARG	1.62	1.56	2.38e-10	8.02e-09	protein_coding
ENSG00000137601	NEK1	4.11	-0.86	2.39e-10	8.04e-09	protein_coding
ENSG00000259293	LIPC-AS1	1.69	1.6	2.4e-10	8.05e-09	lncRNA
ENSG00000137177	KIF13A	6.97	0.96	2.4e-10	8.05e-09	protein_coding
ENSG00000121753	ADGRB2	0.88	-0.82	2.42e-10	8.11e-09	protein_coding
ENSG00000149483	TMEM138	3.81	-0.62	2.43e-10	8.12e-09	protein_coding
ENSG00000213523	SRA1	5.36	0.85	2.44e-10	8.14e-09	protein_coding
ENSG00000100393	EP300	8.78	0.68	2.46e-10	8.22e-09	protein_coding
ENSG00000101160	CTSZ	7.59	0.64	2.53e-10	8.4e-09	protein_coding
ENSG00000168229	PTGDR	3.27	-1.61	2.53e-10	8.4e-09	protein_coding
ENSG00000171316	CHD7	7.08	1.09	2.53e-10	8.4e-09	protein_coding
ENSG00000251022	THAP9-AS1	3.26	-0.71	2.54e-10	8.41e-09	lncRNA
ENSG00000146350	TBC1D32	2.31	-0.8	2.55e-10	8.46e-09	protein_coding
ENSG00000154764	WNT7A	1.2	-1.16	2.57e-10	8.52e-09	protein_coding
ENSG00000177614	PGBD5	0.14	-0.31	2.58e-10	8.53e-09	protein_coding
ENSG00000105136	ZNF419	2.46	-0.86	2.59e-10	8.53e-09	protein_coding
ENSG00000268833	AC243967.2	1.17	1.46	2.59e-10	8.53e-09	lncRNA
ENSG00000106829	TLE4	7.27	0.74	2.61e-10	8.58e-09	protein_coding
ENSG00000156482	RPL30	7.61	-1.2	2.62e-10	8.62e-09	protein_coding
ENSG00000151012	SLC7A11	2.12	1.25	2.67e-10	8.74e-09	protein_coding
ENSG00000134851	TMEM165	6.4	1	2.67e-10	8.74e-09	protein_coding
ENSG00000286076	AC005050.3	4.15	2.11	2.69e-10	8.8e-09	lncRNA
ENSG00000143771	CNIH4	5.42	1.03	2.69e-10	8.8e-09	protein_coding
ENSG00000142937	RPS8	7.96	-1.16	2.71e-10	8.84e-09	protein_coding
ENSG00000273802	H2BC8	3.66	1.52	2.72e-10	8.84e-09	protein_coding
ENSG00000178999	AURKB	2.22	1.49	2.76e-10	8.97e-09	protein_coding
ENSG00000151553	FAM160B1	6.6	1.09	2.77e-10	8.99e-09	protein_coding
ENSG00000183696	UPP1	6.79	1.59	2.78e-10	9.03e-09	protein_coding
ENSG00000139572	GPR84	3.43	2.57	2.82e-10	9.13e-09	protein_coding
ENSG00000163694	RBM47	8.06	1.23	2.82e-10	9.13e-09	protein_coding
ENSG00000162551	ALPL	9.02	2.45	2.83e-10	9.15e-09	protein_coding
ENSG00000170629	DPY19L2P2	1.56	-0.83	2.86e-10	9.24e-09	transcribed_unprocessed_pseudogene
ENSG00000166340	TPP1	7.75	0.7	2.92e-10	9.39e-09	protein_coding
ENSG00000267767	LINC01801	1.1	-0.83	2.94e-10	9.47e-09	lncRNA
ENSG00000143184	XCL1	0.42	-0.75	2.96e-10	9.51e-09	protein_coding
ENSG00000012779	ALOX5	9.21	1.39	2.96e-10	9.51e-09	protein_coding
ENSG00000272323	AC026801.2	0.15	-0.23	2.98e-10	9.53e-09	lncRNA
ENSG00000226084	AC113935.1	0.66	-0.48	2.99e-10	9.55e-09	processed_pseudogene
ENSG00000160710	ADAR	10.17	1.11	3e-10	9.59e-09	protein_coding
ENSG00000163818	LZTFL1	2.44	-0.89	3.02e-10	9.62e-09	protein_coding
ENSG00000177600	RPLP2	7.76	-1.08	3.03e-10	9.66e-09	protein_coding
ENSG00000128245	YWHAH	6.6	1.24	3.04e-10	9.67e-09	protein_coding
ENSG00000142676	RPL11	6.26	-1.12	3.05e-10	9.68e-09	protein_coding
ENSG00000149806	FAU	7.02	-0.64	3.08e-10	9.76e-09	protein_coding
ENSG00000122644	ARL4A	4.22	-2.42	3.08e-10	9.77e-09	protein_coding
ENSG00000186104	CYP2R1	2.71	-0.57	3.09e-10	9.77e-09	protein_coding
ENSG00000166821	PEX11A	1.11	-0.6	3.09e-10	9.77e-09	protein_coding
ENSG00000275395	FCGBP	3.02	-1.89	3.13e-10	9.86e-09	protein_coding
ENSG00000140848	CPNE2	5.07	1.07	3.16e-10	9.94e-09	protein_coding
ENSG00000008130	NADK	9.36	1.15	3.16e-10	9.94e-09	protein_coding
ENSG00000188906	LRRK2	10.14	1.28	3.18e-10	9.98e-09	protein_coding
ENSG00000137462	TLR2	8.73	1.47	3.19e-10	1e-08	protein_coding
ENSG00000103091	WDR59	4.83	-0.56	3.22e-10	1.01e-08	protein_coding
ENSG00000245970	AP003352.1	0.18	-0.24	3.23e-10	1.01e-08	lncRNA
ENSG00000123700	KCNJ2	7.6	1.58	3.23e-10	1.01e-08	protein_coding
ENSG00000266980	AC087289.1	1.55	1.4	3.26e-10	1.02e-08	lncRNA
ENSG00000175274	TP53I11	6.84	1.33	3.27e-10	1.02e-08	protein_coding
ENSG00000112242	E2F3	6.59	0.96	3.28e-10	1.02e-08	protein_coding
ENSG00000244482	LILRA6	7.37	1.55	3.29e-10	1.02e-08	protein_coding
ENSG00000197457	STMN3	4.36	-1.32	3.3e-10	1.03e-08	protein_coding
ENSG00000105640	RPL18A	7.41	-1.2	3.35e-10	1.04e-08	protein_coding
ENSG00000197296	FITM2	2.3	-0.89	3.35e-10	1.04e-08	protein_coding
ENSG00000070950	RAD18	3.06	-0.75	3.37e-10	1.04e-08	protein_coding
ENSG00000198113	TOR4A	6.27	0.98	3.4e-10	1.05e-08	protein_coding
ENSG00000270025	BMS1P7	0.45	-0.6	3.41e-10	1.05e-08	transcribed_unprocessed_pseudogene
ENSG00000196778	OR52K1	3.43	1.93	3.41e-10	1.05e-08	protein_coding
ENSG00000151694	ADAM17	6.66	0.99	3.42e-10	1.05e-08	protein_coding
ENSG00000224729	PCOLCE-AS1	0.47	-0.46	3.42e-10	1.05e-08	lncRNA
ENSG00000177707	NECTIN3	0.83	-0.76	3.42e-10	1.05e-08	protein_coding
ENSG00000188868	ZNF563	1.28	-0.66	3.42e-10	1.05e-08	protein_coding
ENSG00000174326	SLC16A11	0.42	-0.52	3.49e-10	1.07e-08	protein_coding
ENSG00000122406	RPL5	7.21	-1.3	3.5e-10	1.07e-08	protein_coding
ENSG00000282780	TRBJ1-6	1.18	-0.91	3.5e-10	1.07e-08	TR_J_gene
ENSG00000100503	NIN	8.95	0.81	3.55e-10	1.08e-08	protein_coding
ENSG00000166295	ANAPC16	5.81	-0.56	3.56e-10	1.08e-08	protein_coding
ENSG00000272909	AL122035.2	0.55	-0.43	3.62e-10	1.1e-08	lncRNA
ENSG00000211659	IGLV3-25	3.1	3.77	3.63e-10	1.1e-08	IG_V_gene
ENSG00000132514	CLEC10A	2.5	-1.86	3.67e-10	1.11e-08	protein_coding
ENSG00000116350	SRSF4	6.33	0.35	3.71e-10	1.12e-08	protein_coding
ENSG00000165030	NFIL3	6.58	1.42	3.74e-10	1.13e-08	protein_coding
ENSG00000156787	TBC1D31	4.4	-1.19	3.77e-10	1.14e-08	protein_coding
ENSG00000105339	DENND3	9.65	1.3	3.78e-10	1.14e-08	protein_coding
ENSG00000261308	FIGNL2	0.69	-0.55	3.84e-10	1.16e-08	protein_coding
ENSG00000274290	H2BC6	4.5	1.44	3.92e-10	1.18e-08	protein_coding
ENSG00000152256	PDK1	5.95	0.86	3.99e-10	1.2e-08	protein_coding
ENSG00000120896	SORBS3	3.38	-1.4	4.02e-10	1.21e-08	protein_coding
ENSG00000136810	TXN	5.64	1.05	4.04e-10	1.21e-08	protein_coding
ENSG00000274997	H2AC12	3.7	2.29	4.06e-10	1.21e-08	protein_coding
ENSG00000120899	PTK2B	9.19	0.82	4.07e-10	1.21e-08	protein_coding
ENSG00000211695	TRGV9	1.23	-1.21	4.08e-10	1.22e-08	TR_V_gene
ENSG00000198355	PIM3	6.83	1.43	4.15e-10	1.24e-08	protein_coding
ENSG00000204764	RANBP17	1.07	-0.96	4.17e-10	1.24e-08	protein_coding
ENSG00000143365	RORC	1.74	-1.41	4.2e-10	1.25e-08	protein_coding
ENSG00000157404	KIT	1.15	-0.95	4.22e-10	1.25e-08	protein_coding
ENSG00000173391	OLR1	1.75	2.47	4.23e-10	1.25e-08	protein_coding
ENSG00000204455	TRIM51BP	0.3	-0.58	4.23e-10	1.25e-08	unprocessed_pseudogene
ENSG00000143376	SNX27	7.69	0.79	4.24e-10	1.25e-08	protein_coding
ENSG00000198756	COLGALT2	1.14	-1.15	4.24e-10	1.25e-08	protein_coding
ENSG00000120594	PLXDC2	7.75	1.01	4.26e-10	1.26e-08	protein_coding
ENSG00000144036	EXOC6B	3.29	-0.91	4.28e-10	1.26e-08	protein_coding
ENSG00000260859	AC025280.1	1.91	1.42	4.34e-10	1.28e-08	lncRNA
ENSG00000138434	ITPRID2	7.25	0.83	4.34e-10	1.28e-08	protein_coding
ENSG00000248477	NAIPP3	2.69	1.59	4.37e-10	1.28e-08	transcribed_unprocessed_pseudogene
ENSG00000164037	SLC9B1	0.63	-0.49	4.53e-10	1.33e-08	protein_coding
ENSG00000149925	ALDOA	6.11	0.79	4.54e-10	1.33e-08	protein_coding
ENSG00000163431	LMOD1	0.33	-0.96	4.55e-10	1.33e-08	protein_coding
ENSG00000160785	SLC25A44	6.88	1	4.6e-10	1.34e-08	protein_coding
ENSG00000285509	AP000646.1	0.54	-0.86	4.68e-10	1.37e-08	protein_coding
ENSG00000115339	GALNT3	5.52	1.12	4.73e-10	1.38e-08	protein_coding
ENSG00000170180	GYPA	1.74	-1.89	4.78e-10	1.39e-08	protein_coding
ENSG00000165943	MOAP1	4.2	-0.61	4.83e-10	1.4e-08	protein_coding
ENSG00000229299	AL121845.1	0.53	-0.55	4.84e-10	1.4e-08	lncRNA
ENSG00000247199	AC011346.1	2.24	1.27	4.85e-10	1.4e-08	lncRNA
ENSG00000211786	TRAV8-2	1.07	-0.88	4.88e-10	1.41e-08	TR_V_gene
ENSG00000075218	GTSE1	2.42	1.77	4.89e-10	1.41e-08	protein_coding
ENSG00000276368	H2AC14	3.86	2.56	4.91e-10	1.42e-08	protein_coding
ENSG00000121289	CEP89	3.28	-0.53	4.92e-10	1.42e-08	protein_coding
ENSG00000286389	AL731702.1	0.4	-0.44	4.95e-10	1.43e-08	lncRNA
ENSG00000182809	CRIP2	2.07	-1.55	4.98e-10	1.43e-08	protein_coding
ENSG00000103494	RPGRIP1L	1.14	-0.65	5.07e-10	1.46e-08	protein_coding
ENSG00000272196	H2AC19	3.9	0.94	5.09e-10	1.46e-08	protein_coding
ENSG00000156345	CDK20	1.33	-0.8	5.12e-10	1.47e-08	protein_coding
ENSG00000284543	LINC01226	0.18	-0.36	5.14e-10	1.47e-08	lncRNA
ENSG00000178386	ZNF223	0.7	-0.52	5.17e-10	1.48e-08	protein_coding
ENSG00000164821	DEFA4	2.95	3.62	5.2e-10	1.48e-08	protein_coding
ENSG00000258731	AL356020.1	0.5	-0.4	5.21e-10	1.48e-08	lncRNA
ENSG00000146416	AIG1	4.16	1.06	5.38e-10	1.53e-08	protein_coding
ENSG00000107018	RLN1	0.27	-0.35	5.51e-10	1.57e-08	protein_coding
ENSG00000146250	PRSS35	0.15	-0.42	5.59e-10	1.59e-08	protein_coding
ENSG00000171236	LRG1	7.32	1.71	5.62e-10	1.6e-08	protein_coding
ENSG00000140199	SLC12A6	8.87	0.93	5.7e-10	1.62e-08	protein_coding
ENSG00000121406	ZNF549	2.95	-0.98	5.78e-10	1.64e-08	protein_coding
ENSG00000123933	MXD4	5.95	-1	5.79e-10	1.64e-08	protein_coding
ENSG00000211787	TRAV8-3	1.13	-0.88	5.79e-10	1.64e-08	TR_V_gene
ENSG00000142541	RPL13A	9.39	-1.14	5.81e-10	1.64e-08	protein_coding
ENSG00000174482	LINGO2	0.44	-0.73	5.84e-10	1.64e-08	protein_coding
ENSG00000149557	FEZ1	1.21	-1.18	5.86e-10	1.65e-08	protein_coding
ENSG00000196867	ZFP28	1.85	-0.78	6.03e-10	1.69e-08	protein_coding
ENSG00000165516	KLHDC2	4.43	-0.65	6.09e-10	1.71e-08	protein_coding
ENSG00000141526	SLC16A3	8.97	1.19	6.12e-10	1.72e-08	protein_coding
ENSG00000232229	LINC00865	0.8	-0.66	6.17e-10	1.73e-08	lncRNA
ENSG00000243836	WDR86-AS1	1.18	-1.13	6.21e-10	1.74e-08	lncRNA
ENSG00000227081	AC005912.1	0.31	-0.32	6.24e-10	1.74e-08	processed_pseudogene
ENSG00000118181	RPS25	6.51	-1.21	6.25e-10	1.74e-08	protein_coding
ENSG00000091106	NLRC4	6.48	1.37	6.3e-10	1.75e-08	protein_coding
ENSG00000253214	AC079209.1	2.27	1.62	6.36e-10	1.77e-08	lncRNA
ENSG00000007402	CACNA2D2	2.49	-1.76	6.38e-10	1.77e-08	protein_coding
ENSG00000159496	RGL4	5.26	1.77	6.42e-10	1.78e-08	protein_coding
ENSG00000107643	MAPK8	4.13	-0.63	6.47e-10	1.79e-08	protein_coding
ENSG00000156475	PPP2R2B	2.18	-1.47	6.48e-10	1.79e-08	protein_coding
ENSG00000145685	LHFPL2	5.31	1.58	6.58e-10	1.82e-08	protein_coding
ENSG00000282133	TRBJ1-3	1.04	-0.87	6.66e-10	1.84e-08	TR_J_gene
ENSG00000127954	STEAP4	8.69	1.42	6.71e-10	1.85e-08	protein_coding
ENSG00000286646	AL121933.2	4.15	0.83	6.78e-10	1.87e-08	lncRNA
ENSG00000249437	NAIP	6.63	1.89	6.79e-10	1.87e-08	protein_coding
ENSG00000184939	ZFP90	4	-0.91	6.84e-10	1.88e-08	protein_coding
ENSG00000146433	TMEM181	4.85	-0.58	6.86e-10	1.88e-08	protein_coding
ENSG00000269220	LINC00528	4.12	1.11	6.9e-10	1.89e-08	lncRNA
ENSG00000131153	GINS2	1.63	1.56	6.97e-10	1.91e-08	protein_coding
ENSG00000162415	ZSWIM5	1.11	-0.86	7.03e-10	1.92e-08	protein_coding
ENSG00000113558	SKP1	6.37	-0.83	7.08e-10	1.93e-08	protein_coding
ENSG00000162496	DHRS3	3.45	-1.22	7.1e-10	1.94e-08	protein_coding
ENSG00000142945	KIF2C	2.3	1.76	7.32e-10	1.99e-08	protein_coding
ENSG00000109466	KLHL2	6.73	1.46	7.33e-10	2e-08	protein_coding
ENSG00000127980	PEX1	4.03	-0.61	7.34e-10	2e-08	protein_coding
ENSG00000181847	TIGIT	3.29	-1.57	7.35e-10	2e-08	protein_coding
ENSG00000013561	RNF14	5.33	-1.47	7.38e-10	2e-08	protein_coding
ENSG00000110619	CARS1	6.37	0.68	7.44e-10	2.02e-08	protein_coding
ENSG00000211784	TRAV10	0.35	-0.52	7.53e-10	2.04e-08	TR_V_gene
ENSG00000267508	ZNF285	0.85	-0.71	7.61e-10	2.06e-08	protein_coding
ENSG00000181381	DDX60L	8.73	1.83	7.68e-10	2.07e-08	protein_coding
ENSG00000238113	LINC01410	5.33	1.4	7.77e-10	2.09e-08	lncRNA
ENSG00000108298	RPL19	8.07	-1.02	7.77e-10	2.09e-08	protein_coding
ENSG00000168852	TPTE2P5	0.95	-0.61	7.8e-10	2.1e-08	transcribed_unprocessed_pseudogene
ENSG00000187231	SESTD1	5.27	0.95	7.81e-10	2.1e-08	protein_coding
ENSG00000151882	CCL28	1.86	-1.06	7.88e-10	2.12e-08	protein_coding
ENSG00000175061	SNHG29	5.91	-1	7.92e-10	2.12e-08	lncRNA
ENSG00000066027	PPP2R5A	7.31	0.99	8.02e-10	2.15e-08	protein_coding
ENSG00000066084	DIP2B	7.77	0.83	8.14e-10	2.18e-08	protein_coding
ENSG00000251441	RTEL1P1	4.59	1.84	8.15e-10	2.18e-08	transcribed_processed_pseudogene
ENSG00000093009	CDC45	1.57	1.56	8.2e-10	2.19e-08	protein_coding
ENSG00000089123	TASP1	2.07	-0.7	8.22e-10	2.19e-08	protein_coding
ENSG00000234608	MAPKAPK5-AS1	2.75	-0.76	8.26e-10	2.2e-08	lncRNA
ENSG00000215190	LINC00680	1.91	-0.82	8.27e-10	2.2e-08	transcribed_unprocessed_pseudogene
ENSG00000256751	PLBD1-AS1	4.14	1.25	8.31e-10	2.21e-08	lncRNA
ENSG00000122507	BBS9	3.77	-0.65	8.41e-10	2.23e-08	protein_coding
ENSG00000133961	NUMB	8.46	1	8.46e-10	2.24e-08	protein_coding
ENSG00000255031	AP002807.1	4.86	1.04	8.5e-10	2.25e-08	lncRNA
ENSG00000173110	HSPA6	7.82	1.6	8.51e-10	2.25e-08	protein_coding
ENSG00000272462	U91328.1	2.9	1.41	8.54e-10	2.26e-08	lncRNA
ENSG00000213090	SCYL2P1	1.71	-1.05	8.58e-10	2.26e-08	processed_pseudogene
ENSG00000105808	RASA4	1.29	-0.8	8.59e-10	2.26e-08	protein_coding
ENSG00000033100	CHPF2	6.89	0.64	8.62e-10	2.27e-08	protein_coding
ENSG00000186020	ZNF529	3.01	-0.87	8.65e-10	2.28e-08	protein_coding
ENSG00000167037	SGSM1	1.47	-1	8.71e-10	2.29e-08	protein_coding
ENSG00000177191	B3GNT8	5.73	1.15	8.73e-10	2.29e-08	protein_coding
ENSG00000147874	HAUS6	4.42	-0.69	8.84e-10	2.32e-08	protein_coding
ENSG00000070915	SLC12A3	0.42	-0.68	8.91e-10	2.33e-08	protein_coding
ENSG00000154309	DISP1	1.48	-0.69	8.93e-10	2.33e-08	protein_coding
ENSG00000137070	IL11RA	4.01	-1.05	8.97e-10	2.34e-08	protein_coding
ENSG00000278740	AC005332.7	0.65	-0.6	9.2e-10	2.4e-08	lncRNA
ENSG00000115310	RTN4	7.52	0.78	9.3e-10	2.42e-08	protein_coding
ENSG00000078687	TNRC6C	6.13	-0.59	9.3e-10	2.42e-08	protein_coding
ENSG00000055609	KMT2C	9.03	0.67	9.37e-10	2.44e-08	protein_coding
ENSG00000186272	ZNF17	2.59	-0.74	9.41e-10	2.44e-08	protein_coding
ENSG00000248099	INSL3	2.38	1.46	9.42e-10	2.44e-08	protein_coding
ENSG00000280543	ASAP1-IT2	2.43	1.22	9.44e-10	2.45e-08	lncRNA
ENSG00000043093	DCUN1D1	6.51	-1.35	9.48e-10	2.45e-08	protein_coding
ENSG00000132965	ALOX5AP	7.18	1.43	9.58e-10	2.48e-08	protein_coding
ENSG00000211788	TRAV13-1	1.02	-0.96	9.59e-10	2.48e-08	TR_V_gene
ENSG00000135476	ESPL1	2.62	1.93	9.7e-10	2.5e-08	protein_coding
ENSG00000125124	BBS2	4.31	-0.8	9.98e-10	2.57e-08	protein_coding
ENSG00000137103	TMEM8B	2.32	-1.04	1e-09	2.57e-08	protein_coding
ENSG00000213860	RPL21P75	1.76	-1.21	1e-09	2.58e-08	processed_pseudogene
ENSG00000197321	SVIL	8.21	1.04	1e-09	2.58e-08	protein_coding
ENSG00000144182	LIPT1	1.65	-0.82	1.01e-09	2.59e-08	protein_coding
ENSG00000137501	SYTL2	3.76	-1.53	1.01e-09	2.59e-08	protein_coding
ENSG00000177694	NAALADL2	0.17	-0.26	1.02e-09	2.61e-08	protein_coding
ENSG00000137563	GGH	2.09	1.56	1.02e-09	2.61e-08	protein_coding
ENSG00000163421	PROK2	7.39	1.9	1.02e-09	2.61e-08	protein_coding
ENSG00000215769	ARHGAP27P1-BPTFP1-KPNA2P3	4.39	0.96	1.03e-09	2.62e-08	lncRNA
ENSG00000179859	RNF227	1.24	-0.69	1.03e-09	2.62e-08	protein_coding
ENSG00000177125	ZBTB34	7.09	0.85	1.03e-09	2.62e-08	protein_coding
ENSG00000107099	DOCK8	9.94	0.66	1.03e-09	2.63e-08	protein_coding
ENSG00000244361	RPL30P7	0.79	0.72	1.04e-09	2.63e-08	processed_pseudogene
ENSG00000148291	SURF2	2.15	-0.61	1.05e-09	2.66e-08	protein_coding
ENSG00000158079	PTPDC1	1.62	-0.77	1.05e-09	2.66e-08	protein_coding
ENSG00000085788	DDHD2	4.07	-0.91	1.06e-09	2.69e-08	protein_coding
ENSG00000142583	SLC2A5	2.81	2.24	1.07e-09	2.71e-08	protein_coding
ENSG00000134627	PIWIL4	2.94	1.28	1.08e-09	2.72e-08	protein_coding
ENSG00000174891	RSRC1	4.01	-0.93	1.08e-09	2.72e-08	protein_coding
ENSG00000177954	RPS27	5.68	-1.19	1.08e-09	2.73e-08	protein_coding
ENSG00000213930	GALT	4.27	-0.83	1.09e-09	2.74e-08	protein_coding
ENSG00000180787	ZFP3	2.48	-0.96	1.1e-09	2.76e-08	protein_coding
ENSG00000111640	GAPDH	9.9	0.94	1.1e-09	2.78e-08	protein_coding
ENSG00000067141	NEO1	2.37	-1.22	1.11e-09	2.79e-08	protein_coding
ENSG00000123610	TNFAIP6	5.2	2.27	1.12e-09	2.8e-08	protein_coding
ENSG00000164070	HSPA4L	0.67	0.88	1.12e-09	2.8e-08	protein_coding
ENSG00000260992	DOCK9-DT	0.38	-0.46	1.12e-09	2.8e-08	lncRNA
ENSG00000125818	PSMF1	7.26	-1.67	1.13e-09	2.81e-08	protein_coding
ENSG00000169740	ZNF32	2.6	-1	1.13e-09	2.81e-08	protein_coding
ENSG00000077420	APBB1IP	8.31	0.96	1.13e-09	2.82e-08	protein_coding
ENSG00000175746	C15orf54	1.2	-1.62	1.14e-09	2.84e-08	lncRNA
ENSG00000177173	NAP1L4P1	3.24	1.21	1.15e-09	2.86e-08	processed_pseudogene
ENSG00000121671	CRY2	4.73	-0.59	1.18e-09	2.92e-08	protein_coding
ENSG00000204177	BMS1P1	1.62	-1.13	1.18e-09	2.94e-08	transcribed_unprocessed_pseudogene
ENSG00000203778	FAM229B	0.32	-0.35	1.19e-09	2.95e-08	protein_coding
ENSG00000002919	SNX11	6.03	0.71	1.19e-09	2.95e-08	protein_coding
ENSG00000213937	CLDN9	2.88	1.36	1.2e-09	2.97e-08	protein_coding
ENSG00000198934	MAGEE1	1.69	-1.07	1.2e-09	2.97e-08	protein_coding
ENSG00000204577	LILRB3	8.55	1.3	1.2e-09	2.97e-08	protein_coding
ENSG00000174080	CTSF	2.02	-1.12	1.2e-09	2.97e-08	protein_coding
ENSG00000232869	TRBV29-1	1.16	-0.91	1.2e-09	2.97e-08	TR_V_gene
ENSG00000129197	RPAIN	3.85	-0.68	1.22e-09	3e-08	protein_coding
ENSG00000166900	STX3	7.83	1.07	1.23e-09	3.03e-08	protein_coding
ENSG00000274536	MIR223HG	8.82	1.41	1.23e-09	3.03e-08	lncRNA
ENSG00000196547	MAN2A2	8.33	1.09	1.23e-09	3.03e-08	protein_coding
ENSG00000147403	RPL10	8.82	-1.19	1.24e-09	3.05e-08	protein_coding
ENSG00000182885	ADGRG3	8.14	1.66	1.25e-09	3.05e-08	protein_coding
ENSG00000242258	LINC00996	0.71	-0.78	1.25e-09	3.05e-08	lncRNA
ENSG00000287644	AC080112.5	3.28	1.63	1.25e-09	3.06e-08	lncRNA
ENSG00000128294	TPST2	7.32	0.97	1.27e-09	3.09e-08	protein_coding
ENSG00000156508	EEF1A1	11.28	-1.14	1.28e-09	3.13e-08	protein_coding
ENSG00000071054	MAP4K4	8.57	0.89	1.29e-09	3.14e-08	protein_coding
ENSG00000276644	DACH1	3.8	1.56	1.3e-09	3.16e-08	protein_coding
ENSG00000138496	PARP9	7.89	1.74	1.3e-09	3.16e-08	protein_coding
ENSG00000136929	HEMGN	6.12	-2.89	1.31e-09	3.19e-08	protein_coding
ENSG00000101474	APMAP	7.85	1.22	1.32e-09	3.19e-08	protein_coding
ENSG00000152766	ANKRD22	4.14	2.83	1.32e-09	3.2e-08	protein_coding
ENSG00000173114	LRRN3	1.42	-1.59	1.33e-09	3.22e-08	protein_coding
ENSG00000159714	ZDHHC1	0.65	-0.73	1.33e-09	3.23e-08	protein_coding
ENSG00000186446	ZNF501	1.34	-0.77	1.35e-09	3.25e-08	protein_coding
ENSG00000177721	ANXA2R	3.04	-0.99	1.36e-09	3.27e-08	protein_coding
ENSG00000269934	AL353593.1	1.64	-0.86	1.36e-09	3.28e-08	lncRNA
ENSG00000139178	C1RL	7.09	1.07	1.36e-09	3.28e-08	protein_coding
ENSG00000136149	RPL13AP25	0.3	-0.29	1.37e-09	3.3e-08	processed_pseudogene
ENSG00000143367	TUFT1	2.93	1.16	1.38e-09	3.32e-08	protein_coding
ENSG00000224032	EPB41L4A-AS1	2.4	-0.85	1.4e-09	3.36e-08	lncRNA
ENSG00000186231	KLHL32	0.7	-0.55	1.4e-09	3.36e-08	protein_coding
ENSG00000137210	TMEM14B	3.87	-0.64	1.4e-09	3.36e-08	protein_coding
ENSG00000148180	GSN	8	1.27	1.41e-09	3.37e-08	protein_coding
ENSG00000236885	AC018731.1	0.13	-0.35	1.42e-09	3.38e-08	lncRNA
ENSG00000130684	ZNF337	3.67	-0.84	1.42e-09	3.38e-08	protein_coding
ENSG00000235750	KIAA0040	7.55	0.98	1.43e-09	3.41e-08	protein_coding
ENSG00000108984	MAP2K6	6.27	1.54	1.43e-09	3.41e-08	protein_coding
ENSG00000258082	AL391832.3	2.65	1.16	1.47e-09	3.51e-08	lncRNA
ENSG00000211792	TRAV14DV4	0.7	-0.74	1.48e-09	3.51e-08	TR_V_gene
ENSG00000153093	ACOXL	1.28	1.18	1.48e-09	3.51e-08	protein_coding
ENSG00000173597	SULT1B1	7.59	1.52	1.48e-09	3.51e-08	protein_coding
ENSG00000172889	EGFL7	2.83	1.61	1.5e-09	3.56e-08	protein_coding
ENSG00000255468	AP001107.9	0.89	-0.63	1.5e-09	3.56e-08	lncRNA
ENSG00000161912	ADCY10P1	5	1.29	1.5e-09	3.56e-08	transcribed_unprocessed_pseudogene
ENSG00000166321	NUDT13	0.89	-0.63	1.51e-09	3.57e-08	protein_coding
ENSG00000137727	ARHGAP20	0.2	-0.28	1.51e-09	3.57e-08	protein_coding
ENSG00000184357	H1-5	5.44	2.57	1.52e-09	3.57e-08	protein_coding
ENSG00000107679	PLEKHA1	4.05	-1.34	1.53e-09	3.62e-08	protein_coding
ENSG00000166068	SPRED1	2.1	-1.43	1.54e-09	3.63e-08	protein_coding
ENSG00000128694	OSGEPL1	1.74	-0.83	1.54e-09	3.63e-08	protein_coding
ENSG00000050426	LETMD1	4.35	-0.54	1.55e-09	3.64e-08	protein_coding
ENSG00000168661	ZNF30	1.18	-0.81	1.55e-09	3.64e-08	protein_coding
ENSG00000103037	SETD6	2.39	-0.95	1.56e-09	3.66e-08	protein_coding
ENSG00000076685	NT5C2	7.35	0.86	1.56e-09	3.66e-08	protein_coding
ENSG00000282173	TRBJ1-5	1.03	-0.8	1.57e-09	3.67e-08	TR_J_gene
ENSG00000100028	SNRPD3	4.4	-0.89	1.57e-09	3.67e-08	protein_coding
ENSG00000286942	AC017104.6	0.78	-0.81	1.58e-09	3.69e-08	lncRNA
ENSG00000109854	HTATIP2	5.53	0.9	1.61e-09	3.75e-08	protein_coding
ENSG00000173890	GPR160	4.69	1.21	1.62e-09	3.78e-08	protein_coding
ENSG00000231233	CFAP58-DT	2.29	1.32	1.63e-09	3.8e-08	lncRNA
ENSG00000165886	UBTD1	4.25	1.1	1.64e-09	3.81e-08	protein_coding
ENSG00000251369	ZNF550	2.65	-0.9	1.65e-09	3.82e-08	protein_coding
ENSG00000284642	AL139424.2	1.81	1.29	1.66e-09	3.85e-08	lncRNA
ENSG00000263766	AC025682.2	2.77	1.16	1.68e-09	3.89e-08	lncRNA
ENSG00000188211	NCR3LG1	1.53	-0.74	1.69e-09	3.9e-08	protein_coding
ENSG00000170439	METTL7B	2.32	2.71	1.69e-09	3.92e-08	protein_coding
ENSG00000135506	OS9	8.33	0.69	1.7e-09	3.93e-08	protein_coding
ENSG00000211814	TRAV35	0.31	-0.36	1.7e-09	3.93e-08	TR_V_pseudogene
ENSG00000174652	ZNF266	4.99	-0.76	1.7e-09	3.93e-08	protein_coding
ENSG00000163520	FBLN2	1.05	-0.96	1.72e-09	3.96e-08	protein_coding
ENSG00000146859	TMEM140	7.68	1.42	1.73e-09	3.99e-08	protein_coding
ENSG00000085999	RAD54L	1.55	1.48	1.76e-09	4.04e-08	protein_coding
ENSG00000142046	TMEM91	5.23	1.18	1.76e-09	4.05e-08	protein_coding
ENSG00000197405	C5AR1	8.82	1.05	1.77e-09	4.05e-08	protein_coding
ENSG00000183576	SETD3	5.62	-0.57	1.77e-09	4.05e-08	protein_coding
ENSG00000158825	CDA	6.43	1.16	1.81e-09	4.15e-08	protein_coding
ENSG00000125520	SLC2A4RG	4.33	-0.96	1.82e-09	4.17e-08	protein_coding
ENSG00000265590	CFAP298-TCP10L	1.36	-1	1.83e-09	4.19e-08	protein_coding
ENSG00000197756	RPL37A	7.66	-0.98	1.84e-09	4.19e-08	protein_coding
ENSG00000225031	EIF4BP7	0.45	-0.33	1.84e-09	4.2e-08	processed_pseudogene
ENSG00000187118	CMC1	3.03	-0.83	1.84e-09	4.2e-08	protein_coding
ENSG00000135365	PHF21A	7.8	1.11	1.85e-09	4.22e-08	protein_coding
ENSG00000283041	AC008038.1	2.25	-0.86	1.86e-09	4.24e-08	processed_pseudogene
ENSG00000125691	RPL23	5.99	-1.06	1.88e-09	4.27e-08	protein_coding
ENSG00000225612	AC099552.2	0.16	-0.41	1.9e-09	4.31e-08	lncRNA
ENSG00000101493	ZNF516	8.24	1.21	1.9e-09	4.31e-08	protein_coding
ENSG00000171827	ZNF570	2.44	-0.87	1.9e-09	4.31e-08	protein_coding
ENSG00000184678	H2BC21	6.84	1.27	1.91e-09	4.31e-08	protein_coding
ENSG00000113088	GZMK	2.87	-2.02	1.91e-09	4.31e-08	protein_coding
ENSG00000188313	PLSCR1	6.96	2.11	1.91e-09	4.31e-08	protein_coding
ENSG00000126524	SBDS	3.89	-0.77	1.91e-09	4.31e-08	protein_coding
ENSG00000161040	FBXL13	4.09	1.68	1.92e-09	4.32e-08	protein_coding
ENSG00000285938	AC072022.2	1.76	1.08	1.93e-09	4.34e-08	protein_coding
ENSG00000188305	PEAK3	6	1.22	1.94e-09	4.35e-08	protein_coding
ENSG00000229638	RPL4P4	0.96	-0.63	1.94e-09	4.36e-08	processed_pseudogene
ENSG00000183087	GAS6	3.63	1.62	1.96e-09	4.4e-08	protein_coding
ENSG00000138185	ENTPD1	7.69	1.06	1.97e-09	4.41e-08	protein_coding
ENSG00000184613	NELL2	3.83	-2.06	1.97e-09	4.42e-08	protein_coding
ENSG00000151743	AMN1	3.87	1	1.97e-09	4.42e-08	protein_coding
ENSG00000128536	CDHR3	1.59	-1.08	2.01e-09	4.49e-08	protein_coding
ENSG00000094975	SUCO	5.74	-0.75	2.01e-09	4.5e-08	protein_coding
ENSG00000127838	PNKD	5.71	1.08	2.02e-09	4.52e-08	protein_coding
ENSG00000155099	PIP4P2	5.78	0.9	2.03e-09	4.54e-08	protein_coding
ENSG00000254325	AC018607.1	4.41	1.52	2.05e-09	4.58e-08	lncRNA
ENSG00000185201	IFITM2	10.04	1.35	2.06e-09	4.59e-08	protein_coding
ENSG00000211679	IGLC3	3.89	3.31	2.07e-09	4.59e-08	IG_C_gene
ENSG00000180549	FUT7	5.35	1.18	2.08e-09	4.62e-08	protein_coding
ENSG00000249930	AC007016.1	1.35	1.26	2.11e-09	4.68e-08	processed_pseudogene
ENSG00000158352	SHROOM4	2.61	1.39	2.11e-09	4.68e-08	protein_coding
ENSG00000237990	CNTN4-AS1	0.19	-0.35	2.12e-09	4.69e-08	lncRNA
ENSG00000250182	EEF1A1P13	0.58	-0.39	2.17e-09	4.8e-08	processed_pseudogene
ENSG00000211777	TRAV3	0.99	-1.04	2.18e-09	4.83e-08	TR_V_gene
ENSG00000159720	ATP6V0D1	7.62	0.74	2.2e-09	4.86e-08	protein_coding
ENSG00000279276	AC130454.1	1.87	1.07	2.21e-09	4.87e-08	TEC
ENSG00000224672	RPL17P10	1.95	1.29	2.23e-09	4.92e-08	processed_pseudogene
ENSG00000147894	C9orf72	6.83	1.07	2.24e-09	4.92e-08	protein_coding
ENSG00000179988	PSTK	1.02	-0.53	2.24e-09	4.94e-08	protein_coding
ENSG00000277157	H4C4	4.62	1.45	2.26e-09	4.97e-08	protein_coding
ENSG00000226360	RPL10AP6	0.35	-0.34	2.27e-09	4.98e-08	processed_pseudogene
ENSG00000254788	CKLF-CMTM1	3.25	1.24	2.3e-09	5.04e-08	protein_coding
ENSG00000162086	ZNF75A	3.79	-0.58	2.32e-09	5.09e-08	protein_coding
ENSG00000095383	TBC1D2	5.98	0.87	2.34e-09	5.12e-08	protein_coding
ENSG00000246263	UBR5-AS1	4.67	1.1	2.34e-09	5.12e-08	lncRNA
ENSG00000260473	AC068987.2	0.79	-0.59	2.36e-09	5.15e-08	lncRNA
ENSG00000012048	BRCA1	4.44	0.66	2.37e-09	5.18e-08	protein_coding
ENSG00000211771	TRBJ2-7	0.79	-0.72	2.37e-09	5.18e-08	TR_J_gene
ENSG00000198574	SH2D1B	3.06	-1.84	2.38e-09	5.19e-08	protein_coding
ENSG00000273703	H2BC14	3.3	2.15	2.39e-09	5.2e-08	protein_coding
ENSG00000101000	PROCR	0.48	-0.5	2.41e-09	5.25e-08	protein_coding
ENSG00000144802	NFKBIZ	7.21	0.94	2.43e-09	5.28e-08	protein_coding
ENSG00000233452	STXBP5-AS1	2.46	0.78	2.46e-09	5.35e-08	lncRNA
ENSG00000189164	ZNF527	1.77	-0.84	2.48e-09	5.38e-08	protein_coding
ENSG00000051620	HEBP2	6.57	0.92	2.49e-09	5.39e-08	protein_coding
ENSG00000220793	RPL21P119	0.23	-0.28	2.49e-09	5.4e-08	processed_pseudogene
ENSG00000169228	RAB24	5.72	1.15	2.51e-09	5.43e-08	protein_coding
ENSG00000182518	FAM104B	1.26	-0.64	2.52e-09	5.45e-08	protein_coding
ENSG00000278829	AC099811.5	3.75	1.17	2.54e-09	5.49e-08	lncRNA
ENSG00000147905	ZCCHC7	4.84	-0.56	2.54e-09	5.49e-08	protein_coding
ENSG00000189144	ZNF573	2.48	-0.92	2.55e-09	5.49e-08	protein_coding
ENSG00000110888	CAPRIN2	4.49	-1.01	2.59e-09	5.57e-08	protein_coding
ENSG00000198420	TCAF1	2.58	-0.8	2.6e-09	5.59e-08	protein_coding
ENSG00000278530	CHMP1B2P	0.17	-0.32	2.67e-09	5.73e-08	transcribed_unitary_pseudogene
ENSG00000088808	PPP1R13B	2.98	-0.88	2.67e-09	5.73e-08	protein_coding
ENSG00000162645	GBP2	8.52	1.44	2.68e-09	5.75e-08	protein_coding
ENSG00000274173	AL035661.1	2.79	2.23	2.71e-09	5.8e-08	lncRNA
ENSG00000134376	CRB1	0.19	-0.31	2.76e-09	5.91e-08	protein_coding
ENSG00000100439	ABHD4	5.54	0.93	2.77e-09	5.93e-08	protein_coding
ENSG00000166963	MAP1A	5.52	2.09	2.78e-09	5.93e-08	protein_coding
ENSG00000172167	MTBP	1.95	-0.72	2.81e-09	6e-08	protein_coding
ENSG00000188997	KCTD21	4.69	0.79	2.84e-09	6.06e-08	protein_coding
ENSG00000134827	TCN1	3.51	2.38	2.89e-09	6.16e-08	protein_coding
ENSG00000164715	LMTK2	7.08	1	2.94e-09	6.25e-08	protein_coding
ENSG00000112782	CLIC5	1.66	-1.06	2.94e-09	6.25e-08	protein_coding
ENSG00000129538	RNASE1	1.57	1.84	2.96e-09	6.28e-08	protein_coding
ENSG00000188487	INSC	1.61	1.37	2.97e-09	6.31e-08	protein_coding
ENSG00000100814	CCNB1IP1	2.47	-0.85	2.99e-09	6.34e-08	protein_coding
ENSG00000169692	AGPAT2	5.35	0.78	2.99e-09	6.34e-08	protein_coding
ENSG00000213071	LPAL2	1.45	-0.99	3.01e-09	6.37e-08	transcribed_unprocessed_pseudogene
ENSG00000063046	EIF4B	8.43	-0.91	3.08e-09	6.51e-08	protein_coding
ENSG00000214797	AP002358.1	0.25	-0.36	3.08e-09	6.51e-08	lncRNA
ENSG00000143185	XCL2	1.15	-1.26	3.09e-09	6.52e-08	protein_coding
ENSG00000229331	GK-IT1	2.54	1.52	3.1e-09	6.53e-08	lncRNA
ENSG00000166887	VPS39	7	0.42	3.1e-09	6.54e-08	protein_coding
ENSG00000129467	ADCY4	4.14	1.19	3.14e-09	6.62e-08	protein_coding
ENSG00000090376	IRAK3	8.23	1.62	3.16e-09	6.65e-08	protein_coding
ENSG00000111269	CREBL2	5.1	-0.96	3.19e-09	6.7e-08	protein_coding
ENSG00000232859	LYRM9	2.25	-0.71	3.19e-09	6.71e-08	protein_coding
ENSG00000226287	TMEM191A	1.43	-0.74	3.22e-09	6.76e-08	transcribed_unprocessed_pseudogene
ENSG00000271918	AC034236.2	0.69	-0.49	3.22e-09	6.76e-08	lncRNA
ENSG00000160746	ANO10	4.83	0.93	3.24e-09	6.79e-08	protein_coding
ENSG00000235437	LINC01278	2.67	-0.97	3.26e-09	6.82e-08	lncRNA
ENSG00000183918	SH2D1A	3.18	-1.49	3.27e-09	6.83e-08	protein_coding
ENSG00000113595	TRIM23	5.05	-0.96	3.28e-09	6.85e-08	protein_coding
ENSG00000092853	CLSPN	3.14	1.41	3.29e-09	6.86e-08	protein_coding
ENSG00000213373	LINC00671	2.61	1.63	3.33e-09	6.94e-08	lncRNA
ENSG00000068400	GRIPAP1	6.64	0.71	3.33e-09	6.94e-08	protein_coding
ENSG00000272914	AL359532.1	2.29	1.25	3.33e-09	6.94e-08	lncRNA
ENSG00000170540	ARL6IP1	6.25	-1.01	3.36e-09	6.99e-08	protein_coding
ENSG00000103569	AQP9	9.79	1.44	3.37e-09	7e-08	protein_coding
ENSG00000103994	ZNF106	8.5	0.8	3.38e-09	7.02e-08	protein_coding
ENSG00000124107	SLPI	4.54	2.51	3.38e-09	7.02e-08	protein_coding
ENSG00000143409	MINDY1	7.41	0.91	3.41e-09	7.06e-08	protein_coding
ENSG00000223865	HLA-DPB1	5.97	-1.74	3.46e-09	7.16e-08	protein_coding
ENSG00000174776	WDR49	1.27	-0.87	3.47e-09	7.17e-08	protein_coding
ENSG00000019485	PRDM11	2.7	-0.94	3.51e-09	7.25e-08	protein_coding
ENSG00000233476	EEF1A1P6	3.85	-1	3.52e-09	7.26e-08	processed_pseudogene
ENSG00000113966	ARL6	1.15	-0.62	3.54e-09	7.3e-08	protein_coding
ENSG00000196693	ZNF33B	4.02	-1.04	3.55e-09	7.32e-08	protein_coding
ENSG00000143226	FCGR2A	9.64	1.2	3.56e-09	7.32e-08	protein_coding
ENSG00000086730	LAT2	7.9	0.9	3.58e-09	7.36e-08	protein_coding
ENSG00000087157	PGS1	7.93	1.48	3.58e-09	7.37e-08	protein_coding
ENSG00000248863	AC097376.2	2.14	1.3	3.61e-09	7.41e-08	transcribed_processed_pseudogene
ENSG00000260361	AC106028.3	1.68	1.12	3.64e-09	7.47e-08	lncRNA
ENSG00000138378	STAT4	4.54	-1.19	3.67e-09	7.52e-08	protein_coding
ENSG00000179981	TSHZ1	4.69	-0.95	3.69e-09	7.56e-08	protein_coding
ENSG00000197903	H2BC12	6.86	1.05	3.7e-09	7.57e-08	protein_coding
ENSG00000196950	SLC39A10	4.34	-0.94	3.71e-09	7.59e-08	protein_coding
ENSG00000138002	IFT172	2.92	-0.8	3.71e-09	7.59e-08	protein_coding
ENSG00000176049	JAKMIP2	2.05	-1.31	3.73e-09	7.61e-08	protein_coding
ENSG00000171596	NMUR1	2.61	-1.62	3.74e-09	7.62e-08	protein_coding
ENSG00000214279	SCART1	2.42	-1.28	3.74e-09	7.62e-08	protein_coding
ENSG00000129292	PHF20L1	7.31	0.81	3.75e-09	7.63e-08	protein_coding
ENSG00000105088	OLFM2	1.96	-1.1	3.76e-09	7.63e-08	protein_coding
ENSG00000170962	PDGFD	2.19	-1.13	3.76e-09	7.63e-08	protein_coding
ENSG00000235321	AC007556.1	1.29	1.23	3.81e-09	7.73e-08	lncRNA
ENSG00000280205	AC009716.2	3.9	1.57	3.82e-09	7.74e-08	TEC
ENSG00000242324	AL049634.1	2.81	1.05	3.83e-09	7.77e-08	unprocessed_pseudogene
ENSG00000164236	ANKRD33B	5.45	1.27	3.84e-09	7.77e-08	protein_coding
ENSG00000139946	PELI2	6.66	0.81	3.85e-09	7.79e-08	protein_coding
ENSG00000130584	ZBTB46	1.49	-1.01	3.9e-09	7.87e-08	protein_coding
ENSG00000285006	AC005280.3	2.54	1.1	3.9e-09	7.87e-08	lncRNA
ENSG00000225342	LRRK2-DT	3.95	1.24	3.93e-09	7.93e-08	lncRNA
ENSG00000243806	RPL7P18	1.9	1.19	3.98e-09	8.02e-08	processed_pseudogene
ENSG00000085840	ORC1	2.09	1.56	3.98e-09	8.02e-08	protein_coding
ENSG00000187098	MITF	3.22	1.3	3.99e-09	8.03e-08	protein_coding
ENSG00000147604	RPL7	7.55	-1.14	4.02e-09	8.08e-08	protein_coding
ENSG00000163257	DCAF16	4.66	-0.69	4.06e-09	8.17e-08	protein_coding
ENSG00000143815	LBR	8.32	0.82	4.09e-09	8.21e-08	protein_coding
ENSG00000266127	ZNF415P1	2.4	1.15	4.12e-09	8.27e-08	processed_pseudogene
ENSG00000008277	ADAM22	1.39	-0.79	4.14e-09	8.29e-08	protein_coding
ENSG00000166446	CDYL2	4.79	0.95	4.16e-09	8.33e-08	protein_coding
ENSG00000229512	AC068580.1	2.79	1.26	4.18e-09	8.35e-08	lncRNA
ENSG00000079335	CDC14A	5.21	-0.54	4.19e-09	8.37e-08	protein_coding
ENSG00000175707	KDF1	0.49	-0.54	4.2e-09	8.38e-08	protein_coding
ENSG00000131626	PPFIA1	6.39	0.57	4.2e-09	8.38e-08	protein_coding
ENSG00000160226	CFAP410	3.84	-0.89	4.2e-09	8.38e-08	protein_coding
ENSG00000261716	H2BC20P	4.94	0.98	4.23e-09	8.42e-08	transcribed_unprocessed_pseudogene
ENSG00000120217	CD274	4.84	2.56	4.27e-09	8.5e-08	protein_coding
ENSG00000115884	SDC1	1.8	2.54	4.35e-09	8.65e-08	protein_coding
ENSG00000187210	GCNT1	4.79	0.75	4.38e-09	8.69e-08	protein_coding
ENSG00000151876	FBXO4	1.74	-0.6	4.41e-09	8.75e-08	protein_coding
ENSG00000144668	ITGA9	2.46	1.78	4.42e-09	8.77e-08	protein_coding
ENSG00000167645	YIF1B	4.6	0.77	4.44e-09	8.8e-08	protein_coding
ENSG00000106571	GLI3	0.32	-0.57	4.56e-09	9.02e-08	protein_coding
ENSG00000160410	SHKBP1	8.77	1.11	4.58e-09	9.06e-08	protein_coding
ENSG00000135070	ISCA1	5.4	-1.77	4.58e-09	9.06e-08	protein_coding
ENSG00000099985	OSM	4.11	1.52	4.6e-09	9.08e-08	protein_coding
ENSG00000011422	PLAUR	6.66	1.02	4.62e-09	9.12e-08	protein_coding
ENSG00000104490	NCALD	3.11	-1.54	4.63e-09	9.12e-08	protein_coding
ENSG00000249309	AC020703.1	2.55	1.7	4.69e-09	9.24e-08	lncRNA
ENSG00000139187	KLRG1	3.23	-1.76	4.7e-09	9.25e-08	protein_coding
ENSG00000141127	PRPSAP2	4.25	-0.64	4.8e-09	9.45e-08	protein_coding
ENSG00000153317	ASAP1	8.18	0.87	4.86e-09	9.55e-08	protein_coding
ENSG00000256235	SMIM3	4.6	1.15	4.86e-09	9.55e-08	protein_coding
ENSG00000148362	PAXX	4.03	-0.77	4.89e-09	9.59e-08	protein_coding
ENSG00000196862	RGPD4	0.91	-0.85	4.89e-09	9.59e-08	protein_coding
ENSG00000217555	CKLF	4.94	0.88	4.91e-09	9.62e-08	protein_coding
ENSG00000025708	TYMP	8.98	1.37	4.92e-09	9.62e-08	protein_coding
ENSG00000186868	MAPT	0.51	-0.47	4.93e-09	9.63e-08	protein_coding
ENSG00000078618	NRDC	7.89	0.69	4.99e-09	9.75e-08	protein_coding
ENSG00000284606	AC105233.4	0.24	-0.34	5.04e-09	9.83e-08	lncRNA
ENSG00000152454	ZNF256	1.93	-0.81	5.04e-09	9.83e-08	protein_coding
ENSG00000169508	GPR183	3.73	-1.57	5.05e-09	9.83e-08	protein_coding
ENSG00000157985	AGAP1	2.62	-1.55	5.05e-09	9.83e-08	protein_coding
ENSG00000103313	MEFV	8.81	1.07	5.1e-09	9.91e-08	protein_coding
ENSG00000100290	BIK	1.69	0.91	5.11e-09	9.94e-08	protein_coding
ENSG00000143167	GPA33	2.1	-1.2	5.14e-09	9.97e-08	protein_coding
ENSG00000280138	AC027290.3	5.88	1.29	5.15e-09	9.97e-08	TEC
ENSG00000171408	PDE7B	0.76	-0.52	5.15e-09	9.97e-08	protein_coding
ENSG00000213719	CLIC1	8.71	0.74	5.15e-09	9.97e-08	protein_coding
ENSG00000135766	EGLN1	5.95	1.59	5.16e-09	9.97e-08	protein_coding
ENSG00000170425	ADORA2B	1.68	0.98	5.17e-09	9.99e-08	protein_coding
ENSG00000083544	TDRD3	3.42	-0.82	5.21e-09	1.01e-07	protein_coding
ENSG00000117020	AKT3	4.81	-0.97	5.21e-09	1.01e-07	protein_coding
ENSG00000102265	TIMP1	5.95	1.24	5.23e-09	1.01e-07	protein_coding
ENSG00000270959	LPP-AS2	2.65	0.96	5.23e-09	1.01e-07	lncRNA
ENSG00000170312	CDK1	1.72	1.53	5.24e-09	1.01e-07	protein_coding
ENSG00000137073	UBAP2	5.06	-0.75	5.28e-09	1.01e-07	protein_coding
ENSG00000230149	AL021707.3	2.83	1.51	5.29e-09	1.02e-07	lncRNA
ENSG00000214548	MEG3	0.7	-1.27	5.31e-09	1.02e-07	lncRNA
ENSG00000277763	AL138995.1	1.92	0.89	5.33e-09	1.02e-07	lncRNA
ENSG00000095739	BAMBI	1.65	1.73	5.36e-09	1.03e-07	protein_coding
ENSG00000102393	GLA	4.2	0.82	5.37e-09	1.03e-07	protein_coding
ENSG00000250644	AC068580.4	2.98	1.39	5.38e-09	1.03e-07	protein_coding
ENSG00000240137	ERICH6-AS1	1.13	-0.68	5.42e-09	1.04e-07	lncRNA
ENSG00000279554	AC130448.2	2.05	1.06	5.48e-09	1.05e-07	TEC
ENSG00000132510	KDM6B	9.52	1.07	5.48e-09	1.05e-07	protein_coding
ENSG00000224796	RPL32P1	0.6	-0.56	5.5e-09	1.05e-07	processed_pseudogene
ENSG00000133983	COX16	1.03	-0.54	5.68e-09	1.08e-07	protein_coding
ENSG00000241170	AP001992.1	2.55	1.01	5.7e-09	1.09e-07	transcribed_processed_pseudogene
ENSG00000144659	SLC25A38	4.26	-1.19	5.72e-09	1.09e-07	protein_coding
ENSG00000165092	ALDH1A1	2.89	-1.78	5.78e-09	1.1e-07	protein_coding
ENSG00000187116	LILRA5	7.59	1.62	5.83e-09	1.11e-07	protein_coding
ENSG00000116701	NCF2	9.82	0.94	5.83e-09	1.11e-07	protein_coding
ENSG00000245552	AP000787.1	2.56	-1.65	5.83e-09	1.11e-07	lncRNA
ENSG00000165028	NIPSNAP3B	0.97	-0.6	5.84e-09	1.11e-07	protein_coding
ENSG00000070614	NDST1	7.55	0.93	5.87e-09	1.11e-07	protein_coding
ENSG00000255367	AC127526.2	0.56	-0.73	5.88e-09	1.11e-07	lncRNA
ENSG00000100284	TOM1	7.05	0.98	5.91e-09	1.12e-07	protein_coding
ENSG00000169905	TOR1AIP2	6.9	0.59	5.95e-09	1.12e-07	protein_coding
ENSG00000171475	WIPF2	6.61	0.54	5.96e-09	1.12e-07	protein_coding
ENSG00000170476	MZB1	4.7	3.06	5.96e-09	1.12e-07	protein_coding
ENSG00000186462	NAP1L2	1.55	-1.15	5.98e-09	1.13e-07	protein_coding
ENSG00000225032	AL162586.1	2.48	-1.02	6e-09	1.13e-07	lncRNA
ENSG00000186056	MATN1-AS1	1.87	-0.85	6e-09	1.13e-07	lncRNA
ENSG00000261655	AC100803.3	0.45	-0.92	6.06e-09	1.14e-07	lncRNA
ENSG00000155629	PIK3AP1	8.74	1.34	6.06e-09	1.14e-07	protein_coding
ENSG00000175449	RFESD	1.71	-0.98	6.09e-09	1.14e-07	protein_coding
ENSG00000089091	DZANK1	1.34	-0.47	6.1e-09	1.14e-07	protein_coding
ENSG00000114423	CBLB	5.1	-0.98	6.12e-09	1.15e-07	protein_coding
ENSG00000224067	AL354877.1	2.58	1.86	6.19e-09	1.16e-07	processed_pseudogene
ENSG00000198753	PLXNB3	3.27	2.16	6.2e-09	1.16e-07	protein_coding
ENSG00000130429	ARPC1B	5.8	0.72	6.21e-09	1.16e-07	protein_coding
ENSG00000281958	TRBJ1-4	0.64	-0.62	6.23e-09	1.16e-07	TR_J_gene
ENSG00000072518	MARK2	7.76	0.71	6.24e-09	1.16e-07	protein_coding
ENSG00000166527	CLEC4D	5.44	1.9	6.27e-09	1.17e-07	protein_coding
ENSG00000254815	LMNTD2-AS1	0.98	-0.79	6.3e-09	1.17e-07	lncRNA
ENSG00000124103	FAM209A	1.35	0.74	6.41e-09	1.19e-07	protein_coding
ENSG00000224707	E2F3-IT1	1.56	0.95	6.41e-09	1.19e-07	lncRNA
ENSG00000183032	SLC25A21	0.3	-0.5	6.45e-09	1.2e-07	protein_coding
ENSG00000282420	TRBJ1-2	0.6	-0.61	6.47e-09	1.2e-07	TR_J_gene
ENSG00000157554	ERG	1.8	1.93	6.55e-09	1.21e-07	protein_coding
ENSG00000128011	LRFN1	5	1.21	6.61e-09	1.23e-07	protein_coding
ENSG00000224091	AC104389.2	0.86	-1.08	6.62e-09	1.23e-07	lncRNA
ENSG00000141293	SKAP1	3.96	-1.34	6.64e-09	1.23e-07	protein_coding
ENSG00000223725	AC009226.1	0.97	-0.73	6.66e-09	1.23e-07	lncRNA
ENSG00000075426	FOSL2	9.03	1.05	6.67e-09	1.23e-07	protein_coding
ENSG00000107262	BAG1	6.98	-2.07	6.81e-09	1.26e-07	protein_coding
ENSG00000261596	AC005632.3	3.38	1.23	6.87e-09	1.27e-07	lncRNA
ENSG00000161010	MRNIP	3.63	-1.02	6.91e-09	1.27e-07	protein_coding
ENSG00000105227	PRX	1.92	-0.82	6.92e-09	1.28e-07	protein_coding
ENSG00000259719	LINC02284	3.42	1.09	6.94e-09	1.28e-07	lncRNA
ENSG00000125753	VASP	9.43	0.95	6.96e-09	1.28e-07	protein_coding
ENSG00000145675	PIK3R1	6.92	-0.6	6.98e-09	1.28e-07	protein_coding
ENSG00000248476	BACH1-IT1	3	1.18	7.13e-09	1.31e-07	lncRNA
ENSG00000233762	RPS15P4	0.75	-0.47	7.15e-09	1.31e-07	processed_pseudogene
ENSG00000125246	CLYBL	1.71	-0.82	7.16e-09	1.31e-07	protein_coding
ENSG00000139083	ETV6	7.14	0.81	7.2e-09	1.32e-07	protein_coding
ENSG00000171574	ZNF584	1.71	-0.75	7.25e-09	1.33e-07	protein_coding
ENSG00000213626	LBH	6.55	-1.49	7.26e-09	1.33e-07	protein_coding
ENSG00000162804	SNED1	2.7	-1.46	7.26e-09	1.33e-07	protein_coding
ENSG00000271092	TLCD4-RWDD3	0.69	-0.51	7.28e-09	1.33e-07	protein_coding
ENSG00000165178	NCF1C	7.48	1.11	7.31e-09	1.33e-07	unprocessed_pseudogene
ENSG00000244716	BX679664.3	0.35	-0.31	7.37e-09	1.34e-07	processed_pseudogene
ENSG00000107951	MTPAP	3.82	-0.91	7.4e-09	1.35e-07	protein_coding
ENSG00000051382	PIK3CB	6.38	0.79	7.43e-09	1.35e-07	protein_coding
ENSG00000204310	AGPAT1	6.36	0.93	7.44e-09	1.35e-07	protein_coding
ENSG00000121989	ACVR2A	2.8	-1.08	7.49e-09	1.36e-07	protein_coding
ENSG00000244701	AC004918.1	1.09	-0.65	7.52e-09	1.37e-07	lncRNA
ENSG00000123066	MED13L	8.94	0.61	7.56e-09	1.37e-07	protein_coding
ENSG00000101152	DNAJC5	8.26	0.81	7.57e-09	1.37e-07	protein_coding
ENSG00000101605	MYOM1	3.61	1.06	7.58e-09	1.37e-07	protein_coding
ENSG00000176788	BASP1	8.25	1.49	7.61e-09	1.38e-07	protein_coding
ENSG00000228929	RPS13P2	0.13	-0.17	7.63e-09	1.38e-07	processed_pseudogene
ENSG00000169397	RNASE3	1.94	2.04	7.63e-09	1.38e-07	protein_coding
ENSG00000146677	AC004453.1	0.34	-0.32	7.65e-09	1.38e-07	processed_pseudogene
ENSG00000196668	LINC00173	3.67	1.21	7.72e-09	1.39e-07	lncRNA
ENSG00000135749	PCNX2	3.93	-1.2	7.72e-09	1.39e-07	protein_coding
ENSG00000165457	FOLR2	0.98	-0.88	7.73e-09	1.39e-07	protein_coding
ENSG00000211791	TRAV13-2	0.83	-0.85	7.75e-09	1.4e-07	TR_V_gene
ENSG00000105373	NOP53	6.96	-1.23	7.76e-09	1.4e-07	protein_coding
ENSG00000181016	LSMEM1	3.6	1.54	7.77e-09	1.4e-07	protein_coding
ENSG00000183010	PYCR1	1.65	1.76	7.78e-09	1.4e-07	protein_coding
ENSG00000008256	CYTH3	3.49	-0.72	7.8e-09	1.4e-07	protein_coding
ENSG00000101842	VSIG1	2.09	-1.29	7.83e-09	1.41e-07	protein_coding
ENSG00000130844	ZNF331	3.06	-0.91	7.85e-09	1.41e-07	protein_coding
ENSG00000100225	FBXO7	8.84	-2.06	7.88e-09	1.41e-07	protein_coding
ENSG00000143458	GABPB2	4.79	-0.63	7.89e-09	1.41e-07	protein_coding
ENSG00000176928	GCNT4	2.7	-1.41	7.92e-09	1.42e-07	protein_coding
ENSG00000280832	GSEC	4.53	1.67	7.94e-09	1.42e-07	lncRNA
ENSG00000213762	ZNF134	4.11	-0.69	7.96e-09	1.42e-07	protein_coding
ENSG00000198182	ZNF607	1.86	-0.82	7.99e-09	1.42e-07	protein_coding
ENSG00000122694	GLIPR2	7.71	0.74	8e-09	1.43e-07	protein_coding
ENSG00000225205	AC078883.1	3.04	0.95	8.03e-09	1.43e-07	lncRNA
ENSG00000276903	H2AC16	3.03	1.84	8.08e-09	1.44e-07	protein_coding
ENSG00000140534	TICRR	1.82	1.57	8.09e-09	1.44e-07	protein_coding
ENSG00000135423	GLS2	0.75	-0.61	8.1e-09	1.44e-07	protein_coding
ENSG00000231856	AL162377.1	2.45	0.87	8.15e-09	1.45e-07	lncRNA
ENSG00000223584	TVP23CP1	1.21	0.95	8.16e-09	1.45e-07	processed_pseudogene
ENSG00000279608	AL353795.3	3.35	1.18	8.17e-09	1.45e-07	TEC
ENSG00000276649	AL117335.1	4.36	1.2	8.22e-09	1.46e-07	lncRNA
ENSG00000187792	ZNF70	2.6	-0.72	8.25e-09	1.46e-07	protein_coding
ENSG00000101928	MOSPD1	2.93	-1.23	8.28e-09	1.46e-07	protein_coding
ENSG00000131127	ZNF141	4.15	-0.67	8.3e-09	1.47e-07	protein_coding
ENSG00000256223	ZNF10	1.75	-0.65	8.37e-09	1.48e-07	protein_coding
ENSG00000211950	IGHV1-24	2.29	3.23	8.52e-09	1.5e-07	IG_V_gene
ENSG00000155749	FLACC1	4.05	-1.57	8.52e-09	1.5e-07	protein_coding
ENSG00000164626	KCNK5	1.41	1.07	8.53e-09	1.5e-07	protein_coding
ENSG00000143862	ARL8A	6.23	0.88	8.57e-09	1.51e-07	protein_coding
ENSG00000152439	ZNF773	2.17	-0.72	8.61e-09	1.51e-07	protein_coding
ENSG00000237927	AL078604.2	2.29	1.88	8.65e-09	1.52e-07	lncRNA
ENSG00000168916	ZNF608	3.86	2.77	8.67e-09	1.52e-07	protein_coding
ENSG00000242550	SERPINB10	2.04	2.25	8.69e-09	1.52e-07	protein_coding
ENSG00000164087	POC1A	2.12	1.09	8.71e-09	1.53e-07	protein_coding
ENSG00000198060	MARCHF5	4.87	0.64	8.86e-09	1.55e-07	protein_coding
ENSG00000141696	P3H4	1.26	-0.81	8.87e-09	1.55e-07	protein_coding
ENSG00000280953	LINC01163	0.36	-0.43	8.89e-09	1.56e-07	lncRNA
ENSG00000245849	RAD51-AS1	2.91	-0.58	8.93e-09	1.56e-07	lncRNA
ENSG00000288253	AC010332.3	0.38	-0.39	8.97e-09	1.57e-07	lncRNA
ENSG00000040608	RTN4R	0.97	-0.77	8.97e-09	1.57e-07	protein_coding
ENSG00000276216	AC245014.3	0.84	-0.61	9.02e-09	1.57e-07	lncRNA
ENSG00000180284	AL049610.1	0.14	-0.28	9.06e-09	1.58e-07	processed_pseudogene
ENSG00000205981	DNAJC19	2.76	-0.76	9.11e-09	1.59e-07	protein_coding
ENSG00000173083	HPSE	6.32	1.43	9.12e-09	1.59e-07	protein_coding
ENSG00000248385	TARM1	1.03	1.42	9.16e-09	1.59e-07	protein_coding
ENSG00000243064	ABCC13	2.34	-2.09	9.19e-09	1.6e-07	transcribed_unprocessed_pseudogene
ENSG00000254837	AP001372.2	1.1	-0.62	9.19e-09	1.6e-07	lncRNA
ENSG00000165775	FUNDC2	4.3	-1.09	9.23e-09	1.6e-07	protein_coding
ENSG00000116106	EPHA4	2.82	-1.17	9.23e-09	1.6e-07	protein_coding
ENSG00000171051	FPR1	9.82	1.18	9.34e-09	1.62e-07	protein_coding
ENSG00000118508	RAB32	5.42	0.98	9.37e-09	1.62e-07	protein_coding
ENSG00000270277	AC009948.2	3.43	1.18	9.43e-09	1.63e-07	lncRNA
ENSG00000172748	ZNF596	1.44	-0.48	9.44e-09	1.63e-07	protein_coding
ENSG00000134318	ROCK2	6.17	0.68	9.47e-09	1.64e-07	protein_coding
ENSG00000271858	Z84492.1	1.45	-0.79	9.48e-09	1.64e-07	lncRNA
ENSG00000176170	SPHK1	3.29	1.19	9.49e-09	1.64e-07	protein_coding
ENSG00000120784	ZFP30	2.6	-0.94	9.52e-09	1.64e-07	protein_coding
ENSG00000227678	AL355581.1	1.04	-0.84	9.52e-09	1.64e-07	lncRNA
ENSG00000196381	ZNF781	0.6	-0.56	9.52e-09	1.64e-07	protein_coding
ENSG00000171049	FPR2	8.27	1.31	9.54e-09	1.64e-07	protein_coding
ENSG00000169583	CLIC3	1.98	-1.39	9.58e-09	1.65e-07	protein_coding
ENSG00000188636	RTL6	3.94	-1.2	9.59e-09	1.65e-07	protein_coding
ENSG00000196683	TOMM7	4.64	-0.91	9.6e-09	1.65e-07	protein_coding
ENSG00000159588	CCDC17	4.13	1.23	9.62e-09	1.65e-07	protein_coding
ENSG00000135951	TSGA10	2.28	-0.81	9.68e-09	1.66e-07	protein_coding
ENSG00000124203	ZNF831	5.35	-1.34	9.71e-09	1.66e-07	protein_coding
ENSG00000198453	ZNF568	2.37	-0.86	9.71e-09	1.66e-07	protein_coding
ENSG00000198814	GK	7.07	1.48	9.76e-09	1.67e-07	protein_coding
ENSG00000207205	RNVU1-15	0.2	-0.28	9.77e-09	1.67e-07	snRNA
ENSG00000154269	ENPP3	0.7	-0.82	9.8e-09	1.67e-07	protein_coding
ENSG00000105329	TGFB1	8.88	0.75	9.86e-09	1.68e-07	protein_coding
ENSG00000119661	DNAL1	2.07	-0.67	9.86e-09	1.68e-07	protein_coding
ENSG00000063177	RPL18	7.88	-1.03	9.98e-09	1.7e-07	protein_coding
ENSG00000286533	AL078604.4	1.83	1.7	1e-08	1.71e-07	lncRNA
ENSG00000158859	ADAMTS4	0.69	-0.61	1e-08	1.71e-07	protein_coding
ENSG00000261474	AC026471.4	1.13	-0.6	1.01e-08	1.71e-07	lncRNA
ENSG00000133318	RTN3	8.6	0.98	1.02e-08	1.73e-07	protein_coding
ENSG00000269837	IPO5P1	1.74	-0.78	1.02e-08	1.73e-07	transcribed_processed_pseudogene
ENSG00000105278	ZFR2	0.35	-0.43	1.02e-08	1.73e-07	protein_coding
ENSG00000211749	TRBV23-1	0.35	-0.38	1.02e-08	1.74e-07	TR_V_gene
ENSG00000245904	AC025164.2	1.31	-0.61	1.03e-08	1.74e-07	lncRNA
ENSG00000152229	PSTPIP2	6.57	1.6	1.03e-08	1.75e-07	protein_coding
ENSG00000125245	GPR18	2.12	-1.25	1.04e-08	1.76e-07	protein_coding
ENSG00000167785	ZNF558	3.29	-0.57	1.05e-08	1.77e-07	protein_coding
ENSG00000244491	AL021707.5	1.31	0.79	1.05e-08	1.78e-07	lncRNA
ENSG00000183255	PTTG1IP	7.68	0.65	1.06e-08	1.78e-07	protein_coding
ENSG00000212802	RPL15P3	0.95	-0.5	1.06e-08	1.78e-07	processed_pseudogene
ENSG00000110931	CAMKK2	8.15	1.1	1.07e-08	1.81e-07	protein_coding
ENSG00000107954	NEURL1	2.11	-1.68	1.07e-08	1.81e-07	protein_coding
ENSG00000188917	TRMT2B	4.66	-0.52	1.07e-08	1.81e-07	protein_coding
ENSG00000139722	VPS37B	6.52	0.68	1.08e-08	1.82e-07	protein_coding
ENSG00000169180	XPO6	10.2	1.12	1.09e-08	1.83e-07	protein_coding
ENSG00000104154	SLC30A4	2.23	-1.07	1.1e-08	1.84e-07	protein_coding
ENSG00000181481	RNF135	5.28	0.83	1.1e-08	1.84e-07	protein_coding
ENSG00000164506	STXBP5	7.18	0.9	1.1e-08	1.84e-07	protein_coding
ENSG00000151353	TMEM18	3.32	-0.69	1.12e-08	1.87e-07	protein_coding
ENSG00000197363	ZNF517	2.5	-0.74	1.12e-08	1.87e-07	protein_coding
ENSG00000225873	C3orf86	4.35	1.52	1.12e-08	1.87e-07	transcribed_unitary_pseudogene
ENSG00000082512	TRAF5	4.23	-1.14	1.12e-08	1.87e-07	protein_coding
ENSG00000167232	ZNF91	4.35	-1.09	1.12e-08	1.87e-07	protein_coding
ENSG00000140367	UBE2Q2	4.17	-0.89	1.13e-08	1.89e-07	protein_coding
ENSG00000170091	NSG2	0.74	0.95	1.13e-08	1.89e-07	protein_coding
ENSG00000111424	VDR	5.42	0.76	1.13e-08	1.89e-07	protein_coding
ENSG00000225975	LINC01534	1.71	-0.65	1.14e-08	1.89e-07	lncRNA
ENSG00000138180	CEP55	1.72	1.64	1.14e-08	1.89e-07	protein_coding
ENSG00000196205	EEF1A1P5	5.16	-1.07	1.14e-08	1.9e-07	processed_pseudogene
ENSG00000211677	IGLC2	4.28	3.28	1.15e-08	1.92e-07	IG_C_gene
ENSG00000226221	RPL26P19	0.28	-0.28	1.17e-08	1.94e-07	processed_pseudogene
ENSG00000092929	UNC13D	8.88	0.85	1.17e-08	1.95e-07	protein_coding
ENSG00000187607	ZNF286A	1.74	-0.88	1.19e-08	1.97e-07	protein_coding
ENSG00000089335	ZNF302	3.61	-0.8	1.19e-08	1.98e-07	protein_coding
ENSG00000135862	LAMC1	4.03	1.73	1.2e-08	1.98e-07	protein_coding
ENSG00000225721	AL592166.1	0.29	-0.31	1.2e-08	1.99e-07	lncRNA
ENSG00000211933	IGHV6-1	1.93	2.41	1.21e-08	2e-07	IG_V_gene
ENSG00000124635	H2BC11	4.65	1.31	1.22e-08	2.01e-07	protein_coding
ENSG00000136942	RPL35	6.52	-1.11	1.22e-08	2.01e-07	protein_coding
ENSG00000027847	B4GALT7	3.51	-0.76	1.23e-08	2.02e-07	protein_coding
ENSG00000175390	EIF3F	6.27	-0.79	1.23e-08	2.02e-07	protein_coding
ENSG00000173726	TOMM20	5.12	-0.88	1.23e-08	2.03e-07	protein_coding
ENSG00000100353	EIF3D	6.47	-0.55	1.23e-08	2.03e-07	protein_coding
ENSG00000140948	ZCCHC14	4.45	-0.68	1.23e-08	2.03e-07	protein_coding
ENSG00000175691	ZNF77	1.39	-0.56	1.23e-08	2.03e-07	protein_coding
ENSG00000197818	SLC9A8	6.81	1.19	1.24e-08	2.04e-07	protein_coding
ENSG00000180155	LYNX1	1.27	-1.23	1.24e-08	2.04e-07	protein_coding
ENSG00000104915	STX10	6.35	0.79	1.25e-08	2.05e-07	protein_coding
ENSG00000157077	ZFYVE9	1.65	-0.83	1.25e-08	2.06e-07	protein_coding
ENSG00000257093	DENND11	5.23	-1.07	1.26e-08	2.07e-07	protein_coding
ENSG00000107485	GATA3	3.31	-1.39	1.26e-08	2.07e-07	protein_coding
ENSG00000111885	MAN1A1	7.48	1.03	1.27e-08	2.07e-07	protein_coding
ENSG00000256087	ZNF432	2.78	-0.58	1.27e-08	2.08e-07	protein_coding
ENSG00000166997	CNPY4	2.97	-0.6	1.27e-08	2.08e-07	protein_coding
ENSG00000132749	TESMIN	2.97	0.86	1.27e-08	2.08e-07	protein_coding
ENSG00000255221	CARD17	2.91	2.7	1.28e-08	2.09e-07	protein_coding
ENSG00000197249	SERPINA1	10.06	1.11	1.29e-08	2.1e-07	protein_coding
ENSG00000100448	CTSG	2.38	3.01	1.29e-08	2.11e-07	protein_coding
ENSG00000135378	PRRG4	5.29	1.56	1.29e-08	2.11e-07	protein_coding
ENSG00000204789	ZNF204P	0.93	-0.8	1.3e-08	2.12e-07	processed_pseudogene
ENSG00000139631	CSAD	6.2	1.19	1.3e-08	2.12e-07	protein_coding
ENSG00000166333	ILK	7.04	0.75	1.31e-08	2.12e-07	protein_coding
ENSG00000118520	ARG1	4.87	2.41	1.31e-08	2.12e-07	protein_coding
ENSG00000278156	TSC22D1-AS1	0.87	-0.51	1.32e-08	2.14e-07	lncRNA
ENSG00000051523	CYBA	9.11	0.74	1.33e-08	2.15e-07	protein_coding
ENSG00000231682	LINC01891	0.9	-0.73	1.33e-08	2.16e-07	lncRNA
ENSG00000115827	DCAF17	3.64	-0.87	1.34e-08	2.16e-07	protein_coding
ENSG00000089009	RPL6	7.04	-1	1.35e-08	2.18e-07	protein_coding
ENSG00000138678	GPAT3	5.85	1.09	1.36e-08	2.19e-07	protein_coding
ENSG00000248188	AC005798.1	1.32	0.78	1.36e-08	2.19e-07	processed_pseudogene
ENSG00000249978	TRGV7	1.43	-1	1.36e-08	2.2e-07	TR_V_pseudogene
ENSG00000237702	TRBV3-1	0.54	-0.56	1.36e-08	2.2e-07	TR_V_gene
ENSG00000163322	ABRAXAS1	3.19	-0.74	1.37e-08	2.2e-07	protein_coding
ENSG00000241404	EGFL8	0.26	-0.26	1.37e-08	2.21e-07	protein_coding
ENSG00000008516	MMP25	10.08	1.4	1.38e-08	2.22e-07	protein_coding
ENSG00000179299	NSUN7	4.31	1.72	1.39e-08	2.23e-07	protein_coding
ENSG00000277443	MARCKS	7.47	1.57	1.4e-08	2.24e-07	protein_coding
ENSG00000211669	IGLV3-10	2.1	3.01	1.4e-08	2.24e-07	IG_V_gene
ENSG00000138061	CYP1B1	7.37	1.74	1.41e-08	2.26e-07	protein_coding
ENSG00000079739	PGM1	5.3	0.74	1.41e-08	2.26e-07	protein_coding
ENSG00000176531	PHLDB3	2.33	-0.84	1.41e-08	2.26e-07	protein_coding
ENSG00000258301	VASH1-AS1	1.54	-0.68	1.41e-08	2.26e-07	lncRNA
ENSG00000089902	RCOR1	7.04	0.66	1.41e-08	2.26e-07	protein_coding
ENSG00000250303	LINC02762	2.69	1.05	1.43e-08	2.29e-07	lncRNA
ENSG00000101150	TPD52L2	7.49	0.8	1.43e-08	2.29e-07	protein_coding
ENSG00000211817	TRAV38-2DV8	0.45	-0.47	1.44e-08	2.29e-07	TR_V_gene
ENSG00000211962	IGHV1-46	2.55	2.43	1.46e-08	2.33e-07	IG_V_gene
ENSG00000286256	AC084871.4	1.62	1.15	1.46e-08	2.33e-07	lncRNA
ENSG00000112796	ENPP5	1.21	-1.06	1.46e-08	2.33e-07	protein_coding
ENSG00000166669	ATF7IP2	3.79	-0.87	1.47e-08	2.34e-07	protein_coding
ENSG00000188846	RPL14	6.81	-1.06	1.47e-08	2.34e-07	protein_coding
ENSG00000099622	CIRBP	7.12	-0.67	1.48e-08	2.35e-07	protein_coding
ENSG00000149548	CCDC15	2.43	-1.02	1.48e-08	2.35e-07	protein_coding
ENSG00000183530	PRR14L	7.26	0.42	1.48e-08	2.35e-07	protein_coding
ENSG00000198040	ZNF84	3.37	-0.86	1.48e-08	2.35e-07	protein_coding
ENSG00000186583	SPATC1	2.71	2.1	1.5e-08	2.38e-07	protein_coding
ENSG00000274220	AC009163.7	0.36	-0.32	1.51e-08	2.39e-07	lncRNA
ENSG00000196531	NACA	6.9	-0.79	1.51e-08	2.39e-07	protein_coding
ENSG00000105516	DBP	3.72	-0.96	1.52e-08	2.4e-07	protein_coding
ENSG00000148358	GPR107	6.59	0.51	1.52e-08	2.41e-07	protein_coding
ENSG00000113712	CSNK1A1	6.96	0.46	1.53e-08	2.42e-07	protein_coding
ENSG00000273045	C2orf15	0.37	-0.33	1.53e-08	2.42e-07	protein_coding
ENSG00000260916	CCPG1	5.68	0.95	1.53e-08	2.42e-07	protein_coding
ENSG00000230454	U73166.1	3.3	1.23	1.55e-08	2.44e-07	lncRNA
ENSG00000162244	RPL29	7.63	-1	1.55e-08	2.45e-07	protein_coding
ENSG00000104687	GSR	6.81	0.74	1.55e-08	2.45e-07	protein_coding
ENSG00000213073	AL353625.1	5.18	1.32	1.56e-08	2.45e-07	transcribed_processed_pseudogene
ENSG00000167074	TEF	2.47	-1.12	1.56e-08	2.45e-07	protein_coding
ENSG00000123552	USP45	2.74	-0.8	1.56e-08	2.46e-07	protein_coding
ENSG00000198780	FAM169A	2.53	-1.26	1.57e-08	2.47e-07	protein_coding
ENSG00000225067	RPL23AP2	0.26	-0.3	1.57e-08	2.47e-07	processed_pseudogene
ENSG00000235576	LINC01871	0.97	-0.89	1.6e-08	2.51e-07	lncRNA
ENSG00000198799	LRIG2	4.92	-0.46	1.61e-08	2.52e-07	protein_coding
ENSG00000165891	E2F7	1.32	1.31	1.63e-08	2.55e-07	protein_coding
ENSG00000174007	CEP19	4.81	1.12	1.63e-08	2.55e-07	protein_coding
ENSG00000168795	ZBTB5	3.03	-0.83	1.64e-08	2.57e-07	protein_coding
ENSG00000163191	S100A11	8.08	1.11	1.66e-08	2.59e-07	protein_coding
ENSG00000180509	KCNE1	4.7	1.77	1.66e-08	2.59e-07	protein_coding
ENSG00000107864	CPEB3	4.1	0.9	1.67e-08	2.6e-07	protein_coding
ENSG00000184640	SEPTIN9	8.34	-0.65	1.67e-08	2.6e-07	protein_coding
ENSG00000261879	AC087500.1	1.36	-0.6	1.67e-08	2.61e-07	lncRNA
ENSG00000160299	PCNT	6.19	-0.77	1.68e-08	2.62e-07	protein_coding
ENSG00000106351	AGFG2	3.89	-1.08	1.69e-08	2.63e-07	protein_coding
ENSG00000198440	ZNF583	1.6	-0.72	1.69e-08	2.64e-07	protein_coding
ENSG00000277775	H3C7	4.44	2.15	1.71e-08	2.67e-07	protein_coding
ENSG00000123473	STIL	4.78	-1.28	1.71e-08	2.67e-07	protein_coding
ENSG00000042832	TG	4.22	1.86	1.73e-08	2.69e-07	protein_coding
ENSG00000211795	TRAV8-6	1	-0.8	1.73e-08	2.69e-07	TR_V_gene
ENSG00000227032	RPS2P36	2.87	1.3	1.75e-08	2.72e-07	processed_pseudogene
ENSG00000156273	BACH1	8.87	0.89	1.76e-08	2.73e-07	protein_coding
ENSG00000168754	FAM178B	0.27	-0.32	1.76e-08	2.73e-07	protein_coding
ENSG00000165233	CARD19	5.76	0.85	1.76e-08	2.73e-07	protein_coding
ENSG00000196793	ZNF239	0.96	-0.74	1.77e-08	2.74e-07	protein_coding
ENSG00000116260	QSOX1	7.17	1.16	1.77e-08	2.74e-07	protein_coding
ENSG00000156671	SAMD8	5.97	0.71	1.77e-08	2.74e-07	protein_coding
ENSG00000196415	PRTN3	2.43	3.16	1.78e-08	2.75e-07	protein_coding
ENSG00000198242	RPL23A	7.18	-1.18	1.79e-08	2.76e-07	protein_coding
ENSG00000070404	FSTL3	2.66	1.46	1.81e-08	2.79e-07	protein_coding
ENSG00000204628	RACK1	8.39	-0.83	1.82e-08	2.8e-07	protein_coding
ENSG00000123643	SLC36A1	6.4	1.09	1.82e-08	2.81e-07	protein_coding
ENSG00000234358	AC003080.1	1.26	1.15	1.83e-08	2.81e-07	processed_pseudogene
ENSG00000224177	LINC00570	1.41	-1.67	1.84e-08	2.83e-07	lncRNA
ENSG00000105851	PIK3CG	7.89	0.62	1.84e-08	2.83e-07	protein_coding
ENSG00000204475	NCR3	2.38	-1.3	1.85e-08	2.83e-07	protein_coding
ENSG00000286536	AL591506.1	1.14	1.12	1.85e-08	2.84e-07	lncRNA
ENSG00000183662	TAFA1	0.76	-0.67	1.85e-08	2.84e-07	protein_coding
ENSG00000070031	SCT	0.17	-0.33	1.85e-08	2.84e-07	protein_coding
ENSG00000241839	PLEKHO2	8.11	0.84	1.85e-08	2.84e-07	protein_coding
ENSG00000184271	POU6F1	2.9	-0.94	1.85e-08	2.84e-07	protein_coding
ENSG00000170899	GSTA4	0.39	-0.37	1.86e-08	2.84e-07	protein_coding
ENSG00000178988	MRFAP1L1	4.85	-0.55	1.86e-08	2.84e-07	protein_coding
ENSG00000150760	DOCK1	1.64	0.79	1.89e-08	2.88e-07	protein_coding
ENSG00000065618	COL17A1	1.9	2.21	1.9e-08	2.9e-07	protein_coding
ENSG00000203880	PCMTD2	5.89	-0.82	1.91e-08	2.91e-07	protein_coding
ENSG00000125744	RTN2	3.78	1.25	1.91e-08	2.92e-07	protein_coding
ENSG00000111052	LIN7A	5.96	1.07	1.93e-08	2.94e-07	protein_coding
ENSG00000162869	PPP1R21	5.98	0.55	1.94e-08	2.95e-07	protein_coding
ENSG00000256294	ZNF225	2.53	-0.64	1.94e-08	2.96e-07	protein_coding
ENSG00000197594	ENPP1	0.2	-0.32	1.95e-08	2.97e-07	protein_coding
ENSG00000148303	RPL7A	8.45	-0.9	1.97e-08	3e-07	protein_coding
ENSG00000188649	CC2D2B	2.75	1.5	1.98e-08	3.01e-07	protein_coding
ENSG00000165185	KIAA1958	4.47	1.73	2e-08	3.04e-07	protein_coding
ENSG00000163995	ABLIM2	0.76	-0.59	2.02e-08	3.06e-07	protein_coding
ENSG00000056558	TRAF1	5.23	-1.01	2.02e-08	3.06e-07	protein_coding
ENSG00000279930	AL032819.2	0.36	-0.5	2.03e-08	3.07e-07	TEC
ENSG00000232334	AL683842.1	4.39	1.59	2.03e-08	3.08e-07	processed_pseudogene
ENSG00000101052	IFT52	3.27	-0.74	2.07e-08	3.13e-07	protein_coding
ENSG00000117115	PADI2	8.72	1.56	2.08e-08	3.14e-07	protein_coding
ENSG00000181963	OR52K2	2.65	1.55	2.08e-08	3.14e-07	protein_coding
ENSG00000119608	PROX2	0.33	-0.4	2.1e-08	3.16e-07	protein_coding
ENSG00000155016	CYP2U1	2.12	-1.02	2.12e-08	3.2e-07	protein_coding
ENSG00000116667	C1orf21	2.8	-1.4	2.12e-08	3.2e-07	protein_coding
ENSG00000286672	AL096712.2	0.2	-0.35	2.13e-08	3.21e-07	lncRNA
ENSG00000256581	NLRP9P1	2.36	1.33	2.13e-08	3.21e-07	unprocessed_pseudogene
ENSG00000237359	AL354977.2	0.86	-0.6	2.15e-08	3.23e-07	lncRNA
ENSG00000135956	TMEM127	7.93	0.66	2.15e-08	3.24e-07	protein_coding
ENSG00000004139	SARM1	4.14	-0.91	2.16e-08	3.24e-07	protein_coding
ENSG00000259600	AC066616.2	2.99	1.52	2.17e-08	3.25e-07	processed_pseudogene
ENSG00000144893	MED12L	3.61	1.47	2.18e-08	3.28e-07	protein_coding
ENSG00000080561	MID2	1.69	-1.07	2.21e-08	3.31e-07	protein_coding
ENSG00000067840	PDZD4	3.81	-1.64	2.22e-08	3.32e-07	protein_coding
ENSG00000270157	AC004918.5	1.42	-0.74	2.22e-08	3.33e-07	lncRNA
ENSG00000261208	AL365475.1	1.09	-1.01	2.23e-08	3.33e-07	processed_pseudogene
ENSG00000278231	AL133342.1	4.04	1.26	2.24e-08	3.34e-07	lncRNA
ENSG00000279821	AC145098.2	3.65	1.61	2.24e-08	3.35e-07	TEC
ENSG00000070214	SLC44A1	5.75	0.97	2.25e-08	3.36e-07	protein_coding
ENSG00000214367	HAUS3	3.92	-0.62	2.27e-08	3.39e-07	protein_coding
ENSG00000175505	CLCF1	1.8	-0.95	2.28e-08	3.4e-07	protein_coding
ENSG00000171649	ZIK1	2.1	-0.96	2.29e-08	3.41e-07	protein_coding
ENSG00000167380	ZNF226	3.65	-0.66	2.31e-08	3.45e-07	protein_coding
ENSG00000231621	ANKRD44-AS1	0.74	-0.77	2.31e-08	3.45e-07	lncRNA
ENSG00000264575	LINC00526	0.72	-0.46	2.32e-08	3.45e-07	lncRNA
ENSG00000259671	MTCYBP23	3.31	1.64	2.32e-08	3.45e-07	processed_pseudogene
ENSG00000160613	PCSK7	6.8	-0.55	2.32e-08	3.45e-07	protein_coding
ENSG00000133985	TTC9	3.77	-1.23	2.33e-08	3.47e-07	protein_coding
ENSG00000233927	RPS28	7.37	-1.02	2.35e-08	3.48e-07	protein_coding
ENSG00000011028	MRC2	3.02	-2.34	2.36e-08	3.5e-07	protein_coding
ENSG00000274588	DGKK	1.37	-1.65	2.37e-08	3.51e-07	protein_coding
ENSG00000167548	KMT2D	9.64	0.87	2.37e-08	3.51e-07	protein_coding
ENSG00000114942	EEF1B2	6.15	-1.21	2.38e-08	3.53e-07	protein_coding
ENSG00000250138	AC139495.2	4.79	2.11	2.39e-08	3.53e-07	unprocessed_pseudogene
ENSG00000185920	PTCH1	3.7	-1.47	2.39e-08	3.53e-07	protein_coding
ENSG00000269893	SNHG8	2.94	-0.89	2.39e-08	3.53e-07	lncRNA
ENSG00000198892	SHISA4	1.51	-1.65	2.4e-08	3.55e-07	protein_coding
ENSG00000222041	CYTOR	5.59	0.88	2.41e-08	3.55e-07	lncRNA
ENSG00000144848	ATG3	6.2	0.7	2.41e-08	3.56e-07	protein_coding
ENSG00000157350	ST3GAL2	7.99	0.98	2.41e-08	3.56e-07	protein_coding
ENSG00000148019	CEP78	4.33	-1.16	2.42e-08	3.56e-07	protein_coding
ENSG00000172215	CXCR6	1.73	-1.33	2.42e-08	3.56e-07	protein_coding
ENSG00000100320	RBFOX2	0.46	-0.44	2.42e-08	3.56e-07	protein_coding
ENSG00000122223	CD244	4.17	-1.33	2.43e-08	3.57e-07	protein_coding
ENSG00000237489	C10orf143	1.43	-0.65	2.43e-08	3.57e-07	protein_coding
ENSG00000100226	GTPBP1	7.67	1.05	2.45e-08	3.59e-07	protein_coding
ENSG00000221923	ZNF880	1.83	-0.82	2.45e-08	3.59e-07	protein_coding
ENSG00000176463	SLCO3A1	7.42	0.87	2.47e-08	3.62e-07	protein_coding
ENSG00000135828	RNASEL	6.31	0.81	2.47e-08	3.63e-07	protein_coding
ENSG00000243609	RPS2P44	2.93	1.27	2.48e-08	3.63e-07	processed_pseudogene
ENSG00000175455	CCDC14	4.1	-0.83	2.49e-08	3.64e-07	protein_coding
ENSG00000129667	RHBDF2	7.57	1.23	2.51e-08	3.67e-07	protein_coding
ENSG00000111913	RIPOR2	10.71	0.94	2.53e-08	3.7e-07	protein_coding
ENSG00000270550	IGHV3-30	3.49	3.1	2.54e-08	3.7e-07	IG_V_gene
ENSG00000100918	REC8	5.15	1.25	2.54e-08	3.7e-07	protein_coding
ENSG00000171658	NMRAL2P	1.26	1.35	2.56e-08	3.73e-07	transcribed_unprocessed_pseudogene
ENSG00000251230	MIR3945HG	2.96	1.77	2.57e-08	3.75e-07	lncRNA
ENSG00000046653	GPM6B	0.11	-0.28	2.58e-08	3.76e-07	protein_coding
ENSG00000253522	MIR3142HG	1.08	-0.69	2.59e-08	3.77e-07	lncRNA
ENSG00000130703	OSBPL2	7.15	0.73	2.59e-08	3.77e-07	protein_coding
ENSG00000176871	WSB2	5.76	0.85	2.6e-08	3.78e-07	protein_coding
ENSG00000276533	AC018926.2	3.27	1.19	2.62e-08	3.8e-07	lncRNA
ENSG00000237827	RPS15AP29	2.25	1.11	2.62e-08	3.81e-07	processed_pseudogene
ENSG00000124613	ZNF391	0.84	-0.71	2.65e-08	3.84e-07	protein_coding
ENSG00000176868	AL358781.1	0.34	-0.31	2.66e-08	3.85e-07	lncRNA
ENSG00000153283	CD96	4.95	-1.3	2.66e-08	3.85e-07	protein_coding
ENSG00000181585	TMIE	0.52	-0.51	2.68e-08	3.88e-07	protein_coding
ENSG00000111962	UST	2.17	-0.96	2.7e-08	3.91e-07	protein_coding
ENSG00000139370	SLC15A4	7.04	1.02	2.7e-08	3.91e-07	protein_coding
ENSG00000267152	AC093227.1	1.26	-0.62	2.72e-08	3.93e-07	lncRNA
ENSG00000159110	IFNAR2	6.27	0.58	2.72e-08	3.93e-07	protein_coding
ENSG00000136866	ZFP37	1.02	-0.74	2.72e-08	3.93e-07	protein_coding
ENSG00000284773	AC114490.3	0.73	-0.48	2.73e-08	3.94e-07	protein_coding
ENSG00000242094	FOXP1-IT1	3.5	1.18	2.74e-08	3.95e-07	lncRNA
ENSG00000172432	GTPBP2	6.99	1.01	2.75e-08	3.96e-07	protein_coding
ENSG00000166780	BMERB1	0.84	-0.68	2.76e-08	3.98e-07	protein_coding
ENSG00000078319	PMS2P1	2.49	-0.66	2.77e-08	3.98e-07	unprocessed_pseudogene
ENSG00000197056	ZMYM1	3.14	-0.71	2.77e-08	3.99e-07	protein_coding
ENSG00000204421	LY6G6C	0.87	1.01	2.77e-08	3.99e-07	protein_coding
ENSG00000185842	DNAH14	1.38	-0.98	2.78e-08	3.99e-07	protein_coding
ENSG00000164615	CAMLG	3.79	-0.55	2.8e-08	4.03e-07	protein_coding
ENSG00000006062	MAP3K14	5.23	-0.83	2.81e-08	4.03e-07	protein_coding
ENSG00000198707	CEP290	3.36	-0.92	2.81e-08	4.03e-07	protein_coding
ENSG00000180535	BHLHA15	1.39	1.82	2.82e-08	4.05e-07	protein_coding
ENSG00000107014	RLN2	0.16	-0.22	2.84e-08	4.07e-07	protein_coding
ENSG00000117713	ARID1A	8.37	0.43	2.84e-08	4.07e-07	protein_coding
ENSG00000173757	STAT5B	9.12	0.91	2.86e-08	4.09e-07	protein_coding
ENSG00000261211	AL031123.2	1.76	1.29	2.86e-08	4.09e-07	lncRNA
ENSG00000167323	STIM1	7.41	0.51	2.9e-08	4.14e-07	protein_coding
ENSG00000197943	PLCG2	8.16	0.71	2.91e-08	4.15e-07	protein_coding
ENSG00000198053	SIRPA	8.85	1.06	2.92e-08	4.16e-07	protein_coding
ENSG00000183691	NOG	1.56	-1.46	2.95e-08	4.21e-07	protein_coding
ENSG00000027075	PRKCH	6.32	-1.09	2.97e-08	4.23e-07	protein_coding
ENSG00000134759	ELP2	4.73	-0.8	2.97e-08	4.24e-07	protein_coding
ENSG00000167207	NOD2	6.81	1.36	2.98e-08	4.24e-07	protein_coding
ENSG00000198081	ZBTB14	4.18	-0.66	3e-08	4.27e-07	protein_coding
ENSG00000174171	AC020659.1	1.99	-1.37	3.02e-08	4.29e-07	lncRNA
ENSG00000164008	C1orf50	2.44	-0.52	3.02e-08	4.29e-07	protein_coding
ENSG00000131634	TMEM204	3.67	-1.41	3.02e-08	4.29e-07	protein_coding
ENSG00000186642	PDE2A	3.23	1.44	3.02e-08	4.29e-07	protein_coding
ENSG00000228817	BACH1-IT2	3.28	1.28	3.04e-08	4.31e-07	lncRNA
ENSG00000089351	GRAMD1A	8	1.19	3.05e-08	4.32e-07	protein_coding
ENSG00000167984	NLRC3	5.87	-1.2	3.05e-08	4.32e-07	protein_coding
ENSG00000068976	PYGM	4.23	1.36	3.06e-08	4.33e-07	protein_coding
ENSG00000000938	FGR	9.77	1.02	3.06e-08	4.33e-07	protein_coding
ENSG00000111817	DSE	6.05	0.89	3.06e-08	4.33e-07	protein_coding
ENSG00000198865	CCDC152	1.26	-0.85	3.06e-08	4.33e-07	protein_coding
ENSG00000076382	SPAG5	2.9	1.37	3.07e-08	4.33e-07	protein_coding
ENSG00000226699	AL360181.1	0.34	-0.37	3.07e-08	4.33e-07	lncRNA
ENSG00000171860	C3AR1	5.98	1.99	3.07e-08	4.34e-07	protein_coding
ENSG00000113648	MACROH2A1	8.21	0.71	3.08e-08	4.34e-07	protein_coding
ENSG00000240247	DEFA1B	1.77	2.51	3.08e-08	4.34e-07	protein_coding
ENSG00000150961	SEC24D	5.87	0.77	3.15e-08	4.44e-07	protein_coding
ENSG00000170915	PAQR8	4.06	-0.92	3.17e-08	4.45e-07	protein_coding
ENSG00000229646	AL109914.1	0.17	-0.24	3.2e-08	4.5e-07	lncRNA
ENSG00000258337	AC130895.1	2.85	1.09	3.22e-08	4.52e-07	lncRNA
ENSG00000160991	ORAI2	8.17	1.05	3.22e-08	4.53e-07	protein_coding
ENSG00000104918	RETN	4.43	2.51	3.24e-08	4.55e-07	protein_coding
ENSG00000279059	AC007485.2	1.32	-0.63	3.25e-08	4.57e-07	TEC
ENSG00000287200	AC022506.2	1.65	1.31	3.26e-08	4.57e-07	lncRNA
ENSG00000108352	RAPGEFL1	3.72	1.17	3.27e-08	4.58e-07	protein_coding
ENSG00000154734	ADAMTS1	2.2	-1.49	3.28e-08	4.59e-07	protein_coding
ENSG00000126262	FFAR2	8.37	1.54	3.28e-08	4.6e-07	protein_coding
ENSG00000119723	COQ6	2.75	-0.67	3.32e-08	4.64e-07	protein_coding
ENSG00000141458	NPC1	5.42	-0.52	3.34e-08	4.66e-07	protein_coding
ENSG00000124343	XG	0.42	-0.63	3.34e-08	4.67e-07	protein_coding
ENSG00000121897	LIAS	2.78	-0.5	3.34e-08	4.67e-07	protein_coding
ENSG00000197442	MAP3K5	7.35	0.68	3.35e-08	4.67e-07	protein_coding
ENSG00000186615	KTN1-AS1	0.58	-0.46	3.37e-08	4.7e-07	lncRNA
ENSG00000127334	DYRK2	5.68	-1.26	3.4e-08	4.74e-07	protein_coding
ENSG00000171223	JUNB	8.52	1.07	3.4e-08	4.74e-07	protein_coding
ENSG00000172817	CYP7B1	0.53	-0.62	3.42e-08	4.76e-07	protein_coding
ENSG00000196177	ACADSB	3.55	-0.85	3.42e-08	4.76e-07	protein_coding
ENSG00000183856	IQGAP3	1.47	1.51	3.43e-08	4.76e-07	protein_coding
ENSG00000141012	GALNS	6.48	0.99	3.46e-08	4.81e-07	protein_coding
ENSG00000161791	FMNL3	5.18	-1.12	3.47e-08	4.82e-07	protein_coding
ENSG00000165338	HECTD2	0.92	-0.58	3.48e-08	4.82e-07	protein_coding
ENSG00000122420	PTGFR	1.18	1.37	3.51e-08	4.87e-07	protein_coding
ENSG00000186197	EDARADD	0.92	-0.83	3.51e-08	4.87e-07	protein_coding
ENSG00000113456	RAD1	3.18	-0.67	3.53e-08	4.89e-07	protein_coding
ENSG00000178694	NSUN3	5.53	-1.05	3.54e-08	4.9e-07	protein_coding
ENSG00000099194	SCD	3.41	1.55	3.59e-08	4.97e-07	protein_coding
ENSG00000225808	DNAJC19P5	2.26	0.88	3.6e-08	4.97e-07	processed_pseudogene
ENSG00000122641	INHBA	1.4	1.83	3.6e-08	4.98e-07	protein_coding
ENSG00000237298	TTN-AS1	6.54	1.1	3.62e-08	5e-07	lncRNA
ENSG00000114993	RTKN	0.75	-0.59	3.66e-08	5.05e-07	protein_coding
ENSG00000125844	RRBP1	6.83	0.9	3.67e-08	5.06e-07	protein_coding
ENSG00000264853	AC011933.2	4.05	1.33	3.67e-08	5.06e-07	lncRNA
ENSG00000272079	AC004233.2	2.75	0.94	3.68e-08	5.07e-07	lncRNA
ENSG00000268262	AC011445.1	1.77	0.84	3.68e-08	5.07e-07	lncRNA
ENSG00000236567	TCF3P1	3.4	1.37	3.69e-08	5.07e-07	processed_pseudogene
ENSG00000073737	DHRS9	5.59	1.87	3.69e-08	5.07e-07	protein_coding
ENSG00000005469	CROT	2.44	-0.79	3.69e-08	5.07e-07	protein_coding
ENSG00000181754	AMIGO1	2.99	-1.44	3.69e-08	5.07e-07	protein_coding
ENSG00000140939	NOL3	2.37	1.04	3.73e-08	5.12e-07	protein_coding
ENSG00000226026	AC092802.2	0.29	-0.45	3.75e-08	5.14e-07	lncRNA
ENSG00000199082	MIR342	0.89	-0.54	3.75e-08	5.14e-07	miRNA
ENSG00000008405	CRY1	3.33	-0.68	3.76e-08	5.15e-07	protein_coding
ENSG00000117139	KDM5B	6.38	0.55	3.77e-08	5.16e-07	protein_coding
ENSG00000283646	LINC02009	1.64	2.24	3.77e-08	5.16e-07	lncRNA
ENSG00000233382	NKAPP1	1.57	-0.56	3.78e-08	5.17e-07	transcribed_processed_pseudogene
ENSG00000286531	AC097015.1	1.13	0.97	3.78e-08	5.17e-07	lncRNA
ENSG00000132676	DAP3	5.26	-0.36	3.8e-08	5.2e-07	protein_coding
ENSG00000174748	RPL15	7.77	-0.96	3.85e-08	5.25e-07	protein_coding
ENSG00000123219	CENPK	2.72	-1.02	3.85e-08	5.26e-07	protein_coding
ENSG00000182173	TSEN54	3.71	-1.15	3.85e-08	5.26e-07	protein_coding
ENSG00000169862	CTNND2	0.11	-0.22	3.9e-08	5.32e-07	protein_coding
ENSG00000277452	RN7SL473P	4.05	1.55	3.91e-08	5.32e-07	misc_RNA
ENSG00000272917	AC010186.4	0.29	-0.35	3.91e-08	5.32e-07	lncRNA
ENSG00000198298	ZNF485	1.44	-0.78	3.92e-08	5.34e-07	protein_coding
ENSG00000235954	TTC28-AS1	3.23	-0.54	3.94e-08	5.36e-07	lncRNA
ENSG00000143845	ETNK2	0.5	-0.5	3.95e-08	5.37e-07	protein_coding
ENSG00000130779	CLIP1	7.28	0.64	3.95e-08	5.37e-07	protein_coding
ENSG00000111678	C12orf57	4.08	-1.22	3.98e-08	5.4e-07	protein_coding
ENSG00000172508	CARNS1	2.76	-1.3	3.98e-08	5.4e-07	protein_coding
ENSG00000234614	C2CD4D-AS1	1.46	-1.02	3.99e-08	5.41e-07	lncRNA
ENSG00000169891	REPS2	6.67	1.17	3.99e-08	5.41e-07	protein_coding
ENSG00000104341	LAPTM4B	3.11	1.49	4.03e-08	5.45e-07	protein_coding
ENSG00000102886	GDPD3	4.38	1.16	4.06e-08	5.49e-07	protein_coding
ENSG00000174738	NR1D2	4.38	-1.05	4.1e-08	5.54e-07	protein_coding
ENSG00000269834	ZNF528-AS1	0.74	-0.55	4.1e-08	5.54e-07	lncRNA
ENSG00000058673	ZC3H11A	1.6	0.65	4.11e-08	5.55e-07	protein_coding
ENSG00000226091	LINC00937	4.5	1.7	4.12e-08	5.56e-07	lncRNA
ENSG00000197050	ZNF420	2.45	-0.81	4.15e-08	5.6e-07	protein_coding
ENSG00000250687	NAIPP1	1.57	1.13	4.17e-08	5.62e-07	transcribed_unprocessed_pseudogene
ENSG00000226648	PLCG1-AS1	0.58	-0.45	4.22e-08	5.68e-07	lncRNA
ENSG00000169432	SCN9A	2.83	1.45	4.23e-08	5.69e-07	protein_coding
ENSG00000172232	AZU1	3.47	3.4	4.24e-08	5.71e-07	protein_coding
ENSG00000186468	RPS23	7.2	-1.08	4.24e-08	5.71e-07	protein_coding
ENSG00000240535	AC034238.2	0.32	-0.36	4.25e-08	5.71e-07	lncRNA
ENSG00000279088	AC022400.8	1.4	-0.58	4.25e-08	5.71e-07	TEC
ENSG00000172578	KLHL6	6.81	0.69	4.25e-08	5.71e-07	protein_coding
ENSG00000172006	ZNF554	2.04	-0.66	4.26e-08	5.72e-07	protein_coding
ENSG00000162366	PDZK1IP1	4.74	-2.4	4.27e-08	5.72e-07	protein_coding
ENSG00000134780	DAGLA	2.05	-1.17	4.27e-08	5.73e-07	protein_coding
ENSG00000236194	AC099811.1	3.59	1.24	4.28e-08	5.73e-07	lncRNA
ENSG00000259704	AC124248.1	1.95	0.99	4.28e-08	5.73e-07	lncRNA
ENSG00000181894	ZNF329	2.76	-0.79	4.29e-08	5.75e-07	protein_coding
ENSG00000154027	AK5	1.9	-1.22	4.32e-08	5.79e-07	protein_coding
ENSG00000255328	AC136475.5	3.67	2.12	4.33e-08	5.79e-07	lncRNA
ENSG00000276410	H2BC3	2.35	1.7	4.34e-08	5.8e-07	protein_coding
ENSG00000197057	DTHD1	2.42	-1.48	4.35e-08	5.81e-07	protein_coding
ENSG00000069667	RORA	5.44	-1.45	4.37e-08	5.84e-07	protein_coding
ENSG00000127507	ADGRE2	8.61	1.31	4.39e-08	5.85e-07	protein_coding
ENSG00000167110	GOLGA2	5.7	0.51	4.39e-08	5.85e-07	protein_coding
ENSG00000135424	ITGA7	3.82	2.88	4.39e-08	5.85e-07	protein_coding
ENSG00000286162	AL162253.2	1.23	0.74	4.47e-08	5.96e-07	lncRNA
ENSG00000269825	AC022150.4	2.32	-0.88	4.48e-08	5.96e-07	lncRNA
ENSG00000234284	ZNF879	1.92	-0.7	4.49e-08	5.97e-07	protein_coding
ENSG00000185340	GAS2L1	5.51	1.63	4.5e-08	5.99e-07	protein_coding
ENSG00000203667	COX20	3.32	-0.8	4.51e-08	6e-07	protein_coding
ENSG00000163002	NUP35	2.29	-0.77	4.52e-08	6e-07	protein_coding
ENSG00000160856	FCRL3	4.26	-1.53	4.54e-08	6.03e-07	protein_coding
ENSG00000214189	ZNF788P	0.9	0.82	4.54e-08	6.03e-07	transcribed_unprocessed_pseudogene
ENSG00000249252	C1QTNF7-AS1	1.02	0.96	4.56e-08	6.05e-07	lncRNA
ENSG00000170624	SGCD	0.42	-0.79	4.59e-08	6.07e-07	protein_coding
ENSG00000242736	TRBV1	0.2	-0.27	4.6e-08	6.09e-07	TR_V_pseudogene
ENSG00000183309	ZNF623	4.59	-0.43	4.6e-08	6.09e-07	protein_coding
ENSG00000136014	USP44	1.02	-0.81	4.62e-08	6.11e-07	protein_coding
ENSG00000012171	SEMA3B	2.42	1.63	4.64e-08	6.13e-07	protein_coding
ENSG00000176371	ZSCAN2	2.56	-0.66	4.66e-08	6.15e-07	protein_coding
ENSG00000270379	HEATR9	0.8	-0.75	4.69e-08	6.2e-07	protein_coding
ENSG00000185130	H2BC13	3.2	1.82	4.7e-08	6.2e-07	protein_coding
ENSG00000186687	LYRM7	3.73	-0.82	4.72e-08	6.22e-07	protein_coding
ENSG00000168824	NSG1	2.04	-1.48	4.74e-08	6.24e-07	protein_coding
ENSG00000183598	H3C13	4.31	1.14	4.77e-08	6.28e-07	protein_coding
ENSG00000277301	AL034550.2	0.76	-0.76	4.8e-08	6.32e-07	lncRNA
ENSG00000166262	FAM227B	1.06	-0.59	4.82e-08	6.34e-07	protein_coding
ENSG00000251432	LINC02615	1.34	-0.71	4.84e-08	6.37e-07	lncRNA
ENSG00000173068	BNC2	1.45	-1.23	4.86e-08	6.39e-07	protein_coding
ENSG00000274963	RN7SL600P	4.03	1.42	4.87e-08	6.4e-07	misc_RNA
ENSG00000228716	DHFR	4.07	1.08	4.89e-08	6.42e-07	protein_coding
ENSG00000117262	GPR89A	1.94	-0.64	4.89e-08	6.42e-07	protein_coding
ENSG00000196357	ZNF565	1.52	-0.48	4.9e-08	6.42e-07	protein_coding
ENSG00000176055	MBLAC2	2.4	-0.91	4.93e-08	6.46e-07	protein_coding
ENSG00000197540	GZMM	3.96	-1.38	4.94e-08	6.47e-07	protein_coding
ENSG00000243398	RN7SL141P	2.18	1.09	4.96e-08	6.49e-07	misc_RNA
ENSG00000100027	YPEL1	3.57	-0.95	4.98e-08	6.51e-07	protein_coding
ENSG00000172888	ZNF621	4.42	-0.55	4.99e-08	6.52e-07	protein_coding
ENSG00000121417	ZNF211	3.82	-0.6	5e-08	6.53e-07	protein_coding
ENSG00000163956	LRPAP1	7.24	0.94	5.01e-08	6.54e-07	protein_coding
ENSG00000184014	DENND5A	8.59	0.92	5.01e-08	6.54e-07	protein_coding
ENSG00000171777	RASGRP4	7.98	1.02	5.03e-08	6.56e-07	protein_coding
ENSG00000167100	SAMD14	3.64	2.07	5.05e-08	6.58e-07	protein_coding
ENSG00000150457	LATS2	5.68	0.8	5.06e-08	6.59e-07	protein_coding
ENSG00000111203	ITFG2	4.17	-0.74	5.07e-08	6.61e-07	protein_coding
ENSG00000129450	SIGLEC9	7.53	1.06	5.09e-08	6.62e-07	protein_coding
ENSG00000100385	IL2RB	6.03	-1.61	5.09e-08	6.62e-07	protein_coding
ENSG00000246273	SBF2-AS1	1.38	-0.66	5.1e-08	6.63e-07	lncRNA
ENSG00000147488	ST18	0.14	-0.28	5.11e-08	6.64e-07	protein_coding
ENSG00000254017	IGHEP2	2.68	1.21	5.18e-08	6.73e-07	IG_C_pseudogene
ENSG00000237781	ADAMTSL4-AS2	5.66	1.87	5.19e-08	6.74e-07	lncRNA
ENSG00000204397	CARD16	5.61	1.25	5.21e-08	6.76e-07	protein_coding
ENSG00000184730	APOBR	8.17	1.04	5.26e-08	6.82e-07	protein_coding
ENSG00000264810	MIR4441	1.02	0.75	5.29e-08	6.86e-07	miRNA
ENSG00000113742	CPEB4	7.93	0.88	5.3e-08	6.87e-07	protein_coding
ENSG00000007392	LUC7L	4.67	-0.53	5.31e-08	6.87e-07	protein_coding
ENSG00000181192	DHTKD1	5.81	0.6	5.31e-08	6.87e-07	protein_coding
ENSG00000179057	IGSF22	0.27	-0.32	5.31e-08	6.87e-07	protein_coding
ENSG00000131389	SLC6A6	9.36	1.02	5.36e-08	6.92e-07	protein_coding
ENSG00000251379	AC099550.1	1.37	1.16	5.37e-08	6.93e-07	lncRNA
ENSG00000166398	KIAA0355	4.58	-0.74	5.44e-08	7.02e-07	protein_coding
ENSG00000158321	AUTS2	3.56	-1.22	5.44e-08	7.02e-07	protein_coding
ENSG00000116663	FBXO6	4.68	1.76	5.45e-08	7.03e-07	protein_coding
ENSG00000198818	SFT2D1	4.95	0.61	5.47e-08	7.05e-07	protein_coding
ENSG00000198646	NCOA6	6.71	0.46	5.49e-08	7.07e-07	protein_coding
ENSG00000100129	EIF3L	5.81	-1.04	5.5e-08	7.08e-07	protein_coding
ENSG00000150938	CRIM1	2.43	-1.03	5.52e-08	7.1e-07	protein_coding
ENSG00000124177	CHD6	5.67	-0.68	5.53e-08	7.1e-07	protein_coding
ENSG00000131368	MRPS25	3.77	-0.78	5.54e-08	7.11e-07	protein_coding
ENSG00000163958	ZDHHC19	3.65	2.94	5.54e-08	7.12e-07	protein_coding
ENSG00000217159	LARP1P1	0.97	0.98	5.58e-08	7.16e-07	processed_pseudogene
ENSG00000159445	THEM4	3.44	-1.27	5.59e-08	7.17e-07	protein_coding
ENSG00000149131	SERPING1	4.9	3.45	5.6e-08	7.17e-07	protein_coding
ENSG00000240669	AC023424.1	2.17	1.37	5.6e-08	7.18e-07	processed_pseudogene
ENSG00000266524	GDF10	0.19	-0.33	5.61e-08	7.18e-07	protein_coding
ENSG00000183513	COA5	3.65	-0.42	5.63e-08	7.21e-07	protein_coding
ENSG00000029153	ARNTL2	1.94	1.2	5.68e-08	7.27e-07	protein_coding
ENSG00000212864	RNF208	2.33	1.43	5.69e-08	7.28e-07	protein_coding
ENSG00000169252	ADRB2	4.3	-0.79	5.7e-08	7.28e-07	protein_coding
ENSG00000245910	SNHG6	2.42	-0.71	5.71e-08	7.3e-07	lncRNA
ENSG00000105372	RPS19	8.29	-0.97	5.73e-08	7.32e-07	protein_coding
ENSG00000260592	AC130456.3	3.95	-1.96	5.75e-08	7.34e-07	lncRNA
ENSG00000162736	NCSTN	6.98	0.68	5.77e-08	7.36e-07	protein_coding
ENSG00000167208	SNX20	7.35	0.79	5.78e-08	7.36e-07	protein_coding
ENSG00000158517	NCF1	8.46	1.02	5.84e-08	7.43e-07	protein_coding
ENSG00000179978	NAIPP2	4.26	1.52	5.84e-08	7.43e-07	unprocessed_pseudogene
ENSG00000129757	CDKN1C	2.57	-1.97	5.85e-08	7.44e-07	protein_coding
ENSG00000186994	KANK3	0.98	-0.75	5.85e-08	7.44e-07	protein_coding
ENSG00000167377	ZNF23	1.31	-0.77	5.86e-08	7.45e-07	protein_coding
ENSG00000175003	SLC22A1	4.13	1.73	5.87e-08	7.45e-07	protein_coding
ENSG00000169679	BUB1	3.34	1.66	5.87e-08	7.45e-07	protein_coding
ENSG00000020922	MRE11	4.6	-0.53	5.88e-08	7.45e-07	protein_coding
ENSG00000176624	MEX3C	5.08	-0.69	5.88e-08	7.46e-07	protein_coding
ENSG00000170801	HTRA3	1.17	1.55	5.89e-08	7.46e-07	protein_coding
ENSG00000275791	TRBV10-3	0.44	-0.43	5.89e-08	7.46e-07	TR_V_gene
ENSG00000173221	GLRX	6.66	0.8	5.9e-08	7.46e-07	protein_coding
ENSG00000254632	AP003119.1	0.64	0.89	5.9e-08	7.46e-07	lncRNA
ENSG00000138413	IDH1	5.38	0.87	5.94e-08	7.51e-07	protein_coding
ENSG00000133067	LGR6	2.12	-1.59	5.95e-08	7.52e-07	protein_coding
ENSG00000157429	ZNF19	1.08	-0.56	6.01e-08	7.59e-07	protein_coding
ENSG00000241886	AC112496.1	3.05	1.36	6.01e-08	7.59e-07	lncRNA
ENSG00000176731	RBIS	3.09	-0.72	6.02e-08	7.6e-07	protein_coding
ENSG00000257341	AL928654.3	0.47	-0.47	6.04e-08	7.62e-07	protein_coding
ENSG00000147364	FBXO25	3.31	-0.79	6.06e-08	7.63e-07	protein_coding
ENSG00000199805	RNU1-134P	2	1.06	6.07e-08	7.65e-07	snRNA
ENSG00000272219	AC005072.1	2.65	1.31	6.07e-08	7.65e-07	lncRNA
ENSG00000035115	SH3YL1	3.61	-0.93	6.1e-08	7.68e-07	protein_coding
ENSG00000132406	TMEM128	2.68	-0.59	6.11e-08	7.68e-07	protein_coding
ENSG00000187860	CCDC157	1.71	-0.6	6.16e-08	7.74e-07	protein_coding
ENSG00000271155	AL161729.1	0.42	-0.42	6.16e-08	7.74e-07	lncRNA
ENSG00000130300	PLVAP	2.5	-2.26	6.17e-08	7.74e-07	protein_coding
ENSG00000147121	KRBOX4	2.81	-0.5	6.18e-08	7.76e-07	protein_coding
ENSG00000275454	AC105020.6	1.11	-0.59	6.18e-08	7.76e-07	lncRNA
ENSG00000259431	THTPA	2.5	-0.58	6.21e-08	7.79e-07	protein_coding
ENSG00000144741	SLC25A26	2.75	-0.82	6.21e-08	7.79e-07	protein_coding
ENSG00000204241	LINC02731	0.41	-0.37	6.25e-08	7.82e-07	lncRNA
ENSG00000167193	CRK	6.16	0.58	6.3e-08	7.88e-07	protein_coding
ENSG00000224020	MIR181A2HG	0.25	-0.36	6.31e-08	7.89e-07	lncRNA
ENSG00000100316	RPL3	8.91	-1.14	6.32e-08	7.89e-07	protein_coding
ENSG00000189042	ZNF567	2.32	-0.66	6.35e-08	7.94e-07	protein_coding
ENSG00000076108	BAZ2A	8.66	0.54	6.38e-08	7.97e-07	protein_coding
ENSG00000154328	NEIL2	2.64	-0.93	6.42e-08	8.01e-07	protein_coding
ENSG00000221890	NPTXR	2.26	-1.21	6.43e-08	8.02e-07	protein_coding
ENSG00000130222	GADD45G	1.67	1.03	6.46e-08	8.05e-07	protein_coding
ENSG00000267731	AC005332.2	1.24	-0.91	6.47e-08	8.06e-07	lncRNA
ENSG00000006652	IFRD1	6.91	0.88	6.5e-08	8.09e-07	protein_coding
ENSG00000282572	AC215522.2	6.35	1.45	6.51e-08	8.1e-07	lncRNA
ENSG00000167526	RPL13	8.67	-1.08	6.53e-08	8.12e-07	protein_coding
ENSG00000172216	CEBPB	7.55	1.63	6.56e-08	8.15e-07	protein_coding
ENSG00000178229	ZNF543	2.59	-0.7	6.56e-08	8.16e-07	protein_coding
ENSG00000140044	JDP2	5.5	1.04	6.59e-08	8.18e-07	protein_coding
ENSG00000258405	ZNF578	0.51	-0.52	6.62e-08	8.22e-07	protein_coding
ENSG00000132518	GUCY2D	0.56	-0.61	6.63e-08	8.23e-07	protein_coding
ENSG00000030419	IKZF2	4.05	-1.28	6.66e-08	8.26e-07	protein_coding
ENSG00000085117	CD82	7.14	1.14	6.66e-08	8.26e-07	protein_coding
ENSG00000228544	CCDC183-AS1	2.37	-0.64	6.72e-08	8.31e-07	lncRNA
ENSG00000120158	RCL1	3.53	-0.77	6.72e-08	8.31e-07	protein_coding
ENSG00000185187	SIGIRR	5.69	-0.98	6.72e-08	8.31e-07	protein_coding
ENSG00000164815	ORC5	2.8	-0.74	6.74e-08	8.34e-07	protein_coding
ENSG00000124762	CDKN1A	5.66	1.29	6.75e-08	8.34e-07	protein_coding
ENSG00000250195	AC109927.1	0.71	0.73	6.78e-08	8.37e-07	lncRNA
ENSG00000166313	APBB1	3.92	-1.25	6.8e-08	8.39e-07	protein_coding
ENSG00000166091	CMTM5	4.33	1.66	6.84e-08	8.44e-07	protein_coding
ENSG00000156711	MAPK13	7.12	1.16	6.92e-08	8.54e-07	protein_coding
ENSG00000211640	IGLV6-57	2.19	2.54	6.93e-08	8.54e-07	IG_V_gene
ENSG00000211959	IGHV4-39	2.87	2.67	6.93e-08	8.54e-07	IG_V_gene
ENSG00000170631	ZNF16	1.91	-0.59	7e-08	8.62e-07	protein_coding
ENSG00000136052	SLC41A2	0.85	-0.6	7e-08	8.62e-07	protein_coding
ENSG00000148773	MKI67	5.56	1.72	7.04e-08	8.66e-07	protein_coding
ENSG00000151640	DPYSL4	0.77	-1.1	7.08e-08	8.71e-07	protein_coding
ENSG00000166523	CLEC4E	6.99	1.46	7.1e-08	8.73e-07	protein_coding
ENSG00000276058	STMN1P1	1.3	0.78	7.11e-08	8.73e-07	processed_pseudogene
ENSG00000197880	MDS2	0.77	-0.72	7.11e-08	8.73e-07	lncRNA
ENSG00000222112	RN7SKP16	3.66	1.46	7.13e-08	8.74e-07	misc_RNA
ENSG00000168591	TMUB2	6.01	0.62	7.18e-08	8.8e-07	protein_coding
ENSG00000171970	ZNF57	0.87	-0.52	7.22e-08	8.85e-07	protein_coding
ENSG00000278030	TRBV7-9	1.05	-0.85	7.23e-08	8.85e-07	TR_V_gene
ENSG00000286177	AC011462.5	2.41	0.75	7.3e-08	8.94e-07	lncRNA
ENSG00000155744	FAM126B	7.95	1.22	7.33e-08	8.97e-07	protein_coding
ENSG00000132109	TRIM21	6.56	1.04	7.33e-08	8.97e-07	protein_coding
ENSG00000112576	CCND3	8.6	0.76	7.34e-08	8.97e-07	protein_coding
ENSG00000100478	AP4S1	3.39	-0.58	7.38e-08	9.02e-07	protein_coding
ENSG00000162777	DENND2D	6.82	-0.69	7.38e-08	9.02e-07	protein_coding
ENSG00000083845	RPS5	6.95	-1.14	7.39e-08	9.02e-07	protein_coding
ENSG00000151623	NR3C2	3.23	-1.32	7.4e-08	9.02e-07	protein_coding
ENSG00000124788	ATXN1	7.67	0.82	7.4e-08	9.02e-07	protein_coding
ENSG00000167676	PLIN4	5.53	1.89	7.42e-08	9.04e-07	protein_coding
ENSG00000110080	ST3GAL4	5.96	1.36	7.48e-08	9.11e-07	protein_coding
ENSG00000115526	CHST10	1.28	-0.67	7.51e-08	9.14e-07	protein_coding
ENSG00000101695	RNF125	4.73	-1.21	7.52e-08	9.15e-07	protein_coding
ENSG00000196968	FUT11	4.76	-0.72	7.53e-08	9.16e-07	protein_coding
ENSG00000115271	GCA	9.08	1.31	7.54e-08	9.16e-07	protein_coding
ENSG00000140455	USP3	7.5	0.58	7.54e-08	9.16e-07	protein_coding
ENSG00000174125	TLR1	8.14	1.04	7.56e-08	9.18e-07	protein_coding
ENSG00000258352	IFITM3P6	1.29	-0.71	7.6e-08	9.22e-07	transcribed_processed_pseudogene
ENSG00000182831	C16orf72	8.08	0.72	7.61e-08	9.23e-07	protein_coding
ENSG00000039319	ZFYVE16	6.84	0.86	7.65e-08	9.27e-07	protein_coding
ENSG00000111452	ADGRD1	1.85	-1.48	7.65e-08	9.27e-07	protein_coding
ENSG00000148154	UGCG	6.13	1.43	7.66e-08	9.27e-07	protein_coding
ENSG00000171476	HOPX	2.95	-1.44	7.68e-08	9.3e-07	protein_coding
ENSG00000226928	RPS14P4	1.46	0.95	7.69e-08	9.3e-07	processed_pseudogene
ENSG00000248124	RRN3P1	2.93	-0.91	7.77e-08	9.39e-07	transcribed_unprocessed_pseudogene
ENSG00000267764	AC093567.1	0.51	-0.48	7.77e-08	9.39e-07	lncRNA
ENSG00000065361	ERBB3	0.25	-0.29	7.81e-08	9.43e-07	protein_coding
ENSG00000051180	RAD51	1.41	1.14	7.83e-08	9.45e-07	protein_coding
ENSG00000112303	VNN2	9.38	1.34	7.86e-08	9.48e-07	protein_coding
ENSG00000258227	CLEC5A	3.62	1.71	7.91e-08	9.53e-07	protein_coding
ENSG00000211937	IGHV2-5	2.5	2.47	7.97e-08	9.59e-07	IG_V_gene
ENSG00000110693	SOX6	4.58	-1.68	7.97e-08	9.59e-07	protein_coding
ENSG00000203760	CENPW	1.48	0.97	7.97e-08	9.59e-07	protein_coding
ENSG00000105707	HPN	1.56	1.57	7.98e-08	9.6e-07	protein_coding
ENSG00000140988	RPS2	8.3	-0.88	7.98e-08	9.6e-07	protein_coding
ENSG00000141542	RAB40B	1.12	-0.65	7.99e-08	9.6e-07	protein_coding
ENSG00000110013	SIAE	3.96	1.13	7.99e-08	9.6e-07	protein_coding
ENSG00000237272	OR51R1P	2.53	1.41	8.06e-08	9.67e-07	unitary_pseudogene
ENSG00000186106	ANKRD46	2.86	-0.75	8.06e-08	9.67e-07	protein_coding
ENSG00000239911	PRKAG2-AS1	0.97	-0.5	8.12e-08	9.73e-07	lncRNA
ENSG00000167536	DHRS13	5.9	1.26	8.16e-08	9.78e-07	protein_coding
ENSG00000088340	FER1L4	1.39	1.65	8.18e-08	9.79e-07	transcribed_unitary_pseudogene
ENSG00000183963	SMTN	3.04	1.14	8.18e-08	9.79e-07	protein_coding
ENSG00000197847	SLC22A20P	1.36	0.89	8.2e-08	9.82e-07	transcribed_unitary_pseudogene
ENSG00000273611	ZNHIT3	3.52	-0.54	8.23e-08	9.84e-07	protein_coding
ENSG00000152804	HHEX	5.61	0.8	8.24e-08	9.85e-07	protein_coding
ENSG00000126775	ATG14	4.02	-0.66	8.31e-08	9.93e-07	protein_coding
ENSG00000244021	AC093591.1	0.52	-0.45	8.37e-08	1e-06	processed_pseudogene
ENSG00000169621	APLF	3.33	-0.89	8.38e-08	1e-06	protein_coding
ENSG00000238269	PAGE2B	0.75	-1.12	8.39e-08	1e-06	protein_coding
ENSG00000165359	INTS6L	4.65	-0.5	8.4e-08	1e-06	protein_coding
ENSG00000136936	XPA	2.72	-0.67	8.42e-08	1e-06	protein_coding
ENSG00000215256	DHRS4-AS1	2.92	-0.77	8.43e-08	1e-06	lncRNA
ENSG00000277545	AL356752.1	0.98	0.62	8.44e-08	1.01e-06	lncRNA
ENSG00000130985	UBA1	8.33	0.5	8.48e-08	1.01e-06	protein_coding
ENSG00000254477	AP000640.1	2.45	0.9	8.51e-08	1.01e-06	lncRNA
ENSG00000046651	OFD1	5.03	-0.48	8.52e-08	1.01e-06	protein_coding
ENSG00000181704	YIPF6	5.16	-0.86	8.54e-08	1.01e-06	protein_coding
ENSG00000181409	AATK	8.08	1.52	8.57e-08	1.02e-06	protein_coding
ENSG00000198821	CD247	5.75	-1.45	8.59e-08	1.02e-06	protein_coding
ENSG00000273812	BX640514.2	2.55	1.31	8.6e-08	1.02e-06	lncRNA
ENSG00000204592	HLA-E	11.41	0.81	8.61e-08	1.02e-06	protein_coding
ENSG00000132589	FLOT2	9.28	1.07	8.61e-08	1.02e-06	protein_coding
ENSG00000168062	BATF2	3.77	2.73	8.63e-08	1.02e-06	protein_coding
ENSG00000249459	ZNF286B	0.67	-0.59	8.65e-08	1.02e-06	transcribed_unprocessed_pseudogene
ENSG00000125900	SIRPD	1.95	0.8	8.66e-08	1.03e-06	protein_coding
ENSG00000253755	IGHGP	2.57	3	8.67e-08	1.03e-06	IG_C_pseudogene
ENSG00000272562	AL512343.2	2.73	0.95	8.68e-08	1.03e-06	lncRNA
ENSG00000178404	CEP295NL	4.59	1.57	8.68e-08	1.03e-06	protein_coding
ENSG00000163577	EIF5A2	2.12	-0.83	8.74e-08	1.03e-06	protein_coding
ENSG00000128016	ZFP36	8	0.86	8.74e-08	1.03e-06	protein_coding
ENSG00000245146	MALINC1	0.89	-0.49	8.77e-08	1.03e-06	lncRNA
ENSG00000076641	PAG1	8.18	1.03	8.78e-08	1.04e-06	protein_coding
ENSG00000213613	RPL11P3	3.88	1.41	8.81e-08	1.04e-06	processed_pseudogene
ENSG00000197372	ZNF675	2.69	-0.71	8.86e-08	1.04e-06	protein_coding
ENSG00000044115	CTNNA1	6.86	0.69	8.88e-08	1.05e-06	protein_coding
ENSG00000252908	RNU6-1003P	1.95	1.2	8.96e-08	1.05e-06	snRNA
ENSG00000005243	COPZ2	0.67	-0.45	8.97e-08	1.05e-06	protein_coding
ENSG00000130595	TNNT3	3.3	1.74	8.98e-08	1.06e-06	protein_coding
ENSG00000239264	TXNDC5	2.66	2.04	9.05e-08	1.06e-06	protein_coding
ENSG00000058272	PPP1R12A	7.87	0.66	9.06e-08	1.06e-06	protein_coding
ENSG00000198604	BAZ1A	8.24	1.02	9.08e-08	1.07e-06	protein_coding
ENSG00000134686	PHC2	8.66	1.23	9.15e-08	1.07e-06	protein_coding
ENSG00000214772	AC010168.1	0.6	0.58	9.17e-08	1.08e-06	lncRNA
ENSG00000144120	TMEM177	1.56	-0.69	9.18e-08	1.08e-06	protein_coding
ENSG00000182487	NCF1B	6.88	1.01	9.19e-08	1.08e-06	transcribed_unprocessed_pseudogene
ENSG00000101057	MYBL2	4.28	1.95	9.2e-08	1.08e-06	protein_coding
ENSG00000268947	AC002128.1	0.39	-0.38	9.2e-08	1.08e-06	lncRNA
ENSG00000102218	RP2	6.39	0.79	9.2e-08	1.08e-06	protein_coding
ENSG00000175544	CABP4	0.74	-0.68	9.21e-08	1.08e-06	protein_coding
ENSG00000142192	APP	7.28	0.89	9.23e-08	1.08e-06	protein_coding
ENSG00000134452	FBH1	6.43	0.4	9.4e-08	1.1e-06	protein_coding
ENSG00000227383	AL353662.1	2.59	1.19	9.49e-08	1.11e-06	processed_pseudogene
ENSG00000196329	GIMAP5	4.06	-1.14	9.49e-08	1.11e-06	protein_coding
ENSG00000107789	MINPP1	3.32	-0.9	9.49e-08	1.11e-06	protein_coding
ENSG00000168268	NT5DC2	2.86	1.61	9.52e-08	1.11e-06	protein_coding
ENSG00000288598	AL354833.1	0.98	-1.14	9.53e-08	1.11e-06	lncRNA
ENSG00000167658	EEF2	9.87	-0.88	9.53e-08	1.11e-06	protein_coding
ENSG00000124657	OR2B6	0.91	1.2	9.53e-08	1.11e-06	protein_coding
ENSG00000081181	ARG2	1.81	1.22	9.54e-08	1.11e-06	protein_coding
ENSG00000138798	EGF	4.73	1.63	9.59e-08	1.12e-06	protein_coding
ENSG00000139908	TSSK4	1.3	0.71	9.6e-08	1.12e-06	protein_coding
ENSG00000104231	ZFAND1	3.26	-0.79	9.61e-08	1.12e-06	protein_coding
ENSG00000158691	ZSCAN12	2.43	-0.85	9.63e-08	1.12e-06	protein_coding
ENSG00000196542	SPTSSB	0.55	-0.66	9.64e-08	1.12e-06	protein_coding
ENSG00000241127	YAE1	1.44	-0.61	9.65e-08	1.12e-06	protein_coding
ENSG00000119121	TRPM6	5.59	1.24	9.68e-08	1.12e-06	protein_coding
ENSG00000079277	MKNK1	7.25	1.28	9.69e-08	1.12e-06	protein_coding
ENSG00000122952	ZWINT	2.05	1.44	9.7e-08	1.12e-06	protein_coding
ENSG00000197721	CR1L	2.87	-1.36	9.79e-08	1.13e-06	protein_coding
ENSG00000005436	GCFC2	2.76	-0.82	9.82e-08	1.14e-06	protein_coding
ENSG00000132323	ILKAP	4.24	-0.4	9.86e-08	1.14e-06	protein_coding
ENSG00000211696	TRGV8	0.88	-0.7	9.91e-08	1.14e-06	TR_V_gene
ENSG00000179240	GVQW3	2.02	-0.73	9.93e-08	1.15e-06	protein_coding
ENSG00000154134	ROBO3	1.49	-0.94	9.94e-08	1.15e-06	protein_coding
ENSG00000205643	CDPF1	2	-0.56	9.97e-08	1.15e-06	protein_coding
[truncated: 21,064 more rows]

## Sheet: DiffAnalysis Bibert et al.
GeneName	baseMean	log2FoldChange	lfcSE	stat	pvalue	padj
FOXM1	140.408	2.48403	0.157209	213.484	2.38683e-48	1.95911e-44
RRM2	359.361	3.0637	0.186906	213.961	1.87787e-48	1.95911e-44
HMGB2	1609.25	2.362	0.152802	198.841	3.73882e-45	2.04588e-41
CDC6	61.5825	2.99805	0.203835	182.23	1.57931e-41	6.48151e-38
PKMYT1	74.4614	2.57856	0.177902	181.56	2.21173e-41	7.26154e-38
IL18BP	287.575	-1.12524	0.0866041	172.605	1.99585e-39	5.46064e-36
UBE2C	92.8502	2.33477	0.165402	171.576	3.34918e-39	7.85432e-36
DUSP13	87.6678	3.90142	0.258134	170.834	4.86364e-39	9.98019e-36
GGH	68.181	2.45972	0.177101	169.825	8.0805e-39	1.45647e-35
HP	3417.71	4.48589	0.282636	169.639	8.87228e-39	1.45647e-35
NDUFB3	259.344	2.45258	0.173559	168.834	1.3297e-38	1.98439e-35
CDC25A	29.808	3.3258	0.242036	168.07	1.95326e-38	2.67206e-35
RNASE2	3301.81	3.73918	0.247587	167.688	2.36635e-38	2.98816e-35
ANXA3	3092.42	3.73654	0.241082	166.188	5.03243e-38	5.90088e-35
SEPTIN9	8284.87	-1.04777	0.0827084	164.912	9.56206e-38	1.04647e-34
BIRC5	125.892	2.77252	0.198993	161.111	6.47148e-37	6.63974e-34
ARG1	756.41	4.15421	0.27067	160.843	7.40268e-37	7.14838e-34
NUDCD3	937.576	-0.634541	0.0508344	159.542	1.42484e-36	1.29945e-33
TK1	184.053	2.36124	0.175023	157.151	4.7443e-36	4.09908e-33
TXN	1112.44	2.25494	0.164702	156.947	5.25686e-36	4.31483e-33
S100A8	56841.7	4.71431	0.307173	154.53	1.77356e-35	1.38642e-32
HJURP	68.3521	2.62743	0.194288	154.103	2.19942e-35	1.64117e-32
CRY2	580.431	-0.736773	0.0599425	153.845	2.50374e-35	1.78702e-32
CLEC4D	361.171	3.52554	0.24618	153.566	2.88133e-35	1.97083e-32
CDCA5	89.1883	2.41198	0.183465	150.089	1.65734e-34	1.08828e-31
NDRG2	146.568	-1.65644	0.138203	148.206	4.27673e-34	2.70026e-31
CDC45	46.1308	2.68588	0.206934	147.282	6.81018e-34	3.7574e-31
PATZ1	474.755	-1.00756	0.0837816	147.317	6.69106e-34	3.7574e-31
TYMS	169.672	2.71234	0.203577	147.367	6.5243e-34	3.7574e-31
ZBTB4	1109.3	-1.30786	0.109232	147.265	6.86659e-34	3.7574e-31
POU6F1	260.248	-1.3862	0.116678	143.497	4.57639e-33	2.40059e-30
SRGN	17718.9	1.86154	0.14256	143.453	4.6795e-33	2.40059e-30
SF3B6	411.182	1.40126	0.111322	143.235	5.22211e-33	2.59776e-30
PIP4K2B	940.377	-0.56587	0.0480249	143.031	5.78749e-33	2.79434e-30
TROAP	69.6785	2.88896	0.223087	141.081	1.54449e-32	7.24411e-30
GLRX	1574.52	1.48907	0.12025	138.703	5.11596e-32	2.33288e-29
PCMT1	797.123	1.18319	0.096731	138.321	6.19928e-32	2.75047e-29
CDCA3	56.5348	2.4298	0.193723	137.657	8.66301e-32	3.74242e-29
TFAP4	177.613	-1.1022	0.0953757	136.817	1.32248e-31	5.56661e-29
IGHG1	17460.4	4.49476	0.314888	135.934	2.06295e-31	8.46636e-29
HEBP2	1266.11	1.13011	0.093447	135.651	2.37901e-31	9.52531e-29
JCHAIN	2909.8	3.74072	0.27474	134.685	3.86965e-31	1.51248e-28
MKI67	280.845	2.47866	0.195503	134.636	3.96522e-31	1.51379e-28
KIF4A	33.0464	2.923	0.234569	133.785	6.08802e-31	2.27138e-28
B2M	82282.7	1.22401	0.101581	132.21	1.34597e-30	4.91008e-28
NEURL4	623.987	-0.80983	0.0713083	131.389	2.03561e-30	7.26449e-28
CENPM	64.2119	2.43713	0.198535	130.966	2.51939e-30	8.79965e-28
NOP14	437.648	-0.992005	0.0882168	130.865	2.65055e-30	9.06489e-28
BUB1	94.2957	2.62381	0.212463	129.708	4.74697e-30	1.59033e-27
LINC00671	191.824	2.79539	0.217435	129.624	4.95226e-30	1.62593e-27
CEP55	28.956	2.94785	0.244216	129.442	5.42884e-30	1.74745e-27
TPX2	109.993	2.29301	0.188618	129.193	6.1545e-30	1.94293e-27
MCM10	24.8931	3.12612	0.257498	128.556	8.48366e-30	2.62769e-27
CDT1	86.0751	2.29747	0.189772	128.153	1.03917e-29	3.15908e-27
CDC20	109.016	3.01282	0.240928	127.864	1.20193e-29	3.52338e-27
SHCBP1	63.177	2.10089	0.17608	127.869	1.19907e-29	3.52338e-27
LRRC47	504.251	-0.520203	0.0465511	127.641	1.34472e-29	3.8728e-27
NAT10	481.509	-1.10361	0.0998095	127.334	1.57012e-29	4.44399e-27
CCNB2	79.0554	2.59203	0.212977	126.454	2.4466e-29	6.80734e-27
NEK2	18.6291	2.65823	0.22649	126.199	2.7816e-29	7.4857e-27
STOM	3509.66	2.31446	0.189131	126.215	2.75979e-29	7.4857e-27
TMEM109	795.151	-1.02905	0.0933851	125.618	3.72675e-29	9.86748e-27
GTF3C2	882.754	-0.673808	0.0609816	125.419	4.12085e-29	1.07378e-26
BCL2A1	555.48	3.03196	0.239625	125.17	4.67076e-29	1.19805e-26
TMEM8B	114.615	-1.1171	0.101491	124.884	5.39502e-29	1.36253e-26
KIF2C	64.8868	2.3627	0.197937	124.676	5.99288e-29	1.49059e-26
PI4KA	1904.14	-0.647197	0.0589118	123.952	8.62916e-29	2.11427e-26
SYNGAP1	399.614	-1.21309	0.110781	122.806	1.53799e-28	3.71288e-26
UBIAD1	329.39	-0.828262	0.0755352	122.585	1.71892e-28	4.08952e-26
SPOCK2	4511.42	-1.49858	0.137631	122.021	2.28402e-28	5.35636e-26
SLC25A45	638.726	-0.99649	0.0907582	121.424	3.08672e-28	7.13685e-26
NCAPG	53.0181	3.19143	0.262564	121.03	3.76353e-28	8.58085e-26
L3MBTL2	673.38	-0.708552	0.0653863	120.986	3.84809e-28	8.65345e-26
CDK1	40.7573	3.81747	0.31006	120.603	4.6674e-28	1.03541e-25
GMNN	66.723	1.79943	0.15722	120.348	5.3094e-28	1.16212e-25
LIN7A	508.769	1.86896	0.15748	119.907	6.63039e-28	1.43216e-25
PPARD	709.849	-0.784134	0.0721983	119.366	8.70855e-28	1.85662e-25
DRAM1	409.875	1.78504	0.153774	118.977	1.05964e-27	2.23013e-25
TTK	19.5477	3.22574	0.279754	118.377	1.43371e-27	2.97921e-25
CENPW	38.682	2.05274	0.181624	118.328	1.4699e-27	3.00829e-25
PRR12	499.823	-1.08599	0.101574	118.308	1.48435e-27	3.00829e-25
ZWINT	89.4615	2.05484	0.177575	117.621	2.09868e-27	4.20146e-25
MCEMP1	5302.14	4.04147	0.311657	116.828	3.13018e-27	6.19097e-25
CNIH4	743.188	1.56468	0.13758	116.669	3.39256e-27	6.63003e-25
DLGAP5	47.9455	3.19448	0.267103	116.311	4.06366e-27	7.84811e-25
MAP3K12	304.39	-0.868297	0.0814463	116.081	4.56289e-27	8.70981e-25
RETN	1107.08	3.76497	0.299903	115.798	5.26209e-27	9.92902e-25
GCN1	1228.95	-0.836818	0.0790476	115.655	5.65572e-27	1.05505e-24
PPIL2	850.701	-0.694753	0.0653594	115.12	7.40866e-27	1.36652e-24
FUS	4071.54	-0.704788	0.0662641	114.667	9.30646e-27	1.6975e-24
DDIT3	326.141	1.33488	0.119752	114.464	1.03103e-26	1.85993e-24
CAV1	17.301	3.18513	0.284141	114.357	1.08839e-26	1.93425e-24
USP36	570.906	-1.03719	0.0980252	114.344	1.09579e-26	1.93425e-24
MAFG	747.872	1.41188	0.12765	114.218	1.16723e-26	2.03843e-24
KIF18B	52.5339	1.92574	0.171454	113.678	1.53308e-26	2.64917e-24
KIFC1	90.5521	2.17228	0.191588	113.342	1.81562e-26	3.10471e-24
FAM151B	26.4402	2.19343	0.199639	113.246	1.90631e-26	3.22618e-24
ZBED3	42.6102	-1.49878	0.141509	113.127	2.02347e-26	3.38952e-24
TEF	138.413	-1.37526	0.130761	112.963	2.19879e-26	3.64599e-24
AURKB	97.5083	1.87374	0.167549	112.879	2.29317e-26	3.76446e-24
RABL2B	492.48	-0.861359	0.0817691	112.802	2.38389e-26	3.87464e-24
ELL2	212.524	1.98842	0.175815	112.763	2.43189e-26	3.87591e-24
GINS2	80.8157	2.30889	0.203539	112.782	2.40879e-26	3.87591e-24
ITFG2	440.234	-0.959023	0.0912628	112.623	2.60997e-26	4.11974e-24
FABP5	101.366	1.72708	0.156583	112.553	2.70293e-26	4.22583e-24
LMNB1	1603.34	2.00367	0.176123	112.292	3.0844e-26	4.77674e-24
SPG7	1829.5	-0.553919	0.0526164	112.046	3.49119e-26	5.35621e-24
CARD16	836.735	2.34367	0.203823	111.851	3.85273e-26	5.83057e-24
PRPF8	3115.41	-0.860139	0.0829368	111.841	3.87142e-26	5.83057e-24
IGKV1-39	1533.28	2.84452	0.240574	111.074	5.70052e-26	8.50726e-24
PLD4	203.876	-2.0145	0.193462	110.613	7.19362e-26	1.06388e-23
BCL9L	1451.93	-1.53373	0.147983	110.043	9.58716e-26	1.4052e-23
MELK	25.7975	2.87438	0.257205	109.872	1.04544e-25	1.51758e-23
WBP11	785.221	-0.9425	0.0915216	109.856	1.05388e-25	1.51758e-23
CHMP5	432.069	2.22918	0.197696	109.261	1.42244e-25	2.0305e-23
CLEC5A	253.254	2.49592	0.21923	109.15	1.50482e-25	2.12958e-23
HUWE1	1626.62	-0.707834	0.0687877	109.049	1.58302e-25	2.22109e-23
GADD45A	231.481	2.25151	0.197802	108.936	1.67631e-25	2.33206e-23
RAD54L	28.0224	2.23893	0.206296	108.686	1.90132e-25	2.62286e-23
CKLF	1353.49	1.86819	0.164346	108.291	2.32109e-25	3.17525e-23
MYBBP1A	482.04	-1.03539	0.101285	107.879	2.85678e-25	3.87578e-23
CCNA2	49.7433	2.48641	0.221272	107.842	2.9106e-25	3.91643e-23
PIGO	265.784	-0.751772	0.073056	107.627	3.2441e-25	4.32969e-23
SETD1A	395.732	-1.00959	0.0989165	107.412	3.61596e-25	4.78706e-23
NR1D1	138.178	-1.53292	0.150505	107.333	3.763e-25	4.94187e-23
TAF15	1876.28	-0.860593	0.0846778	107.142	4.14339e-25	5.39825e-23
GPR84	422.461	3.98176	0.321639	107.001	4.45037e-25	5.75254e-23
CPEB4	336.692	2.01268	0.18081	106.74	5.07661e-25	6.51075e-23
HK3	11621.5	2.05501	0.184972	106.458	5.85194e-25	7.41254e-23
NOL9	257.988	-0.732998	0.0718498	106.452	5.87007e-25	7.41254e-23
S100A9	381278	3.18674	0.267264	106.218	6.60521e-25	8.21448e-23
TCOF1	636.636	-0.931363	0.0922633	106.226	6.57893e-25	8.21448e-23
SARM1	416.787	-1.08501	0.105486	106.154	6.8236e-25	8.42227e-23
PCLAF	49.538	2.05458	0.188592	105.71	8.53451e-25	1.04554e-22
KIF20A	27.7923	3.05689	0.275262	105.581	9.10791e-25	1.10752e-22
CLSTN1	828.467	-1.06688	0.105578	105.527	9.3627e-25	1.13013e-22
DTL	34.081	2.50374	0.229204	105.459	9.68678e-25	1.16072e-22
PDCD11	528.105	-0.881652	0.087393	105.329	1.03434e-24	1.23042e-22
RNASE3	761.623	3.86944	0.320931	105.255	1.07384e-24	1.26821e-22
DBP	316.917	-1.10227	0.10922	105.196	1.10647e-24	1.29742e-22
ATG3	1183.23	1.05304	0.0995004	104.834	1.32835e-24	1.54654e-22
CCNB1	96.6239	1.91418	0.177954	104.562	1.52372e-24	1.76151e-22
TARM1	43.9175	3.65876	0.319621	104.544	1.53709e-24	1.76453e-22
SLC26A8	610.783	2.92483	0.253502	104.122	1.90199e-24	2.16827e-22
S100A12	23112.8	4.29961	0.339969	104.026	1.99683e-24	2.26069e-22
CDC25C	16.7512	2.72574	0.254792	103.916	2.1107e-24	2.35399e-22
SDC1	36.8604	4.34321	0.370638	103.905	2.12227e-24	2.35399e-22
SNRNP200	2884.78	-0.662114	0.0658221	103.912	2.11533e-24	2.35399e-22
SMPD4	806.17	-0.761629	0.0756106	103.748	2.29711e-24	2.53083e-22
ZNF362	397.894	-0.691102	0.0688204	103.563	2.5222e-24	2.76029e-22
IGKV1-12	480.193	3.23627	0.279819	103.45	2.67039e-24	2.88334e-22
MMP8	1986.5	5.14724	0.397904	103.438	2.68733e-24	2.88334e-22
SUN2	8603.71	-0.681503	0.0677476	103.457	2.66142e-24	2.88334e-22
CDCA2	20.4878	2.70468	0.253506	103.248	2.95695e-24	3.15203e-22
EHMT2	835.685	-0.888839	0.0893768	102.864	3.58957e-24	3.8017e-22
FAM102A	1864.03	-1.53083	0.152026	102.595	4.11191e-24	4.327e-22
PTTG1	166.769	1.73014	0.162232	102.581	4.1413e-24	4.33016e-22
PABPC1	14536.9	-0.938597	0.0936765	102.552	4.20194e-24	4.36576e-22
CD40LG	316.326	-1.57644	0.156356	101.999	5.55483e-24	5.7351e-22
AMIGO1	209.009	-1.51742	0.15117	101.903	5.8317e-24	5.98333e-22
CTC1	1498.52	-0.658523	0.0659842	101.889	5.87276e-24	5.98802e-22
CCAR2	1683.87	-0.732297	0.0738731	101.657	6.60056e-24	6.68857e-22
C1GALT1C1	202.74	1.41488	0.132486	101.644	6.64496e-24	6.69225e-22
C6orf136	188.398	-0.661101	0.0660441	101.596	6.8067e-24	6.81334e-22
PPP1R13B	153.162	-1.09291	0.109934	101.392	7.54825e-24	7.50983e-22
CEACAM1	1606.13	2.74883	0.239947	101.028	9.06958e-24	8.96905e-22
DIS3L2	227.728	-0.828191	0.0834732	100.751	1.04289e-23	1.02516e-21
MZB1	1540.21	3.06459	0.269073	100.619	1.11505e-23	1.08956e-21
HEATR1	268.232	-0.856051	0.0862416	100.41	1.23928e-23	1.20379e-21
CACTIN	483.613	-0.6981	0.0701671	100.341	1.28267e-23	1.23137e-21
NCOA5	646.421	-0.69571	0.070182	100.346	1.27955e-23	1.23137e-21
ATXN2L	2034.44	-0.608403	0.0616504	100.314	1.30023e-23	1.24096e-21
IFI27	5270.33	6.74776	0.492307	100.206	1.37331e-23	1.30314e-21
CSTA	787.103	2.15062	0.199837	100.075	1.46757e-23	1.38458e-21
UTP25	189.744	-0.890605	0.090282	99.737	1.74039e-23	1.63259e-21
UHRF1	58.8877	2.1753	0.205333	99.6427	1.82524e-23	1.70245e-21
UNK	434.323	-0.608449	0.0617322	99.2453	2.23086e-23	2.06903e-21
IGLV2-14	1950.84	2.92368	0.263131	99.1205	2.37594e-23	2.1912e-21
DNAJA1	1754.03	1.18666	0.11589	99.1055	2.39407e-23	2.19559e-21
BACE1-AS	88.1239	-0.943474	0.095987	99.0317	2.48489e-23	2.26622e-21
MADD	1220.2	-0.675503	0.0689984	98.9427	2.59912e-23	2.3573e-21
BHLHA15	17.2049	3.68524	0.34593	98.5222	3.21395e-23	2.89892e-21
AIM2	401.527	2.64339	0.236409	98.4441	3.34332e-23	2.99912e-21
CCDC85C	83.1603	-1.43413	0.145686	98.3653	3.47908e-23	3.10395e-21
URGCP	336.135	-0.935587	0.0958106	98.2689	3.65266e-23	3.24119e-21
IGKC	34904.3	2.89662	0.260786	98.0824	4.01327e-23	3.54204e-21
YLPM1	495.339	-0.836596	0.0857648	97.9757	4.2355e-23	3.71818e-21
IL11RA	665.104	-1.36355	0.139266	97.8428	4.5294e-23	3.95503e-21
LY96	165.332	2.60897	0.236814	97.5735	5.18934e-23	4.50731e-21
PHC1	383.849	-1.14321	0.117357	97.505	5.37207e-23	4.64147e-21
TXNDC5	3074.58	2.23973	0.209964	97.4502	5.5228e-23	4.74672e-21
DYNC1H1	2133.84	-0.641854	0.0660719	97.4286	5.58348e-23	4.77388e-21
IGKV1-5	2069.15	3.34683	0.292196	97.0428	6.7844e-23	5.77061e-21
E2F2	803.231	1.81129	0.174576	96.8475	7.48771e-23	6.33599e-21
GRB10	358.284	2.40555	0.222436	96.8241	7.57682e-23	6.37851e-21
TPCN1	847.165	-0.99263	0.102696	96.7277	7.9547e-23	6.66247e-21
TNPO2	668.477	-0.565458	0.0579271	96.5573	8.66999e-23	7.22469e-21
CRTC1	537.534	-0.821614	0.0846255	96.4728	9.04786e-23	7.5015e-21
COG1	512.647	-0.748155	0.0770876	96.0274	1.13305e-22	9.34678e-21
DDX19A	344.597	-0.771162	0.0800072	95.7863	1.27978e-22	1.05045e-20
NUP93	353.509	-0.867418	0.0904079	95.6306	1.38452e-22	1.13076e-20
FBXO31	419.316	-1.006	0.104077	95.6129	1.39692e-22	1.13524e-20
AURKA	55.4992	1.53782	0.152237	95.5295	1.45702e-22	1.17824e-20
SKA3	17.1927	3.15983	0.30651	95.4697	1.50171e-22	1.20844e-20
MSTO1	323.819	-0.846366	0.0877865	95.2813	1.65165e-22	1.32261e-20
CD4	3685.21	-1.38247	0.14482	95.0877	1.82132e-22	1.4514e-20
MIR223HG	8279	1.65467	0.159076	95.0364	1.86919e-22	1.48235e-20
LENG8	8202.62	-0.665292	0.0685132	94.9845	1.91884e-22	1.51441e-20
S100P	2598.72	2.5118	0.229466	94.8032	2.10283e-22	1.64381e-20
XRCC4	52.7989	1.54582	0.153176	94.8072	2.09858e-22	1.64381e-20
CLSPN	51.4521	1.41145	0.140475	94.738	2.17324e-22	1.6908e-20
AL031777.2	258.235	3.03847	0.275695	94.6063	2.32273e-22	1.79858e-20
THRA	549.66	-0.82224	0.0854918	94.5783	2.35586e-22	1.81567e-20
TMEM94	887.845	-0.641447	0.0670697	94.4323	2.53614e-22	1.94548e-20
AL162586.1	53.2349	-1.61231	0.167253	94.3652	2.62364e-22	1.99432e-20
ZNF76	656.108	-0.799191	0.0834629	94.3649	2.62411e-22	1.99432e-20
SLPI	1798.59	3.30997	0.293797	94.248	2.78369e-22	2.10586e-20
NSUN5P1	1356.19	-1.11315	0.115945	94.2243	2.81726e-22	2.12148e-20
SFT2D1	523.36	0.983599	0.0981168	94.1399	2.9399e-22	2.20371e-20
RPAP1	286.671	-0.860569	0.0904174	94.0699	3.0457e-22	2.27264e-20
ZBTB9	142.946	-0.922522	0.0961735	93.9504	3.23538e-22	2.40326e-20
DDX51	445.975	-1.0175	0.106454	93.9326	3.26445e-22	2.41393e-20
CDKN3	21.2203	3.37617	0.319187	93.8398	3.42128e-22	2.50731e-20
TDRKH	79.8038	-1.10652	0.116075	93.8474	3.40813e-22	2.50731e-20
ITGA1	68.4897	1.4097	0.141654	93.7814	3.52366e-22	2.56654e-20
KCNE1	279.712	2.02595	0.195782	93.776	3.53336e-22	2.56654e-20
SRPK1	1564.53	1.43111	0.139178	93.5807	3.89979e-22	2.80785e-20
TP53	751.354	-0.899081	0.0946012	93.5882	3.88497e-22	2.80785e-20
E2F1	230.192	1.96096	0.191341	93.5409	3.97892e-22	2.85231e-20
UBE2J1	1560.5	1.57676	0.154494	93.3527	4.37576e-22	3.12315e-20
IGLV3-25	978.381	3.92027	0.340792	93.3437	4.39571e-22	3.12381e-20
EIF3C	3431.72	-0.894115	0.0944455	93.2148	4.69158e-22	3.3197e-20
E2F8	19.6532	3.05201	0.297016	93.1219	4.91702e-22	3.46428e-20
POC1A	94.3926	1.68983	0.166648	93.0949	4.98455e-22	3.49686e-20
BUB1B	32.4476	2.5888	0.251046	93.0357	5.13594e-22	3.58773e-20
SLC51A	112.485	5.70201	0.460387	92.9284	5.42202e-22	3.77152e-20
PPP4R1L	322.772	1.21225	0.119567	92.8194	5.72909e-22	3.9683e-20
CHD3	4467.32	-0.774345	0.0814038	92.7566	5.91387e-22	4.06201e-20
MRPS18C	150.476	1.45822	0.145053	92.7634	5.89358e-22	4.06201e-20
NDUFA6-DT	104.178	-0.928127	0.0971059	92.5564	6.54332e-22	4.47563e-20
AL035661.1	216.961	3.22673	0.285568	92.4481	6.9113e-22	4.70772e-20
DYNLT1	1654.37	1.55287	0.15333	92.3684	7.19552e-22	4.88106e-20
MYBL2	484.147	2.58663	0.245326	92.352	7.25527e-22	4.90134e-20
SKA1	52.1957	1.41428	0.144138	91.8826	9.19758e-22	6.18801e-20
NUSAP1	133.655	1.95151	0.190981	91.8318	9.43663e-22	6.32293e-20
IFT172	111.11	-1.22759	0.129995	91.8041	9.56981e-22	6.3861e-20
PABPC4	1373.08	-0.800505	0.0848244	91.3229	1.22039e-21	8.07822e-20
SLC22A4	619.87	1.77966	0.174022	91.3254	1.21887e-21	8.07822e-20
AC009041.1	13.5623	-1.81048	0.192288	91.273	1.25156e-21	8.25126e-20
UBAP1L	203.269	-0.951755	0.100386	91.2468	1.26826e-21	8.3279e-20
ZNF500	216.051	-0.802788	0.0850476	91.1629	1.3232e-21	8.65404e-20
SPC24	55.8852	1.91932	0.192223	90.811	1.58069e-21	1.02971e-19
NOL6	501.108	-0.871213	0.0927372	90.7344	1.64311e-21	1.06614e-19
RAB27A	1794.09	1.26109	0.125962	90.6584	1.70744e-21	1.10352e-19
IGLV2-23	1073.78	3.02364	0.283446	90.5986	1.75981e-21	1.12636e-19
PPRC1	401.486	-0.910891	0.0975425	90.5996	1.75899e-21	1.12636e-19
TBC1D10A	664.333	-0.699304	0.0741863	90.5946	1.76338e-21	1.12636e-19
CDAN1	252.456	-0.784338	0.0832824	90.576	1.78005e-21	1.13261e-19
IGLV1-40	877.311	3.0654	0.28346	90.5414	1.8115e-21	1.14817e-19
VSIG1	118.184	-1.06539	0.112656	90.4474	1.89961e-21	1.19939e-19
NELFA	336.405	-0.667111	0.0711941	90.3794	1.96602e-21	1.23656e-19
TICRR	19.8996	2.4322	0.24497	90.3182	2.02774e-21	1.27051e-19
FAM78A	2123.12	-0.585167	0.0625459	90.2901	2.05681e-21	1.28383e-19
INTS9	300.839	-0.785146	0.0837172	90.2726	2.07502e-21	1.29029e-19
TCF7	3243.51	-1.63203	0.172191	90.1358	2.2236e-21	1.37746e-19
CHIT1	409.177	3.50026	0.316165	90.1252	2.23557e-21	1.37966e-19
HMGB3	69.885	1.61926	0.163817	90.0711	2.29758e-21	1.41262e-19
TIMM8B	171.709	2.13204	0.210622	89.9693	2.41886e-21	1.48164e-19
PYGO2	1090.91	-0.564715	0.0601529	89.9324	2.46441e-21	1.50393e-19
TP53I3	321.548	1.78991	0.177502	89.827	2.59923e-21	1.58033e-19
IGLC2	15972.5	3.34599	0.307234	89.7952	2.64139e-21	1.60004e-19
SEMA4C	285.607	-1.3726	0.146678	89.7193	2.74464e-21	1.65647e-19
IGLV3-1	1005.3	3.27882	0.302602	89.6861	2.79106e-21	1.67831e-19
PGAP3	423.248	-1.10492	0.118223	89.5452	2.99715e-21	1.79567e-19
KAT14	176.018	-0.972404	0.103861	89.5344	3.01353e-21	1.79891e-19
UGCG	503.73	2.50823	0.237566	89.3589	3.29305e-21	1.95865e-19
CCDC120	103.878	-0.924235	0.0991229	89.3489	3.30968e-21	1.96144e-19
TOP2A	78.3568	2.53338	0.243519	89.194	3.57939e-21	2.11364e-19
AC073172.1	173.007	3.19978	0.301056	89.18	3.60479e-21	2.12101e-19
IGLV1-51	661.244	3.13554	0.294279	88.6724	4.65921e-21	2.73163e-19
SERPINH1	103.11	-1.02266	0.110173	88.5861	4.86693e-21	2.84325e-19
COL17A1	155.424	4.22268	0.378025	88.5003	5.08265e-21	2.95875e-19
GRM2	14.0889	-2.29372	0.242136	88.4482	5.21836e-21	3.02702e-19
FTO	234.349	-0.799372	0.0864459	88.3713	5.42512e-21	3.13587e-19
METTL7B	144.835	5.99455	0.497224	88.3229	5.5596e-21	3.18235e-19
SEZ6L	11.944	-2.6148	0.276698	88.3214	5.56369e-21	3.18235e-19
SPATC1	94.1288	3.82657	0.349888	88.3309	5.53709e-21	3.18235e-19
PKD1	720.363	-1.03398	0.111416	88.2282	5.83232e-21	3.32442e-19
ASPH	272.238	2.02541	0.200946	88.1834	5.96577e-21	3.37704e-19
ESCO2	25.6514	1.96853	0.196903	88.1893	5.94801e-21	3.37704e-19
AC005632.3	97.9113	1.63258	0.164843	88.0532	6.37177e-21	3.59447e-19
RNF220	1306.63	-0.541008	0.0582789	87.7621	7.38215e-21	4.15018e-19
SLC4A3	17.0213	-1.88537	0.20655	87.6334	7.87849e-21	4.4141e-19
AGFG2	334.922	-1.19587	0.128885	87.5963	8.02766e-21	4.48238e-19
TNFRSF17	100.337	3.0479	0.289161	87.515	8.36438e-21	4.65457e-19
AC084125.2	21.3612	-1.72319	0.186885	87.5062	8.40164e-21	4.65951e-19
AL031777.1	52.4437	3.8619	0.359	87.1583	1.00174e-20	5.53689e-19
HMMR	23.8746	3.82587	0.368131	87.0848	1.03967e-20	5.72724e-19
DEPDC1B	17.3655	2.63203	0.267756	87.0284	1.06972e-20	5.87307e-19
NPIPA1	921.128	-0.905812	0.0985642	87.0134	1.0779e-20	5.89825e-19
TCN1	1009.72	3.44378	0.314567	86.9766	1.09814e-20	5.98906e-19
CKS2	65.7771	2.28537	0.22877	86.82	1.18864e-20	6.46115e-19
IFFO2	377.027	-1.1194	0.122691	86.7938	1.20449e-20	6.52573e-19
DDX24	1771.28	-0.934246	0.102053	86.4881	1.40581e-20	7.59137e-19
FBXL16	165.266	-1.58926	0.171903	86.2579	1.57936e-20	8.50056e-19
RAB13	136.641	1.96713	0.199877	86.2099	1.6182e-20	8.68114e-19
PCOLCE2	65.792	5.37207	0.475918	85.9585	1.83755e-20	9.82582e-19
ADAMTS2	126.386	5.65629	0.481	85.8556	1.93567e-20	1.03169e-18
MEGF8	195.727	-0.783363	0.0861641	85.6436	2.15473e-20	1.14472e-18
KNL1	36.2796	1.97994	0.201847	85.6171	2.18381e-20	1.15643e-18
IGKV1D-33	678.802	2.81882	0.27048	85.5796	2.22555e-20	1.17475e-18
MORN3	75.7292	-1.2296	0.132724	85.5224	2.2909e-20	1.20537e-18
DDX31	113.233	-0.892293	0.0976116	85.4921	2.32633e-20	1.2201e-18
FYN	2347.05	-0.918094	0.101372	85.4149	2.41889e-20	1.2646e-18
CHMP7	1417.68	-0.683924	0.0745405	85.3692	2.47548e-20	1.29008e-18
RFTN1	517.829	-1.1414	0.125398	85.2723	2.59978e-20	1.35057e-18
DHX30	902.917	-0.649968	0.0716318	85.1844	2.71799e-20	1.40752e-18
USP11	545.392	-1.15046	0.12685	85.1508	2.76463e-20	1.42717e-18
LTBP3	1025.98	-1.4828	0.163596	85.1059	2.82807e-20	1.45535e-18
ZNF783	497.757	-0.903364	0.0987828	85.0941	2.84495e-20	1.45946e-18
KIF11	67.4091	2.18276	0.22028	85.0857	2.85704e-20	1.46109e-18
SBF1	3227.41	-0.581192	0.063685	85.0731	2.87542e-20	1.46593e-18
DLST	1175.09	-0.393406	0.0429958	85.0528	2.90503e-20	1.47644e-18
CNNM3	532.05	-0.72054	0.0788237	84.9955	2.99038e-20	1.51513e-18
BST1	2428.16	1.34632	0.139643	84.9467	3.06513e-20	1.54822e-18
TNKS1BP1	84.7869	-1.07518	0.119366	84.6997	3.47308e-20	1.7489e-18
IGLV1-44	1209.77	3.32968	0.317316	84.6187	3.61819e-20	1.8164e-18
PRRC2B	2293.55	-0.738105	0.0813456	84.6049	3.64355e-20	1.82355e-18
IGKV3-15	1375.62	2.78295	0.272972	84.4566	3.92734e-20	1.95961e-18
PYCR1	41.6877	2.47459	0.251556	84.3701	4.103e-20	2.04106e-18
IGLV1-47	462.676	3.23708	0.310203	84.3223	4.20356e-20	2.08476e-18
CLEC2B	218.054	1.71876	0.176213	84.3058	4.23878e-20	2.0959e-18
NONO	3007.52	-0.514486	0.0565969	84.2479	4.36467e-20	2.15167e-18
ANKRD52	823.33	-0.540707	0.0597541	84.1651	4.55131e-20	2.23063e-18
DNAAF5	124.58	-0.839513	0.0928951	84.1648	4.55204e-20	2.23063e-18
MXD3	1431.74	1.60279	0.164147	83.9179	5.15749e-20	2.5198e-18
PRPF40B	69.3758	-1.11724	0.123732	83.8069	5.45542e-20	2.65745e-18
SELENOK	444.932	1.2032	0.12689	83.6764	5.82767e-20	2.83039e-18
ZNF3	323.29	-0.526193	0.0581785	83.6664	5.8572e-20	2.83633e-18
EXO1	19.364	2.37163	0.247136	83.6368	5.94573e-20	2.87074e-18
POLR1A	277.182	-0.697785	0.0773404	83.5811	6.11557e-20	2.94408e-18
ZNF853	94.9476	-1.41173	0.155712	83.5688	6.15353e-20	2.95369e-18
CYSTM1	2341.53	2.61458	0.252823	83.5505	6.21101e-20	2.97259e-18
NUP188	566.937	-0.977819	0.109025	83.3279	6.95108e-20	3.31712e-18
LINC01278	344.072	-1.05886	0.117038	83.2774	7.13086e-20	3.39305e-18
SFSWAP	713.303	-0.472004	0.0522072	82.8793	8.72214e-20	4.13823e-18
AL021707.1	66.6611	2.21789	0.226402	82.8465	8.8678e-20	4.19521e-18
IQGAP3	39.6656	3.43769	0.334202	82.5377	1.03672e-19	4.89048e-18
MSRB3	97.7416	1.791	0.186675	82.4778	1.06862e-19	5.02649e-18
H4C4	21.6191	3.25033	0.329634	82.4498	1.08386e-19	5.08364e-18
ATP5PF	363.14	1.30308	0.13839	82.3593	1.13467e-19	5.30677e-18
RBM28	314.344	-0.477803	0.0529067	82.3421	1.1446e-19	5.32286e-18
SMARCA4	873.232	-0.649733	0.0729255	82.3433	1.1439e-19	5.32286e-18
SORBS3	475.568	-1.40271	0.158275	82.3251	1.15449e-19	5.35372e-18
AL109627.1	79.6829	-0.737302	0.0817651	82.2716	1.18614e-19	5.48497e-18
ATP5MPL	493.408	1.73088	0.179649	82.1786	1.24329e-19	5.7331e-18
CCDC92	542.377	-0.803188	0.089993	82.1132	1.28512e-19	5.89286e-18
SDAD1	335.67	-0.776963	0.0862074	82.1158	1.28341e-19	5.89286e-18
SAMSN1	784.34	2.26881	0.227755	82.0727	1.31172e-19	5.99813e-18
GTSE1	38.2055	2.26741	0.235258	82.0218	1.34592e-19	6.13738e-18
FCAR	1583.82	1.94378	0.197522	81.736	1.55535e-19	7.07274e-18
ATN1	454.593	-1.15818	0.130923	81.6999	1.58405e-19	7.18337e-18
TMEM183A	1212.01	0.657699	0.0717525	81.6604	1.61602e-19	7.30816e-18
PACS2	814.56	-0.643556	0.0724935	81.6499	1.62459e-19	7.32674e-18
MMS19	1006.15	-0.642881	0.0719376	81.5798	1.68324e-19	7.57044e-18
EDC4	1330.59	-0.531408	0.0596385	81.5431	1.71481e-19	7.69136e-18
SFI1	1126.37	-0.786305	0.0877354	81.4621	1.78651e-19	7.99111e-18
ENO2	506.995	-1.1551	0.130272	81.1988	2.04118e-19	9.10542e-18
KREMEN1	2057.71	2.18462	0.218039	81.1029	2.14269e-19	9.53235e-18
MBOAT2	447.613	1.43467	0.150522	81.0882	2.15865e-19	9.5774e-18
TRMT2B	302.345	-0.723979	0.0806004	81.0699	2.17876e-19	9.64057e-18
ZNF687-AS1	16.2524	1.564	0.173652	80.9313	2.337e-19	1.03129e-17
GALNT14	472.397	3.54028	0.332472	80.908	2.36472e-19	1.04073e-17
REEP6	26.4571	-1.39978	0.158597	80.8415	2.44568e-19	1.07348e-17
IPO9	584.453	-0.634594	0.0714667	80.8125	2.48188e-19	1.08647e-17
TOR1A	858.529	0.771347	0.0843803	80.8023	2.49465e-19	1.08915e-17
H4C8	249.324	2.4682	0.248776	80.7635	2.54415e-19	1.10782e-17
PLK1	130.349	1.33751	0.143666	80.7401	2.57441e-19	1.11803e-17
MIR4435-2HG	951.187	1.77411	0.185677	80.7043	2.62149e-19	1.13547e-17
SMPD5	79.2469	4.5074	0.413175	80.6127	2.74593e-19	1.18624e-17
POLQ	20.8772	2.33695	0.247169	80.4129	3.03801e-19	1.30898e-17
BX640514.2	32.8458	2.28133	0.239247	80.3966	3.06327e-19	1.3164e-17
NLGN2	59.395	-1.60169	0.18275	80.017	3.71205e-19	1.5869e-17
TTC9	357.225	-1.25244	0.140537	80.0219	3.7029e-19	1.5869e-17
IGHV6-1	126.029	3.40152	0.330111	79.9996	3.74478e-19	1.59673e-17
NUMA1	3750.09	-0.713974	0.0808103	79.8692	4.00029e-19	1.70127e-17
TMEM92	52.3658	3.15126	0.312132	79.5676	4.65997e-19	1.97669e-17
TLR5	1067.24	2.31178	0.237845	79.5048	4.81061e-19	2.03534e-17
ACOXL	10.8292	2.06013	0.230394	79.4806	4.86974e-19	2.05505e-17
NTNG2	2192.06	2.23234	0.230031	79.4356	4.98207e-19	2.09707e-17
GCLM	146.916	1.19714	0.129934	79.3931	5.09031e-19	2.13715e-17
OIP5	12.8285	2.38718	0.261222	79.3208	5.2801e-19	2.21118e-17
UBQLN4	535.453	-0.786858	0.0901026	79.2001	5.61285e-19	2.34454e-17
CAD	573.41	-0.773044	0.088074	79.1489	5.76004e-19	2.39992e-17
RASA3	1795.34	-1.04705	0.119072	78.94	6.40259e-19	2.66089e-17
CYTOR	415	1.4624	0.158214	78.8773	6.60889e-19	2.73969e-17
ESPL1	59.9324	1.91056	0.203116	78.8104	6.83677e-19	2.82701e-17
PLBD1	9023.9	1.494	0.160833	78.7216	7.15093e-19	2.94949e-17
PNPLA1	152.32	1.823	0.193431	78.6778	7.31121e-19	3.00804e-17
METTL9	2728.95	1.39844	0.149359	78.661	7.3738e-19	3.01866e-17
PCNX2	268.216	-1.18014	0.134072	78.6613	7.37263e-19	3.01866e-17
CD177	14007.4	6.22027	0.508394	78.6176	7.53753e-19	3.07801e-17
OLAH	77.5247	4.3887	0.40304	78.5665	7.73501e-19	3.15082e-17
VNN1	1083.75	3.0671	0.296905	78.4846	8.06226e-19	3.27599e-17
DNHD1	417.773	-1.01385	0.115361	78.4733	8.1087e-19	3.28673e-17
ESYT1	2702.22	-1.21629	0.13904	78.4507	8.20192e-19	3.31632e-17
EEF2	33779.8	-1.0083	0.115129	78.3902	8.45716e-19	3.41112e-17
BBS2	268.521	-0.835408	0.0950756	78.3118	8.79946e-19	3.54049e-17
RHOF	1457.52	-0.814611	0.093369	78.2267	9.18661e-19	3.68722e-17
ITGAM	6650.87	1.29349	0.140577	78.1655	9.47592e-19	3.79407e-17
TSR2	591.66	-0.540472	0.0616119	78.0773	9.90852e-19	3.95762e-17
HTATIP2	1082.03	1.10258	0.119962	78.0314	1.01415e-18	4.04084e-17
AC040970.1	172.215	1.73941	0.186709	77.8945	1.08696e-18	4.32045e-17
PLSCR1	1789.27	2.53821	0.262094	77.8394	1.11771e-18	4.43196e-17
USP49	168.5	0.948787	0.105122	77.7532	1.16755e-18	4.61845e-17
IGLV2-8	1153.97	3.46378	0.340022	77.7418	1.17431e-18	4.63399e-17
PRAG1	243.023	-1.56332	0.176846	77.6854	1.2083e-18	4.7567e-17
TNFAIP6	752.811	3.22845	0.317202	77.6484	1.23116e-18	4.83509e-17
IGLV3-10	412.599	4.23673	0.402535	77.5852	1.27121e-18	4.96862e-17
LY9	782.291	-1.11575	0.128076	77.5856	1.27095e-18	4.96862e-17
ABLIM1	1015.34	-1.21836	0.138279	77.5645	1.28458e-18	5.00894e-17
QRICH1	1087.99	-0.568353	0.0651525	77.5415	1.29962e-18	5.05558e-17
PGLYRP1	3305.26	2.69083	0.273374	77.5292	1.30776e-18	5.07524e-17
ACOT13	165.913	1.06584	0.116741	77.4386	1.36916e-18	5.30098e-17
MYL6	21582.7	1.85714	0.195442	77.3557	1.42783e-18	5.51514e-17
TNRC6C-AS1	1337.44	-0.706812	0.0803932	77.3188	1.45474e-18	5.60586e-17
SLC7A6	816.105	-0.874268	0.0995324	77.2627	1.49665e-18	5.75387e-17
PECR	160.563	1.0553	0.115275	77.16	1.57655e-18	6.0469e-17
SAT1	8464.68	1.50874	0.163605	77.144	1.5894e-18	6.08194e-17
LSM1	207.631	1.04562	0.115559	77.0138	1.69763e-18	6.48101e-17
AC002464.1	18.574	2.71128	0.290619	77.0032	1.70683e-18	6.4886e-17
IGKV2D-28	1171.98	3.29257	0.324622	77.0024	1.70753e-18	6.4886e-17
CENPF	76.5496	1.71724	0.185984	76.8646	1.83087e-18	6.94124e-17
ZMYM3	354.154	-1.04751	0.121278	76.717	1.97302e-18	7.46292e-17
KLHL25	83.0052	-1.00856	0.117198	76.6733	2.01717e-18	7.61237e-17
IGLV3-21	908.787	3.29748	0.322351	76.5359	2.16247e-18	8.14199e-17
DRC1	12.8656	2.95758	0.323011	76.5271	2.17217e-18	8.15979e-17
DDX47	292.059	-0.658193	0.0762089	76.3946	2.32289e-18	8.70605e-17
METTL16	242.865	-0.774652	0.0899531	76.3399	2.38804e-18	8.92987e-17
ZNF271P	199.314	0.75676	0.085411	76.3309	2.39902e-18	8.95054e-17
TESPA1	1036.61	-1.24365	0.143678	76.2671	2.47779e-18	9.22346e-17
RPTOR	357.925	-0.935238	0.10864	76.2587	2.48835e-18	9.24179e-17
CR1	2540.12	2.18884	0.228228	76.2361	2.51704e-18	9.32723e-17
ARHGEF9	191.245	-1.18774	0.136664	76.1153	2.67581e-18	9.89327e-17
H4C5	36.3828	3.00111	0.313898	76.0834	2.71934e-18	1.00316e-16
LTBP4	729.703	-1.12679	0.131019	75.9407	2.92316e-18	1.07593e-16
FLT4	56.4796	-1.40329	0.164626	75.9122	2.96555e-18	1.08909e-16
TRAV8-4	45.6852	-1.80597	0.209085	75.8857	3.00574e-18	1.10139e-16
CCR6	123.391	-1.08654	0.126551	75.834	3.08544e-18	1.12807e-16
DCAF1	321.163	-0.895854	0.104435	75.678	3.33911e-18	1.21811e-16
DDX27	803.603	-0.675963	0.0788309	75.5444	3.57291e-18	1.29835e-16
NMI	1320.4	1.38467	0.150522	75.5433	3.57489e-18	1.29835e-16
RNF216	1293.08	-0.55185	0.0636922	75.4937	3.66584e-18	1.32844e-16
CD5	1434.07	-1.44919	0.167405	75.3404	3.9616e-18	1.42931e-16
CENPA	13.9072	2.84759	0.313153	75.3418	3.95882e-18	1.42931e-16
IGKV1-17	267.759	2.69582	0.275491	75.2565	4.13365e-18	1.48811e-16
H2AJ	708.549	1.47849	0.163804	75.2488	4.14983e-18	1.49067e-16
TANGO6	178.141	-0.763596	0.0894951	75.1835	4.28944e-18	1.53745e-16
AC004890.2	76.7984	-1.24294	0.144587	75.1594	4.34208e-18	1.55293e-16
NDC80	56.518	1.23394	0.138747	75.08	4.52023e-18	1.61313e-16
EXOC6	280.889	1.39046	0.150723	75.0176	4.66528e-18	1.66129e-16
SIN3A	733.688	-0.81422	0.0947162	75.0101	4.68323e-18	1.66407e-16
ELOVL3	22.9806	1.76305	0.19808	74.999	4.70945e-18	1.66977e-16
BIN1	1662.41	-1.00367	0.11696	74.9441	4.84241e-18	1.71321e-16
CDKAL1	122.659	-0.674924	0.079253	74.9056	4.93779e-18	1.7432e-16
ELAC2	624.791	-0.732683	0.0861359	74.8653	5.03946e-18	1.77527e-16
LDLRAP1	2208.83	-1.06942	0.125588	74.8564	5.0622e-18	1.77947e-16
CD59	2037.35	1.77714	0.189335	74.7892	5.2376e-18	1.83719e-16
LINC02363	14.353	2.33845	0.259032	74.745	5.35622e-18	1.87479e-16
SLC25A25-AS1	387.431	-0.868786	0.10129	74.7188	5.42778e-18	1.8958e-16
LAMTOR5	839.426	1.1015	0.121882	74.6583	5.59645e-18	1.95056e-16
UBE2F	902.193	1.06457	0.119538	74.6227	5.69852e-18	1.98193e-16
PSMA6	957.039	1.78129	0.195044	74.565	5.86728e-18	2.03631e-16
DACH1	38.2805	1.9288	0.211254	74.5523	5.90518e-18	2.04513e-16
NOC2L	917.75	-0.639309	0.0751472	74.544	5.93012e-18	2.04945e-16
PLCG1	1693.26	-1.20417	0.1408	74.5365	5.95263e-18	2.05291e-16
EXOSC3	227.282	0.581493	0.0665585	74.5009	6.06095e-18	2.08588e-16
FN3KRP	305.819	-0.858492	0.100973	74.4368	6.26118e-18	2.15028e-16
TXNDC17	218.945	1.22955	0.137162	74.4263	6.29435e-18	2.15716e-16
METTL22	271.579	0.650438	0.0743407	74.3868	6.42177e-18	2.19625e-16
ARHGEF18	2419.72	-0.624539	0.0731983	74.3459	6.55629e-18	2.22372e-16
CNTNAP1	61.217	-1.32171	0.155481	74.348	6.54916e-18	2.22372e-16
SALL2	30.0529	-1.53838	0.181057	74.3481	6.54868e-18	2.22372e-16
VNN2	15570.5	1.61846	0.173434	74.358	6.51593e-18	2.22372e-16
CYB561	452.221	-1.15315	0.137245	74.3195	6.64444e-18	2.24897e-16
COX7A2	854.94	1.55567	0.171588	74.3147	6.6604e-18	2.24974e-16
COG2	310.774	-0.706511	0.0830514	74.3015	6.70531e-18	2.26025e-16
TNFAIP8L1	318.65	-0.743785	0.0870271	74.2605	6.84588e-18	2.30291e-16
DBI	475.425	1.42337	0.157692	74.1868	7.10648e-18	2.38568e-16
SLC41A1	218.46	-1.01961	0.119454	74.1487	7.24504e-18	2.42724e-16
ZMAT2	1824.52	1.05137	0.117628	74.0934	7.45086e-18	2.4911e-16
ALDH1B1	64.2377	-0.786856	0.0922236	74.0846	7.48394e-18	2.49708e-16
NOP9	541.761	-0.671368	0.0792957	74.0767	7.51409e-18	2.50205e-16
H2AC19	2810.4	2.6635	0.275889	74.0519	7.60908e-18	2.52639e-16
ZNF512B	240.135	-1.1053	0.130205	74.0496	7.61797e-18	2.52639e-16
CLIC1	15728.7	1.37393	0.151784	73.9521	8.00354e-18	2.64891e-16
AC069528.2	49.3058	2.33646	0.253635	73.9272	8.10537e-18	2.67567e-16
IGKV3-20	2503.25	2.8277	0.294474	73.9243	8.11698e-18	2.67567e-16
RORC	92.6548	-1.68853	0.200334	73.883	8.28864e-18	2.72678e-16
POLG	1572.14	-0.406387	0.0478165	73.8772	8.31326e-18	2.72941e-16
SCART1	34.3562	-1.57039	0.183356	73.8668	8.35719e-18	2.73836e-16
TMEM25	87.0069	-1.19289	0.139316	73.7974	8.65599e-18	2.83061e-16
SETD6	127.774	-0.850375	0.0996582	73.7844	8.7132e-18	2.84366e-16
H2BC18	172.57	2.41391	0.254215	73.7746	8.75655e-18	2.85213e-16
TRIP13	27.1403	2.03465	0.226403	73.7299	8.95736e-18	2.91176e-16
ERCC5	957.248	-0.541141	0.0634164	73.6921	9.13014e-18	2.96206e-16
AC011379.2	19.3191	-1.79002	0.209848	73.6396	9.37626e-18	3.03591e-16
BPI	1822.97	3.26384	0.334099	73.6322	9.41188e-18	3.04145e-16
MAN1C1	218.757	-1.26235	0.147903	73.6029	9.55255e-18	3.08084e-16
CDK20	45.761	-1.11228	0.131058	73.4151	1.05059e-17	3.38168e-16
IRAK3	1747.13	1.86995	0.204861	73.3147	1.10539e-17	3.55109e-16
PROSER3	160.011	-0.730192	0.0859691	73.2326	1.15237e-17	3.69478e-16
DEFA1B	43576.7	4.00246	0.391701	73.1871	1.17926e-17	3.77123e-16
GYG1	2491.58	2.12583	0.224164	73.1834	1.18145e-17	3.77123e-16
ZNF329	127.609	-0.956953	0.112839	73.1806	1.1831e-17	3.77123e-16
NPTXR	88.1332	-1.61616	0.191134	73.1405	1.20744e-17	3.84135e-16
MGST1	275.501	1.40586	0.159309	73.0173	1.28516e-17	4.08069e-16
ODF2	422.645	-0.760295	0.0903017	72.9683	1.31752e-17	4.17538e-16
KRI1	918.027	-0.873136	0.103866	72.9534	1.32748e-17	4.19883e-16
FAM160B1	238.766	1.57399	0.174024	72.8326	1.41127e-17	4.45527e-16
CARD17	39.7634	3.3462	0.350496	72.8233	1.41795e-17	4.46777e-16
LINC01136	23.077	1.70372	0.190704	72.8077	1.42916e-17	4.48586e-16
RAB10	1389.43	0.926657	0.105549	72.8107	1.42698e-17	4.48586e-16
FGFR1OP2	457.995	1.48931	0.165742	72.8019	1.43341e-17	4.49061e-16
BCL6	11648.8	2.11988	0.227616	72.7633	1.46169e-17	4.55757e-16
NUP210	2375.95	-0.795688	0.0944232	72.7614	1.46311e-17	4.55757e-16
RGL4	1646.48	2.17849	0.228689	72.7637	1.46138e-17	4.55757e-16
CAMP	4482.87	3.98079	0.390959	72.5996	1.58815e-17	4.9377e-16
CD3E	5508.34	-1.28892	0.153617	72.5848	1.60009e-17	4.96544e-16
VPS11	993.442	-0.618125	0.0736782	72.5714	1.61101e-17	4.98986e-16
CFAP58-DT	40.4954	2.24261	0.245637	72.5123	1.65995e-17	5.13178e-16
FAM47E-STBD1	103.915	2.25235	0.247145	72.4279	1.73244e-17	5.34582e-16
MKS1	102.77	-0.900055	0.106578	72.3981	1.75886e-17	5.41715e-16
MTA1	581.27	-0.845488	0.100427	72.3938	1.76268e-17	5.41875e-16
PSMD9	802.477	0.655539	0.0757977	72.3878	1.76808e-17	5.42519e-16
IL18R1	795.446	3.22188	0.330474	72.3603	1.79289e-17	5.49106e-16
BCL9	120.837	-0.857269	0.101457	72.2499	1.89599e-17	5.79602e-16
TRIM65	379.912	-0.800467	0.0958068	72.2009	1.94365e-17	5.93068e-16
ITGA7	282.335	3.73842	0.366479	72.1926	1.95189e-17	5.94474e-16
LBH	2152.33	-1.32039	0.156068	72.1201	2.02487e-17	6.15559e-16
BIK	63.7317	1.73178	0.192976	72.0923	2.05363e-17	6.2315e-16
PITRM1	592.238	-0.635051	0.0756748	72.0582	2.08942e-17	6.32841e-16
GORASP2	674.305	-0.582996	0.0696984	72.0183	2.13207e-17	6.44568e-16
TRAV17	51.241	-1.46563	0.17332	71.807	2.3731e-17	7.16116e-16
EXOSC10	862.491	-0.749811	0.0899161	71.7976	2.38444e-17	7.18221e-16
DDX54	711.278	-0.750049	0.0903126	71.784	2.40089e-17	7.2185e-16
CARD6	720.71	1.31585	0.149244	71.7606	2.42954e-17	7.2913e-16
GTF2B	579.586	0.811373	0.0932345	71.537	2.72111e-17	8.15141e-16
SNRPG	162.164	1.939	0.214799	71.5282	2.73321e-17	8.17274e-16
RAD51	45.4794	1.73756	0.196799	71.4735	2.81005e-17	8.38724e-16
CD58	261.014	1.38493	0.151925	71.4249	2.88015e-17	8.58086e-16
ZNF609	466.51	-0.784244	0.0943119	71.4021	2.91357e-17	8.6647e-16
CLK2	958.328	-0.476166	0.0568202	71.3442	3.00045e-17	8.90693e-16
ABCA3	126.203	-1.03401	0.124412	71.3276	3.02569e-17	8.95441e-16
ELOC	239.353	0.840207	0.096928	71.3265	3.02735e-17	8.95441e-16
OLFM4	1124.38	4.61993	0.446856	71.3157	3.04404e-17	8.98759e-16
MTARC1	924.009	1.54354	0.173672	71.2729	3.11086e-17	9.16837e-16
ARF4	982.361	0.746379	0.0866528	71.2057	3.21855e-17	9.46878e-16
MID2	15.703	-1.50722	0.181135	71.1607	3.29285e-17	9.67003e-16
AC025265.1	11.046	2.34515	0.26875	71.1085	3.38108e-17	9.91138e-16
DCAF10	328.458	0.978184	0.113636	71.0485	3.48542e-17	1.01991e-15
RAB11FIP3	370.903	-0.855537	0.102983	71.0362	3.50722e-17	1.02446e-15
SGSM2	1389.41	-0.721334	0.0862414	70.993	3.58487e-17	1.04528e-15
FAM209B	36.1789	1.18035	0.136916	70.9269	3.707e-17	1.07897e-15
ANXA1	5765.35	1.75092	0.196632	70.9095	3.73988e-17	1.08662e-15
TTC3	754.316	-0.853558	0.101952	70.8933	3.77081e-17	1.09367e-15
IGKV1-6	164.296	3.24286	0.335519	70.8869	3.78296e-17	1.09526e-15
HABP4	190.327	-1.07143	0.128487	70.8783	3.79953e-17	1.09812e-15
CLUH	571.407	-0.802927	0.0973038	70.7978	3.95786e-17	1.14187e-15
CARMIL2	1006.13	-1.22574	0.147953	70.7089	4.14012e-17	1.19236e-15
ATP6V1D	564.01	0.944118	0.108535	70.6942	4.17117e-17	1.19919e-15
UBE2S	430.752	1.21232	0.140428	70.6613	4.24141e-17	1.21726e-15
LCN2	6932.54	3.9346	0.394496	70.564	4.45579e-17	1.27655e-15
SAP30	131.187	1.37116	0.158801	70.4699	4.67349e-17	1.33659e-15
IGLV3-27	115.602	3.67149	0.377095	70.3913	4.8635e-17	1.38851e-15
FSTL3	301.989	1.98527	0.222797	70.3813	4.88808e-17	1.3931e-15
ZNF875	508.355	-0.88352	0.106118	70.3317	5.01255e-17	1.4261e-15
MS4A3	528.497	4.52276	0.442047	70.3217	5.03792e-17	1.43084e-15
SLC2A3	8014.68	1.93074	0.21229	70.2739	5.16173e-17	1.46347e-15
FAM53B	2165.42	-0.783935	0.0945775	70.2504	5.22358e-17	1.47845e-15
DNAJC11	497.608	-0.676107	0.0821783	70.0632	5.74339e-17	1.62278e-15
CD274	365.41	2.69657	0.290276	70.0152	5.88488e-17	1.6599e-15
BUD23	573.676	-0.635142	0.0765868	70.0019	5.92473e-17	1.66827e-15
CARD8-AS1	324.512	0.802794	0.0934913	69.9748	6.00668e-17	1.68845e-15
RARA-AS1	404.56	1.98038	0.217569	69.9619	6.04621e-17	1.69666e-15
PHRF1	857.054	-0.605745	0.0735768	69.9131	6.19765e-17	1.73619e-15
STAG3L5P-PVRIG2P-PILRB	880.937	-0.820464	0.0988699	69.8256	6.47859e-17	1.8118e-15
SPC25	24.8881	2.59326	0.287859	69.7919	6.59015e-17	1.83986e-15
RDH16	30.6706	-1.04147	0.125983	69.7139	6.8561e-17	1.91086e-15
CKAP2L	17.7581	2.58734	0.291447	69.6603	7.04515e-17	1.96022e-15
SLC1A3	55.7859	3.7045	0.388805	69.5973	7.27373e-17	2.0204e-15
ANLN	25.2351	3.32738	0.356871	69.5903	7.29939e-17	2.0241e-15
LDOC1	70.5716	-1.41407	0.171904	69.5678	7.3832e-17	2.04389e-15
UBE2A	725.827	0.555413	0.0655251	69.5641	7.39708e-17	2.04428e-15
SLC7A11	16.1328	1.63616	0.192209	69.5141	7.58717e-17	2.09329e-15
CACNA1E	303.125	2.61707	0.279403	69.4822	7.71063e-17	2.12379e-15
MAPK14	4163.39	1.70664	0.192195	69.4102	7.99733e-17	2.19907e-15
PAN2	562.901	-0.896516	0.10867	69.3878	8.08855e-17	2.22043e-15
ALDH1A2	23.0893	2.60005	0.290676	69.2601	8.62999e-17	2.36511e-15
YIPF6	307.639	0.89955	0.105114	69.2174	8.81875e-17	2.41281e-15
CDIP1	600.842	-0.977919	0.119112	69.1507	9.12213e-17	2.49166e-15
AC020636.1	48.4364	3.95189	0.402484	69.1119	9.30327e-17	2.53692e-15
LINC02649	111.206	2.2958	0.252565	69.0963	9.37697e-17	2.55277e-15
AARS2	282.62	-0.742038	0.0905342	69.0897	9.40862e-17	2.55683e-15
CCNA1	115.563	5.60416	0.501362	69.0867	9.423e-17	2.55683e-15
COLQ	185.439	-1.18928	0.145951	69.0786	9.4615e-17	2.55881e-15
TMA7	438.959	1.67965	0.190864	69.0816	9.44735e-17	2.55881e-15
POLR3H	360.221	-0.737781	0.0902989	69.0443	9.62783e-17	2.59951e-15
VPS52	801.036	-0.54137	0.0655864	69.0361	9.6678e-17	2.60602e-15
SPTAN1	2779.51	-0.903741	0.110905	69.0326	9.68505e-17	2.60639e-15
FAM126B	532.15	1.81839	0.203666	69.0268	9.71351e-17	2.60977e-15
AMN1	111.897	1.31921	0.151244	68.9928	9.88254e-17	2.65085e-15
ERGIC2	155.851	1.36315	0.157176	68.982	9.93684e-17	2.66106e-15
MMP9	12203.1	2.48233	0.267257	68.9685	1.00049e-16	2.67493e-15
ZDHHC19	1729.67	6.5859	0.566822	68.9578	1.00593e-16	2.68511e-15
MORC2	656.41	-0.849599	0.1042	68.8639	1.05497e-16	2.81142e-15
PELP1	603.783	-0.839633	0.102973	68.803	1.08808e-16	2.89497e-15
COX7B	281.249	2.47714	0.274125	68.796	1.09191e-16	2.89613e-15
G0S2	127.028	3.06304	0.315461	68.7958	1.09205e-16	2.89613e-15
RUNX3	1913.59	-1.18959	0.145916	68.7758	1.10319e-16	2.92096e-15
PRMT7	462.784	-0.758535	0.0928954	68.7487	1.11846e-16	2.95661e-15
QPCT	2665.47	1.47778	0.169118	68.7293	1.12949e-16	2.98099e-15
HNRNPLL	248.187	0.991081	0.116146	68.6899	1.15227e-16	3.03623e-15
ZNF212	280.04	-0.504184	0.0611953	68.6736	1.16185e-16	3.05657e-15
DROSHA	305.724	-0.728518	0.0889414	68.5988	1.20677e-16	3.16964e-15
PRDX4	313.465	1.29755	0.151547	68.5757	1.22102e-16	3.20196e-15
FAM20A	257.787	4.55847	0.453231	68.4881	1.27646e-16	3.34201e-15
ATP1A1	2783.4	-0.728788	0.0898015	68.4713	1.28735e-16	3.36515e-15
ATP2C2	116.542	3.4461	0.349585	68.466	1.29083e-16	3.36889e-15
FBXO21	188.28	-0.813287	0.0992449	68.426	1.31728e-16	3.43244e-15
AL390066.2	128.435	1.26205	0.146603	68.318	1.39144e-16	3.61995e-15
KMT5A	381.261	0.670086	0.0792348	68.3052	1.40052e-16	3.63781e-15
UQCRQ	448.908	1.61554	0.18663	68.2893	1.41184e-16	3.66141e-15
AC138969.1	652.342	-0.993147	0.122563	68.2853	1.41475e-16	3.66316e-15
EBF4	39.1636	-1.76571	0.215065	68.234	1.45203e-16	3.75379e-15
AL021707.6	401.412	2.27982	0.250408	68.1843	1.48903e-16	3.8418e-15
ANKS6	117.811	-1.01928	0.124949	68.1821	1.49076e-16	3.8418e-15
NPIPB5	2628.5	-0.703255	0.0859403	68.1777	1.49404e-16	3.84423e-15
PIK3C2B	241.105	-0.992221	0.121359	68.0272	1.61258e-16	4.14275e-15
BMX	259.273	2.243	0.245827	67.9807	1.65105e-16	4.23381e-15
MCCC2	319.395	-0.699392	0.0854941	67.9781	1.65319e-16	4.23381e-15
COPS5	638.163	0.734899	0.0866612	67.9418	1.68392e-16	4.30581e-15
IFNGR1	2719.63	1.17423	0.135724	67.9099	1.71144e-16	4.36936e-15
RBX1	468.737	1.72722	0.19867	67.875	1.74193e-16	4.44029e-15
IGKV4-1	1665.73	2.94293	0.308568	67.8154	1.79541e-16	4.56954e-15
KIF1B	652.07	1.40016	0.162198	67.7937	1.81527e-16	4.61293e-15
IGLV7-43	172.826	3.2073	0.337364	67.7774	1.83038e-16	4.64412e-15
CD81	1870.2	-0.857051	0.105794	67.7706	1.83669e-16	4.64578e-15
EVL	6500.17	-1.07255	0.130968	67.7711	1.83618e-16	4.64578e-15
IGKV1-16	331.41	2.9815	0.319396	67.6571	1.94556e-16	4.91358e-15
ABLIM2	13.3582	-1.4596	0.181269	67.5867	2.01619e-16	5.08415e-15
POLRMT	847.421	-0.793545	0.0978733	67.5643	2.03932e-16	5.13458e-15
PSTPIP2	1321.85	1.70318	0.195546	67.5487	2.05548e-16	5.16734e-15
CAMK2N1	15.9466	-1.65743	0.206581	67.5113	2.09486e-16	5.2583e-15
TTC31	661.06	-0.682866	0.0838464	67.5049	2.1016e-16	5.26714e-15
PRPF4	307.434	-0.531054	0.0654223	67.5014	2.10532e-16	5.26844e-15
REPS1	356.453	-0.618787	0.0763748	67.4983	2.10872e-16	5.26891e-15
ABCD4	517.126	-0.532677	0.0653846	67.4794	2.12904e-16	5.30354e-15
ORC1	45.7162	1.48093	0.174347	67.4799	2.12848e-16	5.30354e-15
SF3B3	1361.03	-0.695074	0.0861091	67.4744	2.1344e-16	5.30884e-15
PLXNA3	437.47	-1.02028	0.126113	67.3503	2.27304e-16	5.64512e-15
IGLV3-19	1802.91	4.25865	0.413622	67.2966	2.33585e-16	5.79235e-15
TMEM59	2811.74	0.885048	0.103942	67.2564	2.38402e-16	5.90287e-15
EAF2	44.9318	2.49985	0.281855	67.1852	2.47168e-16	6.11071e-15
INO80	446.067	-0.675941	0.0836788	67.137	2.53279e-16	6.25238e-15
ARHGEF4	29.734	-1.40133	0.17285	67.0977	2.58385e-16	6.36884e-15
KCNJ2-AS1	42.627	2.19462	0.247854	67.0343	2.66826e-16	6.56703e-15
AC009022.1	444.93	-0.866987	0.106833	67.0049	2.70832e-16	6.65565e-15
AL078604.2	77.4108	3.13861	0.340128	66.9528	2.78079e-16	6.82354e-15
IGKV1-27	394.926	3.12824	0.339806	66.9371	2.80312e-16	6.86806e-15
UPP1	3681.78	1.92318	0.217864	66.761	3.06503e-16	7.49859e-15
MYBPC3	418.071	1.725	0.199591	66.6766	3.19912e-16	7.81498e-15
IGSF8	508.114	-0.788953	0.0985899	66.6163	3.29847e-16	8.04571e-15
LGALSL	262.923	1.64161	0.189545	66.5519	3.40804e-16	8.30066e-15
NLE1	189.24	-0.926064	0.11435	66.5446	3.42065e-16	8.31901e-15
CREG1	1104.6	1.42593	0.166438	66.5379	3.43228e-16	8.33495e-15
GEMIN5	148.267	-0.832872	0.103819	66.5306	3.44512e-16	8.35378e-15
ATP1A3	91.8096	-1.07765	0.134107	66.3925	3.69507e-16	8.94664e-15
IGKV1-9	338.724	2.84542	0.306631	66.3721	3.73356e-16	9.02653e-15
NELL2	362.952	-1.97902	0.240507	66.3417	3.79157e-16	9.1533e-15
AAMP	1141.51	-0.610101	0.0761854	66.3234	3.8269e-16	9.21508e-15
TWNK	135.265	-0.864421	0.108042	66.3226	3.82839e-16	9.21508e-15
RYR1	48.2037	-1.37736	0.171164	66.3103	3.85241e-16	9.25933e-15
FMNL3	745.955	-0.959114	0.118341	66.3056	3.86156e-16	9.26775e-15
PSMA3	348.811	1.15152	0.13742	66.2251	4.02255e-16	9.64001e-15
CKAP4	2564.88	1.5636	0.180564	66.1153	4.25295e-16	1.01773e-14
ZNF512	552.213	-0.553258	0.0684925	66.0891	4.30991e-16	1.02986e-14
IL2RB	2020.46	-1.46402	0.182116	66.0831	4.32301e-16	1.03149e-14
PTBP1	2032.68	-0.491819	0.0614615	66.0799	4.32999e-16	1.03166e-14
CACNB1	175.174	-0.948195	0.118668	66.0534	4.38874e-16	1.04414e-14
NPIPA9	472.998	-0.878925	0.108626	66.0443	4.40903e-16	1.04745e-14
DHFR	304.339	1.23006	0.146089	66.0238	4.45515e-16	1.05688e-14
TBC1D7	157.346	0.800377	0.0965659	66.0044	4.4992e-16	1.06578e-14
QTRT1	269.656	-0.950522	0.118685	65.8628	4.83441e-16	1.14354e-14
TULP3	75.4195	-0.905199	0.113218	65.8521	4.86064e-16	1.14809e-14
KHSRP	1097.55	-0.593889	0.0743813	65.8377	4.8962e-16	1.15483e-14
LRFN3	93.0142	-1.25342	0.157702	65.8177	4.94621e-16	1.16495e-14
GCA	5931.15	1.63604	0.183687	65.7988	4.99374e-16	1.17446e-14
RIOX1	187.008	-0.670323	0.0834034	65.7532	5.1107e-16	1.20025e-14
LILRA5	11844.4	2.4942	0.273997	65.7285	5.17524e-16	1.21367e-14
RSAD1	527.603	-0.816154	0.101833	65.7098	5.22449e-16	1.22347e-14
PDGFB	54.3532	-1.44061	0.18062	65.6927	5.26998e-16	1.23236e-14
IGLV6-57	556.729	4.11159	0.408033	65.6557	5.36993e-16	1.25395e-14
SLC66A2	1940.12	1.09001	0.130997	65.6396	5.41405e-16	1.26067e-14
ZNF142	439.995	-0.550043	0.0686167	65.6405	5.41141e-16	1.26067e-14
B4GALT5	2641.71	1.73223	0.201294	65.6249	5.45457e-16	1.2683e-14
TGFB3	40.2986	-0.913297	0.113594	65.5959	5.53526e-16	1.28525e-14
GMFG	6425.52	1.52232	0.175708	65.5785	5.58444e-16	1.29483e-14
PIANP	8.4232	-2.09781	0.262452	65.5677	5.61508e-16	1.3001e-14
SUMF2	1160.03	-0.702945	0.0880304	65.5438	5.68376e-16	1.31415e-14
DHX37	368.969	-0.731908	0.0920176	65.497	5.82023e-16	1.34381e-14
FRMD3	97.6224	2.01619	0.235889	65.4617	5.9253e-16	1.36615e-14
LAS1L	457.816	-0.842258	0.105855	65.444	5.97889e-16	1.37657e-14
PRRT2	11.0357	-1.82134	0.22742	65.4298	6.02213e-16	1.38458e-14
RSPH9	62.5628	2.6079	0.291118	65.4054	6.0973e-16	1.39991e-14
DEFA4	1502.46	4.05148	0.420987	65.3636	6.22784e-16	1.42788e-14
NF2	429.383	-0.516778	0.0649357	65.3403	6.30197e-16	1.44286e-14
ENTPD1	2097.14	1.022	0.120447	65.3217	6.36183e-16	1.45454e-14
SEPTIN6	3583.54	-0.579214	0.0723625	65.3053	6.41488e-16	1.46463e-14
TRIM25	7478.43	1.69063	0.196822	65.2847	6.48239e-16	1.47798e-14
AC018755.5	15.8747	1.81358	0.218674	65.2263	6.67711e-16	1.52027e-14
IGLV2-18	110.161	3.51293	0.375659	65.2009	6.76387e-16	1.53576e-14
SUB1	492.551	1.92807	0.223679	65.2026	6.75798e-16	1.53576e-14
IFT140	73.4582	-0.979884	0.122068	65.1908	6.79875e-16	1.54108e-14
XPO5	347.053	-0.646758	0.0815211	65.1886	6.80606e-16	1.54108e-14
TBCD	974.544	-0.735892	0.0922988	65.0881	7.16234e-16	1.61952e-14
WDR82	1899.01	-0.714255	0.089262	65.0318	7.36996e-16	1.66417e-14
SIDT1	267.426	-1.01321	0.127261	65.025	7.39528e-16	1.66759e-14
SLC29A3	140.747	-0.792389	0.0996581	64.9731	7.59271e-16	1.70977e-14
PRSS53	149.547	-0.836442	0.104881	64.9559	7.65919e-16	1.72237e-14
CDKN2C	97.0005	1.21764	0.145068	64.8834	7.94632e-16	1.7845e-14
TUBGCP6	2359.38	-0.706495	0.0883685	64.8767	7.97335e-16	1.78812e-14
FBXO32	159.453	-1.04415	0.131573	64.7913	8.32656e-16	1.86479e-14
APBB1	604.003	-1.27463	0.161094	64.7872	8.34402e-16	1.86615e-14
SFXN2	90.058	-0.889129	0.110872	64.7747	8.39699e-16	1.87544e-14
PANK4	495.134	-0.519659	0.0652406	64.7322	8.58004e-16	1.91372e-14
RNASE1	145.279	4.52816	0.467352	64.6835	8.79501e-16	1.95901e-14
EXD2	65.8617	-0.88323	0.110678	64.6094	9.13173e-16	2.03125e-14
PIWIL4	85.0689	1.71982	0.203461	64.5765	9.28561e-16	2.06269e-14
ALS2CL	262.251	-1.48915	0.186101	64.5622	9.35341e-16	2.07494e-14
CROCC	599.214	-0.866629	0.108845	64.5539	9.39252e-16	2.0808e-14
ZBTB40	778.946	-0.998399	0.125303	64.4852	9.72577e-16	2.15173e-14
EIF2B5	896.47	-0.583339	0.0736165	64.4593	9.85494e-16	2.17737e-14
AC015912.3	42.8415	2.23495	0.25701	64.4107	1.01008e-15	2.22869e-14
MAP2K6	609.114	1.91176	0.221658	64.4072	1.01186e-15	2.22962e-14
MMADHC	1016.23	1.11885	0.133185	64.3806	1.02565e-15	2.25697e-14
TATDN2	1284.27	-0.44664	0.0562779	64.3557	1.03869e-15	2.28262e-14
CCDC71L	493.045	1.68585	0.197587	64.3453	1.04418e-15	2.29162e-14
RRAGD	334.757	1.39904	0.165284	64.2772	1.08091e-15	2.36905e-14
DNAH1	976.734	-0.664648	0.0833811	64.1965	1.12611e-15	2.46484e-14
MCU	305.686	0.887947	0.108209	64.1529	1.1513e-15	2.5166e-14
LINC02009	363.026	4.56371	0.458136	64.0951	1.18555e-15	2.58804e-14
FCGR1A	3656.84	2.92376	0.323384	64.0586	1.20772e-15	2.63292e-14
LXN	82.2123	1.10741	0.133955	64.047	1.21489e-15	2.64504e-14
AC087672.2	35.2025	3.03912	0.338133	64.0372	1.22095e-15	2.65471e-14
USP54	42.745	-0.895422	0.113217	64.022	1.23037e-15	2.67165e-14
TTLL1	78.9635	-0.864046	0.108836	64.0082	1.23901e-15	2.68686e-14
BLOC1S1	2570.4	1.86089	0.215909	63.9927	1.24878e-15	2.70449e-14
AC002467.1	83.7736	1.41343	0.169311	63.9887	1.25133e-15	2.70644e-14
IL1R1	387.126	1.78927	0.205345	63.9528	1.27435e-15	2.7526e-14
NAIPP1	360.85	3.27299	0.347353	63.9032	1.30688e-15	2.81916e-14
ST6GALNAC3	45.5794	1.87719	0.218653	63.8702	1.32892e-15	2.86293e-14
SMARCC2	1652.78	-0.583016	0.0739846	63.8257	1.35926e-15	2.92445e-14
SMYD5	345.012	-0.919296	0.116723	63.8216	1.36213e-15	2.9268e-14
CIP2A	23.3057	1.73062	0.20955	63.8087	1.3711e-15	2.94222e-14
TOM1L2	868.904	-0.479145	0.0599565	63.7466	1.41495e-15	3.03235e-14
LINC02656	62.3547	2.42165	0.27739	63.6773	1.46566e-15	3.13694e-14
AL391832.2	185.612	2.18851	0.248913	63.6688	1.47195e-15	3.14628e-14
GEMIN4	243.899	-0.780035	0.0993659	63.6573	1.4806e-15	3.15834e-14
SEC31A	878.268	-0.646096	0.0824802	63.6562	1.48143e-15	3.15834e-14
AC097376.3	63.3479	1.49913	0.180134	63.6475	1.48801e-15	3.16824e-14
GALT	603.326	-0.712159	0.0905252	63.6425	1.49174e-15	3.17141e-14
ZNF134	224.528	-0.693992	0.0873021	63.6404	1.49336e-15	3.17141e-14
CARD11	1368.57	-1.29351	0.164101	63.6306	1.50083e-15	3.18316e-14
UQCR11	1602.98	1.50133	0.179857	63.6153	1.5125e-15	3.20376e-14
PPARG	24.0004	3.0872	0.356704	63.5851	1.53588e-15	3.2491e-14
IPO5P1	134.248	-1.29911	0.163436	63.5187	1.58849e-15	3.35607e-14
IGLC3	9517.95	2.9864	0.325697	63.4622	1.63477e-15	3.44941e-14
MPO	784.687	2.79235	0.316094	63.448	1.6466e-15	3.4699e-14
ACSS3	37.4729	1.3767	0.166181	63.4388	1.65426e-15	3.48159e-14
IGKV3D-11	334.412	2.24104	0.261065	63.4157	1.67376e-15	3.5181e-14
AHCYL2	164.052	-0.728646	0.092663	63.4074	1.68085e-15	3.52849e-14
KIF15	22.6519	2.48959	0.292057	63.381	1.70356e-15	3.5716e-14
PRRT4	91.2823	2.8001	0.316784	63.3249	1.75276e-15	3.67006e-14
TSPAN18	324.766	-1.21429	0.154195	63.2798	1.79334e-15	3.75026e-14
NCL	3213.33	-0.762997	0.0977352	63.2768	1.79611e-15	3.75126e-14
TSPOAP1-AS1	515.709	-0.802866	0.101376	63.2334	1.8361e-15	3.82991e-14
AZIN2	61.7814	-1.10604	0.140598	63.1244	1.94054e-15	4.04262e-14
RBM14	980.711	-0.570177	0.072875	63.0979	1.96688e-15	4.0923e-14
U62317.4	139.947	2.28713	0.266058	63.093	1.97169e-15	4.09712e-14
UPB1	117.952	1.79104	0.211264	63.0797	1.98505e-15	4.11967e-14
AC083862.2	49.2581	1.49806	0.182835	63.0617	2.0033e-15	4.15229e-14
GIT1	1163.94	-0.458193	0.0585536	63.0522	2.01305e-15	4.16723e-14
SWT1	91.4489	0.997939	0.121992	63.0414	2.02406e-15	4.18475e-14
ZNF598	626.495	-0.509048	0.064914	63.0379	2.02765e-15	4.18691e-14
RAB31	2598.78	1.17071	0.141368	63.0293	2.03652e-15	4.19994e-14
MS4A4A	257.082	2.56404	0.294685	62.97	2.09879e-15	4.32292e-14
TMEM38A	158.329	1.19291	0.146448	62.9122	2.16133e-15	4.44617e-14
SRRM2	14654.5	-0.611098	0.0775923	62.8854	2.19086e-15	4.50127e-14
CA4	1086.31	2.16582	0.245349	62.8714	2.20655e-15	4.52784e-14
TBCA	311.513	0.786423	0.0968368	62.7926	2.2966e-15	4.70674e-14
CLTCL1	336.894	1.53338	0.183862	62.7835	2.30727e-15	4.72272e-14
KRBA1	168.192	-0.681401	0.0873937	62.7616	2.33304e-15	4.76951e-14
SH2B1	1617.71	-0.649541	0.082611	62.7554	2.3404e-15	4.77861e-14
TYW1	168.411	-0.732334	0.0931098	62.7436	2.35444e-15	4.8013e-14
ITPR3	823.64	-1.2113	0.154583	62.7051	2.40089e-15	4.88995e-14
ANAPC2	962.241	-0.529769	0.0675413	62.6733	2.44001e-15	4.96348e-14
ANGEL1	255.541	-0.911071	0.11621	62.649	2.47029e-15	5.01885e-14
TIFAB	29.1481	-2.10421	0.26651	62.5833	2.55409e-15	5.18269e-14
TSPYL2	555.894	-1.16517	0.148975	62.5392	2.61188e-15	5.2934e-14
ABCF2	665.751	-0.607212	0.0781012	62.4905	2.67726e-15	5.41153e-14
AC106028.3	62.95	1.74735	0.210652	62.4901	2.6779e-15	5.41153e-14
FAM177A1	305.195	0.834689	0.101286	62.4885	2.68005e-15	5.41153e-14
IFI44	1299.01	3.80003	0.40982	62.4676	2.70858e-15	5.46241e-14
PRC1	82.3363	1.68358	0.203326	62.4548	2.72628e-15	5.49136e-14
BRCA1	138.146	1.11881	0.137112	62.4239	2.76938e-15	5.57134e-14
TSR1	291.789	-0.584892	0.0749675	62.4155	2.78125e-15	5.58837e-14
ANKRD22	380.434	3.19471	0.350863	62.3909	2.81624e-15	5.65175e-14
PLSCR3	1171.33	-0.695238	0.0897023	62.3276	2.90816e-15	5.82911e-14
FOSB	38.0979	-1.29009	0.167298	62.3035	2.94403e-15	5.8938e-14
KCNJ15	5183.6	1.62164	0.193979	62.2452	3.03246e-15	6.06345e-14
LSMEM1	133.987	1.2875	0.156516	62.1987	3.10485e-15	6.20064e-14
ZNF230	186.335	1.35565	0.163855	62.1612	3.16459e-15	6.31227e-14
RNPS1	1588.55	-0.44818	0.0574003	62.1384	3.20143e-15	6.37026e-14
TRRAP	692.54	-0.608358	0.0779264	62.1389	3.20068e-15	6.37026e-14
ZNF74	149.892	-0.915192	0.117453	62.136	3.20544e-15	6.37051e-14
LINC01238	43.2457	-1.68217	0.215797	62.124	3.22504e-15	6.40172e-14
RHOT1	392.415	1.06822	0.131449	62.0966	3.27021e-15	6.48355e-14
SART3	597.225	-0.636106	0.081683	62.0915	3.27862e-15	6.49238e-14
ATP5ME	447.688	1.26992	0.155801	62.067	3.31974e-15	6.56588e-14
ADAM23	15.22	-2.12399	0.272921	62.0585	3.33397e-15	6.58609e-14
SLAMF1	362.256	-0.89273	0.113445	62.0093	3.41832e-15	6.74461e-14
ABCA13	116.607	3.47906	0.380581	61.939	3.54262e-15	6.97044e-14
CDCA8	63.8367	1.08258	0.134988	61.9376	3.54508e-15	6.97044e-14
DHRS9	884.524	1.97676	0.234818	61.9374	3.54552e-15	6.97044e-14
SMARCD3	1829.94	1.72293	0.206103	61.9143	3.58737e-15	7.0443e-14
COQ4	560.265	-0.758101	0.097277	61.9057	3.60298e-15	7.0665e-14
YOD1	268.349	2.39556	0.277524	61.8712	3.66679e-15	7.18305e-14
SEC11C	345.163	1.38483	0.169949	61.7745	3.85125e-15	7.53542e-14
MAN1A1	418.898	1.45243	0.174933	61.7612	3.87737e-15	7.57748e-14
EFNB1	84.2104	-0.888923	0.115611	61.7276	3.94412e-15	7.69877e-14
CARNS1	234.877	-1.73204	0.221348	61.6287	4.14723e-15	8.07602e-14
COL6A2	458.118	-1.72307	0.219923	61.63	4.14445e-15	8.07602e-14
FKBP9	87.0061	1.23621	0.152016	61.5994	4.20956e-15	8.18769e-14
AP4S1	122.372	-0.589917	0.075545	61.5921	4.22519e-15	8.20838e-14
WNT1	16.7132	-1.61563	0.208742	61.5734	4.26549e-15	8.27686e-14
IDH1	568.701	0.934412	0.11732	61.5443	4.32902e-15	8.39022e-14
UBAP2	230.596	-0.643242	0.0830489	61.5123	4.39988e-15	8.5175e-14
INSC	24.6309	2.29465	0.269068	61.4292	4.58945e-15	8.87402e-14
AC009495.3	39.2773	1.51442	0.187657	61.3985	4.66171e-15	9.00314e-14
CASP1	4126.93	1.18184	0.146193	61.376	4.71515e-15	9.09565e-14
ZNF710-AS1	107.505	-0.877529	0.112746	61.3685	4.73311e-15	9.11957e-14
SH3GLB1	2937.08	1.45689	0.175918	61.3344	4.81582e-15	9.26806e-14
LINC01410	482.873	1.27152	0.157908	61.2805	4.94947e-15	9.51411e-14
LEF1	934.452	-1.35525	0.172101	61.2625	4.99496e-15	9.59032e-14
TSPO2	62.3174	3.44277	0.385972	61.2321	5.07286e-15	9.72851e-14
MAPKBP1	322.821	-0.596857	0.0771682	61.2119	5.12502e-15	9.81707e-14
SDF2	1074.93	0.889267	0.109913	61.1888	5.1855e-15	9.92136e-14
GYPA	55.695	4.36358	0.472751	61.1744	5.22354e-15	9.9825e-14
DEPP1	25.7706	3.18085	0.370834	61.0699	5.50835e-15	1.05145e-13
KDM1A	536.976	-0.712972	0.0928151	61.0432	5.58359e-15	1.06458e-13
SLAMF6	1094.91	-0.888263	0.11435	61.0286	5.62505e-15	1.07124e-13
HNRNPA0	989.122	-0.800604	0.103912	60.9937	5.72564e-15	1.08913e-13
TPST1	273.567	2.34948	0.275723	60.9781	5.77118e-15	1.09652e-13
NAIPP3	195.816	3.04245	0.340149	60.9491	5.85698e-15	1.11154e-13
IGHV4-39	331.233	2.64402	0.307367	60.9454	5.86797e-15	1.11234e-13
ACSS1	1172.09	-0.64371	0.0834874	60.9187	5.94809e-15	1.12493e-13
PLXNA1	130.209	-0.952526	0.124093	60.9196	5.94535e-15	1.12493e-13
PASK	448.863	-1.40233	0.17863	60.8879	6.04182e-15	1.14134e-13
DPH3	295.447	0.754564	0.0947617	60.8372	6.19956e-15	1.16979e-13
ASPM	21.6019	3.03633	0.357101	60.8273	6.23085e-15	1.17435e-13
DPH1	470.217	-0.908817	0.118253	60.814	6.27294e-15	1.18092e-13
OPLAH	459.103	2.51381	0.277411	60.7573	6.45623e-15	1.21404e-13
CISD2	215.871	1.7476	0.211691	60.7379	6.52031e-15	1.22468e-13
CDKN2D	2836.37	1.16299	0.144331	60.6927	6.67171e-15	1.25169e-13
NELFCD	591.002	-0.751428	0.0979323	60.6612	6.77945e-15	1.27045e-13
MTHFD2	326.702	1.30943	0.162858	60.6552	6.80003e-15	1.27285e-13
SLC5A6	315.033	-0.70187	0.0914587	60.6132	6.9466e-15	1.29881e-13
ROMO1	394.582	1.39732	0.171693	60.588	7.0363e-15	1.31408e-13
TCTN2	36.1028	-1.30461	0.168298	60.5347	7.22917e-15	1.34857e-13
MAP3K14	1036.74	-0.87887	0.113803	60.5315	7.24098e-15	1.34924e-13
AUNIP	9.73105	2.37581	0.294051	60.5107	7.3181e-15	1.36206e-13
ATP5F1E	3658.08	1.56141	0.189539	60.5024	7.3487e-15	1.36466e-13
IL10RB-DT	80.2539	1.979	0.235921	60.5045	7.34117e-15	1.36466e-13
C16orf58	935.087	-0.701588	0.0913948	60.4603	7.50772e-15	1.39262e-13
ABCF1	900.711	-0.706229	0.0925169	60.4573	7.5191e-15	1.39315e-13
H2BC12	1208.32	1.90506	0.22563	60.4388	7.59033e-15	1.40477e-13
NRIR	136.668	3.03233	0.34739	60.4324	7.61501e-15	1.40775e-13
AC005329.1	14.0016	-1.42905	0.184839	60.4146	7.68419e-15	1.41894e-13
LINC00664	21.1088	2.47201	0.295183	60.4096	7.70353e-15	1.42091e-13
PLCH2	303.089	-1.54656	0.199672	60.3881	7.78828e-15	1.43493e-13
MPLKIP	218.294	0.533611	0.0680811	60.3802	7.81963e-15	1.43909e-13
CA1	2564.96	4.12617	0.439549	60.3592	7.90354e-15	1.45128e-13
CHEK1	40.1132	1.59748	0.1988	60.3612	7.89537e-15	1.45128e-13
PLEKHG5	39.6925	-1.64672	0.214831	60.3342	8.00431e-15	1.46814e-13
ACE	47.2975	-1.451	0.19148	60.325	8.04207e-15	1.47342e-13
F5	1150.82	1.56966	0.190475	60.2869	8.19908e-15	1.50025e-13
SPAG5	113.593	1.18771	0.149315	60.2847	8.20838e-15	1.50025e-13
TAB1	627.458	-0.522721	0.0682703	60.2829	8.21591e-15	1.50025e-13
RPL26L1	60.3925	1.53201	0.189638	60.2539	8.33778e-15	1.52081e-13
RAB24	5489.99	1.39113	0.171028	60.242	8.38814e-15	1.5283e-13
GNG10	497.324	1.65976	0.198272	60.219	8.48699e-15	1.54459e-13
GTPBP3	142.529	-0.823491	0.107577	60.1809	8.65298e-15	1.57306e-13
FXYD7	47.1995	-1.85023	0.235393	60.0774	9.12008e-15	1.65614e-13
DDX19B	398.733	-0.607398	0.0790813	60.0359	9.31412e-15	1.68951e-13
LDHA	4505.5	1.0657	0.133441	60.0121	9.42765e-15	1.70821e-13
GLDC	39.4585	2.3163	0.279276	59.9429	9.76492e-15	1.76636e-13
SELENON	818.547	-0.557473	0.0732941	59.9419	9.77005e-15	1.76636e-13
F12	89.0789	1.38927	0.17251	59.9217	9.87048e-15	1.78255e-13
MYO10	41.4321	2.85318	0.334352	59.892	1.00207e-14	1.8077e-13
EMC1	229.975	-0.567278	0.0741377	59.8405	1.02866e-14	1.85361e-13
DDAH2	1621.72	1.8942	0.227926	59.8153	1.0419e-14	1.87542e-13
H2BC5	445.236	2.73549	0.309348	59.7825	1.05943e-14	1.90488e-13
IGLV9-49	72.4331	2.83041	0.330469	59.7628	1.07006e-14	1.9219e-13
GTF3C1	983.847	-0.551015	0.0724149	59.7566	1.07343e-14	1.92583e-13
PRPF19	1173.6	-0.84561	0.11146	59.7462	1.07915e-14	1.93399e-13
POMGNT1	472.682	-0.608862	0.079582	59.7196	1.09381e-14	1.95812e-13
TIMM10	508.726	1.99484	0.242142	59.7137	1.09711e-14	1.96189e-13
TRAV38-2DV8	29.2102	-1.51083	0.197997	59.6931	1.10867e-14	1.98041e-13
BX539320.1	40.2501	1.84221	0.226234	59.6802	1.11596e-14	1.99125e-13
LIX1L	538.444	-0.505012	0.0661022	59.6546	1.13054e-14	2.01508e-13
ELP1	346.986	-0.607123	0.0792146	59.6479	1.13439e-14	2.01756e-13
SMG6	558.771	-0.531292	0.0694171	59.6496	1.1334e-14	2.01756e-13
HSPA6	8380.39	1.56895	0.192194	59.6451	1.13601e-14	2.01826e-13
ECI2	343.965	-0.80856	0.105795	59.619	1.15117e-14	2.04298e-13
PLAU	48.8749	1.9081	0.230918	59.6076	1.1579e-14	2.0527e-13
CEACAM8	818.203	3.69683	0.409256	59.5678	1.18156e-14	2.09239e-13
TNFSF10	3705.01	1.35078	0.167154	59.561	1.18564e-14	2.09736e-13
ZFP41	116.134	-0.814568	0.10721	59.5385	1.19922e-14	2.1191e-13
H2BC8	104.921	2.26383	0.267664	59.5135	1.2146e-14	2.14397e-13
LINC01506	108.184	2.05629	0.244293	59.5083	1.21782e-14	2.14733e-13
PLEKHB1	341.077	-1.21471	0.160025	59.4199	1.27372e-14	2.2435e-13
BET1L	1399.25	-0.518518	0.0677217	59.4159	1.27632e-14	2.24567e-13
AC116353.6	165.834	1.85375	0.225374	59.3951	1.2899e-14	2.26601e-13
IGHA1	14285.8	2.78605	0.325131	59.394	1.29064e-14	2.26601e-13
MPZ	196.808	1.46341	0.179351	59.3363	1.32904e-14	2.33093e-13
IGKV3-11	741.969	2.15375	0.259031	59.2963	1.35632e-14	2.37624e-13
GDF11	129.828	-1.04466	0.137229	59.2632	1.37931e-14	2.41394e-13
MT-ND4L	5103.27	-1.37047	0.180646	59.2251	1.40628e-14	2.45851e-13
IGKV2D-29	115.302	2.76146	0.323532	59.1151	1.48713e-14	2.59709e-13
TRAF1	1299.33	-0.971438	0.126261	59.0497	1.53738e-14	2.682e-13
FZD5	21.9209	1.93312	0.242756	59.0336	1.55001e-14	2.70117e-13
HEMK1	605.043	-0.648037	0.0850557	59	1.57673e-14	2.74481e-13
ANKMY1	327.058	-0.662325	0.0863673	58.8809	1.67508e-14	2.91294e-13
BRF1	517.18	-0.618129	0.0818569	58.8428	1.70789e-14	2.96685e-13
C11orf71	109.247	0.820558	0.104898	58.7808	1.76255e-14	3.05856e-13
CREB5	2089.9	1.61165	0.195939	58.7541	1.78665e-14	3.09711e-13
SELENOT	803.457	0.92545	0.117049	58.7275	1.81097e-14	3.13595e-13
BPHL	60.9169	-0.862786	0.114006	58.7111	1.82607e-14	3.15877e-13
IL18RAP	3345.01	2.14621	0.254317	58.7079	1.82908e-14	3.16064e-13
ADM	1460.48	2.11147	0.25142	58.6831	1.85228e-14	3.19738e-13
WDR77	367.165	-0.547379	0.0723606	58.6801	1.8551e-14	3.19888e-13
THEM4	421.175	-1.06033	0.139085	58.6537	1.88015e-14	3.23868e-13
MED12L	16.7611	2.11512	0.264643	58.629	1.9039e-14	3.27271e-13
TUT1	402.745	-0.646298	0.0850852	58.6308	1.90219e-14	3.27271e-13
IGHV3-30	880.8	3.08552	0.349822	58.6212	1.9115e-14	3.28235e-13
ZNF549	108.899	-0.8238	0.107832	58.6045	1.92771e-14	3.30672e-13
KCND1	227.84	1.56214	0.1947	58.5828	1.94909e-14	3.33991e-13
SHROOM4	23.0897	1.65623	0.206628	58.566	1.96586e-14	3.36512e-13
SLC9A8	2272.35	0.989496	0.124464	58.5037	2.02911e-14	3.46977e-13
AL133467.1	29.3524	2.56604	0.310216	58.4983	2.03468e-14	3.47568e-13
ADIRF-AS1	67.4213	-1.33155	0.175098	58.4272	2.10951e-14	3.59976e-13
DNAJC25-GNG10	109.784	1.37433	0.170256	58.3928	2.14678e-14	3.65955e-13
AC083855.2	22.6728	2.60749	0.319568	58.3679	2.17407e-14	3.70224e-13
MCM3AP	1414.56	-0.394901	0.05228	58.3644	2.17799e-14	3.70506e-13
AC024075.2	105.948	-0.837445	0.10912	58.3355	2.21023e-14	3.75601e-13
PAFAH2	336.519	-0.815011	0.106668	58.2883	2.26385e-14	3.84316e-13
CAPZA1	2922.29	1.06574	0.133355	58.2594	2.29735e-14	3.89599e-13
PRX	89.6888	-0.910094	0.121466	58.2153	2.34949e-14	3.98031e-13
POLE3	608.776	-0.57941	0.0765445	58.1965	2.37203e-14	4.01435e-13
HDAC6	799.532	-0.511604	0.0680108	58.1848	2.38611e-14	4.03402e-13
DET1	78.018	-0.736652	0.0969247	58.1608	2.41538e-14	4.07923e-13
SERPINB10	151.788	3.64874	0.41193	58.1589	2.41782e-14	4.07923e-13
IL1R2	6107.37	3.12073	0.344204	58.1366	2.44538e-14	4.12149e-13
CD55	4015.54	1.63475	0.199929	58.132	2.45103e-14	4.12678e-13
ELANE	649.433	3.47271	0.396226	58.1148	2.47265e-14	4.15892e-13
FNDC3B	531.829	1.53392	0.19123	58.1075	2.48182e-14	4.17007e-13
WNT7A	29.2573	-1.92261	0.255775	58.0559	2.54774e-14	4.27645e-13
ATP11B	967.101	1.41643	0.174561	58.0182	2.5971e-14	4.35485e-13
PRPF6	1743.19	-0.689605	0.0918316	58.0082	2.61033e-14	4.37257e-13
PFAS	163.143	-1.10526	0.146503	57.9801	2.64782e-14	4.43085e-13
C1QC	83.183	3.25857	0.377655	57.97	2.66146e-14	4.44914e-13
LLGL1	295.917	-0.834617	0.111142	57.9585	2.67703e-14	4.47062e-13
USP32	1441.6	0.993615	0.126797	57.9183	2.7323e-14	4.55827e-13
NSUN3	229.25	1.05869	0.134559	57.9105	2.74316e-14	4.57174e-13
AC096642.1	27.2697	1.42074	0.181623	57.9017	2.75547e-14	4.58295e-13
FAM168B	854.064	-0.591992	0.0782365	57.903	2.75363e-14	4.58295e-13
MAPRE2	769.499	-0.536263	0.0712361	57.8876	2.77537e-14	4.61086e-13
UCKL1-AS1	29.2676	1.18192	0.151958	57.8858	2.77786e-14	4.61086e-13
OSER1	1362.41	0.84107	0.107126	57.8144	2.88059e-14	4.77654e-13
NQO2	2640.7	1.71248	0.208837	57.7956	2.90815e-14	4.81252e-13
ZNF773	79.4658	-0.96416	0.128557	57.7972	2.90579e-14	4.81252e-13
COPS7B	574.889	-0.469903	0.0623196	57.7704	2.94569e-14	4.86974e-13
MED24	649.667	-0.64269	0.0860627	57.6626	3.11157e-14	5.13878e-13
IGLV3-9	111.919	3.04201	0.354739	57.6409	3.14616e-14	5.19068e-13
USP5	812.239	-0.819096	0.110044	57.6309	3.1622e-14	5.21191e-13
FAM86C1	55.9231	-1.03734	0.138187	57.594	3.22206e-14	5.30525e-13
SRP14	1448.27	0.870455	0.111359	57.5839	3.23862e-14	5.32717e-13
BAZ1A	1207.75	1.33298	0.166459	57.5581	3.2814e-14	5.38271e-13
DDX60L	1544.59	1.92598	0.237569	57.5576	3.28222e-14	5.38271e-13
RMI2	59.4366	1.59494	0.203139	57.5603	3.27767e-14	5.38271e-13
SLC2A5	213.269	2.10302	0.25556	57.5229	3.3406e-14	5.47299e-13
ZBTB46	24.4514	-1.23038	0.161527	57.5088	3.36464e-14	5.50687e-13
TRAPPC5	1037.84	1.47799	0.186531	57.4416	3.48172e-14	5.69282e-13
COX17	209.415	0.892748	0.115237	57.4345	3.49432e-14	5.70774e-13
IL10RA	5109.7	-0.828753	0.110788	57.4095	3.53902e-14	5.775e-13
DCTD	477.312	-0.590091	0.0788072	57.4069	3.54355e-14	5.77665e-13
NSMF	781.811	-0.971411	0.129668	57.3688	3.61292e-14	5.88391e-13
OBSCN	548.288	-1.20467	0.160407	57.3074	3.72751e-14	6.06449e-13
TMEM198B	387.331	-0.758805	0.101723	57.2191	3.89872e-14	6.33678e-13
PPBP	1586.59	1.98563	0.245736	57.2062	3.92426e-14	6.37198e-13
CHCHD2	2663.89	0.880658	0.113406	57.1933	3.95024e-14	6.40783e-13
HASPIN	15.9459	1.96163	0.252791	57.179	3.97899e-14	6.44809e-13
MT1F	127.594	1.25861	0.161458	57.1619	4.01373e-14	6.49796e-13
AC093642.1	10.2331	-1.75293	0.234159	57.1339	4.07131e-14	6.58469e-13
PHTF1	230.96	1.26042	0.15702	57.13	4.0793e-14	6.59009e-13
ZNF416	77.151	-0.86286	0.115041	57.1284	4.08267e-14	6.59009e-13
FAM171A1	46.5906	-1.21533	0.161547	57.0845	4.17486e-14	6.73226e-13
BRD3OS	145.611	-0.611861	0.0816138	57.0101	4.3359e-14	6.98509e-13
NIPSNAP1	475.821	-0.617187	0.0821714	57.0066	4.34362e-14	6.99067e-13
ZSCAN18	373.68	-1.05385	0.139347	56.98	4.40265e-14	7.07873e-13
SMARCC1	778.062	-0.544096	0.0728033	56.9242	4.52936e-14	7.27534e-13
TRPV1	105.08	-0.544701	0.07234	56.912	4.55747e-14	7.31334e-13
TMC6	4188.9	-0.632997	0.0841739	56.9087	4.56512e-14	7.31845e-13
NDUFA4	681.227	1.80399	0.225785	56.8779	4.63718e-14	7.42672e-13
SH2D3A	267.777	-0.798715	0.106384	56.8499	4.70387e-14	7.52619e-13
POFUT2	492.825	-0.419077	0.0554614	56.7726	4.89242e-14	7.82025e-13
STAM2	296.634	0.919756	0.11854	56.7647	4.91198e-14	7.84388e-13
LTK	135.382	-1.4373	0.194461	56.7353	4.98603e-14	7.9544e-13
NFATC3	1219.13	-0.696396	0.0935701	56.7226	5.01827e-14	7.99805e-13
GPR141	163.362	1.58963	0.199908	56.7204	5.02402e-14	7.99945e-13
TAF1C	958.084	-0.63382	0.0851146	56.5455	5.49124e-14	8.73491e-13
GOLGA2P7	232.498	-0.945886	0.127159	56.5378	5.51292e-14	8.7609e-13
CDC25B	2765.28	-1.06099	0.143637	56.4677	5.71294e-14	9.06999e-13
CCNDBP1	3543.26	0.911445	0.117017	56.4475	5.77197e-14	9.15485e-13
FBXL5	4437.24	1.06495	0.135948	56.4211	5.84992e-14	9.26952e-13
PSMA4	721.595	1.38508	0.177679	56.4176	5.86049e-14	9.27732e-13
ANO9	835.946	-1.33169	0.178534	56.4111	5.87971e-14	9.29877e-13
HTT	1173.28	-0.582468	0.0786701	56.3998	5.91349e-14	9.34321e-13
GPR160	168.613	1.70271	0.20982	56.3249	6.14337e-14	9.69707e-13
GINS1	21.6509	1.74318	0.225565	56.2937	6.24136e-14	9.83284e-13
ZNF469	24.234	-1.64635	0.22391	56.2956	6.23546e-14	9.83284e-13
MSTO2P	39.585	-1.16085	0.157031	56.2774	6.29354e-14	9.89741e-13
TRIT1	130.652	-0.671378	0.0903604	56.2771	6.29441e-14	9.89741e-13
RAD51AP1	10.7898	2.76002	0.349055	56.2057	6.52715e-14	1.02536e-12
S100A6	28896.2	1.60528	0.200662	56.1807	6.6107e-14	1.03749e-12
ZFAS1	641.311	1.01938	0.131149	56.1284	6.78895e-14	1.06444e-12
DHODH	108.231	-0.668906	0.0900626	56.1249	6.8009e-14	1.0653e-12
THOC7	276.411	0.725021	0.0950312	56.0935	6.91055e-14	1.08144e-12
GABARAPL2	2022.83	1.055	0.135127	56.078	6.96536e-14	1.08898e-12
TRAV8-6	42.3527	-1.43881	0.195013	56.0628	7.01911e-14	1.09634e-12
OLR1	193.451	4.37011	0.479981	56.0432	7.08969e-14	1.10632e-12
INO80E	1630.43	-0.491315	0.0661069	55.9953	7.2646e-14	1.13253e-12
CD6	2617.25	-1.25469	0.169701	55.9765	7.33441e-14	1.14233e-12
ADAMTSL4-AS1	202.245	1.9747	0.248251	55.9166	7.56103e-14	1.17651e-12
GADD45G	50.3026	1.47038	0.188864	55.8924	7.65463e-14	1.18995e-12
DOCK4	103.985	1.76	0.223129	55.8881	7.67136e-14	1.19142e-12
RNF4	1399.16	-0.536622	0.0727091	55.8769	7.71548e-14	1.19714e-12
RIT1	686.034	1.02234	0.131839	55.8371	7.87327e-14	1.22047e-12
IVD	656.154	-0.654394	0.0884799	55.7866	8.07814e-14	1.25104e-12
AC124248.1	45.6155	2.40348	0.29564	55.6785	8.53457e-14	1.32049e-12
WBP4	100.675	0.739795	0.0979465	55.6603	8.61407e-14	1.33153e-12
IGLV4-69	237.294	2.49366	0.302029	55.6376	8.71396e-14	1.3457e-12
CCDC84	597.864	-0.679489	0.091813	55.6116	8.8301e-14	1.36236e-12
GPRASP1	132.457	-1.48505	0.200252	55.5553	9.08671e-14	1.40063e-12
CD38	343.387	1.3748	0.176582	55.4934	9.37718e-14	1.44405e-12
CELSR2	36.5374	-1.38506	0.188964	55.4804	9.43961e-14	1.4523e-12
TTYH2	435.127	-1.00992	0.138226	55.432	9.67464e-14	1.48707e-12
PIK3IP1	2183.93	-1.03472	0.139414	55.4256	9.70661e-14	1.49059e-12
ZNF317	497.645	-0.525933	0.0714118	55.4013	9.82729e-14	1.50771e-12
PSMA2	705.379	1.30802	0.167243	55.3951	9.85826e-14	1.51105e-12
ROPN1L	363.599	1.84069	0.227484	55.3816	9.92598e-14	1.52001e-12
GPR68	163.525	-1.59328	0.214206	55.3782	9.94311e-14	1.52121e-12
CD74	46064.9	-1.03495	0.141254	55.3752	9.95852e-14	1.52215e-12
TMEM150A	166.83	-0.846446	0.115301	55.3732	9.96864e-14	1.52228e-12
ARNTL2	23.6755	1.54287	0.204407	55.2979	1.03579e-13	1.58025e-12
IFI44L	2095.09	4.14631	0.464232	55.25	1.06135e-13	1.61774e-12
RPA1	879.977	-0.870517	0.118592	55.1851	1.09699e-13	1.67053e-12
NUP133	302.461	-0.600815	0.0816536	55.1777	1.10113e-13	1.67528e-12
LRRN1	61.5272	2.25247	0.27932	55.1555	1.11364e-13	1.69273e-12
CLEC4E	3204.14	1.98246	0.243183	55.1404	1.1222e-13	1.70416e-12
FAM8A1	1105.01	1.64663	0.206766	55.1214	1.13313e-13	1.71917e-12
LSG1	406.839	-0.591727	0.0807071	55.0921	1.15014e-13	1.74337e-12
PRDM11	98.1263	-1.16176	0.156801	55.0735	1.16104e-13	1.75826e-12
ABCB1	63.3372	-1.38614	0.187321	55.0581	1.17021e-13	1.76782e-12
NDUFA1	758.029	1.12826	0.145492	55.0603	1.16888e-13	1.76782e-12
PLBD1-AS1	74.5806	1.24966	0.162633	55.0575	1.17058e-13	1.76782e-12
AHSP	5702.27	3.89737	0.444018	55.0504	1.17479e-13	1.77256e-12
EXOC2	339.527	-0.534606	0.0727537	55.0477	1.17637e-13	1.77331e-12
U62317.1	38.7652	2.51694	0.315548	55.0159	1.19556e-13	1.80058e-12
WDFY3	929.252	1.51603	0.193149	54.9991	1.20584e-13	1.81439e-12
SERPINB1	7826.13	1.8681	0.230107	54.9663	1.22614e-13	1.84325e-12
CAPZA2	719.706	1.2601	0.161865	54.9099	1.26182e-13	1.89515e-12
MEN1	630.146	-0.774555	0.106293	54.8772	1.28298e-13	1.92517e-12
FBRSL1	1273.16	-0.525036	0.0716659	54.8482	1.30208e-13	1.95205e-12
ETNK2	16.2811	-1.24634	0.171334	54.7815	1.34703e-13	2.01576e-12
SGO1	12.9976	1.62559	0.215436	54.7816	1.34694e-13	2.01576e-12
ARL11	715.761	1.04136	0.13549	54.7698	1.35509e-13	2.02597e-12
LZTS3	43.0124	-1.34636	0.183712	54.7642	1.35895e-13	2.02989e-12
LMTK3	84.3309	-1.03781	0.142569	54.7572	1.36376e-13	2.03523e-12
UBL5	2130.06	1.52539	0.194236	54.7508	1.36824e-13	2.04005e-12
BEX1	34.7679	3.4435	0.413321	54.7257	1.38582e-13	2.0644e-12
IGHV4-28	29.5855	2.54029	0.319159	54.718	1.39129e-13	2.06878e-12
NUF2	18.2801	2.24874	0.289016	54.7187	1.39079e-13	2.06878e-12
AZU1	749.519	2.96567	0.357753	54.6993	1.40459e-13	2.08668e-12
AAR2	567.361	-0.539878	0.0738505	54.666	1.42858e-13	2.12039e-12
AP001062.1	61.5243	-0.987746	0.135132	54.6413	1.44666e-13	2.14529e-12
LINC00663	31.8601	-0.991638	0.134633	54.6373	1.44955e-13	2.14764e-12
GON4L	937.006	-0.420744	0.0572742	54.6202	1.46222e-13	2.16446e-12
ILF3	2675.64	-0.766363	0.104691	54.5863	1.48766e-13	2.20013e-12
IGLV1-36	64.0103	2.86791	0.346519	54.5771	1.4947e-13	2.20855e-12
LINC01093	103.786	5.20365	0.560954	54.5556	1.51111e-13	2.23079e-12
KIAA0319	100.632	1.56186	0.198425	54.5132	1.54404e-13	2.27735e-12
SSRP1	1023.23	-0.739755	0.102142	54.5019	1.55298e-13	2.28849e-12
NOP10	2397.32	1.32738	0.169828	54.4768	1.5729e-13	2.31577e-12
WDR33	966.817	-0.399141	0.054484	54.474	1.57521e-13	2.31708e-12
LLPH	335.269	0.502471	0.0674748	54.4648	1.58259e-13	2.32586e-12
ADGRL1	269.991	-1.23793	0.169999	54.4557	1.58993e-13	2.33454e-12
APMAP	6140.18	1.08397	0.141267	54.4364	1.60561e-13	2.35547e-12
H2BC21	1127.12	1.90585	0.238809	54.3833	1.64955e-13	2.41777e-12
AC108925.1	32.9268	-1.70954	0.237953	54.375	1.65657e-13	2.42589e-12
IFITM1	34136.8	2.28224	0.279485	54.3198	1.70377e-13	2.49279e-12
SEC31B	684.902	-0.773616	0.10593	54.3057	1.71607e-13	2.50855e-12
BATF	723.658	1.68802	0.214703	54.2994	1.72157e-13	2.51435e-12
LINC02785	24.5497	1.42506	0.189244	54.2829	1.73602e-13	2.5332e-12
MCTP2	1567.36	1.49768	0.189927	54.2726	1.74517e-13	2.54429e-12
SEC24A	144.165	1.0452	0.138638	54.1675	1.84103e-13	2.68166e-12
TEX261	1304.03	-0.370314	0.0506269	54.1233	1.88295e-13	2.7403e-12
OSM	242.5	2.12288	0.260655	54.1057	1.89989e-13	2.76249e-12
PRR11	177.343	0.730782	0.0977737	54.0504	1.95414e-13	2.83696e-12
TMEM143	103.577	-0.702312	0.0961585	54.05	1.95456e-13	2.83696e-12
SLC37A3	450.595	1.56012	0.196486	54.0463	1.95821e-13	2.83974e-12
MT-ND5	24534	-1.43464	0.198145	54.0433	1.96122e-13	2.8416e-12
MARCHF9	418.802	-1.02585	0.141581	54.0333	1.97118e-13	2.85352e-12
NOB1	501.74	-0.687178	0.0947869	54.0053	1.99951e-13	2.89198e-12
ERG	53.7083	3.19157	0.386069	54.0019	2.00291e-13	2.89435e-12
IGHV4-61	175.377	2.33198	0.292248	53.9974	2.0076e-13	2.89857e-12
PLPP3	18.6199	2.24317	0.291578	53.9875	2.01767e-13	2.91055e-12
FPGS	483.408	-0.739258	0.101955	53.9835	2.02178e-13	2.91162e-12
PFKL	2529.74	-0.655234	0.0905233	53.9833	2.02196e-13	2.91162e-12
CRACR2B	192.82	1.60022	0.204799	53.9728	2.03289e-13	2.92246e-12
CRTC3	700.243	-0.679539	0.0936975	53.9709	2.03483e-13	2.92246e-12
ZNF608	72.052	3.36799	0.402361	53.9716	2.03411e-13	2.92246e-12
INTS14	311.797	-0.509763	0.0700062	53.9566	2.04966e-13	2.94119e-12
DNAJC15	222.23	0.954845	0.126863	53.9242	2.08373e-13	2.98747e-12
CD247	2716.68	-1.23047	0.16972	53.8824	2.12858e-13	3.04645e-12
OSCAR	3007.76	1.36567	0.178445	53.8835	2.12734e-13	3.04645e-12
EARS2	174.218	-0.645011	0.088814	53.813	2.20513e-13	3.15326e-12
MCTP1	307.062	1.34151	0.175751	53.7711	2.25265e-13	3.21841e-12
CHST14	145.526	-0.671984	0.093059	53.7616	2.26358e-13	3.23121e-12
MAP3K4	286.44	-0.829841	0.114853	53.7503	2.2766e-13	3.24697e-12
DVL2	430.429	-0.574172	0.0793118	53.744	2.28395e-13	3.25463e-12
VEGFB	381.408	-0.96062	0.132694	53.7419	2.28633e-13	3.2552e-12
PSMC2	712.397	0.785144	0.105421	53.7122	2.32121e-13	3.302e-12
FGD4	270.42	1.67092	0.21596	53.7014	2.33403e-13	3.31735e-12
PRTN3	263.08	3.50093	0.415829	53.6988	2.33711e-13	3.31885e-12
H2BC6	35.4132	2.65706	0.328187	53.6848	2.35376e-13	3.33962e-12
PIMREG	15.3885	2.36941	0.30579	53.6773	2.36281e-13	3.34955e-12
SBK1	450.365	-1.30789	0.18114	53.6679	2.37414e-13	3.36272e-12
GLOD4	434.724	-0.677995	0.0930634	53.6483	2.39791e-13	3.39346e-12
RAD54L2	278.657	-0.678167	0.0933785	53.6335	2.41604e-13	3.41617e-12
SNX3	1994.98	1.26019	0.16267	53.6237	2.42814e-13	3.43032e-12
AC093673.1	237.02	1.49566	0.195668	53.5933	2.46602e-13	3.48084e-12
NAXD	424.027	-0.459813	0.0632257	53.5902	2.46988e-13	3.4833e-12
AC243772.2	55.995	3.91985	0.461603	53.5078	2.57569e-13	3.6294e-12
LPXN	1375.93	-0.639951	0.0883699	53.491	2.59775e-13	3.65735e-12
APOBEC3A	7863.96	1.64375	0.212576	53.4854	2.60523e-13	3.66473e-12
MSRB2	696.584	1.7536	0.223661	53.4715	2.6237e-13	3.68755e-12
AL445524.1	335.718	2.04912	0.25797	53.4411	2.6646e-13	3.74093e-12
TRAP1	576.895	-0.811271	0.112566	53.4399	2.66624e-13	3.74093e-12
IGHV3-23	954.345	2.28592	0.28862	53.4356	2.67216e-13	3.74604e-12
HNRNPD	2013.88	-0.444847	0.0612885	53.4262	2.68496e-13	3.76077e-12
DTX3	310.923	-1.18265	0.16358	53.4182	2.69589e-13	3.77287e-12
NOA1	340.728	-0.424932	0.0584617	53.3723	2.75967e-13	3.85884e-12
OGFOD1	310.528	-0.46917	0.0649665	53.3606	2.77604e-13	3.87842e-12
NLRC4	1156.82	1.49254	0.192856	53.3522	2.78803e-13	3.89187e-12
PDE4DIP	422.973	-0.651136	0.0906145	53.3474	2.79485e-13	3.89807e-12
EPB41L2	94.7935	-0.995802	0.139811	53.2898	2.87791e-13	4.0105e-12
DPP4	245.464	-1.29169	0.179781	53.2215	2.97975e-13	4.14891e-12
DNAJB11	499.879	0.752752	0.102013	53.2181	2.98503e-13	4.15273e-12
IMP3	545.745	-0.564044	0.078044	53.1946	3.02093e-13	4.19912e-12
LARS1	823.105	-0.568204	0.0790011	53.1892	3.02912e-13	4.20695e-12
ATP6V1G1	762.039	0.756964	0.10141	53.1829	3.03898e-13	4.21707e-12
EMB	1957.96	1.09176	0.142654	53.1334	3.11651e-13	4.321e-12
EFCAB12	135.372	1.34289	0.177412	53.0577	3.23895e-13	4.48697e-12
FAR2	426.271	1.18611	0.157008	53.0499	3.25181e-13	4.50098e-12
FBXO41	354.703	-0.838023	0.116445	53.0375	3.27236e-13	4.52562e-12
BIRC2	488.516	1.16406	0.153608	53.0276	3.2889e-13	4.54467e-12
ASXL1	897.999	-0.551985	0.0760823	53.0244	3.29437e-13	4.5484e-12
CHAC2	17.5593	1.77375	0.232213	53.0022	3.33177e-13	4.59616e-12
PJA1	174.77	-1.02587	0.143302	52.9765	3.37567e-13	4.65281e-12
NAMPT	23239	1.60438	0.200818	52.9578	3.40784e-13	4.69321e-12
RAB18	373.394	0.98353	0.129797	52.9453	3.42961e-13	4.71923e-12
PLAAT2	17.0722	2.85482	0.365591	52.9016	3.50676e-13	4.82136e-12
ALMS1	117.196	-0.848154	0.117294	52.8626	3.57711e-13	4.91396e-12
MAP4K1	1694.67	-0.982785	0.137289	52.8469	3.60596e-13	4.94946e-12
SERPINB2	61.6962	1.48008	0.197739	52.8398	3.61898e-13	4.96317e-12
TTC22	229.517	-0.803189	0.111304	52.7636	3.76208e-13	5.15512e-12
SIGLEC17P	113.214	-1.77636	0.246972	52.7562	3.77622e-13	5.16586e-12
SLU7	725.103	0.721324	0.0968421	52.7564	3.77587e-13	5.16586e-12
IFI27L1	90.4037	1.36438	0.182348	52.7508	3.7866e-13	5.17576e-12
BRD9	664.036	-0.446305	0.0617068	52.7474	3.79321e-13	5.17617e-12
CAMKK2	3864.98	0.964331	0.128466	52.7475	3.79302e-13	5.17617e-12
IKBKB	1532.53	-0.349515	0.0483935	52.7307	3.82559e-13	5.21602e-12
NME1	289.811	1.34049	0.177934	52.7085	3.8692e-13	5.2711e-12
INPP5B	423.846	-0.656106	0.0902967	52.6986	3.88868e-13	5.29325e-12
IGHV3-74	263.099	2.71234	0.339404	52.6594	3.96713e-13	5.39556e-12
C18orf32	338.39	0.749875	0.100607	52.6562	3.9735e-13	5.39976e-12
ZNF324	198.417	-0.45467	0.0632115	52.6371	4.01237e-13	5.44806e-12
PADI4	6076.86	1.33516	0.176309	52.6289	4.02913e-13	5.46629e-12
ATP5F1C	786.299	1.15919	0.155122	52.5927	4.10406e-13	5.56336e-12
TRIM62	218.393	-0.614794	0.0857499	52.5908	4.10816e-13	5.56432e-12
SIPA1L2	532.497	2.06072	0.2648	52.5754	4.14033e-13	5.60327e-12
AC005840.2	33.3294	1.63327	0.21544	52.5715	4.14865e-13	5.6099e-12
BBS9	77.4727	-0.69818	0.096952	52.5541	4.18552e-13	5.65511e-12
KLC2	237.878	-0.801126	0.112587	52.508	4.28494e-13	5.78467e-12
CRISP3	537.111	4.05584	0.464912	52.4737	4.36055e-13	5.8819e-12
DKC1	408.034	-0.645324	0.0901674	52.4548	4.40267e-13	5.93384e-12
WNT10B	99.3934	-1.403	0.193775	52.3955	4.53754e-13	6.11061e-12
IGHV1-46	151.898	2.61887	0.322334	52.3373	4.67403e-13	6.28926e-12
LONRF3	54.0598	1.56627	0.206794	52.3228	4.70875e-13	6.33079e-12
LRRFIP2	591.898	0.772627	0.104357	52.3054	4.75074e-13	6.38201e-12
FAM160B2	855.73	-0.72769	0.10193	52.2891	4.79024e-13	6.42981e-12
ATP6V1E1	1931.4	0.670712	0.0909427	52.2594	4.86332e-13	6.52051e-12
SARNP	153.641	1.41748	0.187905	52.2584	4.86576e-13	6.52051e-12
PPP2R3C	563.709	0.920358	0.122839	52.2481	4.89141e-13	6.54954e-12
COQ8A	818.291	-0.810827	0.114025	52.241	4.90914e-13	6.56793e-12
SAP130	393.104	-0.592505	0.0828371	52.2271	4.94404e-13	6.60923e-12
VPS9D1	2259.06	1.54383	0.202082	52.2037	5.00323e-13	6.68291e-12
PAK4	159.554	-0.464155	0.0649097	52.1936	5.02899e-13	6.71186e-12
AL117335.1	54.9718	1.42094	0.187542	52.1755	5.07565e-13	6.76313e-12
NCAPH	51.0016	1.49205	0.198697	52.1767	5.07245e-13	6.76313e-12
RNMT	453.204	-0.623553	0.0867244	52.112	5.24229e-13	6.97952e-12
GPSM1	63.6548	-1.04111	0.145366	52.1061	5.25813e-13	6.99493e-12
SLC44A1	306.995	1.02006	0.137719	52.0943	5.28977e-13	7.03132e-12
CHCHD1	338.544	1.06712	0.143551	52.0909	5.29905e-13	7.03796e-12
H2AZ1	1769.97	0.734727	0.0988593	52.083	5.32029e-13	7.06046e-12
CIT	39.3082	1.62656	0.216211	52.0791	5.33087e-13	7.06878e-12
BTBD11	107.248	-1.12117	0.157777	52.0768	5.33721e-13	7.07148e-12
MSRB1	16137.8	1.56748	0.203816	52.0675	5.36239e-13	7.09911e-12
PCNX1	2241.23	1.00476	0.134887	52.0593	5.38507e-13	7.1234e-12
EVA1B	227.728	1.3434	0.179018	52.0231	5.48519e-13	7.24999e-12
TAFA2	52.3661	1.53876	0.203508	52.0015	5.5458e-13	7.3242e-12
H2AC8	45.2059	1.93932	0.252082	51.9835	5.59703e-13	7.38592e-12
GIGYF1	2665.72	-0.502764	0.0700159	51.9702	5.63502e-13	7.43007e-12
HDAC4	921.254	0.981634	0.132598	51.9668	5.64482e-13	7.43107e-12
TOE1	168.302	-0.496267	0.0694717	51.9671	5.64397e-13	7.43107e-12
MCF2L	45.9118	-1.21357	0.170422	51.9483	5.69822e-13	7.49535e-12
ANAPC1	296.327	-0.788168	0.110569	51.9393	5.72418e-13	7.52348e-12
MYC	633.153	-0.848042	0.119362	51.936	5.73401e-13	7.53036e-12
METTL14-DT	21.2543	1.5691	0.213314	51.8727	5.92192e-13	7.77093e-12
RHAG	49.7748	3.2767	0.404665	51.868	5.93603e-13	7.777e-12
TRPM2	816.869	1.41016	0.186687	51.869	5.93299e-13	7.777e-12
RIPOR3	91.7433	2.16623	0.277102	51.8449	6.00632e-13	7.86282e-12
HNRNPA1	7409.01	-0.63909	0.0890066	51.8367	6.03153e-13	7.88954e-12
OSBPL7	489.046	-0.996841	0.140447	51.8185	6.08761e-13	7.95655e-12
MRNIP	640.601	-0.979401	0.136409	51.7803	6.20707e-13	8.10623e-12
LILRA6	4976.67	1.67226	0.217981	51.771	6.23676e-13	8.13852e-12
CFLAR	11274.8	1.10623	0.14853	51.7669	6.24978e-13	8.14903e-12
SLCO4A1	34.7282	2.3888	0.302577	51.7574	6.28008e-13	8.18205e-12
PEA15	957.096	-0.740607	0.104927	51.7424	6.32801e-13	8.23796e-12
MIIP	1624.09	1.02557	0.139025	51.7375	6.34401e-13	8.25224e-12
DCTN6	84.4778	0.866291	0.117798	51.7357	6.34991e-13	8.25338e-12
HNRNPUL1	4074.48	-0.532117	0.074881	51.7328	6.359e-13	8.2565e-12
TCTN3	273.919	-0.661259	0.0932183	51.7318	6.36237e-13	8.2565e-12
PCSK7	3158.46	-0.613828	0.0862303	51.73	6.36812e-13	8.25743e-12
RNF216P1	372.332	-0.411647	0.057531	51.6903	6.49815e-13	8.41939e-12
UBASH3A	452.143	-1.16308	0.163571	51.6873	6.50833e-13	8.42593e-12
PTX3	51.6315	2.18803	0.283233	51.6811	6.52887e-13	8.44586e-12
TRAC	5023.69	-1.12595	0.158301	51.6667	6.57675e-13	8.5011e-12
FAM72A	26.4542	1.27303	0.175284	51.6577	6.60695e-13	8.53342e-12
POLR3A	237.399	-0.474044	0.0666614	51.6466	6.64444e-13	8.57509e-12
TLE2	107.562	-1.3453	0.191269	51.6043	6.78924e-13	8.75508e-12
PLXNC1	3873.88	1.30602	0.172629	51.5967	6.81561e-13	8.78219e-12
ACO1	110.449	-0.889773	0.126254	51.5918	6.83278e-13	8.79741e-12
HVCN1	1196.99	-1.01502	0.14184	51.4799	7.2333e-13	9.30579e-12
SPPL2A	594.059	0.869313	0.117943	51.4761	7.24732e-13	9.31653e-12
MIEF1	480.809	-0.501813	0.0707127	51.4323	7.41094e-13	9.5194e-12
MOAP1	312.893	-0.64677	0.0904941	51.4271	7.43042e-13	9.53696e-12
KIAA1614-AS1	35.4991	1.28256	0.174373	51.4237	7.44358e-13	9.54639e-12
SLC25A37	32489.3	1.2125	0.161603	51.3878	7.58097e-13	9.715e-12
UBR5-AS1	200.869	1.59315	0.208412	51.3696	7.65161e-13	9.79788e-12
IFI6	5548	2.83921	0.351182	51.3576	7.69851e-13	9.85025e-12
OR2B6	20.7981	2.65383	0.341573	51.3405	7.76586e-13	9.92869e-12
LAMTOR3	234.564	1.04823	0.14009	51.3232	7.83442e-13	1.00086e-11
PYGB	1094.42	-0.576312	0.0819307	51.2861	7.98395e-13	1.01916e-11
ADAMTSL4-AS2	120.097	1.99678	0.262826	51.2623	8.08128e-13	1.03079e-11
CEACAM6	369.869	3.58562	0.433475	51.2574	8.10143e-13	1.03255e-11
LTF	10564.3	3.59306	0.433724	51.2283	8.22232e-13	1.04715e-11
INPP5E	207.81	-0.838787	0.118959	51.2104	8.29781e-13	1.05594e-11
INAVA	37.0634	1.22224	0.165008	51.1977	8.35154e-13	1.06196e-11
EGFL7	146.683	1.87149	0.247933	51.1713	8.46469e-13	1.07551e-11
IGLV4-60	99.0613	3.67331	0.440532	51.1636	8.49782e-13	1.07889e-11
TMC8	5218.29	-0.776368	0.109636	51.148	8.56583e-13	1.08668e-11
C7orf61	66.8686	1.62199	0.217381	51.1064	8.74946e-13	1.10912e-11
EIF4B	5339.81	-0.67115	0.0936706	51.0923	8.81214e-13	1.1162e-11
LINC01270	430.92	1.77017	0.23048	51.0608	8.95466e-13	1.13338e-11
RBM15B	806.5	-0.530231	0.0751039	51.0451	9.02681e-13	1.13988e-11
SNPH	213.584	-1.08004	0.15374	51.0465	9.02058e-13	1.13988e-11
TSEN54	624.321	-0.988408	0.140279	51.0459	9.02324e-13	1.13988e-11
UBE2I	1417.77	-0.373359	0.0526959	51.0297	9.09803e-13	1.14799e-11
LINC02596	20.0029	2.00356	0.263236	51.0141	9.17068e-13	1.15627e-11
IRF7	6327.29	2.31993	0.296127	50.9803	9.32971e-13	1.17541e-11
URB1	191.281	-0.872292	0.123407	50.9583	9.43482e-13	1.18775e-11
AL359220.1	37.1964	-1.34046	0.185332	50.9489	9.48026e-13	1.19164e-11
CCRL2	169.794	1.52997	0.205514	50.9502	9.47411e-13	1.19164e-11
IGHV3-73	123.647	3.54683	0.432253	50.9193	9.62402e-13	1.20878e-11
UBE2T	35.1418	1.69486	0.225999	50.9121	9.6597e-13	1.21234e-11
MRPL47	112.904	1.58828	0.213729	50.8984	9.72731e-13	1.21989e-11
ARRB1	1968	-0.79069	0.113152	50.8634	9.90238e-13	1.2409e-11
TIFA	345.316	1.61294	0.210693	50.8523	9.95855e-13	1.24698e-11
AC008012.1	83.1376	1.30213	0.177434	50.8505	9.96736e-13	1.24714e-11
PFKFB2	334.017	2.10592	0.268491	50.806	1.01961e-12	1.27478e-11
SCLY	213.073	-0.447583	0.0633942	50.7934	1.02616e-12	1.282e-11
STXBP5-AS1	27.6599	0.9139	0.126408	50.7729	1.03694e-12	1.29448e-11
ADAM9	150.885	1.63594	0.219405	50.7494	1.04945e-12	1.3091e-11
FPGT	87.4213	1.28803	0.173854	50.739	1.055e-12	1.31503e-11
AC007271.1	16.6829	2.47974	0.326399	50.7309	1.0594e-12	1.31951e-11
ADAM17	530.776	1.01866	0.139286	50.7218	1.06429e-12	1.3246e-11
AGFG1	1058.65	1.21604	0.164741	50.679	1.08777e-12	1.35177e-11
PDZD4	591.256	-1.38913	0.198587	50.6795	1.08748e-12	1.35177e-11
ZBTB32	106.171	1.7983	0.239627	50.6598	1.09844e-12	1.36399e-11
CYP2U1	53.743	-1.12464	0.158427	50.6568	1.10016e-12	1.3651e-11
RBM19	471.228	-0.728753	0.103853	50.6236	1.11892e-12	1.38732e-11
AC112496.1	14.9673	2.08268	0.277994	50.6051	1.12951e-12	1.3994e-11
BEND7	68.3628	1.31991	0.177542	50.5947	1.1355e-12	1.40576e-11
PSMC6	273.898	1.32726	0.178297	50.5895	1.1385e-12	1.40735e-11
TTN-AS1	271.453	1.17228	0.15523	50.5903	1.13807e-12	1.40735e-11
PRKCQ	419.638	-1.04932	0.14942	50.5755	1.14666e-12	1.41637e-11
ZNF446	237.321	-0.578442	0.0818806	50.5734	1.14788e-12	1.41682e-11
PEBP1	902.892	-0.862973	0.122657	50.5535	1.1596e-12	1.4302e-11
PRXL2B	375.299	-0.780796	0.11125	50.4803	1.20368e-12	1.48346e-11
SIK2	178.795	-0.653511	0.0933951	50.436	1.23115e-12	1.51617e-11
CD96	792.626	-1.09844	0.155553	50.3665	1.27551e-12	1.56962e-11
MUTYH	258.601	-0.671178	0.0956872	50.3632	1.27767e-12	1.5711e-11
IFT20	279.959	0.737897	0.101168	50.3408	1.29232e-12	1.58792e-11
JMJD7-PLA2G4B	517.26	-0.924184	0.130797	50.3344	1.29656e-12	1.59195e-11
BAHD1	429.129	-0.831968	0.119073	50.2933	1.32403e-12	1.62446e-11
ZNF71	107.315	-0.555906	0.0794047	50.289	1.32693e-12	1.6268e-11
HMCES	584.36	-0.485674	0.0693544	50.2744	1.33682e-12	1.6377e-11
TMEM260	329.001	1.1107	0.15019	50.2601	1.34659e-12	1.64845e-11
HPSE	933.092	1.29166	0.173134	50.2568	1.3489e-12	1.65004e-11
C1orf43	1950.76	0.455838	0.063484	50.2171	1.3764e-12	1.68117e-11
EEFSEC	301.705	-0.800232	0.115121	50.2183	1.3756e-12	1.68117e-11
STK3	95.8934	1.24642	0.170664	50.2128	1.37942e-12	1.68362e-11
AL133517.1	15.5088	1.95035	0.263686	50.2053	1.38473e-12	1.68883e-11
ZNF438	711.1	1.60777	0.214006	50.1187	1.44721e-12	1.76372e-11
MCTS1	373.761	0.667488	0.0923152	50.1129	1.45151e-12	1.76765e-11
KDM2B	429.059	-0.939534	0.13343	50.0911	1.46774e-12	1.7861e-11
EPSTI1	2132.09	2.49922	0.323253	50.0635	1.48853e-12	1.81005e-11
IGSF9B	184.529	-1.24255	0.174461	50.0603	1.49095e-12	1.81166e-11
PLXDC1	219.265	-1.53338	0.214821	50.0547	1.49518e-12	1.81545e-11
USP15	2454.7	0.981291	0.132531	50.053	1.49646e-12	1.81566e-11
AL021707.3	52.6497	1.70258	0.2265	50.0289	1.51495e-12	1.83674e-11
ITGA9	28.5785	2.29783	0.301612	49.9884	1.54656e-12	1.87368e-11
GSEC	574.241	2.65171	0.324398	49.9845	1.54969e-12	1.87609e-11
CEP97	70.3945	1.14591	0.155647	49.9706	1.56065e-12	1.88796e-11
NFATC1	419.991	-0.694659	0.0994844	49.9604	1.56884e-12	1.89647e-11
ENG	252.92	-0.928998	0.134587	49.957	1.57156e-12	1.89836e-11
PORCN	155.574	-0.81872	0.117508	49.9184	1.60271e-12	1.93457e-11
CHAC1	13.6254	2.83662	0.378278	49.9009	1.6171e-12	1.9505e-11
MGAM2	106.418	2.70006	0.344144	49.8745	1.63901e-12	1.97547e-11
AL355922.1	56.7897	2.77603	0.350505	49.8522	1.65777e-12	1.99663e-11
TRMT44	109.333	-0.564637	0.0810018	49.8345	1.67276e-12	2.0132e-11
DPM1	200.637	0.88696	0.121848	49.8184	1.68654e-12	2.0283e-11
TRAV29DV5	43.3093	-1.35952	0.195522	49.8037	1.69921e-12	2.04204e-11
TRIP4	480.582	0.550753	0.0764895	49.79	1.71114e-12	2.05487e-11
AGPAT2	1423.64	1.05646	0.14524	49.7714	1.72746e-12	2.07234e-11
HGF	85.9127	1.90297	0.254276	49.7705	1.72821e-12	2.07234e-11
HPN	32.7425	3.31838	0.412855	49.7478	1.74837e-12	2.09498e-11
CXCR3	285.264	-1.34761	0.192044	49.7216	1.77184e-12	2.12156e-11
FCGR1B	1553.56	2.26438	0.29221	49.7038	1.78796e-12	2.13929e-11
TNFSF13B	1109.33	1.80876	0.240621	49.688	1.80246e-12	2.15508e-11
KCNJ2	780.369	1.78309	0.234891	49.6844	1.80571e-12	2.1574e-11
EXT2	339.945	-0.417565	0.0600444	49.6663	1.82246e-12	2.17582e-11
NT5DC2	214.195	1.4734	0.200947	49.6571	1.83102e-12	2.18445e-11
ZMIZ2	1925.18	-0.699038	0.100388	49.6431	1.84415e-12	2.19852e-11
PDCD10	197.989	1.61949	0.216818	49.6365	1.85038e-12	2.20434e-11
HSP90AB1	4213.6	-0.84808	0.12303	49.6228	1.86332e-12	2.21815e-11
TJP3	56.1821	-1.24179	0.18025	49.6169	1.86894e-12	2.22322e-11
AL844908.1	90.3761	1.17075	0.161776	49.5764	1.90793e-12	2.26796e-11
C1RL	1919.78	0.929822	0.127429	49.573	1.91123e-12	2.27024e-11
EPHX2	229.767	-1.31602	0.186813	49.5713	1.91296e-12	2.27065e-11
IGFBP7	331.236	1.11193	0.154132	49.5556	1.92834e-12	2.28725e-11
ANKRD9	339.367	1.82558	0.245773	49.5505	1.93333e-12	2.29152e-11
RABGEF1	484.329	1.0578	0.144405	49.5339	1.94973e-12	2.30929e-11
HIP1R	649.929	-0.927693	0.134287	49.4983	1.98539e-12	2.34983e-11
AC009303.4	40.8771	1.79145	0.241601	49.4927	1.9911e-12	2.35489e-11
DEFA3	21857.2	4.22587	0.50092	49.4475	2.03756e-12	2.40811e-11
NDUFAF1	274.381	0.927027	0.127671	49.4251	2.06089e-12	2.43393e-11
MKLN1	617.541	0.741381	0.103232	49.4183	2.06805e-12	2.44062e-11
AC136475.5	194.288	2.58823	0.325313	49.4146	2.07201e-12	2.44354e-11
LETMD1	640.624	-0.564912	0.0804048	49.3782	2.1108e-12	2.4875e-11
ZFYVE9	25.2998	-1.0783	0.156427	49.3636	2.12656e-12	2.50427e-11
AL358472.6	225.658	1.11243	0.153662	49.3581	2.13254e-12	2.50952e-11
FAHD2B	97.1431	-0.930738	0.134007	49.3546	2.13628e-12	2.51212e-11
RNF214	191.391	-0.547643	0.0784321	49.3518	2.1394e-12	2.51399e-11
CD164	1701.73	1.2464	0.17008	49.3397	2.15265e-12	2.52775e-11
KIAA1958	134.166	2.08095	0.277856	49.3289	2.16449e-12	2.53984e-11
LMNTD2-AS1	61.1503	-1.60582	0.232468	49.3148	2.18013e-12	2.55635e-11
DUS3L	346.709	-0.722732	0.104243	49.3105	2.18492e-12	2.55832e-11
SYNRG	833.637	-0.555994	0.0793876	49.311	2.18436e-12	2.55832e-11
JAK2	453.413	1.50687	0.202415	49.3012	2.19528e-12	2.56862e-11
WDR6	2273.32	-0.742462	0.106792	49.2828	2.21599e-12	2.591e-11
ZNF530	44.6128	-1.02142	0.145809	49.2744	2.22545e-12	2.60022e-11
IGKV3D-7	19.356	2.85974	0.376127	49.2578	2.24435e-12	2.62043e-11
OTOF	541.019	4.64977	0.53845	49.2198	2.28824e-12	2.66978e-11
MED29	867.099	-0.34755	0.0498008	49.2142	2.29484e-12	2.67557e-11
ARL4A	179.914	1.90624	0.2567	49.2024	2.30873e-12	2.68986e-11
TBC1D9B	1571.78	-0.552348	0.0800964	49.1896	2.32376e-12	2.70546e-11
DPY19L3	208.221	1.13662	0.152962	49.1807	2.33442e-12	2.71593e-11
RSAD2	2802.36	4.27535	0.50522	49.1612	2.35764e-12	2.74101e-11
ZNF211	321.261	-0.647794	0.0926037	49.1405	2.38274e-12	2.76823e-11
NABP1	1969.27	1.34743	0.181654	49.1364	2.38768e-12	2.772e-11
MTHFD2L	26.0252	1.05852	0.148836	49.0193	2.53462e-12	2.94051e-11
FCGBP	220.569	-1.65121	0.233614	48.9803	2.5855e-12	2.99743e-11
INMT	24.3472	1.16193	0.162482	48.9624	2.60912e-12	3.02267e-11
CUX2	6.80434	-2.04274	0.300911	48.9584	2.61446e-12	3.02673e-11
C4orf3	1988.61	1.27032	0.170509	48.9524	2.62247e-12	3.03386e-11
FASN	382.128	-0.798901	0.116467	48.95	2.62577e-12	3.03553e-11
SCAF4	468.403	-0.587607	0.0851953	48.9408	2.63805e-12	3.04759e-11
DISP1	39.3721	-0.895994	0.130081	48.9117	2.67753e-12	3.09103e-11
KANSL3	883.936	-0.504497	0.0729105	48.8299	2.79152e-12	3.22035e-11
IGHV2-70D	69.1961	3.20493	0.404105	48.8015	2.83219e-12	3.26498e-11
STK16	717.392	0.800765	0.111802	48.7272	2.94161e-12	3.38873e-11
FLOT1	10837.9	1.54435	0.206844	48.7249	2.94509e-12	3.39036e-11
NR3C2	39.9313	-1.46222	0.208567	48.6913	2.99588e-12	3.44642e-11
PARP9	3192.36	1.43759	0.198008	48.6763	3.01885e-12	3.47041e-11
CYP1B1	422.322	2.26518	0.301178	48.5929	3.15009e-12	3.61874e-11
KIF23	32.8928	1.62681	0.223694	48.5874	3.15891e-12	3.62634e-11
RALGAPA2	1301.76	1.15715	0.159702	48.5641	3.19669e-12	3.66715e-11
MS4A6A	2606.62	0.993138	0.139371	48.5521	3.21635e-12	3.68712e-11
BRI3	3287.75	1.1956	0.163686	48.5495	3.22062e-12	3.68945e-11
APBA1	9.83296	-1.39707	0.204359	48.5169	3.27462e-12	3.74869e-11
TRAV21	50.904	-1.2489	0.180533	48.5069	3.29126e-12	3.7651e-11
ZAP70	3539.6	-1.13769	0.16502	48.4885	3.32224e-12	3.79791e-11
CRISP2	21.1103	3.95265	0.499262	48.4776	3.34088e-12	3.81656e-11
SUCNR1	19.723	2.77275	0.357372	48.4673	3.35834e-12	3.83384e-11
NSMCE2	83.4335	1.22131	0.168322	48.4176	3.44469e-12	3.92968e-11
EPHA1	154.937	-1.35312	0.197893	48.4134	3.45197e-12	3.93524e-11
SDHAF3	69.9023	1.07373	0.150362	48.3869	3.49896e-12	3.98604e-11
PIP4P2	521.74	1.1002	0.151904	48.3703	3.52878e-12	4.01723e-11
CMTM1	92.6364	1.72149	0.231839	48.36	3.54724e-12	4.03545e-11
AP002381.2	131.889	1.22397	0.170813	48.3494	3.5665e-12	4.05174e-11
NATD1	3602.16	1.09657	0.152125	48.3503	3.56498e-12	4.05174e-11
NEIL3	11.0549	2.40126	0.321917	48.3061	3.64616e-12	4.13937e-11
CEP164	591.891	-0.49798	0.0726809	48.2914	3.67359e-12	4.16763e-11
ABHD15	268.765	-0.770846	0.112191	48.2798	3.69533e-12	4.18651e-11
PLAC8	4148.66	2.05706	0.271755	48.2803	3.69452e-12	4.18651e-11
HGH1	308.074	-0.715504	0.104365	48.2602	3.73252e-12	4.22573e-11
IGKV2-30	510.331	2.93239	0.376364	48.233	3.78456e-12	4.27874e-11
RTEL1P1	11.2525	2.90027	0.395303	48.2331	3.78438e-12	4.27874e-11
CCNE2	15.1904	2.71565	0.364889	48.2067	3.83571e-12	4.33359e-11
C3orf86	1141.76	2.21957	0.288007	48.1894	3.86974e-12	4.36903e-11
FAM200B	268.48	0.873446	0.121663	48.1728	3.90259e-12	4.40006e-11
OASL	3594.39	2.56442	0.331312	48.1729	3.90238e-12	4.40006e-11
KNOP1	115.002	-0.6525	0.0950368	48.1273	3.99419e-12	4.50025e-11
H2AC20	18.4609	1.59744	0.222506	48.1106	4.02835e-12	4.53562e-11
CDHR1	33.8651	-1.49302	0.217847	48.0982	4.05389e-12	4.56125e-11
LRRC14	459.508	-0.630675	0.0917443	48.0922	4.06635e-12	4.57214e-11
COQ10A	126.051	-0.949491	0.138409	48.0603	4.13304e-12	4.64298e-11
FTSJ1	371.405	-0.543885	0.0796879	48.0594	4.13501e-12	4.64298e-11
UBAP1	2726.01	0.950091	0.133676	48.0348	4.18714e-12	4.69829e-11
DLEU2	165.587	0.919762	0.130032	47.9927	4.27799e-12	4.79696e-11
SQOR	3818.56	1.23016	0.171079	47.9825	4.30043e-12	4.81882e-11
LY6G6C	18.7334	2.85476	0.375807	47.9659	4.33696e-12	4.85645e-11
ACTR10	485.878	0.661014	0.0923861	47.964	4.34112e-12	4.8574e-11
REEP5	1359.87	0.650085	0.091153	47.9628	4.34372e-12	4.8574e-11
SPON1	9.07436	-1.89028	0.276785	47.9469	4.37909e-12	4.89361e-11
IGHV1-18	231.104	2.05068	0.276368	47.9394	4.39589e-12	4.90904e-11
AP5B1	5697.49	1.20367	0.167828	47.935	4.40593e-12	4.91691e-11
AL929091.1	12.3477	2.80579	0.369582	47.9295	4.41818e-12	4.92578e-11
DCHS1	127.152	-1.24408	0.182049	47.9288	4.41988e-12	4.92578e-11
MAD2L1BP	537.423	0.727895	0.103709	47.9173	4.4458e-12	4.95131e-11
GSTO1	2042.26	1.46836	0.201033	47.9072	4.46887e-12	4.97362e-11
N4BP3	58.0829	-1.19157	0.1746	47.8938	4.49948e-12	5.0043e-11
MPI	515.477	-0.782406	0.114179	47.8889	4.51077e-12	5.01346e-11
CASP5	221.42	2.40986	0.314847	47.8864	4.51642e-12	5.01634e-11
TFF3	65.1221	2.65218	0.343685	47.8849	4.51998e-12	5.0169e-11
GBA	2316.72	1.2333	0.17025	47.8611	4.5751e-12	5.07465e-11
NSUN7	154.964	1.87389	0.246279	47.8455	4.61168e-12	5.11177e-11
MYL6B	146.619	1.37444	0.190391	47.8375	4.63056e-12	5.12923e-11
ATP8B4	231.568	2.09462	0.28054	47.8195	4.67323e-12	5.17301e-11
LINC00528	465.476	0.958006	0.134403	47.8181	4.67659e-12	5.17324e-11
METAP1D	75.3305	-0.874331	0.127377	47.8126	4.68975e-12	5.1843e-11
ZNF575	42.1983	-0.858122	0.125351	47.7957	4.73017e-12	5.22547e-11
C2orf76	33.9649	1.25337	0.176224	47.7914	4.74056e-12	5.23343e-11
YIPF4	769.112	0.651808	0.0912944	47.7898	4.74453e-12	5.23429e-11
GATA3	180.303	-1.40802	0.205955	47.7596	4.81814e-12	5.31192e-11
CNGA4	16.8625	1.90154	0.260668	47.755	4.8294e-12	5.32076e-11
MGAM	3949.57	1.61166	0.217507	47.7473	4.84846e-12	5.33818e-11
NDUFB1	334.81	1.20844	0.167451	47.7334	4.88293e-12	5.37254e-11
AP3S1	308.589	0.891483	0.124947	47.7232	4.90858e-12	5.39714e-11
BICDL1	322.817	-1.13759	0.164145	47.7147	4.92969e-12	5.41672e-11
VIPR1	500.909	-1.01189	0.148833	47.7123	4.93581e-12	5.41981e-11
MROH6	555.164	1.47363	0.202905	47.6879	4.99755e-12	5.48394e-11
CYP2E1	9.90417	-1.64617	0.241811	47.6772	5.0249e-12	5.51027e-11
PPFIA3	27.5954	-1.09773	0.160961	47.6674	5.0502e-12	5.53431e-11
ACSL1	16892.3	1.79153	0.242485	47.6542	5.08445e-12	5.56813e-11
TTC12	112.134	-0.942871	0.135503	47.6186	5.17753e-12	5.66629e-11
KIAA1841	55.7648	0.739594	0.106233	47.6086	5.20389e-12	5.69134e-11
APBA2	438.053	-1.02303	0.150553	47.6067	5.20912e-12	5.69327e-11
DZIP1L	32.8003	2.75336	0.360713	47.5937	5.24374e-12	5.72349e-11
JDP2	897.252	0.894785	0.127224	47.5949	5.24049e-12	5.72349e-11
SLC41A3	322.682	-0.660141	0.0967598	47.5744	5.29542e-12	5.77606e-11
FAR1	560.814	1.43016	0.195637	47.5409	5.38689e-12	5.87193e-11
IGHV4-59	400.112	2.25549	0.297542	47.5029	5.49215e-12	5.98269e-11
CCDC86	193.609	-0.589299	0.0867488	47.49	5.52856e-12	6.01836e-11
UBAP2L	1392.53	-0.53432	0.0786362	47.4593	5.61575e-12	6.10922e-11
FOLR3	3023.46	2.77194	0.350574	47.447	5.65103e-12	6.14353e-11
GPATCH1	166.747	-0.583459	0.0856512	47.4404	5.67023e-12	6.16033e-11
RASGRF2	110.646	-1.33683	0.192519	47.4346	5.68697e-12	6.17442e-11
CA5B	273.983	-0.643982	0.0941901	47.4315	5.69613e-12	6.18028e-11
DEGS1	868.722	0.73826	0.104761	47.4281	5.70597e-12	6.18278e-11
SFXN5	825.62	0.715527	0.101689	47.4285	5.70479e-12	6.18278e-11
MDC1	482.525	-0.874307	0.127721	47.4156	5.74248e-12	6.21824e-11
ALDH1L2	8.32639	2.1027	0.301546	47.4043	5.77547e-12	6.24985e-11
IGHV2-70	39.924	3.20263	0.411353	47.3894	5.81979e-12	6.2857e-11
MAP2K5	193.114	-0.579071	0.0854128	47.3893	5.82009e-12	6.2857e-11
STAG3L5P	200.149	-1.01398	0.146952	47.3911	5.81474e-12	6.2857e-11
ADGRG3	9291.43	1.81135	0.241022	47.3791	5.85028e-12	6.31415e-11
NAT1	51.099	1.22316	0.173334	47.3731	5.86812e-12	6.32924e-11
AC027097.2	83.0707	-0.63946	0.0932196	47.37	5.87765e-12	6.33536e-11
AL353708.3	33.5572	0.909914	0.130238	47.3375	5.97585e-12	6.43698e-11
E4F1	643.217	-0.396721	0.0579776	47.3241	6.01693e-12	6.47274e-11
PIEZO1	2055.58	-0.742038	0.109513	47.3249	6.01428e-12	6.47274e-11
AIG1	180.368	0.915233	0.128865	47.3123	6.05308e-12	6.50736e-11
NXF3	11.8086	2.9082	0.395845	47.298	6.09734e-12	6.54796e-11
TARS2	350.852	-0.574492	0.0846517	47.2976	6.09882e-12	6.54796e-11
ZFYVE16	294.779	1.30343	0.178719	47.2876	6.12998e-12	6.57711e-11
ZNF780A	223.106	0.59385	0.0844675	47.2822	6.14686e-12	6.59091e-11
IGHV1-24	158.72	3.36163	0.416822	47.2796	6.15488e-12	6.59521e-11
CRIP2	189.583	-1.44618	0.212685	47.2663	6.19684e-12	6.63583e-11
IGLC7	95.6995	2.21208	0.298407	47.2226	6.33669e-12	6.77675e-11
NRN1	30.9209	2.52447	0.326191	47.2236	6.33336e-12	6.77675e-11
STMN3	1013.23	-1.05926	0.154776	47.1708	6.50641e-12	6.95373e-11
ABHD14B	1158.61	-0.843691	0.12441	47.1681	6.51525e-12	6.95864e-11
AL662844.4	566.756	0.747412	0.105139	47.1373	6.61849e-12	7.06431e-11
AGTRAP	6379.11	1.50369	0.2079	47.1063	6.72375e-12	7.172e-11
PPIAP29	29.0422	2.06018	0.282047	47.0986	6.75055e-12	7.19124e-11
RTN1	174.62	-1.52651	0.223929	47.0992	6.74816e-12	7.19124e-11
OMG	20.5403	1.9438	0.259639	47.0667	6.861e-12	7.30417e-11
DDX28	245.656	-0.585677	0.0861651	47.0482	6.92638e-12	7.36899e-11
AL691447.2	44.3236	1.28917	0.182458	47.0256	7.00657e-12	7.44947e-11
ATIC	548.205	-0.783242	0.116083	47.024	7.0121e-12	7.45053e-11
SKIL	72.8122	1.65625	0.22951	47.0222	7.01877e-12	7.45279e-11
EIF2AK2	1563.06	1.85693	0.255787	46.989	7.13847e-12	7.57499e-11
PROK2	2860.18	2.03913	0.268517	46.9841	7.15643e-12	7.58915e-11
AC116651.1	43.1193	2.48363	0.332632	46.9648	7.22729e-12	7.65583e-11
NFE2	14233.8	1.60366	0.221686	46.9644	7.22864e-12	7.65583e-11
COX5B	1902.27	1.05954	0.149597	46.9632	7.23338e-12	7.65591e-11
AOAH-IT1	10.5277	2.93759	0.393145	46.9478	7.29036e-12	7.71124e-11
B3GNT5	91.2278	1.94457	0.263145	46.9334	7.34409e-12	7.76308e-11
PIK3CD-AS1	82.2579	1.58961	0.219183	46.9126	7.42246e-12	7.84087e-11
STK36	166.31	-0.560426	0.0824959	46.8478	7.67177e-12	8.09902e-11
CAND2	13.4619	-1.87157	0.280115	46.8255	7.75974e-12	8.18663e-11
TMPRSS13	52.3489	-0.783974	0.115194	46.8207	7.77862e-12	8.20127e-11
HAT1	188.224	1.28963	0.180085	46.8103	7.82019e-12	8.23981e-11
AC008759.2	32.9704	1.61766	0.226823	46.8064	7.83589e-12	8.25106e-11
RAB5IF	3115.35	1.26006	0.17432	46.7796	7.94375e-12	8.35927e-11
AC080023.2	39.2557	1.67753	0.232835	46.7674	7.99335e-12	8.4007e-11
INSL3	216.385	2.23696	0.296065	46.7682	7.98975e-12	8.4007e-11
TRBV25-1	23.6581	-1.82455	0.263959	46.7276	8.15717e-12	8.56737e-11
TRAV26-1	39.6495	-1.52525	0.223577	46.7121	8.222e-12	8.62994e-11
DCP1B	188.894	-0.686824	0.102111	46.7083	8.23801e-12	8.64122e-11
TNPO1	415.354	0.849099	0.119886	46.6827	8.3464e-12	8.74933e-11
RGMA	37.6002	0.972764	0.141674	46.6801	8.35749e-12	8.75536e-11
SCRIB	565.617	-0.642503	0.095703	46.6774	8.36885e-12	8.76167e-11
CLYBL	65.7923	-0.984576	0.145215	46.6215	8.61091e-12	9.00935e-11
BCL2L15	87.197	1.70409	0.232007	46.5874	8.76231e-12	9.16191e-11
RTL6	221.273	-1.20347	0.17939	46.5552	8.90739e-12	9.30768e-11
SAMD10	181.994	-1.06348	0.158215	46.5245	9.04797e-12	9.44857e-11
FOXP4	257.622	-0.660956	0.0987784	46.5211	9.06365e-12	9.45892e-11
ACSL4	621.49	1.44868	0.200961	46.4854	9.23027e-12	9.62669e-11
AC079804.3	17.4067	1.89031	0.262919	46.4665	9.31999e-12	9.71409e-11
KLHDC4	821.633	-0.776862	0.115097	46.4475	9.41047e-12	9.80217e-11
TLR9	343.255	1.22454	0.172291	46.4359	9.46638e-12	9.85416e-11
UFD1	1067.31	0.615298	0.0885184	46.4155	9.56556e-12	9.9511e-11
AC092171.4	21.7169	1.47473	0.208041	46.4009	9.63711e-12	1.00141e-10
BTBD19	99.8389	1.77659	0.240103	46.4006	9.63837e-12	1.00141e-10
ITPKB	2081.68	-0.543924	0.0801117	46.3536	9.8728e-12	1.02512e-10
CHIC2	351.526	0.987016	0.140154	46.3462	9.91014e-12	1.02835e-10
NT5C3A	305.348	1.39676	0.194046	46.3261	1.0012e-11	1.03826e-10
PFKFB3	2138.9	1.88718	0.255367	46.314	1.00744e-11	1.04408e-10
ARG2	24.496	1.72111	0.244151	46.2994	1.01496e-11	1.0512e-10
EMC2	107.701	0.987049	0.14056	46.2788	1.02569e-11	1.06165e-10
IGHV3-43	110.879	2.91278	0.385815	46.2636	1.03369e-11	1.06925e-10
BMS1	416.301	-0.752572	0.112512	46.2475	1.04218e-11	1.07736e-10
ZNF584	37.8141	-0.749196	0.109846	46.2183	1.05786e-11	1.09287e-10
IGHG3	3351.13	2.73275	0.350262	46.215	1.0596e-11	1.09399e-10
AC005280.3	173.47	1.29019	0.182035	46.2117	1.06142e-11	1.09518e-10
CD24	974.801	2.41566	0.321612	46.174	1.08205e-11	1.11576e-10
NFE4	222.986	2.1525	0.28442	46.1207	1.11189e-11	1.14509e-10
ROBO3	131.224	-1.28704	0.192065	46.1214	1.11146e-11	1.14509e-10
CASP3	335.501	1.18743	0.167751	46.1015	1.12281e-11	1.15561e-10
AC019254.1	20.3259	2.7278	0.369416	46.0986	1.12451e-11	1.15664e-10
IDI1	372.166	1.32579	0.184002	46.0946	1.12681e-11	1.15828e-10
AC245884.11	69.284	1.8644	0.257227	46.0719	1.13989e-11	1.17099e-10
ISM1	12.3053	-2.06206	0.306665	46.0467	1.15468e-11	1.18544e-10
IGKV1-33	24.6109	2.40105	0.323052	46.0382	1.15968e-11	1.18983e-10
DUSP14	44.098	-1.04961	0.157597	46.0051	1.17944e-11	1.20935e-10
MAP3K14-AS1	79.6811	-1.00448	0.146935	45.9992	1.183e-11	1.21224e-10
ERI1	159.078	0.935509	0.134573	45.9743	1.19815e-11	1.227e-10
AL109615.4	44.3712	-0.839429	0.124638	45.9708	1.20031e-11	1.22845e-10
SCN9A	22.4673	2.16018	0.298403	45.9678	1.20213e-11	1.22954e-10
PRPF18	126.403	0.854549	0.121964	45.9644	1.20422e-11	1.23092e-10
GBF1	1066.86	-0.449551	0.0671368	45.9599	1.207e-11	1.23145e-10
IGHV3-48	241.299	2.36841	0.322877	45.9613	1.20613e-11	1.23145e-10
IGLV10-54	77.7811	2.50431	0.332949	45.96	1.20694e-11	1.23145e-10
MDK	82.2283	1.77428	0.247717	45.9403	1.21913e-11	1.24306e-10
PPP4R2	316.725	1.62311	0.223629	45.9252	1.22854e-11	1.25188e-10
FGFRL1	137.41	-0.882833	0.133241	45.9136	1.23585e-11	1.25854e-10
FAM228B	88.887	0.788555	0.114056	45.9051	1.24124e-11	1.26246e-10
RAB8B	706.884	1.25469	0.176472	45.9057	1.24085e-11	1.26246e-10
SEMA3B	37.0003	1.43127	0.204754	45.8995	1.2448e-11	1.2653e-10
ST6GAL1	1777	-1.03472	0.153105	45.8605	1.26983e-11	1.28995e-10
ZNF337	566.498	-0.814103	0.120877	45.8568	1.27222e-11	1.29157e-10
SLC22A1	117.999	1.31379	0.186561	45.8415	1.28217e-11	1.30087e-10
ADAMTS10	234.122	-1.46944	0.218735	45.8132	1.30086e-11	1.31902e-10
CCDC17	210.073	1.36271	0.193629	45.7921	1.31496e-11	1.33249e-10
TIMM10B	324.676	-0.523085	0.077976	45.7679	1.33124e-11	1.34816e-10
COQ6	235.464	-0.376059	0.0557251	45.7046	1.37498e-11	1.3916e-10
IGKV2D-40	27.5353	2.45273	0.327666	45.6859	1.3882e-11	1.40411e-10
FCER1G	18020.8	2.09998	0.279727	45.6496	1.41416e-11	1.42949e-10
FBXL13	45.068	1.97763	0.263139	45.6329	1.42624e-11	1.44081e-10
IFI27L2	467.602	1.31475	0.187792	45.6233	1.43324e-11	1.447e-10
RAB3IP	115.163	0.946476	0.137132	45.6161	1.43857e-11	1.45148e-10
PRR5L	431.256	-1.07247	0.159965	45.5965	1.453e-11	1.46514e-10
DUSP7	653.766	-0.695101	0.104746	45.5484	1.48911e-11	1.50063e-10
SPN	1761.69	-0.937831	0.141402	45.525	1.50703e-11	1.51775e-10
TGFA	400.243	1.62753	0.224624	45.5005	1.52601e-11	1.53593e-10
AL596244.1	25.1221	-0.856296	0.128804	45.4974	1.52845e-11	1.53744e-10
COX6A1	1704.96	0.981037	0.141237	45.4675	1.55194e-11	1.55946e-10
PYGL	8727	1.32929	0.186475	45.4671	1.55224e-11	1.55946e-10
IDUA	218.847	-0.811133	0.121871	45.4316	1.58063e-11	1.58701e-10
AMPH	16.3206	3.45709	0.463466	45.4136	1.59519e-11	1.60065e-10
GK	1226.03	1.50049	0.205751	45.4003	1.60611e-11	1.61062e-10
HSBP1	708.793	0.813321	0.117063	45.3944	1.61097e-11	1.61451e-10
TTC4	269.143	-0.608007	0.0911935	45.3708	1.6305e-11	1.63309e-10
ELP3	424.75	-0.564423	0.0848671	45.3485	1.64912e-11	1.65073e-10
VPS35L	493.8	-0.518009	0.0780643	45.3386	1.65753e-11	1.65814e-10
DPH2	361.367	-0.609896	0.0917199	45.3148	1.67778e-11	1.67737e-10
PDSS1	61.5031	1.31523	0.189592	45.3123	1.67992e-11	1.67849e-10
MTA3	146.222	-0.736637	0.110285	45.2897	1.69937e-11	1.69689e-10
ANO10	488.047	1.17228	0.167935	45.2585	1.72673e-11	1.72316e-10
GYPB	242.356	3.50341	0.447586	45.2542	1.73052e-11	1.7259e-10
EVI2A	763.899	1.75803	0.247091	45.2016	1.77763e-11	1.7718e-10
DGCR8	442.382	-0.696933	0.105109	45.1992	1.77977e-11	1.77286e-10
NME8	97.1229	1.27725	0.179778	45.1615	1.81433e-11	1.80619e-10
UBTD1	483.074	1.15601	0.166225	45.1357	1.83846e-11	1.8291e-10
TMEM165	287.202	1.36826	0.19337	45.1267	1.8469e-11	1.83639e-10
IL27	47.3247	2.54607	0.349399	45.1001	1.87217e-11	1.86038e-10
RBFA	169.038	-0.627792	0.0937846	45.0952	1.87684e-11	1.86277e-10
ZDHHC11B	37.659	-1.74604	0.262419	45.0958	1.87628e-11	1.86277e-10
MEAF6	443.476	-0.52395	0.0780745	45.0853	1.88633e-11	1.87106e-10
TMEM33	547.778	0.850349	0.122272	45.0541	1.91666e-11	1.89999e-10
PPP6R3	826.109	0.491236	0.0722726	45.0418	1.92875e-11	1.91082e-10
OPA3	384.055	-0.45296	0.0682142	45.039	1.93152e-11	1.91241e-10
BLCAP	859.896	-0.364398	0.0546305	45.0305	1.93987e-11	1.91952e-10
MANF	526.266	0.877967	0.128564	45.0278	1.94261e-11	1.92108e-10
LINC02217	20.414	3.02756	0.4017	45.0261	1.94422e-11	1.92152e-10
ARPC2	11907.3	0.720304	0.10414	45.0214	1.94895e-11	1.92407e-10
TRIM73	92.5279	-0.769137	0.114905	45.0212	1.94915e-11	1.92407e-10
ZNF707	243.153	-0.433788	0.0651091	45.0008	1.96951e-11	1.943e-10
GALNT8	14.9509	-1.58981	0.241525	44.9927	1.97775e-11	1.94995e-10
POMT1	373.601	-0.726991	0.10942	44.987	1.98343e-11	1.95438e-10
DHRS11	40.0891	-0.740646	0.111924	44.9837	1.98677e-11	1.9565e-10
AC004233.2	92.3737	1.11643	0.158129	44.9157	2.05706e-11	2.02451e-10
SIGMAR1	575.052	-0.48091	0.0726407	44.9055	2.06781e-11	2.03387e-10
FAM27C	47.8391	1.51169	0.218032	44.9034	2.07e-11	2.0348e-10
HIGD1A	173.052	1.16147	0.166014	44.8897	2.0845e-11	2.04783e-10
NAB2	133.105	-1.14225	0.170063	44.8614	2.11482e-11	2.07637e-10
NUCB2	303.393	1.25823	0.181604	44.8463	2.13127e-11	2.09127e-10
NPR2	39.5164	-1.17741	0.178782	44.8322	2.14666e-11	2.10511e-10
KLHL3	76.7801	-1.33913	0.194315	44.8298	2.14932e-11	2.10646e-10
IGHV1-2	312.824	2.45058	0.334536	44.8276	2.15168e-11	2.10751e-10
WDR3	174.704	-0.771376	0.116688	44.8122	2.16863e-11	2.12285e-10
TRAV20	29.0796	-1.47015	0.223083	44.7887	2.19482e-11	2.14721e-10
AP000919.1	40.9977	1.77048	0.243785	44.7718	2.2139e-11	2.16459e-10
CCDC115	608.659	-0.452807	0.0682396	44.7424	2.24738e-11	2.19601e-10
SLC36A1	726.761	1.06255	0.154249	44.7235	2.26922e-11	2.21603e-10
ACOT9	904.506	0.769868	0.113272	44.7049	2.29084e-11	2.23581e-10
AC138409.1	112.936	2.40522	0.328955	44.697	2.30007e-11	2.24349e-10
NAIP	4059.78	1.99109	0.272714	44.695	2.30241e-11	2.24444e-10
FCMR	3465.13	-1.34346	0.199618	44.6654	2.3375e-11	2.27729e-10
GABRR2	66.3094	1.57555	0.225328	44.6591	2.34508e-11	2.28332e-10
CMPK2	772.615	3.45953	0.450525	44.6393	2.36884e-11	2.30509e-10
CD63	7544.41	1.49154	0.209396	44.6304	2.3797e-11	2.31428e-10
SMIM35	25.4317	-1.70017	0.25372	44.5647	2.46088e-11	2.39181e-10
ADCK2	337.71	-0.629058	0.0956115	44.5357	2.49766e-11	2.42613e-10
LHFPL2	277.145	1.49872	0.216595	44.534	2.4998e-11	2.42677e-10
ALOX5AP	11853.5	1.55822	0.21616	44.4804	2.56919e-11	2.49266e-10
UCKL1	380.058	-0.73946	0.112469	44.4788	2.57125e-11	2.49319e-10
POLR2J	816.417	0.885758	0.12927	44.4466	2.61397e-11	2.53311e-10
PPIP5K1	176.819	-0.903227	0.136555	44.4105	2.66252e-11	2.57864e-10
CDADC1	96.83	1.01195	0.147014	44.3803	2.70391e-11	2.61564e-10
ZNF574	323.855	-0.613097	0.0935055	44.3805	2.70364e-11	2.61564e-10
CENPE	21.3579	2.23466	0.310888	44.36	2.73213e-11	2.64138e-10
EVA1C	85.3466	-0.991314	0.152254	44.3584	2.7343e-11	2.64192e-10
JAG1	32.3145	1.45442	0.212393	44.3543	2.74005e-11	2.64592e-10
HSDL2	635.075	0.885348	0.127015	44.3446	2.75365e-11	2.65749e-10
IGLV2-11	521.801	2.15654	0.302109	44.3278	2.77737e-11	2.67723e-10
SEC62	691.254	1.01446	0.146754	44.3282	2.77688e-11	2.67723e-10
NMT2	258.756	-0.565463	0.0847617	44.2822	2.84285e-11	2.73818e-10
WDR73	427.043	-0.317258	0.0478379	44.2815	2.84393e-11	2.73818e-10
SCO2	2294.58	1.86302	0.262026	44.2695	2.86135e-11	2.75334e-10
ZC3H12D	371.985	-0.853142	0.127797	44.2403	2.90441e-11	2.79314e-10
ABHD6	85.5931	-0.7598	0.116413	44.2295	2.92048e-11	2.80694e-10
H2BC4	287.99	1.52477	0.215443	44.227	2.92416e-11	2.80883e-10
HGSNAT	972.959	-0.578749	0.0873122	44.2245	2.92799e-11	2.81087e-10
TMCO1	356.752	0.972846	0.141992	44.2002	2.9645e-11	2.84425e-10
TAMM41	106.337	-0.628844	0.0952522	44.1953	2.97188e-11	2.84967e-10
SYNPO	58.6699	-1.17851	0.181382	44.1902	2.97966e-11	2.85546e-10
CST7	12814.6	2.10776	0.288986	44.1864	2.98552e-11	2.85941e-10
NRXN2	8.28745	-1.95218	0.29843	44.121	3.08685e-11	2.95473e-10
GLIPR2	7398.42	0.973313	0.142511	44.1113	3.10233e-11	2.96609e-10
LINC00862	16.7988	1.66213	0.243048	44.1116	3.10172e-11	2.96609e-10
CDC42EP3	2127.66	1.12614	0.163785	44.0881	3.1392e-11	2.99959e-10
MNDA	28501.9	1.02119	0.146784	44.0677	3.17217e-11	3.02934e-10
OGFOD3	317.2	-0.507307	0.0773723	44.0535	3.19528e-11	3.04964e-10
PID1	119.16	-1.9804	0.298856	44.0515	3.19845e-11	3.05088e-10
KCTD7	497.492	-0.812048	0.121839	44.0502	3.20055e-11	3.05111e-10
PIGF	90.0689	0.715004	0.106129	44.0459	3.20766e-11	3.05435e-10
TRAV9-2	83.9315	-1.24215	0.188654	44.0461	3.20728e-11	3.05435e-10
PGD	13462.3	1.47294	0.210504	44.0371	3.22216e-11	3.06637e-10
SOCS3	2761.58	2.46125	0.329751	44.0176	3.25444e-11	3.0953e-10
HIVEP3	139.704	-0.903037	0.138145	44.0141	3.26014e-11	3.09892e-10
RRS1	144.986	-0.819711	0.125721	43.9977	3.28754e-11	3.12316e-10
ZNF395	425.271	-1.14094	0.171596	43.9931	3.29528e-11	3.1287e-10
SCCPDH	187.205	0.84032	0.125049	43.9868	3.30605e-11	3.13711e-10
SYN2	26.7516	2.04581	0.289144	43.9768	3.32294e-11	3.15132e-10
FAM86EP	28.1309	-0.920479	0.139186	43.9631	3.34624e-11	3.17158e-10
LARGE2	110.874	-1.42415	0.215644	43.9523	3.36474e-11	3.18728e-10
CDC42BPA	18.3779	1.3262	0.197521	43.9496	3.36939e-11	3.18984e-10
C9orf72	501.151	1.25679	0.178259	43.9164	3.42704e-11	3.24255e-10
SLC22A15	214.148	1.44672	0.206989	43.9088	3.44038e-11	3.2533e-10
TADA2A	194.928	-0.599233	0.0913806	43.9047	3.44755e-11	3.25821e-10
FOLR2	57.1226	-1.19381	0.184245	43.8827	3.48655e-11	3.29127e-10
PLD1	123.046	0.90683	0.134187	43.8837	3.48479e-11	3.29127e-10
FCGR1CP	293.636	3.15353	0.417606	43.8723	3.50523e-11	3.307e-10
CACNA2D3	57.9046	-1.97015	0.293999	43.8618	3.52399e-11	3.32279e-10
IFIT5	604.434	1.97786	0.280654	43.855	3.53618e-11	3.33237e-10
ISG15	6540.41	3.34266	0.429255	43.8501	3.54512e-11	3.33888e-10
PLIN4	1185.73	1.70971	0.235958	43.8393	3.56468e-11	3.35538e-10
DSCC1	10.4604	2.16414	0.314612	43.8378	3.56748e-11	3.35609e-10
AL807752.6	280.542	1.48286	0.212922	43.8233	3.59402e-11	3.37912e-10
FAM209A	33.5827	1.0244	0.150536	43.8098	3.61894e-11	3.4006e-10
PLA2G4A	81.8876	1.09893	0.162696	43.779	3.67627e-11	3.4525e-10
ECHDC2	954.964	-0.832802	0.126575	43.7719	3.68967e-11	3.4631e-10
DHRS3	298.742	-1.08884	0.166749	43.7028	3.82222e-11	3.58315e-10
GDE1	1330.48	0.679889	0.101403	43.704	3.81985e-11	3.58315e-10
STARD3NL	251.237	0.781709	0.115688	43.7018	3.82412e-11	3.58315e-10
ATF4	3206.05	0.460469	0.0690753	43.6981	3.83135e-11	3.58788e-10
AMOT	18.8558	-1.39055	0.210839	43.6906	3.84614e-11	3.59968e-10
ARHGEF19	122.785	-0.689549	0.105485	43.6404	3.94604e-11	3.69106e-10
BAIAP2	106.351	-0.950286	0.146179	43.6337	3.95969e-11	3.69962e-10
CENPU	38.9136	1.71092	0.24383	43.6337	3.9596e-11	3.69962e-10
SNED1	75.0725	-1.62463	0.246099	43.6274	3.97245e-11	3.70943e-10
FITM2	106.671	-0.544602	0.082637	43.6179	3.99162e-11	3.72521e-10
CEP250	1163.37	-0.543026	0.0832672	43.6115	4.00489e-11	3.73547e-10
GTF2E2	332.886	0.391749	0.0590141	43.5981	4.03232e-11	3.75892e-10
DCAKD	281.258	-0.526298	0.0803704	43.586	4.05735e-11	3.7801e-10
BTBD10	327.354	0.834545	0.122159	43.5807	4.06842e-11	3.78827e-10
VPS29	575.478	1.00586	0.14819	43.5726	4.08516e-11	3.8017e-10
GGT7	291.091	-0.953055	0.145504	43.5443	4.14466e-11	3.85489e-10
ATRN	183.713	-0.826957	0.1269	43.5172	4.20248e-11	3.90317e-10
POLE2	16.4792	1.88931	0.275031	43.5168	4.20331e-11	3.90317e-10
TYSND1	432.708	-0.629897	0.0960672	43.5166	4.20371e-11	3.90317e-10
LRRC56	56.7211	-0.991473	0.151965	43.5013	4.23683e-11	3.9317e-10
RAB19	48.6932	1.47759	0.210911	43.4674	4.31071e-11	3.998e-10
CIRBP	5246.99	-0.564559	0.0855962	43.4478	4.35414e-11	4.036e-10
TSPO	8745.69	1.53693	0.21896	43.4421	4.36698e-11	4.04562e-10
LRRC75B	63.53	1.52313	0.215245	43.4161	4.42522e-11	4.09726e-10
AL139384.1	99.7111	0.908631	0.134707	43.4091	4.44128e-11	4.10981e-10
ATXN7L2	160.279	-0.675182	0.103557	43.3806	4.50626e-11	4.16568e-10
METTL17	586.794	-0.543873	0.083444	43.3804	4.50673e-11	4.16568e-10
PIM3	2286.1	1.22808	0.177966	43.3764	4.51602e-11	4.17192e-10
IGLV5-45	136.651	2.99682	0.400539	43.3463	4.58609e-11	4.23427e-10
MTX1	1911.26	1.17086	0.170245	43.3443	4.59074e-11	4.23617e-10
GPRC5D	17.6736	2.60489	0.364757	43.3424	4.59513e-11	4.23785e-10
LPCAT2	784.582	1.1822	0.169264	43.3399	4.60107e-11	4.24095e-10
NOXRED1	15.2487	1.52786	0.225669	43.3342	4.61439e-11	4.24845e-10
SMIM3	353.343	0.964209	0.143666	43.3347	4.61338e-11	4.24845e-10
ZNF777	213.176	-0.75532	0.117035	43.3145	4.66117e-11	4.28911e-10
CTSG	539.626	3.38598	0.450122	43.3075	4.67798e-11	4.30217e-10
KIF5C	24.8161	-1.17009	0.180187	43.2969	4.70337e-11	4.3231e-10
ADCY4	383.439	1.15929	0.169165	43.2835	4.73566e-11	4.35034e-10
PMS2	332.255	-0.389047	0.0593172	43.2801	4.74379e-11	4.35537e-10
SCRN1	267.456	-0.875766	0.134505	43.2622	4.78742e-11	4.39297e-10
AC025580.2	10.8885	1.881	0.275044	43.2567	4.80101e-11	4.40298e-10
B4GAT1	45.0253	-0.916071	0.141541	43.2354	4.85338e-11	4.44852e-10
TMEM11	455.818	0.792595	0.118402	43.2195	4.89311e-11	4.48244e-10
LCK	3580.05	-1.03177	0.159019	43.1783	4.99717e-11	4.57522e-10
IGLV8-61	274.586	2.64329	0.366516	43.1442	5.08508e-11	4.65311e-10
GRWD1	358.268	-0.594874	0.0921847	43.1361	5.10614e-11	4.66826e-10
MAP1LC3B	2068.33	0.746188	0.110754	43.1356	5.10734e-11	4.66826e-10
DGKA	3632.8	-0.894175	0.13758	43.1325	5.11564e-11	4.67325e-10
IGHV4-34	557.105	3.23931	0.411591	43.1139	5.1645e-11	4.71526e-10
AC096970.1	20.0518	2.34538	0.334631	43.0844	5.24284e-11	4.78413e-10
NFU1	131.757	0.805459	0.119799	43.0772	5.26227e-11	4.79919e-10
FAHD2CP	63.0501	-1.07748	0.1632	43.0725	5.27486e-11	4.808e-10
SEMA4F	106.15	-0.745795	0.114829	43.0668	5.29032e-11	4.81941e-10
PLEKHG4	132.958	-1.34852	0.202925	43.0506	5.33414e-11	4.85626e-10
SAMD8	274.896	1.33914	0.194137	43.0486	5.33964e-11	4.85626e-10
TBK1	297.467	1.00342	0.147753	43.0496	5.33683e-11	4.85626e-10
LINC00852	30.8674	-0.914851	0.138592	43.0399	5.36361e-11	4.87536e-10
PREP	447.673	-0.476497	0.0736791	43.0028	5.4661e-11	4.96577e-10
AC005332.5	165.88	-0.6145	0.0944059	42.9961	5.48488e-11	4.98007e-10
GLS2	26.2114	-1.43191	0.21624	42.9884	5.50648e-11	4.99692e-10
POLR1E	176.122	-0.903339	0.138164	42.9855	5.51465e-11	5.00157e-10
CARMN	11.5832	1.40542	0.208607	42.9636	5.57692e-11	5.05357e-10
IGHV3-7	401.277	2.27675	0.322307	42.9631	5.57814e-11	5.05357e-10
RABL2A	188.438	-0.770689	0.118097	42.9557	5.59926e-11	5.06991e-10
KALRN	20.4611	-1.22671	0.189138	42.9524	5.60875e-11	5.0757e-10
FEZ1	69.1823	-1.04174	0.161428	42.9474	5.62325e-11	5.08602e-10
AKT3	161.531	-0.743281	0.114776	42.9251	5.68755e-11	5.14134e-10
PBX4	86.4646	-0.953511	0.147602	42.9093	5.73375e-11	5.18026e-10
JADE2	1333.12	-0.794806	0.123992	42.8884	5.79542e-11	5.2331e-10
TP73-AS1	286.33	-0.723822	0.111452	42.8865	5.80088e-11	5.23514e-10
H2BC15	30.581	1.342	0.197965	42.856	5.89223e-11	5.31466e-10
SUPV3L1	201.594	-0.648829	0.100243	42.8123	6.0252e-11	5.43162e-10
AC079209.1	14.3639	2.44973	0.35507	42.7686	6.16142e-11	5.55137e-10
GTF2IRD2B	310.067	-0.546394	0.0835237	42.7527	6.21162e-11	5.59352e-10
ZNF689	166.779	-0.625127	0.0970627	42.707	6.35829e-11	5.72246e-10
CTSD	18399.9	1.14466	0.169938	42.6915	6.40896e-11	5.76491e-10
RAB40B	42.3814	-0.642973	0.0988976	42.6899	6.41429e-11	5.76654e-10
TRIM6	27.1185	2.91103	0.404179	42.6836	6.43492e-11	5.78192e-10
LPGAT1	1209.19	0.901617	0.132526	42.6166	6.65905e-11	5.98003e-10
CCR5AS	33.8589	2.49397	0.350498	42.6146	6.66588e-11	5.98289e-10
TRGV9	56.0393	-2.04169	0.315042	42.6099	6.68196e-11	5.99404e-10
BASP1-AS1	67.9683	1.48682	0.217205	42.6083	6.68738e-11	5.99563e-10
ZNF880	56.548	-0.895081	0.137802	42.5757	6.79983e-11	6.09312e-10
AC234582.2	70.8852	0.985965	0.147494	42.5374	6.93449e-11	6.2104e-10
ELAVL1	575.268	-0.35874	0.0554939	42.5335	6.94832e-11	6.21939e-10
RNF149	5542.39	1.12418	0.164243	42.5277	6.96895e-11	6.23446e-10
HINT3	211.949	0.878402	0.131457	42.5143	7.01685e-11	6.27389e-10
RPUSD2	132.81	-0.763426	0.118322	42.4901	7.10409e-11	6.34843e-10
CRADD	114.201	0.704768	0.106416	42.4795	7.14287e-11	6.37961e-10
QSOX1	2331.94	1.06931	0.157883	42.4621	7.2064e-11	6.43286e-10
CEP170B	31.0771	-1.2389	0.193347	42.4486	7.25649e-11	6.47405e-10
HNRNPA1P48	545.03	-0.829641	0.127295	42.4406	7.2862e-11	6.49703e-10
RAB11A	1137.59	0.782586	0.115926	42.4287	7.33052e-11	6.533e-10
REEP3	115.759	0.966437	0.145236	42.4063	7.41506e-11	6.60476e-10
SLC28A3	19.5639	2.57223	0.369951	42.3901	7.47672e-11	6.65606e-10
WDR5	443.475	-0.402961	0.0628577	42.3868	7.48923e-11	6.66359e-10
LTB4R	2521.11	0.963756	0.143633	42.3632	7.58026e-11	6.74093e-10
ZNF343	96.4286	-0.747611	0.116173	42.3539	7.61627e-11	6.76928e-10
ATP5MG	1502.15	1.00376	0.148653	42.3231	7.73715e-11	6.873e-10
NAA38	537.445	1.24627	0.185364	42.3164	7.76378e-11	6.89293e-10
PIP5K1C	937.318	-0.50934	0.0791934	42.2943	7.8521e-11	6.96757e-10
PHLDB3	88.345	-0.898301	0.139162	42.2806	7.9072e-11	7.01268e-10
MRPS18B	542.466	-0.499095	0.0776491	42.2493	8.03501e-11	7.12217e-10
DYSF	11711.2	1.52398	0.222705	42.2476	8.04179e-11	7.12434e-10
ERLIN1	538.731	1.09099	0.162965	42.241	8.06904e-11	7.14462e-10
DENND2D	2465.64	-0.584914	0.0907574	42.2216	8.14952e-11	7.212e-10
BAZ1B	681.151	-0.537711	0.0838405	42.2181	8.16406e-11	7.21961e-10
SPTA1	89.5741	2.63468	0.366156	42.2174	8.16692e-11	7.21961e-10
SARDH	45.108	-1.36898	0.209714	42.2093	8.20072e-11	7.24559e-10
CYB561A3	1365.63	-0.574141	0.0897504	42.1986	8.24572e-11	7.28143e-10
PDPR	908.754	-0.757205	0.118551	42.1772	8.33654e-11	7.35767e-10
SLC26A11	338.477	-0.673758	0.104415	42.1724	8.35711e-11	7.37186e-10
AL162431.1	61.9279	0.962456	0.145481	42.1434	8.4819e-11	7.47792e-10
FFAR3	239.697	3.7519	0.476751	42.1298	8.54134e-11	7.52628e-10
PEX26	576.124	-0.309096	0.0479164	42.0987	8.67799e-11	7.64259e-10
FKBP5	3408.34	1.68796	0.247508	42.0948	8.69534e-11	7.65376e-10
PTEN	2740.18	1.12471	0.166529	42.0795	8.76384e-11	7.70993e-10
ZFYVE28	214.821	-1.2043	0.186925	42.0692	8.81005e-11	7.74643e-10
XYLT2	499.565	-0.473704	0.0738479	42.0568	8.866e-11	7.79145e-10
IGLV7-46	153.569	2.28219	0.322314	42.0415	8.93562e-11	7.84843e-10
CASP4	5720.1	1.15341	0.170139	42.0348	8.96643e-11	7.87128e-10
NCF4	14638.9	1.25794	0.183707	42.0027	9.11464e-11	7.99711e-10
AC139495.2	5646.85	2.39518	0.327428	41.9966	9.14307e-11	8.01777e-10
LSM3	119.318	1.39305	0.207289	41.9788	9.22683e-11	8.0869e-10
EXOSC4	370.067	1.98504	0.280163	41.9509	9.35964e-11	8.19893e-10
H1-2	1164.43	1.68453	0.244136	41.9497	9.36516e-11	8.19938e-10
CAPN13	19.7215	3.57083	0.473898	41.9369	9.42647e-11	8.24867e-10
IGHV3-33	321.874	2.20016	0.307798	41.9244	9.48724e-11	8.29742e-10
EMC6	225.935	0.736496	0.11177	41.9196	9.51037e-11	8.31322e-10
ENY2	281.832	0.723854	0.109404	41.8621	9.79426e-11	8.55682e-10
NOLC1	492.414	-0.76472	0.120138	41.8518	9.846e-11	8.59744e-10
DTX2P1-UPK3BP1-PMS2P11	499.17	-0.381382	0.0590417	41.8406	9.90245e-11	8.64214e-10
ATP6V1C1	782.9	1.00531	0.148324	41.8111	1.00533e-10	8.76909e-10
HARS1	774.316	-0.408145	0.0638635	41.7924	1.01499e-10	8.84869e-10
OLFM2	141.211	-1.10571	0.170944	41.7908	1.01583e-10	8.85127e-10
PRKCH	1141.25	-0.947785	0.14826	41.7834	1.01965e-10	8.8799e-10
XK	222.066	2.27537	0.321874	41.7773	1.02285e-10	8.90304e-10
MRPL44	424.093	0.569085	0.0869984	41.7682	1.02762e-10	8.9398e-10
TNFRSF25	1051.85	-1.183	0.185304	41.7624	1.03067e-10	8.96162e-10
RAI1	199.664	-0.942152	0.147705	41.7566	1.03374e-10	8.98355e-10
ABL1	324.787	-0.755441	0.119002	41.7532	1.03551e-10	8.99417e-10
PFN2	18.4286	-1.52837	0.235803	41.7507	1.03683e-10	9.00081e-10
AL121845.1	15.8097	-1.31693	0.20543	41.718	1.05436e-10	9.14817e-10
TRIM32	95.3197	-0.992672	0.155655	41.7081	1.05969e-10	9.1896e-10
C1QB	255.894	2.46153	0.342416	41.6969	1.06579e-10	9.23762e-10
TLCD4	39.3026	2.57599	0.363671	41.6937	1.06753e-10	9.24777e-10
ADA2	3278.25	-0.745473	0.118263	41.6821	1.07386e-10	9.29773e-10
ABCA1	310.604	2.22013	0.315122	41.6317	1.10195e-10	9.53018e-10
ADSS1	22.6946	-1.05967	0.165761	41.6308	1.10245e-10	9.53018e-10
PGS1	2908.71	1.3781	0.199976	41.6312	1.1022e-10	9.53018e-10
CAPG	4836.38	1.20252	0.180618	41.6287	1.10363e-10	9.53539e-10
CC2D2B	15.4187	1.50802	0.227639	41.6164	1.11055e-10	9.59011e-10
DYRK3	52.4568	1.94234	0.284463	41.613	1.11253e-10	9.60219e-10
IL27RA	1154.91	-0.641588	0.101514	41.5923	1.12435e-10	9.69904e-10
CD27-AS1	180.542	0.607568	0.0937045	41.5869	1.12746e-10	9.72077e-10
TG	30.9352	1.44813	0.217263	41.5695	1.13757e-10	9.80281e-10
USP40	175.783	-0.599421	0.09389	41.5382	1.15592e-10	9.95567e-10
AL354877.1	68.7793	2.71194	0.367534	41.5018	1.1776e-10	1.01371e-09
AC010247.2	106.559	-1.16255	0.181025	41.4972	1.18039e-10	1.01558e-09
SEPSECS-AS1	55.0535	0.934964	0.141868	41.4891	1.18529e-10	1.01926e-09
ATP6V0E1	5620.63	1.0893	0.161444	41.4838	1.18851e-10	1.02149e-09
AC068631.1	47.358	1.03767	0.155343	41.4755	1.19355e-10	1.02529e-09
LIMK2	7218.63	1.61653	0.236638	41.4638	1.20074e-10	1.03093e-09
AC080112.5	31.2918	2.39398	0.344628	41.4585	1.20401e-10	1.0332e-09
SGPL1	531.178	-0.465421	0.0726219	41.4559	1.20561e-10	1.03403e-09
IGHV3-21	330.483	2.0714	0.298884	41.447	1.21111e-10	1.0382e-09
NLRP1	5429.55	-0.634349	0.0993693	41.4401	1.21542e-10	1.04135e-09
AC060766.4	38.9174	1.21772	0.185868	41.43	1.22165e-10	1.04615e-09
SLC16A3	8632.85	1.17879	0.175512	41.4253	1.22459e-10	1.04812e-09
GNAI3	1153.02	0.741674	0.111732	41.4084	1.23525e-10	1.05669e-09
TERF2	399.014	-0.444881	0.0699185	41.4072	1.23603e-10	1.05681e-09
IGHG2	5459.38	2.4994	0.347702	41.406	1.23676e-10	1.05688e-09
MRPL22	127.16	1.28101	0.192193	41.4042	1.23793e-10	1.05733e-09
KIN	196.323	0.593455	0.0901594	41.3908	1.24646e-10	1.06406e-09
CITED4	190.77	1.31054	0.194838	41.381	1.25271e-10	1.06884e-09
XRN1	542.246	1.24806	0.186723	41.3669	1.26175e-10	1.076e-09
CLEC4A	664.161	1.0104	0.150404	41.3424	1.27765e-10	1.08898e-09
SLC26A4-AS1	17.8989	2.17094	0.319393	41.3372	1.2811e-10	1.09136e-09
UQCRH	509.802	0.981899	0.147442	41.3338	1.28329e-10	1.09266e-09
POMP	742.135	1.24164	0.18421	41.3137	1.29658e-10	1.1034e-09
FGF13	26.643	1.39862	0.207319	41.3113	1.29819e-10	1.1042e-09
IGHV5-51	352.959	2.55302	0.354581	41.3068	1.30118e-10	1.10617e-09
AC104809.2	122.512	-2.93406	0.44886	41.2906	1.31195e-10	1.11417e-09
PPAN	337.517	-0.657641	0.103965	41.2916	1.31131e-10	1.11417e-09
HNRNPA1L2	70.6157	-0.849124	0.131965	41.275	1.32251e-10	1.12256e-09
REXO4	400.91	-0.521955	0.082263	41.2575	1.33441e-10	1.13207e-09
SLC20A2	125.127	-0.518734	0.0814225	41.2458	1.34239e-10	1.13826e-09
ELP2	457.419	-0.572547	0.0892787	41.2422	1.34491e-10	1.1398e-09
RBMS1	835.645	1.06248	0.159916	41.2246	1.35702e-10	1.14948e-09
MIR600HG	204.715	-1.31033	0.201407	41.2136	1.36468e-10	1.15536e-09
CACNA2D2	93.988	-1.63141	0.259585	41.1745	1.39226e-10	1.17811e-09
PSMA7	2079.17	0.51178	0.0788893	41.1641	1.39973e-10	1.18382e-09
RAB32	1194.99	1.37878	0.202907	41.159	1.40335e-10	1.18627e-09
AC009506.2	298.837	1.04414	0.156895	41.1239	1.42881e-10	1.20717e-09
PAIP2B	56.5585	-0.962539	0.151105	41.1032	1.444e-10	1.21938e-09
SORT1	1245.64	1.38731	0.207402	41.097	1.44858e-10	1.22262e-09
LINC02822	14.8173	1.50357	0.230375	41.0809	1.46055e-10	1.23209e-09
ABCF3	836.192	-0.520977	0.082443	41.0748	1.46513e-10	1.23468e-09
SEC11A	1108.55	0.477162	0.0731679	41.0757	1.46445e-10	1.23468e-09
ATP8B2	1271.12	-0.968553	0.15187	41.0568	1.47871e-10	1.24549e-09
BACH2	181.552	-1.29351	0.200929	41.0427	1.48937e-10	1.25382e-09
INTS6-AS1	50.0086	0.833021	0.128432	41.0395	1.49186e-10	1.25528e-09
DCP2	734.18	0.998683	0.149357	41.0292	1.49973e-10	1.26125e-09
DCUN1D1	260.893	1.18009	0.17632	40.9962	1.52522e-10	1.28203e-09
DDX20	179.931	-0.513852	0.0809799	40.9942	1.52684e-10	1.28273e-09
TAF6	757.628	-0.466831	0.0740253	40.9529	1.55943e-10	1.30945e-09
KAT2A	773.451	-0.755497	0.119809	40.9517	1.56042e-10	1.3096e-09
MXD1	9717.67	1.25365	0.186963	40.9474	1.56385e-10	1.31181e-09
PDXK	2184.75	0.646382	0.0998832	40.9122	1.59221e-10	1.33492e-09
IKZF3	1753.83	-0.945119	0.148235	40.9086	1.59518e-10	1.33673e-09
CDR2	288.358	-0.7756	0.12274	40.8855	1.61411e-10	1.3519e-09
CIDECP1	266.221	0.569481	0.0881795	40.8475	1.64587e-10	1.3778e-09
TRGC1	272.719	-1.69118	0.268654	40.8394	1.65266e-10	1.38207e-09
UNC50	293.906	0.474035	0.0728773	40.8402	1.65202e-10	1.38207e-09
NLRC3	882.661	-1.14946	0.178425	40.8301	1.66057e-10	1.38798e-09
MT1L	19.4447	2.3153	0.342708	40.8122	1.67588e-10	1.40006e-09
RARG	385.656	-0.670932	0.106924	40.7863	1.69819e-10	1.41798e-09
CLDN9	528.724	1.5336	0.225235	40.7801	1.70363e-10	1.4218e-09
H2AX	426.309	0.83111	0.128082	40.7613	1.72007e-10	1.43479e-09
TDP2	1003.73	0.979673	0.14664	40.7498	1.73019e-10	1.4425e-09
TLR2	5084.23	1.37712	0.206562	40.7473	1.7324e-10	1.44361e-09
ATP5MD	226.513	1.09992	0.166392	40.7416	1.73745e-10	1.44708e-09
LETM1	383.705	-0.477207	0.0758939	40.7387	1.74004e-10	1.4485e-09
IGLV1-41	42.0903	2.97324	0.42027	40.7203	1.75657e-10	1.46152e-09
TRBV3-1	61.9057	-1.54811	0.244301	40.7171	1.75943e-10	1.46316e-09
PTAR1	237.744	1.55259	0.230276	40.7118	1.76417e-10	1.46636e-09
SRP68	834.677	-0.481933	0.076688	40.7103	1.76555e-10	1.46676e-09
AL845472.1	11.0193	2.07321	0.311878	40.6553	1.81591e-10	1.50784e-09
NEU1	1033.01	0.700887	0.108343	40.6496	1.82125e-10	1.51151e-09
SCMH1	182.665	-0.591703	0.0939141	40.6478	1.82288e-10	1.5121e-09
SFXN3	770.229	-0.43338	0.0688128	40.635	1.83491e-10	1.52075e-09
TEDC2	15.2	1.70148	0.260823	40.6347	1.83517e-10	1.52075e-09
AC138150.2	115.217	1.59836	0.238058	40.6013	1.86682e-10	1.54507e-09
FAM83D	16.6343	1.38639	0.212162	40.6014	1.86676e-10	1.54507e-09
IGLVI-70	28.3528	3.30469	0.460533	40.6008	1.86734e-10	1.54507e-09
LINC02777	10.7231	1.38333	0.214932	40.588	1.87953e-10	1.55438e-09
ENTPD6	927.492	-0.548899	0.0874672	40.5796	1.88766e-10	1.56031e-09
HTRA3	69.1476	3.23269	0.450423	40.5742	1.8929e-10	1.56386e-09
AC008763.3	793.57	1.39505	0.20998	40.5688	1.89812e-10	1.56738e-09
RNF141	722.34	0.892939	0.132952	40.5588	1.90785e-10	1.57461e-09
VAPA	1901.21	0.985616	0.147495	40.5579	1.90879e-10	1.57461e-09
EIF4E3	1406.62	1.01456	0.153945	40.5395	1.92677e-10	1.58864e-09
VNN3	1119.74	1.21469	0.182141	40.5337	1.93257e-10	1.59262e-09
BPGM	1424.81	2.48715	0.352949	40.524	1.94218e-10	1.59974e-09
CCDC88C	1797.53	-0.773413	0.122722	40.5194	1.9467e-10	1.6021e-09
NPC1	348.637	-0.600745	0.0956456	40.5191	1.947e-10	1.6021e-09
TMEM147-AS1	158.906	-0.897028	0.140922	40.515	1.95109e-10	1.60466e-09
ANKHD1	1397.73	-0.48434	0.0765118	40.5021	1.96409e-10	1.61455e-09
ARHGAP17	731.529	-0.842967	0.133662	40.4945	1.97173e-10	1.62002e-09
NSMCE3	264.465	-0.606925	0.0959979	40.4795	1.98694e-10	1.63169e-09
[truncated: 14,418 more rows]

## Sheet: DiffAnalysis Arunachalam et al.
GeneName	baseMean	log2FoldChange	lfcSE	stat	pvalue	padj
TK1	432.065	3.24489	0.192962	16.8162	1.85786e-63	3.30792e-59
PLK1	175.613	3.9533	0.236453	16.7192	9.5029e-63	8.45995e-59
RRM2	772.427	3.8344	0.238673	16.0655	4.45557e-58	2.64438e-54
CCNA2	168.493	3.80555	0.23903	15.9208	4.54594e-57	1.61881e-53
FOXM1	86.241	3.1595	0.198439	15.9218	4.47211e-57	1.61881e-53
UBE2C	134.917	3.64545	0.231838	15.7241	1.03402e-55	3.06846e-52
HJURP	81.6256	3.28816	0.210133	15.648	3.42893e-55	8.72174e-52
TPX2	215.838	3.24213	0.207956	15.5905	8.44832e-55	1.88028e-51
AURKB	107.723	3.20533	0.210308	15.2412	1.88486e-52	3.72887e-49
KIF4A	49.7427	3.57265	0.242712	14.7197	4.81784e-49	8.57816e-46
UHRF1	218.216	2.87785	0.196031	14.6806	8.58064e-49	1.38889e-45
MZB1	1534.33	3.50893	0.239404	14.6569	1.21631e-48	1.8047e-45
IGHV1-24	905.525	5.45702	0.372696	14.642	1.51514e-48	2.07515e-45
SHCBP1	181.331	3.23951	0.22173	14.6101	2.42078e-48	3.07871e-45
CDC20	213.714	3.71567	0.25482	14.5815	3.68153e-48	4.36997e-45
BIRC5	222.641	3.91941	0.268926	14.5743	4.09333e-48	4.55511e-45
PKMYT1	108.661	3.27481	0.227129	14.4183	3.96887e-47	4.15681e-44
IGHV4-59	877.157	3.6648	0.254288	14.412	4.34865e-47	4.30154e-44
DTL	131.224	3.21003	0.223842	14.3406	1.22004e-46	1.14331e-43
BUB1	216.341	3.15589	0.221185	14.2681	3.45817e-46	3.07863e-43
MKI67	529.107	3.21747	0.229823	13.9998	1.56361e-44	1.32572e-41
KIF20A	63.5931	3.62929	0.27139	13.373	8.69901e-41	7.04027e-38
GTSE1	50.9954	3.13821	0.234776	13.3669	9.44519e-41	7.31181e-38
H1-5	61.5151	3.27663	0.245813	13.3298	1.55333e-40	1.15237e-37
MCM10	90.1267	3.56474	0.26949	13.2277	6.06832e-40	4.32186e-37
CDT1	89.2566	2.79688	0.212215	13.1795	1.15174e-39	7.8872e-37
IFI27	2902.25	8.46119	0.645246	13.1131	2.76957e-39	1.82638e-36
ASPM	76.256	2.95572	0.226296	13.0613	5.4801e-39	3.48476e-36
CDCA3	63.6407	2.45827	0.189741	12.9559	2.17471e-38	1.3352e-35
ZWINT	276.145	2.38904	0.184859	12.9236	3.31433e-38	1.96705e-35
SLC38A5	497.655	1.42392	0.110654	12.8682	6.79308e-38	3.90164e-35
CCNB2	138.606	3.48254	0.271152	12.8435	9.35239e-38	5.20373e-35
PYCR1	74.6678	3.18256	0.248862	12.7884	1.9026e-37	1.02654e-34
GINS2	106.88	2.83978	0.224308	12.6602	9.82449e-37	5.14485e-34
MYBL2	900.157	3.48795	0.27564	12.654	1.06335e-36	5.40943e-34
CACNA2D3	116.305	-2.49519	0.19743	-12.6384	1.29739e-36	6.41666e-34
TRIP13	86.8573	3.16913	0.251139	12.6191	1.65804e-36	7.97878e-34
CDC6	102.738	2.9743	0.236017	12.6021	2.056e-36	9.63346e-34
CDCA2	61.3104	3.42032	0.272583	12.5478	4.08712e-36	1.86593e-33
CDC45	102.177	3.10515	0.24769	12.5364	4.71756e-36	2.0999e-33
SKA1	48.5	3.10561	0.248132	12.516	6.10536e-36	2.65136e-33
CEP55	68.6461	3.6019	0.288977	12.4643	1.16896e-35	4.95555e-33
E2F2	323.105	1.94232	0.156456	12.4145	2.18109e-35	8.82598e-33
PBK	27.208	4.04742	0.325989	12.4158	2.14427e-35	8.82598e-33
CLSPN	83.2804	2.68226	0.217237	12.3472	5.04631e-35	1.95325e-32
TOP2A	358.983	3.27105	0.264888	12.3488	4.94566e-35	1.95325e-32
DERL3	125.597	2.69206	0.218824	12.3024	8.79434e-35	3.33156e-32
RNASE1	323.21	5.34435	0.436452	12.245	1.78667e-34	6.62742e-32
IGHV4-34	3057.02	4.44329	0.363655	12.2184	2.47853e-34	9.00616e-32
KCNN3	63.3369	3.93892	0.322882	12.1992	3.13799e-34	1.10572e-31
NCAPG	82.5813	3.24444	0.265971	12.1985	3.1672e-34	1.10572e-31
ESPL1	60.2581	2.82454	0.231663	12.1924	3.41079e-34	1.16787e-31
KIF2C	99.8188	2.99177	0.246584	12.1328	7.07574e-34	2.37705e-31
CENPA	33.2565	3.64841	0.300954	12.1228	7.99505e-34	2.63615e-31
ANLN	49.0387	2.96614	0.245346	12.0896	1.19806e-33	3.87844e-31
H1-2	406.918	1.92141	0.159609	12.0382	2.23786e-33	7.11519e-31
KIFC1	72.0078	2.76138	0.230711	11.969	5.16656e-33	1.61387e-30
IGLV9-49	237.561	4.38927	0.367081	11.9572	5.95281e-33	1.82741e-30
IGHV1-18	878.819	3.60117	0.301316	11.9515	6.3792e-33	1.92511e-30
BUB1B	66.2213	2.83258	0.237416	11.9309	8.17153e-33	2.4249e-30
IGHV1-46	928.01	3.57167	0.299554	11.9233	8.94837e-33	2.6119e-30
POC1A	92.0829	1.77164	0.148763	11.9092	1.06048e-32	3.04546e-30
DLGAP5	89.7278	3.89831	0.328709	11.8595	1.92183e-32	5.43147e-30
IGKC	34461.1	3.01027	0.253986	11.8521	2.09919e-32	5.84002e-30
TROAP	57.5048	3.50327	0.297783	11.7645	5.94767e-32	1.62921e-29
IGLC3	5346.15	3.35958	0.285614	11.7627	6.07817e-32	1.63973e-29
TYMS	65.0621	2.97374	0.253804	11.7167	1.04671e-31	2.78159e-29
IGHG1	38508.6	5.14397	0.44082	11.6691	1.83337e-31	4.80047e-29
POLQ	68.7585	2.15368	0.185215	11.628	2.96872e-31	7.66058e-29
CDC25A	29.3037	3.07855	0.265329	11.6028	3.98923e-31	1.01469e-28
SPC25	23.3382	3.95169	0.341662	11.5661	6.12266e-31	1.53541e-28
CDCA5	99.088	2.89372	0.250845	11.5359	8.69986e-31	2.1514e-28
IGKV3-15	1264.28	2.89333	0.251131	11.5212	1.03155e-30	2.51599e-28
RAD54L	34.2331	2.89538	0.251475	11.5136	1.12699e-30	2.71163e-28
GGH	133.711	2.40488	0.20983	11.4611	2.06861e-30	4.91088e-28
KIF15	81.3755	2.5035	0.218725	11.4459	2.46554e-30	5.77617e-28
RAD51	94.1663	2.54117	0.225422	11.2729	1.78546e-29	4.12859e-27
CCNB1	172.682	2.35501	0.209102	11.2625	2.00949e-29	4.57363e-27
HMMR	42.8584	2.9691	0.263647	11.2616	2.0293e-29	4.57363e-27
CKAP2L	41.4548	3.27742	0.291262	11.2525	2.25202e-29	5.01216e-27
SLCO4A1	118.93	2.96133	0.263306	11.2467	2.40337e-29	5.28297e-27
PRDX4	516.867	1.09865	0.0980328	11.207	3.76917e-29	8.18415e-27
MCM2	452.288	1.801	0.161085	11.1804	5.08457e-29	1.09073e-26
GLDC	115.501	3.61762	0.324765	11.1392	8.08624e-29	1.71399e-26
JCHAIN	6029.81	3.35656	0.303625	11.0549	2.07463e-28	4.34574e-26
TXNDC5	207.945	2.44036	0.222165	10.9845	4.53863e-28	9.39654e-26
KIF11	174.378	2.37844	0.216684	10.9765	4.95508e-28	1.01408e-25
NCAPH	105.237	2.0064	0.183874	10.9118	1.01251e-27	2.04861e-25
SPC24	38.8646	3.02608	0.277984	10.8858	1.34689e-27	2.69454e-25
TEDC2	31.3325	2.4415	0.224657	10.8677	1.64318e-27	3.25076e-25
KIF14	33.9965	2.67916	0.247144	10.8405	2.21376e-27	4.33144e-25
TNFRSF17	200.604	3.13441	0.292423	10.7187	8.31313e-27	1.60886e-24
SKA3	54.0782	3.35031	0.312699	10.7142	8.73394e-27	1.67213e-24
CLU	5570.6	3.55647	0.333476	10.6649	1.48627e-26	2.81521e-24
NUF2	50.8285	2.11458	0.198862	10.6334	2.0841e-26	3.90604e-24
ITM2C	1658.46	1.58217	0.148901	10.6256	2.26443e-26	4.19981e-24
IGHV3-23	2375.99	2.81734	0.265312	10.619	2.43218e-26	4.46442e-24
NEK2	32.256	2.9158	0.275041	10.6013	2.93819e-26	5.33822e-24
ESCO2	32.0493	2.5965	0.244961	10.5996	2.99164e-26	5.38043e-24
IGKV4-1	3182.74	3.09206	0.291756	10.5981	3.04047e-26	5.41356e-24
CENPF	130.001	2.15965	0.204976	10.5361	5.88761e-26	1.02773e-23
DEPDC1B	46.4728	2.90233	0.275464	10.5362	5.88558e-26	1.02773e-23
IGHV3-21	1271.97	3.06202	0.292734	10.4601	1.31751e-25	2.27749e-23
GALNT14	21.4455	3.41791	0.327097	10.4492	1.47727e-25	2.52911e-23
IGHV3-33	1057.22	3.44894	0.330149	10.4466	1.51833e-25	2.57465e-23
SEC11C	1017.38	1.22549	0.117338	10.444	1.56023e-25	2.62075e-23
PCLAF	26.5636	3.23366	0.309977	10.4319	1.77214e-25	2.94888e-23
DEPDC1	17.6129	3.5765	0.342904	10.43	1.8086e-25	2.98168e-23
GPRC5D	27.5365	3.18942	0.307171	10.3832	2.95657e-25	4.82951e-23
IGLV2-14	2049.95	3.09427	0.298127	10.3791	3.08813e-25	4.99856e-23
E2F1	304.151	2.92354	0.282312	10.3557	3.9427e-25	6.32431e-23
AC012236.1	44.2368	2.16011	0.209503	10.3106	6.30822e-25	1.00284e-22
MELK	55.5093	3.10425	0.301182	10.3069	6.55909e-25	1.03349e-22
CDCA8	109.063	1.89084	0.184469	10.2502	1.18127e-24	1.84496e-22
IGKV5-2	29.9981	3.49983	0.341938	10.2353	1.37777e-24	2.13315e-22
CDKN3	79.2679	2.79155	0.272791	10.2333	1.40656e-24	2.15895e-22
DIAPH3	22.5219	3.16541	0.310002	10.2109	1.77125e-24	2.69548e-22
TSHR	22.6382	2.2715	0.224458	10.1199	4.50698e-24	6.80057e-22
ACOT7	257.751	1.64268	0.162346	10.1184	4.57859e-24	6.83033e-22
IGKV1-17	151.975	2.99269	0.295783	10.1179	4.60342e-24	6.83033e-22
HMGB3	125.137	2.00066	0.197764	10.1164	4.6721e-24	6.87493e-22
IGLV2-23	1103.2	3.46105	0.342451	10.1067	5.16027e-24	7.53103e-22
C1QB	412.3	3.15258	0.312008	10.1042	5.29359e-24	7.6628e-22
ORC1	72.9016	2.61554	0.259182	10.0915	6.02395e-24	8.64971e-22
FAM20A	416.33	3.69383	0.366497	10.0788	6.85873e-24	9.76957e-22
TTK	41.9554	2.5909	0.257713	10.0534	8.87115e-24	1.25358e-21
STIL	82.7353	1.82375	0.182204	10.0093	1.38662e-23	1.94399e-21
H2BC4	133.791	2.18232	0.218168	10.0029	1.47991e-23	2.05858e-21
XK	163.013	3.67241	0.369544	9.93768	2.8541e-23	3.93932e-21
CHPF	369.768	1.35355	0.136279	9.93217	3.01604e-23	4.13082e-21
IGLC2	11471.9	3.4115	0.34366	9.92695	3.17819e-23	4.29564e-21
SDC1	82.1401	5.20237	0.524076	9.92675	3.18464e-23	4.29564e-21
HMGA1	1047.38	0.998083	0.100763	9.90524	3.9503e-23	5.28835e-21
EXO1	50.7057	2.72892	0.275541	9.90384	4.00572e-23	5.32253e-21
IGLV2-11	822.029	3.5127	0.355154	9.89063	4.57156e-23	6.02938e-21
MTDH	2666.39	0.514729	0.0522094	9.85893	6.27126e-23	8.21028e-21
IGLV4-69	823.098	3.65916	0.371563	9.84803	6.99035e-23	9.08491e-21
KNL1	82.5513	2.12447	0.216315	9.82117	9.12812e-23	1.17773e-20
IGLV3-25	2430.18	4.26073	0.433964	9.81817	9.40323e-23	1.20449e-20
IGKV3-11	1669.04	2.77464	0.282672	9.81575	9.63183e-23	1.22496e-20
CDC42BPA	57.6944	2.14135	0.219168	9.77037	1.50898e-22	1.90549e-20
C1QC	115.647	3.72851	0.38183	9.76483	1.59377e-22	1.99839e-20
IGHV5-51	694.463	2.71666	0.279808	9.70904	2.75925e-22	3.43555e-20
B9D1	31.7244	1.65	0.170419	9.68206	3.59394e-22	4.44376e-20
H2AC14	14.4374	3.39943	0.352711	9.638	5.52533e-22	6.78473e-20
MYL6B	53.6778	1.42806	0.148239	9.63351	5.77232e-22	7.03947e-20
MYL9	763.744	4.10475	0.426875	9.61581	6.85669e-22	8.305e-20
IGHV3-69-1	53.2594	3.63364	0.378845	9.59138	8.69146e-22	1.04562e-19
SPATS2	114.249	1.04706	0.109353	9.57507	1.01786e-21	1.2163e-19
WDR34	286.377	1.27456	0.133296	9.56185	1.15671e-21	1.37301e-19
ADAMTS2	310.713	6.7885	0.711197	9.54518	1.35871e-21	1.60211e-19
DHFR	54.9335	1.85107	0.194032	9.54003	1.42788e-21	1.6726e-19
IGLV3-27	203.296	4.59256	0.481477	9.53847	1.44952e-21	1.68684e-19
CDKN2C	123.758	1.23906	0.130004	9.53093	1.5588e-21	1.80207e-19
ITGA2B	5658.55	3.43713	0.360654	9.53027	1.56878e-21	1.80207e-19
PPIB	1679.36	0.92296	0.0969782	9.51719	1.77926e-21	2.03075e-19
RECQL4	179.066	1.58717	0.166956	9.50654	1.97105e-21	2.23532e-19
MAFB	6302.53	1.81295	0.190849	9.49942	2.11064e-21	2.37847e-19
IFI27L1	80.9333	1.41862	0.14996	9.45998	3.08014e-21	3.44918e-19
UBE2J1	3460.06	0.980277	0.103917	9.4333	3.97401e-21	4.42233e-19
MCM4	734.282	1.68251	0.178728	9.41385	4.78285e-21	5.28936e-19
RFFL	452.365	-0.763358	0.0812307	-9.3974	5.59256e-21	6.14664e-19
PTGR1	23.0947	2.99984	0.319498	9.38925	6.04279e-21	6.60072e-19
CDK1	115.156	2.74633	0.293112	9.36953	7.28565e-21	7.90981e-19
SLC16A14	22.4527	2.54113	0.271631	9.35505	8.35616e-21	9.01706e-19
EGFL7	109.514	2.75549	0.294631	9.35235	8.57229e-21	9.19456e-19
SNRNP25	435.693	1.12589	0.120609	9.3351	1.00897e-20	1.07573e-18
ABLIM3	260.385	3.11278	0.333693	9.32827	1.07608e-20	1.12776e-18
CTNNAL1	84.3023	2.25133	0.241346	9.32821	1.07677e-20	1.12776e-18
IGHV4-28	84.5749	2.82479	0.302821	9.32823	1.07652e-20	1.12776e-18
RNF111	1009.2	-0.736252	0.0794664	-9.26495	1.95172e-20	2.03219e-18
TREML1	1032.96	3.23931	0.349883	9.25827	2.07769e-20	2.15077e-18
IGKV1-5	2290.43	3.08279	0.333784	9.23589	2.56154e-20	2.63631e-18
EGF	119.679	3.10019	0.336061	9.22507	2.83368e-20	2.89964e-18
IGLV1-40	1648.89	2.78462	0.301942	9.22236	2.90629e-20	2.95695e-18
NME1	205.422	1.21655	0.132459	9.18434	4.1407e-20	4.18893e-18
ROMO1	864.463	0.739263	0.0806642	9.1647	4.96857e-20	4.99804e-18
TICRR	16.9902	2.50863	0.274778	9.12966	6.87143e-20	6.87336e-18
CLPTM1L	2729.62	0.597171	0.0654503	9.12403	7.23835e-20	7.19993e-18
IGLV1-51	121.153	3.62553	0.397683	9.11662	7.75012e-20	7.66616e-18
METTL7B	206.465	6.01386	0.659708	9.11594	7.79921e-20	7.6721e-18
TTLL7	26.3058	2.83841	0.311751	9.10473	8.64845e-20	8.46075e-18
IGLV3-1	1178.97	3.6499	0.402105	9.07697	1.11643e-19	1.08623e-17
SPAG5	262.804	1.72945	0.19107	9.05136	1.412e-19	1.36634e-17
MAOB	56.5419	4.95917	0.55057	9.00733	2.11129e-19	2.03197e-17
IGLV7-46	316.961	3.90382	0.435276	8.96861	3.00288e-19	2.87454e-17
CMTM5	212.286	3.09757	0.346329	8.944	3.75334e-19	3.57371e-17
UQCRH	902.308	0.868405	0.0971616	8.93775	3.97186e-19	3.76165e-17
ZNF304	114.155	-1.95976	0.219552	-8.92617	4.41004e-19	4.15454e-17
PIMREG	19.4987	2.6786	0.300521	8.91318	4.959e-19	4.6471e-17
BHLHA15	37.8316	3.50498	0.393817	8.90003	5.58319e-19	5.20464e-17
IGLV1-47	1037.18	3.06941	0.345382	8.88699	6.27864e-19	5.82246e-17
IGHV3-11	556.499	3.12665	0.35346	8.84584	9.0843e-19	8.38062e-17
GMPR	468.534	2.87379	0.324926	8.84442	9.20028e-19	8.44386e-17
TRIM58	1250.45	3.07824	0.34869	8.82803	1.06539e-18	9.72787e-17
IGHV3-20	1128.67	4.84717	0.549665	8.8184	1.16104e-18	1.05471e-16
KIF18B	29.2863	2.91505	0.331046	8.80558	1.30174e-18	1.17652e-16
H1-3	433.823	1.49107	0.169409	8.80164	1.34831e-18	1.21245e-16
CSRNP2	364.883	-0.7536	0.0857853	-8.78472	1.56757e-18	1.40254e-16
CRELD2	1056.99	0.981379	0.111762	8.78095	1.62098e-18	1.44308e-16
PLK4	94.6888	1.50807	0.171774	8.77937	1.64391e-18	1.45621e-16
MRPS15	592.996	0.612693	0.0698392	8.77292	1.74096e-18	1.53454e-16
ZNF773	113.771	-1.11904	0.127959	-8.74535	2.22317e-18	1.94993e-16
PIF1	64.9451	1.68242	0.192487	8.74043	2.32219e-18	2.0268e-16
FDXR	201.991	0.953121	0.109613	8.69536	3.45742e-18	3.00289e-16
SAMD14	53.0579	3.68619	0.424145	8.69087	3.59667e-18	3.10868e-16
IGHG3	6844.66	4.16681	0.479864	8.68331	3.84407e-18	3.30646e-16
AL035530.2	450.611	-1.1781	0.136012	-8.66177	4.64486e-18	3.97605e-16
KLRK1	74.325	-2.22784	0.257252	-8.66012	4.7128e-18	3.99661e-16
SELP	705.629	2.83362	0.327205	8.66009	4.71377e-18	3.99661e-16
H2AC13	17.9384	2.56717	0.29658	8.65589	4.89088e-18	4.12712e-16
IGKV1-16	257.403	3.0079	0.347579	8.65387	4.9784e-18	4.18115e-16
SPARC	3774.71	2.88586	0.333706	8.64791	5.24511e-18	4.38447e-16
MYDGF	1935.27	1.05108	0.121653	8.63997	5.6227e-18	4.67814e-16
H4C9	71.5504	1.35112	0.15653	8.63168	6.04574e-18	5.00671e-16
SMOX	645.114	2.63255	0.305164	8.62667	6.31615e-18	5.20644e-16
H2BC7	22.9846	2.46939	0.286277	8.62588	6.36006e-18	5.21848e-16
JADE1	1281.11	-0.759798	0.0880946	-8.6248	6.42061e-18	5.24399e-16
ANXA3	39.3215	4.32736	0.502235	8.6162	6.92137e-18	5.62717e-16
FEN1	498.681	1.19844	0.139103	8.61548	6.96479e-18	5.63674e-16
IGKV1-12	116.186	3.24517	0.376768	8.61319	7.10544e-18	5.72454e-16
GAS6	422.522	1.97197	0.229074	8.60844	7.40647e-18	5.94019e-16
MRPL28	1071.86	0.639384	0.0743978	8.59413	8.38971e-18	6.6986e-16
H2BC12	180.118	1.42049	0.165786	8.56824	1.05082e-17	8.3526e-16
UBE2T	74.5011	1.53365	0.17923	8.55689	1.15957e-17	9.17605e-16
GAPDH	21100.6	1.16285	0.136351	8.52841	1.48372e-17	1.16892e-15
H2BC21	792.38	1.85365	0.217446	8.52465	1.53278e-17	1.20226e-15
IGLV5-45	128.464	3.19959	0.376113	8.507	1.78493e-17	1.39389e-15
CENPE	77.2919	1.73697	0.204285	8.50264	1.85326e-17	1.44093e-15
LRP8	291.761	0.981212	0.115462	8.49813	1.92674e-17	1.49155e-15
TGFBR1	1040.32	-1.11774	0.131883	-8.47524	2.34602e-17	1.80826e-15
PDIA4	4352.13	0.993859	0.117276	8.4745	2.36092e-17	1.8119e-15
SSR4	2451.98	0.610167	0.072102	8.46256	2.61579e-17	1.99889e-15
IGKV3D-11	52.0781	2.91375	0.344341	8.4618	2.63286e-17	2.00333e-15
AURKA	92.0175	1.43059	0.169186	8.45577	2.77247e-17	2.10059e-15
NPC1	1089.52	-0.695875	0.0823649	-8.44868	2.94604e-17	2.22264e-15
C4orf48	264.877	0.87226	0.103311	8.44309	3.09067e-17	2.32192e-15
H2AC12	20.3565	2.69424	0.319315	8.43755	3.24059e-17	2.42431e-15
MMRN1	279.644	2.60113	0.308371	8.43508	3.30986e-17	2.46578e-15
PLOD2	33.4519	2.92277	0.346935	8.42456	3.62122e-17	2.68649e-15
MPIG6B	1392.04	2.75984	0.327654	8.42304	3.66843e-17	2.71022e-15
ZNF419	96.4084	-1.35714	0.161338	-8.41176	4.03891e-17	2.9716e-15
TAGAP	5353.13	-2.23258	0.265628	-8.40492	4.28139e-17	3.13704e-15
PPARG	47.9002	3.49522	0.416111	8.39973	4.47501e-17	3.26547e-15
IGHV1-2	2089.07	3.56168	0.424245	8.39533	4.6457e-17	3.37619e-15
TFDP1	1328.47	0.706555	0.0841912	8.39227	4.76837e-17	3.45126e-15
CAV1	34.5062	3.11097	0.371186	8.38116	5.24083e-17	3.77785e-15
SERF2	5824.53	0.60378	0.0720818	8.37631	5.46139e-17	3.90522e-15
SPTB	162.72	3.29676	0.393562	8.37673	5.44173e-17	3.90522e-15
FABP5	112.343	1.29059	0.154236	8.36763	5.87889e-17	4.18695e-15
PDCD6	68.9961	-0.870136	0.104098	-8.35883	6.33417e-17	4.49322e-15
NT5DC2	156.66	2.19168	0.262337	8.35442	6.57569e-17	4.64604e-15
HMGB2	4006	1.08195	0.129787	8.33636	7.66154e-17	5.39185e-15
IGHV3-30	1555.19	3.04494	0.365491	8.33112	8.00837e-17	5.60024e-15
IGHV4-61	370.895	3.45663	0.414914	8.33094	8.02056e-17	5.60024e-15
ALOX5AP	1832.36	0.79904	0.0959906	8.32415	8.49396e-17	5.88463e-15
CENPU	102.559	2.05965	0.247427	8.3243	8.4831e-17	5.88463e-15
SCAF8	593.775	-0.575651	0.0693383	-8.30207	1.02309e-16	7.06051e-15
MFSD2B	120.51	2.95196	0.355771	8.29736	1.06448e-16	7.31775e-15
PDIA6	3218.85	0.976114	0.11772	8.29185	1.11499e-16	7.63552e-15
MCM6	637.139	1.07174	0.129368	8.28444	1.18664e-16	8.08246e-15
TGFB1I1	72.9308	2.92108	0.35261	8.28417	1.18933e-16	8.08246e-15
CHEK1	72.3707	1.72922	0.208979	8.27459	1.28902e-16	8.7266e-15
DCPS	530.525	0.690186	0.083426	8.27302	1.30604e-16	8.80834e-15
ZDHHC12	805.341	0.823592	0.0996713	8.26309	1.41954e-16	9.53773e-15
STOML2	1135.56	0.494612	0.0598761	8.26059	1.44949e-16	9.7023e-15
IGLV3-16	59.6175	3.16765	0.383849	8.25235	1.5531e-16	1.03569e-14
PSMA6	235.836	0.876982	0.106345	8.24657	1.62999e-16	1.08291e-14
IGHA2	5321.73	3.35896	0.407544	8.24195	1.69425e-16	1.12142e-14
LAMC1	242.269	1.8279	0.222103	8.22998	1.87244e-16	1.23477e-14
ITGB3	1767.36	2.86259	0.347971	8.22651	1.92751e-16	1.26639e-14
CD63	5914.62	1.50314	0.183114	8.20879	2.23421e-16	1.4625e-14
CENPW	96.7147	1.52282	0.185527	8.20806	2.24785e-16	1.46604e-14
IGKV2-30	499.425	4.03965	0.492661	8.19967	2.41055e-16	1.56642e-14
NDC80	128.102	1.57772	0.192954	8.17666	2.91816e-16	1.88938e-14
H1-10	2697.81	0.950845	0.116619	8.1534	3.53825e-16	2.28256e-14
ARHGAP18	455.666	1.19988	0.147236	8.14934	3.65917e-16	2.35204e-14
FBXO30	172.236	-1.23595	0.151918	-8.13562	4.09832e-16	2.62484e-14
SDF2L1	948.658	1.15971	0.142581	8.13369	4.16425e-16	2.65751e-14
POLE2	33.6557	2.11532	0.260159	8.13087	4.26212e-16	2.71025e-14
COX8A	787.626	0.779759	0.0959089	8.1302	4.2857e-16	2.71555e-14
CRLF3	1717.19	-0.753582	0.0927965	-8.1208	4.63126e-16	2.9241e-14
SLC6A9	20.4193	3.54602	0.43696	8.11519	4.85017e-16	3.05149e-14
USP37	357.478	-0.737025	0.091011	-8.09819	5.57813e-16	3.49713e-14
H2AJ	570.163	1.24659	0.15396	8.09685	5.64022e-16	3.52365e-14
PARK7	2999.26	0.617536	0.076446	8.07807	6.58007e-16	4.09644e-14
PPBP	5359.04	2.58181	0.319699	8.07577	6.7051e-16	4.15973e-14
IGLV6-57	1160.03	3.87119	0.479846	8.06758	7.1708e-16	4.4332e-14
AC015912.3	114.633	1.57104	0.194809	8.06449	7.35447e-16	4.53101e-14
COQ8A	1482.04	-0.616825	0.076629	-8.0495	8.3133e-16	5.10408e-14
ZNF649	108.767	-0.989428	0.123037	-8.04173	8.85797e-16	5.4198e-14
H2BC8	51.628	2.17196	0.27013	8.04044	8.95187e-16	5.4585e-14
TGIF2	585.246	-0.950802	0.118319	-8.03592	9.28784e-16	5.64403e-14
ITGA1	152.756	2.40197	0.299049	8.03204	9.58688e-16	5.80593e-14
FMNL3	465.766	-0.943878	0.117738	-8.01676	1.0857e-15	6.55283e-14
TXNL4A	1276.79	0.458446	0.0571996	8.01484	1.10282e-15	6.62172e-14
UFD1	862.042	0.549093	0.0685112	8.01465	1.10455e-15	6.62172e-14
WDR91	430.434	-0.673674	0.0840807	-8.01223	1.12649e-15	6.73058e-14
TPM4	4091.17	1.15782	0.144535	8.01065	1.14108e-15	6.79496e-14
TMEM208	860.614	0.555937	0.0694149	8.0089	1.15741e-15	6.86922e-14
C2CD2L	700.147	-0.478262	0.0597262	-8.00756	1.17002e-15	6.8981e-14
PRDX5	2096.46	0.707519	0.0883528	8.00788	1.16699e-15	6.8981e-14
STRIP2	29.343	2.03447	0.254136	8.00545	1.19031e-15	6.99457e-14
NDUFB9	1385.32	0.709217	0.0887448	7.99164	1.33151e-15	7.79854e-14
BMP6	185.952	1.97378	0.247922	7.9613	1.70236e-15	9.93785e-14
LGALS1	4265.46	1.426	0.1792	7.95763	1.75371e-15	1.02042e-13
MAPK12	16.8744	1.96871	0.247415	7.95714	1.76056e-15	1.02107e-13
BCOR	553.871	-0.633731	0.0796556	-7.95588	1.77861e-15	1.02818e-13
CAV2	33.9317	3.11779	0.391978	7.95399	1.80597e-15	1.04062e-13
H2BC11	68.8817	2.70895	0.340679	7.95163	1.84069e-15	1.05721e-13
FKBP11	869.338	0.88067	0.1109	7.94112	2.00372e-15	1.14714e-13
ARNTL2	54.9868	2.23543	0.281648	7.93696	2.072e-15	1.18244e-13
HCP5	1504.57	-1.27892	0.161334	-7.92713	2.24267e-15	1.27574e-13
AC091173.1	11.135	3.61164	0.456195	7.91687	2.43565e-15	1.3811e-13
SH3BGRL3	21851	0.869921	0.110416	7.87855	3.31203e-15	1.87208e-13
PSMB6	2451.13	0.719919	0.0913925	7.87723	3.34729e-15	1.88603e-13
RNASE2	1469.35	2.81164	0.357002	7.8757	3.38842e-15	1.90318e-13
FAM111B	74.5133	1.83895	0.23361	7.87187	3.49382e-15	1.95621e-13
RNF216	2168.42	-0.404132	0.0514675	-7.85218	4.0888e-15	2.28217e-13
MANF	426.954	1.17305	0.149724	7.83478	4.69656e-15	2.6132e-13
AC093673.1	276.291	1.13169	0.144617	7.82541	5.06024e-15	2.80678e-13
LRRC59	1126.87	0.81551	0.104278	7.82052	5.2606e-15	2.90885e-13
RNF144A	264.411	-1.04799	0.134042	-7.81842	5.34916e-15	2.94866e-13
ASF1B	296.114	1.27924	0.163714	7.81383	5.54779e-15	3.03934e-13
LIMS1	2130.96	1.29563	0.165811	7.8139	5.54457e-15	3.03934e-13
SCN1B	58.5931	1.92135	0.245971	7.8113	5.66005e-15	3.09133e-13
E2F7	16.8286	2.64494	0.338642	7.81042	5.69968e-15	3.10345e-13
COX5A	1549.92	0.686043	0.0879807	7.79766	6.30679e-15	3.42355e-13
NEIL3	18.4869	2.27553	0.291905	7.79545	6.41791e-15	3.47328e-13
S100A8	46945.5	2.2685	0.291632	7.77864	7.33079e-15	3.9553e-13
WDR62	94.947	1.32967	0.17095	7.77814	7.3599e-15	3.959e-13
KIF23	89.7554	1.8134	0.233198	7.77621	7.47297e-15	4.00772e-13
CTSA	5845.23	1.3917	0.178993	7.77518	7.53405e-15	4.02834e-13
ZFYVE27	1035.6	-0.627723	0.0808799	-7.76118	8.41447e-15	4.48562e-13
HSP90B1	7557.93	1.00879	0.130024	7.75845	8.59765e-15	4.56959e-13
TXN	1177.08	0.933537	0.120375	7.75523	8.81807e-15	4.67279e-13
ZC3HAV1L	20.3901	2.61741	0.337676	7.75124	9.09983e-15	4.80779e-13
CRAT	750.332	1.08073	0.139444	7.75028	9.16901e-15	4.83e-13
RRBP1	1255.41	0.816129	0.105329	7.74837	9.30824e-15	4.88889e-13
ANKRD44	4960.23	-0.603529	0.0779683	-7.7407	9.88712e-15	5.16247e-13
URGCP	595.761	-0.696661	0.0899958	-7.74104	9.86071e-15	5.16247e-13
IGLV1-44	1433.94	3.19907	0.413753	7.73184	1.06007e-14	5.50276e-13
TP73	26.4356	2.24976	0.29097	7.73196	1.05907e-14	5.50276e-13
MET	15.7726	2.98463	0.386337	7.72547	1.11445e-14	5.76822e-13
ZNF83	577.647	-1.04748	0.135742	-7.71672	1.19361e-14	6.16005e-13
TFPI	54.4279	2.75822	0.357817	7.70846	1.27349e-14	6.5533e-13
IGLV5-37	101.508	4.69434	0.610315	7.69167	1.4523e-14	7.45195e-13
SAPCD2	152.894	1.92712	0.25062	7.6894	1.47824e-14	7.56184e-13
SIAE	176.911	1.47193	0.191432	7.68906	1.48221e-14	7.56184e-13
AL133467.1	11.7333	2.17569	0.283166	7.68343	1.54886e-14	7.87926e-13
ELOVL7	178.647	2.49225	0.324505	7.68014	1.58909e-14	8.06089e-13
TMEM258	716.98	0.592918	0.0773274	7.66764	1.75192e-14	8.86161e-13
PCSK6	252.598	2.65752	0.346713	7.66489	1.78985e-14	9.02786e-13
SH3TC2	76.034	2.37628	0.310101	7.66292	1.81749e-14	9.14135e-13
CYSLTR2	210.876	-1.96019	0.255822	-7.66234	1.82577e-14	9.15715e-13
MTFR2	25.1384	1.85955	0.242836	7.65765	1.89371e-14	9.4712e-13
H1-4	648.605	1.4666	0.191665	7.65186	1.98087e-14	9.8794e-13
ABCB9	92.5359	1.28957	0.168822	7.63867	2.19486e-14	1.0916e-12
PRKAR2B	1391.88	2.24047	0.293444	7.63507	2.25695e-14	1.11936e-12
COX6A1	1011.17	0.616942	0.0808436	7.63129	2.32408e-14	1.14945e-12
FANCI	398.018	1.15066	0.150933	7.62364	2.46612e-14	1.21632e-12
SLC35B1	863.535	0.716521	0.0940442	7.61898	2.55684e-14	1.25759e-12
LINC02284	62.5756	2.82712	0.371359	7.6129	2.68021e-14	1.31463e-12
S100A9	80204.2	2.00772	0.263755	7.61207	2.69744e-14	1.31945e-12
CIT	46.8458	1.78864	0.23504	7.60995	2.74194e-14	1.33754e-12
ARHGDIB	28394.7	0.382377	0.0502692	7.60659	2.81424e-14	1.36906e-12
IGHV3-49	348.872	2.62377	0.345309	7.59834	2.99963e-14	1.45527e-12
CELF1	3388.4	-0.459188	0.0604467	-7.59658	3.04052e-14	1.4711e-12
ZNF646	415.057	-0.958451	0.126209	-7.59416	3.09793e-14	1.49481e-12
ZSCAN26	275.565	-0.766604	0.100995	-7.59049	3.18695e-14	1.53361e-12
TRIM7	126.548	1.78248	0.235067	7.58288	3.37969e-14	1.62198e-12
ADGRD1	82.7474	-1.41445	0.1866	-7.58014	3.45192e-14	1.65219e-12
OIP5	10.3273	2.10449	0.278076	7.56802	3.78951e-14	1.80891e-12
HBD	817.687	6.68092	0.883175	7.56466	3.88878e-14	1.85133e-12
TNNT1	237.669	3.36278	0.444569	7.56413	3.90457e-14	1.85389e-12
ITGB5	661.848	2.43029	0.32132	7.56345	3.92507e-14	1.85867e-12
SNCA	652.072	2.72847	0.360761	7.56309	3.93613e-14	1.85896e-12
SMTN	139.741	1.41868	0.187756	7.55596	4.15773e-14	1.95842e-12
IGKV3D-20	555.621	5.21687	0.690675	7.55329	4.24386e-14	1.99372e-12
TADA3	1676.2	0.456392	0.0604355	7.55172	4.29546e-14	2.01265e-12
ITGA7	52.505	2.15778	0.285843	7.54881	4.39241e-14	2.05267e-12
E2F8	23.1892	2.87734	0.381352	7.5451	4.51935e-14	2.10647e-12
DESI1	377.704	0.602088	0.0798484	7.54038	4.68593e-14	2.1784e-12
PHGDH	190.507	1.51264	0.200629	7.5395	4.71787e-14	2.18755e-12
PAIP2B	53.1483	-1.16099	0.154085	-7.5347	4.89449e-14	2.26354e-12
TTC7B	181.148	2.17118	0.28818	7.5341	4.91727e-14	2.26819e-12
IGKV1-8	206.265	2.86728	0.380982	7.52602	5.23112e-14	2.40672e-12
H4C8	114.14	2.72454	0.362063	7.52505	5.2702e-14	2.41845e-12
ASXL2	539.759	-0.44645	0.0593407	-7.5235	5.33276e-14	2.44087e-12
ALDH1L2	19.7894	2.11898	0.281757	7.5206	5.45242e-14	2.48924e-12
IGHV2-5	510.366	2.78876	0.370864	7.51962	5.49341e-14	2.50154e-12
KLF1	58.4064	3.39605	0.451853	7.51583	5.65519e-14	2.56864e-12
RNF38	1285.41	-0.563302	0.0751634	-7.49437	6.66179e-14	3.01815e-12
ZNF420	212.526	-0.974472	0.130092	-7.49065	6.85329e-14	3.09702e-12
ZBTB40	1039.18	-0.780458	0.104235	-7.48746	7.0221e-14	3.16528e-12
LTBP1	431.135	2.33135	0.311627	7.48123	7.36321e-14	3.31066e-12
SEMA4C	298.273	-1.33699	0.178759	-7.47928	7.47335e-14	3.35171e-12
FBXL3	760.799	-0.958495	0.128251	-7.47361	7.80233e-14	3.49046e-12
GP9	561.46	2.39488	0.320616	7.46963	8.04192e-14	3.58863e-12
TGFBR2	4662.1	-0.771682	0.103327	-7.46832	8.1226e-14	3.61557e-12
MPL	47.0738	2.33139	0.31246	7.46139	8.56127e-14	3.80133e-12
PROS1	167.696	2.59842	0.34832	7.45985	8.66201e-14	3.8365e-12
LCN2	64.9761	2.96415	0.397583	7.45544	8.95708e-14	3.95734e-12
PKHD1L1	63.2271	1.92403	0.258165	7.4527	9.14476e-14	4.03026e-12
TRIM4	743.661	-0.655919	0.0880419	-7.45008	9.32851e-14	4.10109e-12
IGHV3-15	700.184	2.68834	0.360868	7.44966	9.35844e-14	4.10412e-12
MCUR1	366.398	0.919222	0.123417	7.44808	9.4711e-14	4.14332e-12
S100A12	4185.25	2.9209	0.392629	7.43933	1.01197e-13	4.4162e-12
MSRB3	75.8283	1.94184	0.26151	7.42549	1.12359e-13	4.89133e-12
CALD1	74.4329	2.51455	0.338699	7.42414	1.13518e-13	4.92973e-12
PHRF1	1391.46	-0.640348	0.0862564	-7.42376	1.13837e-13	4.93157e-12
PDIA5	209.848	1.20231	0.162151	7.41476	1.21849e-13	5.26582e-12
ZNF473	229.703	-0.813647	0.109888	-7.40434	1.318e-13	5.68209e-12
FAM72B	9.7593	2.40759	0.325176	7.40395	1.32196e-13	5.68541e-12
OSBP2	492.308	3.46411	0.468259	7.39785	1.38404e-13	5.93802e-12
MYL6	12907.5	0.677603	0.0916012	7.39732	1.38963e-13	5.94768e-12
GRB14	20.8045	3.12319	0.422307	7.39556	1.40815e-13	6.01252e-12
AURKAIP1	1498.03	0.50752	0.0686284	7.39518	1.41219e-13	6.0153e-12
MOXD1	25.7459	1.73965	0.23537	7.39112	1.45596e-13	6.18698e-12
TMEM255B	41.3726	1.8916	0.256031	7.38819	1.48846e-13	6.30999e-12
NRGN	2156.92	2.1117	0.28594	7.38514	1.52293e-13	6.44079e-12
CLPP	1079.1	0.497714	0.0674608	7.37782	1.60899e-13	6.78866e-12
RHOBTB1	199.538	2.41571	0.327468	7.37693	1.61981e-13	6.81812e-12
SCUBE1	34.5073	3.58548	0.486139	7.37541	1.63841e-13	6.86396e-12
ZNF227	174.942	-0.907111	0.122988	-7.37561	1.63597e-13	6.86396e-12
IGF2BP3	51.112	2.01506	0.273412	7.37006	1.70556e-13	7.12853e-12
GMPPB	773.302	0.640187	0.0868992	7.367	1.74504e-13	7.27646e-12
MBLAC2	66.1126	-1.15429	0.156881	-7.35774	1.87048e-13	7.78128e-12
KIAA0895L	121.118	0.989646	0.134526	7.35654	1.88743e-13	7.8335e-12
PF4V1	273.882	3.27992	0.445896	7.3558	1.89784e-13	7.85839e-12
IGHV3-7	980.91	2.54504	0.346796	7.33872	2.15653e-13	8.90882e-12
MRPL52	509.616	0.505781	0.0689286	7.33776	2.17194e-13	8.95172e-12
TEF	133.599	-1.11869	0.152497	-7.33583	2.20352e-13	9.0609e-12
RPN2	6650.94	0.613048	0.0835862	7.33433	2.22838e-13	9.14199e-12
SART3	857.22	-0.494051	0.067369	-7.33352	2.24193e-13	9.17643e-12
MIXL1	12.1389	3.29406	0.449404	7.32985	2.30409e-13	9.40923e-12
GP6	239.461	2.42891	0.331448	7.32818	2.33304e-13	9.50188e-12
IGHV4-31	268.323	2.80512	0.382799	7.32792	2.33745e-13	9.50188e-12
TAMM41	240.654	-0.567725	0.0774806	-7.32732	2.34804e-13	9.5232e-12
PF4	1233.8	2.30537	0.314922	7.32045	2.47145e-13	1.00009e-11
PDLIM7	875.831	1.12583	0.153945	7.31324	2.60785e-13	1.0529e-11
PDE2A	60.405	2.39532	0.327722	7.309	2.6913e-13	1.08249e-11
SMAD4	642.449	-0.653891	0.089465	-7.3089	2.69331e-13	1.08249e-11
APOL3	1344.6	-0.64818	0.0887418	-7.30412	2.79094e-13	1.11921e-11
IGHV3-66	84.0584	2.51257	0.344176	7.30026	2.87222e-13	1.14921e-11
GATA1	93.1047	2.81221	0.385589	7.29329	3.02484e-13	1.20756e-11
HSD17B10	1066.88	0.586848	0.0804759	7.29223	3.04876e-13	1.21439e-11
LCMT2	116.152	-0.79155	0.108618	-7.28744	3.15907e-13	1.25552e-11
H2AC11	149.61	1.73839	0.238819	7.2791	3.36058e-13	1.33263e-11
NT5M	162.033	2.32694	0.319709	7.27831	3.38033e-13	1.33749e-11
MAD2L1	176.043	1.43815	0.197678	7.27522	3.45856e-13	1.3654e-11
ANP32B	779.618	0.658319	0.0904943	7.2747	3.472e-13	1.36768e-11
ZBTB4	866.927	-0.931643	0.128081	-7.27384	3.49403e-13	1.37332e-11
RNF4	2112.75	-0.34588	0.0475953	-7.2671	3.67277e-13	1.44039e-11
PCF11	1151.76	-0.499521	0.0689022	-7.24972	4.17644e-13	1.63432e-11
IGLV3-10	855.68	4.19375	0.578591	7.24821	4.22323e-13	1.649e-11
ZNF830	316.475	-0.610923	0.0842901	-7.24786	4.23414e-13	1.64965e-11
LINC00877	1287.79	-1.33484	0.184209	-7.24632	4.28253e-13	1.66486e-11
SRM	1473.72	0.589994	0.0815195	7.23746	4.57161e-13	1.77337e-11
CD38	788.213	1.41418	0.195923	7.21804	5.27427e-13	2.04149e-11
TIMELESS	635.652	0.777268	0.107704	7.2167	5.32659e-13	2.05726e-11
CALM3	4254.11	0.7187	0.0997255	7.20679	5.72883e-13	2.20783e-11
RHCE	24.9471	2.40818	0.33423	7.20516	5.7975e-13	2.22467e-11
SGO1	30.3728	1.7756	0.246429	7.20532	5.79077e-13	2.22467e-11
TMEM158	95.2559	2.33341	0.324029	7.20125	5.96649e-13	2.28459e-11
WASF1	119.937	1.72762	0.239961	7.19958	6.03995e-13	2.30775e-11
PSAT1	131.779	1.53049	0.212718	7.19494	6.24871e-13	2.3824e-11
RAB5IF	680.224	0.8763	0.121839	7.19226	6.37252e-13	2.42442e-11
SLC4A10	67.7905	-2.96058	0.411653	-7.19193	6.38837e-13	2.42527e-11
HSPA1A	488.398	-1.41989	0.197474	-7.19025	6.46732e-13	2.45001e-11
NDUFS8	1330.62	0.495903	0.0689796	7.18912	6.52086e-13	2.46505e-11
FAXDC2	528.42	2.31585	0.322339	7.18451	6.74468e-13	2.54426e-11
FBXO5	129.679	1.12386	0.156644	7.1746	7.25206e-13	2.72987e-11
C1orf109	191.747	-0.85743	0.119603	-7.16895	7.55752e-13	2.83885e-11
ZNF284	30.1223	-1.31056	0.182932	-7.16419	7.82484e-13	2.93308e-11
H2AC6	2335.4	2.11391	0.295153	7.16207	7.94676e-13	2.97252e-11
PIK3CD	7608.61	-0.441199	0.061718	-7.14863	8.76477e-13	3.27163e-11
GRB10	205.215	1.95395	0.273574	7.14229	9.17866e-13	3.41895e-11
TOX2	78.852	1.41391	0.19807	7.13844	9.43986e-13	3.50891e-11
RIPK1	873.575	-0.425312	0.059687	-7.12571	1.03544e-12	3.84082e-11
STMN1	1225.33	1.38013	0.193903	7.11763	1.09797e-12	4.0643e-11
IGKV2-24	147.061	4.12867	0.580284	7.11491	1.11983e-12	4.13664e-11
SCAND1	1870.97	0.688839	0.0968482	7.11257	1.13904e-12	4.19889e-11
MRPL37	929.984	0.536727	0.075547	7.10454	1.20722e-12	4.44104e-11
IGLV3-19	3272.76	4.18016	0.588677	7.10093	1.23916e-12	4.54913e-11
FAM72A	11.6976	1.90494	0.268322	7.09947	1.25233e-12	4.58799e-11
TRERF1	559.03	-0.707436	0.0996979	-7.09579	1.28614e-12	4.70222e-11
CD99	4027.09	0.587736	0.0828511	7.09388	1.30399e-12	4.7577e-11
PTTG1	192.586	1.55158	0.218881	7.08871	1.35372e-12	4.92905e-11
CLIC1	8346.59	0.768096	0.108376	7.08732	1.36732e-12	4.96838e-11
LATS1	787.618	-0.483693	0.0683382	-7.07793	1.46322e-12	5.29524e-11
SMAD1	180.262	1.05846	0.149539	7.07813	1.46113e-12	5.29524e-11
SNF8	539.477	0.532316	0.0752255	7.07627	1.48088e-12	5.34828e-11
IFI27L2	395.668	1.06081	0.149997	7.07223	1.52467e-12	5.49531e-11
MT1E	55.8872	2.0449	0.289691	7.05889	1.6784e-12	6.03714e-11
TMCC2	258.775	2.2795	0.323084	7.05545	1.72049e-12	6.17607e-11
AC006077.2	33.5944	0.884641	0.125392	7.05502	1.72574e-12	6.18246e-11
NABP2	112.87	0.732285	0.103812	7.05397	1.73883e-12	6.21683e-11
FSTL1	119.146	2.51294	0.356271	7.05344	1.74542e-12	6.22789e-11
IST1	2733.83	-0.337854	0.0479198	-7.05041	1.78394e-12	6.35263e-11
ESAM	623.247	2.27991	0.323862	7.03974	1.926e-12	6.84481e-11
PCBP1-AS1	489.054	-0.454509	0.0646203	-7.03354	2.01355e-12	7.14167e-11
F13A1	10144.9	1.79394	0.255099	7.03232	2.03131e-12	7.19035e-11
APOBEC3B	83.6733	2.3473	0.334072	7.02634	2.12025e-12	7.49028e-11
MPP1	2614.82	1.32262	0.188402	7.02019	2.21565e-12	7.81181e-11
POMP	1281.36	0.818331	0.116576	7.01971	2.22325e-12	7.82313e-11
COMMD7	1001.81	0.439472	0.0626369	7.01619	2.27993e-12	8.00672e-11
YWHAE	2186.62	0.707551	0.10098	7.00681	2.43811e-12	8.54537e-11
HEATR5B	1233.16	-0.661189	0.0943694	-7.00639	2.44544e-12	8.55423e-11
CENPO	56.9172	0.901833	0.128767	7.00363	2.49412e-12	8.70741e-11
PGRMC1	760.398	1.22095	0.17445	6.99887	2.58035e-12	8.99083e-11
CETP	47.6659	2.18767	0.312633	6.99756	2.60459e-12	9.05756e-11
GTF3C6	748.763	0.732552	0.104725	6.995	2.65252e-12	9.20627e-11
DSCC1	20.2371	2.28768	0.327128	6.99323	2.68629e-12	9.30531e-11
S100A10	6909.24	0.91884	0.131413	6.992	2.70987e-12	9.35064e-11
ZNF563	89.1494	-1.33519	0.190957	-6.99206	2.70874e-12	9.35064e-11
RRP8	410.681	-0.446787	0.0639315	-6.98854	2.77768e-12	9.56607e-11
MTPN	2000.18	0.600182	0.0859449	6.98333	2.88261e-12	9.90421e-11
ZNF571	98.5416	-1.41103	0.202063	-6.98312	2.88699e-12	9.90421e-11
IGKV1-27	166.626	3.09775	0.443653	6.98236	2.90259e-12	9.93858e-11
SNRPC	1462.24	0.509906	0.073102	6.97527	3.0529e-12	1.04332e-10
SNRK	1086.88	-0.933595	0.133965	-6.96896	3.19292e-12	1.08908e-10
ALKBH1	192.304	-0.728815	0.104745	-6.958	3.45134e-12	1.17292e-10
DHCR24	594.479	1.53281	0.220295	6.95798	3.45189e-12	1.17292e-10
ZNF567	184.668	-0.858816	0.12364	-6.94609	3.75547e-12	1.27364e-10
ZNF599	70.2834	-0.89845	0.129377	-6.94441	3.80039e-12	1.28642e-10
TUBG1	297.659	0.995086	0.143515	6.93369	4.10003e-12	1.38522e-10
DPP3	886.604	0.639289	0.0922231	6.93198	4.15001e-12	1.39945e-10
IGHV1-69-2	518.358	5.62193	0.811992	6.92362	4.40241e-12	1.48176e-10
SSR2	2033.93	0.49608	0.0717255	6.91637	4.6337e-12	1.55666e-10
TNRC6C	570.969	-0.906378	0.131138	-6.91166	4.79014e-12	1.60618e-10
MAP1B	44.4186	1.72489	0.249709	6.90761	4.9287e-12	1.64954e-10
SHMT2	922.959	0.607399	0.0879878	6.90322	5.08379e-12	1.69825e-10
SHPRH	662.647	-0.483951	0.0701283	-6.90093	5.16628e-12	1.72258e-10
PLEKHN1	48.2354	1.08946	0.157892	6.90001	5.20002e-12	1.73059e-10
KIF3A	184.686	-0.705295	0.102248	-6.89788	5.27844e-12	1.75341e-10
TP53I3	254.595	1.40556	0.203786	6.89726	5.30141e-12	1.75776e-10
NDUFB11	1118.87	0.43269	0.0627845	6.89167	5.51418e-12	1.82491e-10
KIFBP	185.05	-0.822135	0.119319	-6.89021	5.57093e-12	1.84027e-10
GP1BA	332.395	2.23354	0.324267	6.88798	5.65914e-12	1.86594e-10
MIS12	279.605	-0.907396	0.131799	-6.88471	5.79036e-12	1.90568e-10
B4GALT2	75.9457	1.34316	0.195258	6.87889	6.03218e-12	1.9816e-10
FDPS	606.736	0.517628	0.0752705	6.8769	6.1167e-12	2.00567e-10
ARPC1B	320.019	0.59017	0.0858287	6.87614	6.14974e-12	2.0128e-10
CTSD	4064.05	1.48685	0.216475	6.86847	6.48923e-12	2.12001e-10
ZNF574	778.701	-0.898881	0.130994	-6.86202	6.78919e-12	2.21395e-10
PEAR1	300.901	2.41314	0.351693	6.86148	6.81491e-12	2.21827e-10
MYLK	554.013	2.388	0.348174	6.85866	6.95116e-12	2.25849e-10
EMP3	6312.24	0.489869	0.0714523	6.85589	7.08709e-12	2.29846e-10
TBC1D10A	479.522	-0.720728	0.105171	-6.85295	7.2342e-12	2.34191e-10
S1PR1	2241.85	-1.27868	0.186661	-6.85027	7.37103e-12	2.38187e-10
UQCR10	801.545	0.503478	0.0735273	6.84751	7.51482e-12	2.42394e-10
IGHV2-70	220.108	4.31766	0.630643	6.84644	7.57106e-12	2.429e-10
NTAN1	453.197	0.464115	0.0677893	6.84643	7.57143e-12	2.429e-10
RPL26L1	161.806	0.708802	0.103523	6.84682	7.55099e-12	2.429e-10
LAMTOR5	1596.13	0.5183	0.0757075	6.84608	7.59001e-12	2.43058e-10
SINHCAF	665.725	-0.564271	0.0824638	-6.84265	7.77431e-12	2.48513e-10
PLEKHH3	26.896	1.3149	0.19218	6.84201	7.80871e-12	2.49165e-10
GLUL	14380.3	1.19516	0.174763	6.83878	7.98703e-12	2.54399e-10
H3C10	622.627	2.47034	0.361262	6.83807	8.02659e-12	2.54816e-10
MCM7	1891.12	0.869822	0.127203	6.83803	8.02874e-12	2.54816e-10
SLC6A8	85.8717	2.85466	0.417548	6.83671	8.10301e-12	2.56318e-10
ZNF506	264.773	-0.871096	0.127415	-6.83668	8.10485e-12	2.56318e-10
WNT11	34.051	2.54555	0.372531	6.83312	8.30875e-12	2.623e-10
COX5B	2613.93	0.532861	0.0780004	6.83152	8.4019e-12	2.64771e-10
CDK5	325.893	0.824217	0.12071	6.82808	8.60569e-12	2.70714e-10
RBM5	1685.09	-0.49209	0.0720935	-6.82572	8.74869e-12	2.74727e-10
YIF1B	1207.16	0.804466	0.117942	6.82088	9.04847e-12	2.83641e-10
RABAC1	287.946	0.598569	0.087774	6.81944	9.13959e-12	2.85994e-10
PRDX1	1420.83	0.688082	0.100909	6.81882	9.17923e-12	2.8673e-10
ZNF200	183.386	-0.959935	0.140825	-6.8165	9.32836e-12	2.90878e-10
ZNF845	262.757	-0.842667	0.123721	-6.81104	9.68952e-12	3.01612e-10
AUNIP	14.2441	1.84024	0.270322	6.80759	9.92462e-12	3.07671e-10
MCM5	2111.16	0.525122	0.0771339	6.80792	9.90174e-12	3.07671e-10
RGS6	70.1426	2.17658	0.319736	6.80743	9.93601e-12	3.07671e-10
AL353152.2	9.66717	1.8225	0.267799	6.80549	1.00708e-11	3.11304e-10
ARHGEF18	747.165	-0.707146	0.104057	-6.79577	1.07735e-11	3.32003e-10
MAGI2-AS3	39.7599	2.76988	0.407592	6.79571	1.07777e-11	3.32003e-10
ANKRD27	1184.65	-0.392967	0.057856	-6.79215	1.10472e-11	3.39545e-10
TPM3	15164.8	0.528386	0.0777957	6.79198	1.10607e-11	3.39545e-10
DAD1	1819.77	0.507472	0.0747209	6.79157	1.10919e-11	3.39917e-10
SELENBP1	277.878	6.3319	0.93251	6.79017	1.12001e-11	3.42641e-10
PPM1D	460.963	-0.783818	0.115452	-6.78913	1.1281e-11	3.44526e-10
RRAS	1007.32	0.946605	0.139499	6.78573	1.15498e-11	3.5213e-10
AC245884.11	18.3294	1.91013	0.281532	6.78475	1.16289e-11	3.53638e-10
PRDX6	1431.7	0.72048	0.106193	6.78462	1.1639e-11	3.53638e-10
GNG11	617.099	2.00833	0.296042	6.78394	1.16942e-11	3.5471e-10
GSTM5	14.7372	3.58596	0.528767	6.78174	1.1874e-11	3.59551e-10
RIPOR3	81.1598	1.7503	0.258203	6.77878	1.21193e-11	3.66358e-10
LRRFIP2	698.196	0.616614	0.0909853	6.77707	1.2264e-11	3.70101e-10
BRCA2	133.307	0.884483	0.130533	6.77595	1.23589e-11	3.72335e-10
PSMB3	3536.78	0.688738	0.101706	6.77182	1.27172e-11	3.82484e-10
LAPTM4B	116.698	1.46879	0.216992	6.76886	1.29799e-11	3.89725e-10
H2AZ2	1424.06	0.50274	0.0742953	6.76677	1.31687e-11	3.94065e-10
ZNF776	176.695	-0.859409	0.127002	-6.76691	1.3156e-11	3.94065e-10
IKZF1	7706.91	-0.443012	0.0654815	-6.76545	1.32896e-11	3.97017e-10
PARPBP	59.039	1.33819	0.197953	6.76017	1.37829e-11	4.11063e-10
ZNF398	455.427	-0.733059	0.108452	-6.75931	1.38647e-11	4.1281e-10
DNAH8	14.1379	1.76722	0.26148	6.75854	1.39389e-11	4.14327e-10
IGLV3-21	1452.18	2.77917	0.411562	6.75273	1.45085e-11	4.3054e-10
SORL1	10858.7	-0.684451	0.101455	-6.74633	1.51628e-11	4.49207e-10
CITED4	480.518	0.891038	0.13211	6.74466	1.53384e-11	4.53654e-10
MAP3K4	735.519	-0.625644	0.0928261	-6.73996	1.58433e-11	4.67811e-10
CHMP2A	2360.04	0.662702	0.0984712	6.72991	1.69771e-11	5.0046e-10
HPDL	17.8969	1.84914	0.274879	6.72711	1.73071e-11	5.09343e-10
CALU	1304.71	0.726643	0.108048	6.72521	1.75338e-11	5.15165e-10
TUBD1	185.657	-0.715552	0.106406	-6.72476	1.75887e-11	5.15925e-10
ZNF573	163.344	-0.95581	0.142219	-6.72068	1.80881e-11	5.29701e-10
IGHV3-43	280.602	3.55921	0.529725	6.71897	1.8301e-11	5.3418e-10
PPP1R10	866.189	-0.774817	0.115315	-6.71911	1.82838e-11	5.3418e-10
MDK	18.2456	1.55651	0.231781	6.71543	1.87517e-11	5.46438e-10
SIL1	610.185	0.794767	0.118358	6.71496	1.88118e-11	5.47295e-10
YWHAH	2740.05	1.03304	0.153875	6.7135	1.90007e-11	5.51888e-10
MLEC	1263.15	0.557262	0.0830476	6.71015	1.94418e-11	5.63781e-10
PDLIM1	830.469	1.17515	0.175181	6.70823	1.96993e-11	5.7032e-10
SLC2A5	94.244	1.67122	0.249193	6.70654	1.99295e-11	5.76047e-10
TOB2	1186.72	-1.11499	0.166291	-6.70506	2.0133e-11	5.80986e-10
IP6K1	857.999	-0.543659	0.0810968	-6.70383	2.03023e-11	5.84924e-10
SLC24A3	58.4365	2.64638	0.395073	6.69846	2.10626e-11	6.05848e-10
RPN1	6002.77	0.546762	0.081643	6.69699	2.12762e-11	6.11006e-10
SMIM5	136.917	2.44056	0.364485	6.69591	2.14331e-11	6.14519e-10
CNOT4	598.992	-0.567045	0.0847051	-6.69434	2.16644e-11	6.20152e-10
LINC02352	23.8402	1.25812	0.187963	6.69348	2.17924e-11	6.22814e-10
ARHGAP6	99.9817	2.33839	0.349586	6.68903	2.24661e-11	6.41039e-10
ETFB	228.872	0.668642	0.0999782	6.68788	2.26425e-11	6.44526e-10
TMEM40	206.896	2.35604	0.352291	6.68776	2.26607e-11	6.44526e-10
HELQ	359.933	-0.61751	0.0923513	-6.68654	2.28515e-11	6.48917e-10
SEC61B	1365.71	0.645875	0.0966126	6.68521	2.30596e-11	6.53783e-10
LMAN2	4890.01	0.542551	0.0811651	6.68454	2.3165e-11	6.55729e-10
TXNDC11	1993.63	0.81609	0.122097	6.68397	2.32557e-11	6.57249e-10
TUFM	3612.9	0.43418	0.0649909	6.68063	2.37923e-11	6.7135e-10
EMC7	1034.67	0.55743	0.0834589	6.6791	2.4042e-11	6.77321e-10
CD200R1	228.536	-1.46206	0.218928	-6.67829	2.41743e-11	6.79973e-10
PSMD2	6633.4	0.428274	0.0641442	6.67674	2.44312e-11	6.86117e-10
PAFAH2	446.515	-0.717479	0.1075	-6.67425	2.48499e-11	6.96777e-10
MS4A4A	703.538	1.97196	0.295668	6.66951	2.56666e-11	7.18543e-10
PAPOLG	423.774	-0.716263	0.107512	-6.66217	2.69813e-11	7.54163e-10
DTYMK	403.137	0.627819	0.0943113	6.65688	2.79704e-11	7.80585e-10
BRCA1	109.672	1.17981	0.177335	6.65298	2.87213e-11	8.00286e-10
KLHL26	170.875	-0.852427	0.128236	-6.64732	2.98475e-11	8.30367e-10
WDR37	991.321	-0.390077	0.0587163	-6.64342	3.06489e-11	8.51331e-10
SH3BGRL2	623.439	2.04964	0.30867	6.64022	3.13209e-11	8.68644e-10
CCDC71L	216.909	1.10118	0.165854	6.63947	3.14812e-11	8.7173e-10
PLXNB3	71.031	3.47819	0.524046	6.63718	3.19733e-11	8.83981e-10
TSPAN9	27.324	2.46433	0.371445	6.63445	3.2572e-11	8.9914e-10
TMED9	2679.4	0.70826	0.106818	6.63055	3.34447e-11	9.21801e-10
AL356234.1	40.4546	-2.66202	0.401509	-6.63004	3.35595e-11	9.23535e-10
DEPP1	55.4751	4.20341	0.634145	6.62847	3.39181e-11	9.31963e-10
PTGS1	2494.43	1.72549	0.260404	6.62619	3.44471e-11	9.45041e-10
H2AC8	35.615	2.21543	0.334363	6.62582	3.45326e-11	9.45929e-10
STAT5A	2772.29	-0.355978	0.0537632	-6.62122	3.56243e-11	9.74334e-10
NFATC2	1423.54	-0.867594	0.131048	-6.62044	3.58131e-11	9.77996e-10
CLEC1B	178.486	2.19179	0.331146	6.6188	3.62118e-11	9.87367e-10
ZNF549	179.623	-1.07021	0.161748	-6.6165	3.67801e-11	1.00133e-09
ZNF600	667.611	-1.50276	0.227318	-6.61082	3.82194e-11	1.03893e-09
BTRC	348.689	-0.64503	0.0976008	-6.60887	3.87274e-11	1.05113e-09
ALOX12	272.279	1.75743	0.265987	6.60723	3.91584e-11	1.06121e-09
ARHGAP25	3270.49	-0.695642	0.10529	-6.60691	3.92435e-11	1.0619e-09
AC022075.1	95.2533	-1.43142	0.216722	-6.60486	3.97896e-11	1.07504e-09
SNRPE	564.071	0.684472	0.10364	6.6043	3.99402e-11	1.07748e-09
PLEKHG2	405.6	0.66182	0.100248	6.60183	4.06116e-11	1.09393e-09
NAA38	723.346	0.669896	0.101479	6.60131	4.07529e-11	1.09608e-09
CYTH3	230.814	-0.932974	0.141396	-6.5983	4.15891e-11	1.11625e-09
ZNF182	176.181	-0.897001	0.135947	-6.59816	4.16281e-11	1.11625e-09
NDUFAB1	769.898	0.522486	0.0792666	6.5915	4.35405e-11	1.16577e-09
UPP1	1623.68	0.832769	0.126355	6.5907	4.37746e-11	1.16965e-09
WFS1	123.273	0.902834	0.136989	6.59056	4.38165e-11	1.16965e-09
EIF2AK1	3477.15	0.71895	0.109149	6.5869	4.49106e-11	1.19706e-09
ARMCX5	171.962	-0.546597	0.0830197	-6.58394	4.58137e-11	1.2193e-09
EHD3	847.025	1.80324	0.274036	6.58032	4.69438e-11	1.24751e-09
SLC25A37	1210.96	1.73324	0.263537	6.57685	4.80532e-11	1.27509e-09
IGHV6-1	184.327	2.45741	0.37391	6.57219	4.95789e-11	1.31362e-09
SLC1A4	536.92	0.796827	0.12126	6.5712	4.99104e-11	1.32044e-09
ACTG1	28088.9	0.639923	0.0974107	6.56933	5.05418e-11	1.33516e-09
IGKV1D-16	32.1981	2.92513	0.445449	6.5667	5.14434e-11	1.35696e-09
ZNF543	98.3743	-1.28427	0.195876	-6.55653	5.50735e-11	1.45057e-09
CFL1	19192.7	0.58462	0.0892087	6.5534	5.62414e-11	1.47914e-09
CAPZB	6814.4	0.34659	0.0529099	6.55057	5.73169e-11	1.5052e-09
IGHA1	34394.4	3.08912	0.471602	6.55026	5.74371e-11	1.50614e-09
CNOT6L	792.699	-0.75044	0.114694	-6.54296	6.03118e-11	1.57919e-09
SLC35D3	18.4946	3.43884	0.52569	6.54158	6.08729e-11	1.59154e-09
C2orf49	247.786	-0.774497	0.11843	-6.53969	6.16455e-11	1.60938e-09
ZNF354B	154.159	-0.66895	0.102314	-6.53819	6.22695e-11	1.62329e-09
SRP14	4368.77	0.374383	0.0572765	6.53641	6.30133e-11	1.64028e-09
TNFRSF12A	87.9007	2.35736	0.360692	6.53565	6.33337e-11	1.64621e-09
BSG	5953.35	0.644732	0.0986603	6.53486	6.36682e-11	1.6525e-09
SSU72	2992.92	0.375179	0.0574285	6.53298	6.44732e-11	1.67095e-09
FHL2	68.2295	2.22683	0.340901	6.5322	6.48106e-11	1.67726e-09
ZNF607	72.4327	-1.43939	0.22042	-6.53023	6.56697e-11	1.69702e-09
SPX	88.9809	2.27756	0.3489	6.52782	6.67331e-11	1.722e-09
PSMD8	2399.68	0.471327	0.0722069	6.52745	6.68988e-11	1.72378e-09
CTTN	247.174	2.08271	0.319267	6.52341	6.87275e-11	1.76579e-09
ETFA	1341.33	0.68578	0.105124	6.52353	6.86737e-11	1.76579e-09
RUFY1	1952.43	1.17648	0.180466	6.51915	7.07091e-11	1.81408e-09
COPS9	568.472	0.424979	0.0652202	6.51606	7.21784e-11	1.84912e-09
RAC1	2772.34	0.687595	0.10554	6.51502	7.26785e-11	1.85925e-09
SCD	236.628	1.35041	0.207352	6.51262	7.38505e-11	1.88653e-09
HLX	227.502	1.81457	0.278658	6.5118	7.42561e-11	1.89417e-09
TCIRG1	14456.3	0.648522	0.0995998	6.51128	7.45152e-11	1.89806e-09
WDR20	450.303	-0.611037	0.0938625	-6.50992	7.5191e-11	1.91254e-09
SEC61G	491.623	0.788355	0.121125	6.50861	7.58511e-11	1.92657e-09
NDUFB7	1135.62	0.561522	0.0863018	6.50649	7.69252e-11	1.95107e-09
NR2C2	468.548	-0.520204	0.0799749	-6.50459	7.79043e-11	1.97309e-09
TUBA1C	237.872	1.35821	0.208848	6.50335	7.85509e-11	1.98665e-09
C1QA	425.366	1.96686	0.302578	6.50033	8.01431e-11	2.02404e-09
ZNF875	449.848	-0.673276	0.103608	-6.4983	8.12313e-11	2.04862e-09
TYSND1	778.14	-0.599967	0.0924325	-6.49087	8.53421e-11	2.14924e-09
HERC2P2	331.832	-1.53603	0.236714	-6.489	8.64068e-11	2.17298e-09
ATF1	279.908	-0.631253	0.0973446	-6.48473	8.88892e-11	2.23226e-09
PREPL	479.528	-0.535949	0.0826644	-6.48344	8.96571e-11	2.24837e-09
PSMB2	1639.03	0.721643	0.111311	6.48311	8.98501e-11	2.25004e-09
ZNF41	254.123	-0.817517	0.126108	-6.48267	9.0113e-11	2.25346e-09
NDUFA1	1901.17	0.522954	0.0806871	6.48126	9.09614e-11	2.27128e-09
RNF2	389.268	-0.596489	0.0920357	-6.48106	9.10808e-11	2.27128e-09
ADM	936.747	2.57733	0.3977	6.48058	9.13691e-11	2.27528e-09
ACRBP	680.231	1.78884	0.276071	6.47964	9.19401e-11	2.2863e-09
MAML1	521.262	-0.630108	0.0972761	-6.47752	9.32438e-11	2.31549e-09
GPR155	434.432	-0.702774	0.108578	-6.47251	9.63889e-11	2.39026e-09
TRAPPC2B	58.6291	-1.19334	0.184385	-6.47203	9.66918e-11	2.39443e-09
IL21R	541.948	-0.854688	0.132129	-6.46856	9.89394e-11	2.44669e-09
FAM200A	76.201	-0.97141	0.150254	-6.46513	1.01211e-10	2.49939e-09
GOLIM4	236.095	0.769908	0.1191	6.46436	1.01725e-10	2.50514e-09
NRDC	3452.22	0.475215	0.0735113	6.46451	1.01628e-10	2.50514e-09
MAML2	398.374	-0.804438	0.124532	-6.45971	1.04904e-10	2.57987e-09
TIMM8B	528.294	0.625818	0.0968945	6.45876	1.05563e-10	2.59247e-09
COL24A1	31.5369	1.16543	0.180491	6.45704	1.06773e-10	2.61859e-09
AC080023.1	42.9015	1.43291	0.221991	6.45483	1.08342e-10	2.65341e-09
SLC4A11	19.3711	1.95356	0.302888	6.44976	1.1203e-10	2.73997e-09
MAN1C1	529.714	-1.03326	0.160265	-6.44718	1.13949e-10	2.78307e-09
RMI2	81.592	1.40239	0.21754	6.44658	1.14405e-10	2.79039e-09
POGZ	442.991	-0.579709	0.0899472	-6.44499	1.15609e-10	2.8159e-09
CEP68	865.965	-0.795434	0.123427	-6.44456	1.15937e-10	2.82001e-09
ECM1	20.5146	2.31288	0.359119	6.44043	1.19135e-10	2.89385e-09
SSTR3	47.9975	-1.39323	0.21651	-6.43496	1.23507e-10	2.99597e-09
C2orf88	332.579	1.98103	0.307868	6.43469	1.23724e-10	2.99714e-09
HMG20A	582.668	-0.401401	0.062388	-6.43394	1.24335e-10	3.00787e-09
VEPH1	43.5955	2.11885	0.329366	6.43312	1.25009e-10	3.02007e-09
LMAN1	1059.75	0.726462	0.11294	6.43229	1.25696e-10	3.03254e-09
TERT	8.41613	2.16964	0.337351	6.43141	1.26429e-10	3.0461e-09
RSU1	2870.57	0.838465	0.130395	6.43018	1.2745e-10	3.06656e-09
GIGYF2	840.544	-0.355672	0.0553296	-6.42824	1.29092e-10	3.10186e-09
BTN2A2	488.296	-0.809226	0.1259	-6.42751	1.29712e-10	3.11257e-09
ANG	47.1908	1.68613	0.262446	6.42469	1.32141e-10	3.16658e-09
H2BC17	22.1921	3.90327	0.60762	6.42388	1.32848e-10	3.17925e-09
WDR89	138.911	-1.11345	0.173477	-6.41841	1.37704e-10	3.29103e-09
IGHJ6	17.7906	1.56641	0.244213	6.4141	1.41658e-10	3.38099e-09
DNM1	63.7159	1.81878	0.283599	6.41323	1.4247e-10	3.39582e-09
ARF1	13163.6	0.535673	0.0835679	6.41003	1.4549e-10	3.45844e-09
GFI1B	297.172	1.98279	0.309325	6.41005	1.45476e-10	3.45844e-09
SRSF9	2555.02	0.318066	0.0496216	6.40983	1.4568e-10	3.45844e-09
IFITM3	6350.03	2.15528	0.336669	6.40178	1.5358e-10	3.63885e-09
NOP10	1417.84	0.845814	0.132127	6.40154	1.5382e-10	3.63885e-09
ZNF383	125.253	-0.764833	0.119478	-6.40147	1.53893e-10	3.63885e-09
JOSD2	418.188	0.601612	0.0940006	6.40009	1.55286e-10	3.66693e-09
ANKRD9	242.382	1.78342	0.278864	6.3953	1.60234e-10	3.77875e-09
TCF19	362.327	0.885857	0.138587	6.39205	1.63677e-10	3.85485e-09
RCC1	274.519	0.728394	0.113959	6.39171	1.6404e-10	3.8583e-09
ADAMTS10	248.223	-1.36431	0.213538	-6.38907	1.66893e-10	3.92023e-09
GRAP	49.7836	-1.20358	0.188427	-6.38749	1.68628e-10	3.95575e-09
LINC01814	22.982	1.3783	0.215857	6.38522	1.71147e-10	4.00956e-09
ZNHIT1	828.475	0.555253	0.0870604	6.37779	1.7966e-10	4.20347e-09
MT2A	905.044	1.32164	0.207231	6.37759	1.79902e-10	4.20361e-09
LY6G6E	24.8607	2.52183	0.395604	6.37463	1.83405e-10	4.27984e-09
TUBA1B	2411.77	0.596121	0.0935665	6.37109	1.87684e-10	4.37397e-09
MPDU1	832.929	0.627436	0.0984883	6.37066	1.88215e-10	4.3806e-09
SQLE	369.079	1.07765	0.169176	6.36999	1.89044e-10	4.39416e-09
TBP	437.113	-0.413357	0.0648996	-6.36918	1.90038e-10	4.41151e-09
ACADVL	8310.81	0.618459	0.0971848	6.36375	1.96889e-10	4.5646e-09
H2BC5	75.9743	2.20772	0.347011	6.36211	1.99002e-10	4.60758e-09
TUBB	1842.83	0.739637	0.116269	6.36143	1.99887e-10	4.62206e-09
CDKN2D	2287.29	0.723397	0.113827	6.35521	2.08142e-10	4.8067e-09
PSMC1	549.365	0.513789	0.0808545	6.35449	2.09119e-10	4.82301e-09
ZNF597	89.5958	-1.27666	0.200954	-6.35302	2.11128e-10	4.86304e-09
RPAIN	480.587	-0.437362	0.0688775	-6.34985	2.1552e-10	4.9578e-09
AC132872.2	12.8595	1.6166	0.254643	6.34849	2.17433e-10	4.99535e-09
SMARCA2	3833.71	-0.226411	0.0356665	-6.348	2.18135e-10	5.00501e-09
DYSF	2317.34	1.80364	0.284138	6.34774	2.18504e-10	5.00703e-09
PFDN1	1169.83	0.41989	0.0661943	6.3433	2.24896e-10	5.14689e-09
HASPIN	11.7709	2.04271	0.322066	6.34253	2.26022e-10	5.16601e-09
RBM12	894.33	-0.685178	0.108033	-6.3423	2.2636e-10	5.16711e-09
BEX3	397.721	1.51939	0.239614	6.341	2.28275e-10	5.20415e-09
TRAJ33	7.88977	-2.4303	0.383393	-6.33892	2.31376e-10	5.26808e-09
ZNF783	286.981	-0.70463	0.111229	-6.33497	2.37387e-10	5.39804e-09
IQGAP3	11.1393	3.07289	0.48511	6.33443	2.38228e-10	5.41026e-09
IGHV3-53	244.814	2.37542	0.375083	6.33305	2.40365e-10	5.44985e-09
SNX3	2901.13	0.607197	0.0958797	6.33291	2.40583e-10	5.44985e-09
ZNF136	398.387	-0.858748	0.135656	-6.33034	2.44629e-10	5.53447e-09
PSPH	103.318	1.00591	0.158917	6.32978	2.45517e-10	5.54749e-09
HSPA8	14986.1	-0.93225	0.147305	-6.32871	2.47223e-10	5.57896e-09
ZNF274	790.536	-0.593703	0.0938903	-6.32337	2.55924e-10	5.76802e-09
AP003068.2	96.7307	2.02134	0.319847	6.31973	2.62023e-10	5.89801e-09
GPR132	1000.84	-1.30333	0.206241	-6.31944	2.62505e-10	5.90138e-09
CYBA	15081.4	0.573542	0.0907971	6.31674	2.67137e-10	5.99041e-09
FER1L4	23.2556	2.87847	0.455681	6.31685	2.66944e-10	5.99041e-09
SMIM1	15.9519	2.97675	0.471312	6.31587	2.68639e-10	6.01649e-09
CRIP2	383.865	-1.61752	0.256167	-6.31433	2.71333e-10	6.06921e-09
ZNF14	289.554	-1.78139	0.28222	-6.31204	2.75379e-10	6.15196e-09
CCNL2	3925.55	-0.611788	0.0969419	-6.31088	2.77461e-10	6.19071e-09
AC016065.1	82.9024	0.949148	0.150455	6.30852	2.81718e-10	6.27304e-09
IGKJ4	16.6641	1.73003	0.27424	6.30844	2.81855e-10	6.27304e-09
ITFG1	1156.34	0.532346	0.0844011	6.30733	2.83897e-10	6.3106e-09
RAD51AP1	50.4906	1.42492	0.225933	6.30685	2.84777e-10	6.32227e-09
PLAC8	2761.16	1.11607	0.176968	6.30661	2.85211e-10	6.32401e-09
EPDR1	67.1262	1.46557	0.232395	6.30638	2.85639e-10	6.32563e-09
PCYT1B	57.8193	2.8098	0.445687	6.30442	2.89281e-10	6.39832e-09
CHAF1A	357.762	0.658468	0.104542	6.29859	3.00365e-10	6.63523e-09
GSTO1	1877.37	0.864274	0.137321	6.2938	3.09781e-10	6.83475e-09
P2RY14	61.9198	-1.15535	0.18363	-6.2917	3.14009e-10	6.91946e-09
SPTA1	20.6266	3.56888	0.567274	6.29129	3.14848e-10	6.92938e-09
IPCEF1	451.475	-0.556669	0.0884926	-6.29057	3.16307e-10	6.95289e-09
ZNF701	256.727	-0.838118	0.133261	-6.28929	3.18924e-10	7.00179e-09
PFN1	18407.1	0.473896	0.0753521	6.28909	3.19338e-10	7.00222e-09
POLR2L	930.96	0.629565	0.100118	6.28825	3.21072e-10	7.03159e-09
CBY1	58.7703	-0.922507	0.146746	-6.28641	3.24894e-10	7.10656e-09
ZNF250	180.188	-1.17524	0.187182	-6.2786	3.41644e-10	7.46376e-09
PLEKHA1	903.903	-0.748736	0.119262	-6.27809	3.42749e-10	7.47873e-09
RPS6KA5	445.754	-0.871275	0.138796	-6.2774	3.44293e-10	7.50322e-09
MPST	483.205	0.860476	0.137122	6.27524	3.49085e-10	7.59835e-09
GNG5	295.854	0.717482	0.114395	6.27198	3.56489e-10	7.74059e-09
OLR1	298.904	-5.08445	0.810645	-6.2721	3.56203e-10	7.74059e-09
TPST1	281.386	2.40751	0.384198	6.26633	3.69658e-10	8.01676e-09
ATP6V0B	5502.48	0.665119	0.106146	6.26605	3.70312e-10	8.02117e-09
OR2W3	64.4808	2.82328	0.450659	6.26479	3.7334e-10	8.07693e-09
CCNF	193.922	1.04244	0.166495	6.26113	3.822e-10	8.23858e-09
P4HB	7314.43	0.603953	0.0964586	6.26127	3.81852e-10	8.23858e-09
POLDIP2	1858.03	0.431167	0.0688604	6.26146	3.81398e-10	8.23858e-09
LY6G6F	18.0905	2.23639	0.357234	6.26031	3.84221e-10	8.27213e-09
FAM222B	365.554	-0.737484	0.117826	-6.25911	3.87179e-10	8.32576e-09
SETD6	227.822	-0.629117	0.10053	-6.25802	3.89906e-10	8.37312e-09
VSIG4	551.293	2.28714	0.365483	6.25785	3.90322e-10	8.37312e-09
AC233755.1	1166	3.41893	0.546372	6.25752	3.91153e-10	8.37393e-09
NOL4L	1707.88	-0.725404	0.115926	-6.25746	3.91301e-10	8.37393e-09
DBR1	303.76	-0.700028	0.11188	-6.25694	3.92597e-10	8.39158e-09
KDM5A	3290.97	-0.364921	0.0583534	-6.25364	4.01e-10	8.55067e-09
SYN2	12.4349	2.92136	0.467138	6.25373	4.00767e-10	8.55067e-09
LINC01128	245.987	-0.550263	0.0880548	-6.2491	4.12812e-10	8.79201e-09
MGA	749.934	-0.604386	0.0967393	-6.24757	4.16891e-10	8.86827e-09
CLEC2L	28.3584	3.18913	0.510681	6.24485	4.24195e-10	9.01288e-09
DYNLRB1	110.196	0.597474	0.0957052	6.24286	4.29639e-10	9.11768e-09
GMFG	4983.01	0.42007	0.0672974	6.24199	4.32033e-10	9.14667e-09
MARCHF2	1637.08	1.30414	0.208925	6.24214	4.31612e-10	9.14667e-09
GPX1	6196.75	1.06532	0.170703	6.24075	4.35491e-10	9.20892e-09
SGPP1	787.027	-0.739779	0.118567	-6.23935	4.39403e-10	9.26963e-09
ZC3H6	148.571	-0.632218	0.101326	-6.23943	4.39157e-10	9.26963e-09
ERO1A	1344.11	0.518791	0.0831698	6.23773	4.43959e-10	9.35467e-09
BLVRB	2209.24	1.09999	0.176416	6.23521	4.51183e-10	9.48444e-09
MIR22HG	1024.09	1.2258	0.196592	6.23523	4.51101e-10	9.48444e-09
IGHJ5	22.0673	1.74662	0.280375	6.22957	4.67715e-10	9.82037e-09
H2BC9	79.9636	2.51192	0.403271	6.22887	4.69806e-10	9.84106e-09
PHF20	1225.7	-0.41649	0.066863	-6.22901	4.6939e-10	9.84106e-09
KLF2	5852.44	-0.90474	0.14526	-6.2284	4.71216e-10	9.85898e-09
TMEM119	41.3498	1.98141	0.318164	6.22763	4.73548e-10	9.89615e-09
PRMT5-AS1	32.6551	-1.49015	0.239305	-6.227	4.75462e-10	9.92449e-09
MEA1	760.305	0.429212	0.068932	6.2266	4.76672e-10	9.9381e-09
AC105415.1	12.8807	3.04029	0.488364	6.22547	4.80122e-10	9.99156e-09
DSTYK	746.933	-0.558219	0.0896707	-6.22521	4.80919e-10	9.99156e-09
MTRF1L	150.024	0.691258	0.11104	6.22529	4.80661e-10	9.99156e-09
FN1	198.767	3.20984	0.515825	6.22273	4.88585e-10	1.0139e-08
ZNF443	44.9327	-1.2078	0.194116	-6.22205	4.9071e-10	1.01712e-08
SNRPA	596.832	0.519295	0.0834789	6.22067	4.9504e-10	1.02491e-08
PARD3	106.023	2.00756	0.322767	6.21983	4.9768e-10	1.02917e-08
KDELR1	413.912	0.61947	0.0996133	6.21874	5.01152e-10	1.03515e-08
TRAJ32	13.9375	-1.69745	0.273051	-6.21661	5.08005e-10	1.04809e-08
WAKMAR2	995.429	-1.26444	0.203472	-6.21432	5.15477e-10	1.06105e-08
WDFY3-AS2	46.1237	1.25475	0.201911	6.21435	5.15373e-10	1.06105e-08
CAPN1	4179.45	0.603978	0.0972171	6.21267	5.20909e-10	1.07099e-08
VANGL1	211.606	0.94485	0.152105	6.21182	5.23739e-10	1.07557e-08
KLHL21	1050.92	-0.748735	0.120603	-6.20826	5.35747e-10	1.09896e-08
CENPM	201.957	1.15917	0.186726	6.20787	5.3709e-10	1.10045e-08
EME1	24.8633	1.13047	0.182378	6.1985	5.70022e-10	1.16658e-08
NDUFS6	722.488	0.568586	0.0917402	6.19778	5.72652e-10	1.17062e-08
NDUFB3	591.593	0.77199	0.124594	6.19605	5.78985e-10	1.18063e-08
NDUFS7	644.259	0.40219	0.0649124	6.1959	5.79542e-10	1.18063e-08
ZNF585B	115.007	-0.745314	0.120287	-6.19611	5.78747e-10	1.18063e-08
ZSCAN22	116.194	-0.930407	0.150172	-6.19563	5.80529e-10	1.18129e-08
AC068050.1	21.8738	-2.04078	0.329422	-6.19504	5.82705e-10	1.18437e-08
CABLES1	22.1966	1.41229	0.227992	6.19447	5.84818e-10	1.18731e-08
RECK	484.603	-0.608613	0.0982541	-6.19428	5.85531e-10	1.1874e-08
GPR174	323.022	-1.34262	0.216789	-6.19322	5.89465e-10	1.19402e-08
CCL4	2219.68	-2.14302	0.346049	-6.19283	5.90947e-10	1.19566e-08
FIBP	1348.14	0.491879	0.0794586	6.19038	6.00209e-10	1.21302e-08
SRI	1327.47	0.411707	0.0665273	6.18854	6.07236e-10	1.22583e-08
MTHFD2L	129.67	0.764657	0.123568	6.18815	6.0876e-10	1.22752e-08
AMBRA1	391.742	-0.573246	0.0926641	-6.18628	6.16004e-10	1.23932e-08
HAUS4	188.734	0.838788	0.135585	6.18642	6.1544e-10	1.23932e-08
F2RL3	53.7629	2.0397	0.329748	6.18562	6.186e-10	1.24173e-08
SMIM3	569.246	1.23703	0.199984	6.18565	6.18472e-10	1.24173e-08
PTCRA	158.484	1.87384	0.303446	6.17518	6.60889e-10	1.32513e-08
EDF1	1812.66	0.273368	0.0442838	6.17309	6.69688e-10	1.34126e-08
LILRP2	22.0401	2.53999	0.411528	6.1721	6.7388e-10	1.34814e-08
ATP5ME	332.047	0.509111	0.0824942	6.17147	6.76581e-10	1.35202e-08
LEMD2	1238.69	-0.286857	0.0464889	-6.17044	6.81009e-10	1.35935e-08
KAZN	8.83997	2.47199	0.400852	6.16683	6.9671e-10	1.38913e-08
NDUFA3	673.767	0.47726	0.0774513	6.16206	7.18025e-10	1.43003e-08
ATP5MC3	2052.69	0.593437	0.0963222	6.16095	7.23077e-10	1.43848e-08
IGKV1-6	101.534	2.34581	0.380797	6.16027	7.26207e-10	1.44309e-08
ZNF3	520.776	-0.534111	0.0867184	-6.15914	7.31408e-10	1.45181e-08
CENPN	79.2648	1.04256	0.169332	6.15689	7.41871e-10	1.47094e-08
PKM	22019.8	0.954414	0.155022	6.15663	7.43082e-10	1.4717e-08
LRRFIP1P1	88.5813	0.927396	0.150714	6.15336	7.58569e-10	1.49904e-08
ZNF502	57.9143	-1.10409	0.179428	-6.15338	7.58506e-10	1.49904e-08
TRIM39	325.111	-0.688236	0.111853	-6.15306	7.60029e-10	1.50026e-08
ZNF169	127.99	-0.713348	0.115955	-6.15193	7.65458e-10	1.5093e-08
LMNB1	273.343	1.04866	0.170524	6.1496	7.76797e-10	1.52996e-08
MTX1	290.926	0.737618	0.11995	6.14939	7.77839e-10	1.53032e-08
TRAPPC1	1702.56	0.555121	0.0902885	6.14831	7.83126e-10	1.53902e-08
CAVIN2	2217.45	1.85751	0.302242	6.14577	7.9576e-10	1.56213e-08
TIMM17B	752.388	0.417872	0.0680008	6.1451	7.99128e-10	1.56701e-08
IGHV4-39	1709.39	3.3926	0.55213	6.14457	8.01822e-10	1.57056e-08
COL23A1	18.2604	1.97598	0.32186	6.13925	8.291e-10	1.62221e-08
C21orf58	58.6748	1.119	0.182284	6.13877	8.31635e-10	1.62539e-08
CHST8	18.5228	2.96298	0.482782	6.13731	8.39325e-10	1.63862e-08
FAH	259.995	1.33089	0.216938	6.13487	8.52265e-10	1.66206e-08
SLCO2B1	12.8818	2.72085	0.443565	6.13405	8.56705e-10	1.66889e-08
ACTB	344154	0.585424	0.0954585	6.13276	8.63655e-10	1.68059e-08
ANXA4	1195.78	0.676142	0.110288	6.1307	8.74908e-10	1.7003e-08
TNS1	290.358	2.5779	0.420504	6.1305	8.76019e-10	1.7003e-08
YOD1	249.545	1.276	0.208143	6.13039	8.76649e-10	1.7003e-08
UQCRQ	1253.09	0.531469	0.0867354	6.12747	8.92851e-10	1.72984e-08
ACSS3	8.89173	1.91063	0.311889	6.12601	9.01122e-10	1.74396e-08
DUSP6	6756.38	0.902613	0.147379	6.12443	9.10071e-10	1.75937e-08
ANAPC11	1209.97	0.491125	0.0802246	6.12188	9.24761e-10	1.78583e-08
AL137186.2	29.683	1.4364	0.234654	6.12133	9.27952e-10	1.79005e-08
ATP5MC1	881.8	0.390091	0.0637291	6.12109	9.29392e-10	1.79089e-08
NUP160	1553.24	-0.507232	0.0829209	-6.11706	9.53181e-10	1.83475e-08
CDC37L1	253.952	-0.951465	0.155717	-6.11023	9.9485e-10	1.91288e-08
SLC30A4	132.66	-0.911698	0.149344	-6.10468	1.03005e-09	1.97842e-08
ORC6	43.9275	1.18415	0.194002	6.1038	1.03579e-09	1.98731e-08
RETN	851.251	2.97673	0.488086	6.09879	1.06875e-09	2.04835e-08
GINS1	30.7031	1.65511	0.271438	6.09756	1.07699e-09	2.06192e-08
EZH2	358.262	0.821454	0.134722	6.09739	1.07816e-09	2.06193e-08
TRIM68	288.675	-0.731873	0.120116	-6.09305	1.10782e-09	2.11639e-08
TRAIP	62.8895	0.936882	0.153772	6.09268	1.11038e-09	2.119e-08
TMOD1	56.1849	2.51201	0.412318	6.09242	1.11218e-09	2.12017e-08
AL450468.2	11.996	2.02597	0.332594	6.09143	1.11905e-09	2.13097e-08
ZDHHC16	522.229	0.465408	0.0764244	6.08979	1.13059e-09	2.15065e-08
MTPAP	257.942	-0.657978	0.10806	-6.08902	1.13601e-09	2.15866e-08
ATP5PD	690.543	0.551161	0.0905422	6.08734	1.14803e-09	2.17893e-08
LIPH	24.9843	3.02972	0.497721	6.08719	1.14912e-09	2.17893e-08
IGKJ3	11.9447	1.77772	0.292089	6.08622	1.15607e-09	2.18976e-08
RYK	386.477	-0.558475	0.0917875	-6.08444	1.16903e-09	2.21196e-08
CHCHD2	2699.5	0.532233	0.0875329	6.08038	1.19901e-09	2.26629e-08
MMD	967.459	1.73169	0.284928	6.07762	1.21978e-09	2.3031e-08
IGHV4-55	65.4789	2.42814	0.399553	6.07714	1.22342e-09	2.30752e-08
MON2	1431.26	-0.482159	0.0793677	-6.07501	1.2398e-09	2.33594e-08
SLC8A3	25.5698	2.46946	0.406518	6.07467	1.24243e-09	2.33843e-08
RIOK2	353.325	-0.517123	0.0851352	-6.07414	1.24654e-09	2.34368e-08
TMED3	734.516	0.516928	0.0851521	6.07064	1.27405e-09	2.39287e-08
HARS2	634.304	-0.488943	0.0806407	-6.06323	1.33416e-09	2.50314e-08
CKAP4	1913.52	1.13946	0.187988	6.06133	1.34997e-09	2.52755e-08
LILRB2	7549.99	0.853918	0.140883	6.06116	1.3514e-09	2.52755e-08
SSBP2	754.733	-0.340336	0.0561504	-6.06116	1.35143e-09	2.52755e-08
BCAP31	3797.57	0.358273	0.0591329	6.05877	1.37164e-09	2.56265e-08
BOD1	188.011	-0.72434	0.119559	-6.05845	1.37437e-09	2.56291e-08
KLHL25	80.2552	-1.42449	0.235126	-6.05842	1.37466e-09	2.56291e-08
LINC00484	14.2002	1.95406	0.322706	6.05525	1.40202e-09	2.60846e-08
SCARNA21	20.7709	-1.44027	0.237854	-6.05526	1.40195e-09	2.60846e-08
RTN1	1196.62	-1.33679	0.220927	-6.05083	1.44102e-09	2.67823e-08
ZNF791	623.244	-0.639847	0.10575	-6.05057	1.44337e-09	2.67979e-08
ABCD2	283.233	-1.23936	0.204908	-6.04838	1.46307e-09	2.71248e-08
CLTB	1353.62	0.359347	0.0594131	6.04828	1.46402e-09	2.71248e-08
COX7A2	1794.25	0.538042	0.0889996	6.04545	1.48998e-09	2.75771e-08
SETDB1	395.781	-0.323996	0.0536357	-6.04067	1.53475e-09	2.83761e-08
OSBP	1429.82	-0.374461	0.0620247	-6.03728	1.56734e-09	2.89486e-08
ARHGEF12	389.689	1.46923	0.24338	6.03678	1.57218e-09	2.90079e-08
SEM1	769.942	0.474134	0.078544	6.03654	1.57456e-09	2.90219e-08
ALAS2	2609.45	6.58838	1.09157	6.03569	1.58281e-09	2.91437e-08
MTURN	311.158	1.58935	0.263432	6.03324	1.60706e-09	2.95596e-08
AP002852.1	8.06499	2.23619	0.370667	6.03289	1.61049e-09	2.95921e-08
TUBB1	4441.43	1.90185	0.315278	6.0323	1.6164e-09	2.96701e-08
TSPO	8077.34	0.846279	0.140382	6.02841	1.65578e-09	3.03617e-08
SPOCD1	82.9166	2.38061	0.395114	6.02512	1.6898e-09	3.09536e-08
ZNF548	323.14	-0.784818	0.130262	-6.0249	1.69213e-09	3.09644e-08
ZNF343	120.432	-0.586527	0.0974074	-6.02138	1.72933e-09	3.16126e-08
ZNF485	58.1511	-0.963323	0.160046	-6.01903	1.75464e-09	3.20425e-08
HYAL3	75.3733	0.865718	0.143952	6.01394	1.81064e-09	3.30312e-08
ATP5MPL	1337.8	0.617523	0.10271	6.01231	1.829e-09	3.3332e-08
MTHFD1L	113.407	0.756603	0.125891	6.01001	1.85515e-09	3.3774e-08
RAD23B	187.925	0.570027	0.0948862	6.00748	1.88424e-09	3.42685e-08
STK38	3330.39	-0.493808	0.082226	-6.0055	1.90745e-09	3.46552e-08
ZNF468	633.979	-0.674618	0.112341	-6.0051	1.91219e-09	3.4706e-08
TAF15	303.989	-0.645275	0.107471	-6.00419	1.92293e-09	3.48654e-08
TRAM2	677.08	0.811164	0.135111	6.00368	1.92891e-09	3.49383e-08
RASGRF2	253.471	-1.16249	0.193639	-6.00339	1.9324e-09	3.49658e-08
CCR1	2559.58	1.32084	0.220025	6.00314	1.93538e-09	3.49842e-08
UBTD1	248.364	1.23554	0.205837	6.00253	1.9427e-09	3.50808e-08
IL23A	145.772	-1.785	0.297394	-6.00216	1.94706e-09	3.51241e-08
DBP	527.327	-0.93801	0.156283	-6.002	1.94905e-09	3.51242e-08
OTUB1	3336.96	0.364473	0.0607367	6.00087	1.96269e-09	3.53344e-08
SNRPD2	2004.84	0.385173	0.0641992	5.99966	1.97733e-09	3.55619e-08
AC006504.5	104.779	-0.772583	0.128794	-5.99859	1.99035e-09	3.57526e-08
SP4	465.633	-0.827808	0.138003	-5.99846	1.99194e-09	3.57526e-08
COQ10A	242.57	-0.983174	0.164079	-5.99208	2.07169e-09	3.71465e-08
ANXA2	14228.1	0.879308	0.146757	5.99158	2.07806e-09	3.72232e-08
LINC02362	17.6446	1.70865	0.285507	5.9846	2.16917e-09	3.88161e-08
IGHV3-74	788.235	2.7078	0.452522	5.9838	2.17996e-09	3.897e-08
CHP1	1027.22	0.603822	0.100971	5.98014	2.22947e-09	3.98152e-08
HM13	4123.75	0.584731	0.0978142	5.97798	2.25919e-09	4.03055e-08
SPHK1	497.32	1.43634	0.240339	5.9763	2.28266e-09	4.06834e-08
TMEM168	431.242	-0.603918	0.101066	-5.9755	2.29392e-09	4.08433e-08
LANCL3	42.5318	1.86043	0.311602	5.97052	2.36499e-09	4.20666e-08
AMPH	43.1111	2.14275	0.358922	5.96996	2.37308e-09	4.21194e-08
IGKV2D-40	17.1131	3.1624	0.529711	5.97005	2.37188e-09	4.21194e-08
KREMEN1	38.2285	2.23752	0.374806	5.96983	2.37506e-09	4.21194e-08
NDUFAF3	1039.24	0.547055	0.0916811	5.96693	2.41754e-09	4.28301e-08
CD274	77.3909	-1.04066	0.174413	-5.96666	2.42164e-09	4.28601e-08
VSIG1	86.1252	-1.22106	0.204673	-5.96592	2.43258e-09	4.30109e-08
CROCC2	53.8384	-2.38617	0.399988	-5.96561	2.43718e-09	4.30497e-08
CDC42	2057.17	0.502208	0.0841867	5.9654	2.44035e-09	4.30628e-08
PTPRF	29.0091	2.35671	0.395339	5.96124	2.50335e-09	4.41309e-08
IGLC6	32.0889	2.94238	0.493652	5.96043	2.51569e-09	4.41835e-08
MGST1	471.642	1.45799	0.244607	5.96055	2.51394e-09	4.41835e-08
PCBD1	130.691	0.761195	0.127704	5.96063	2.5127e-09	4.41835e-08
VWF	145.308	2.02322	0.339443	5.9604	2.51627e-09	4.41835e-08
ZNF184	273.985	-1.2608	0.211604	-5.95831	2.54857e-09	4.47067e-08
DBI	1764.91	0.534742	0.0897894	5.95551	2.59268e-09	4.54357e-08
MIB1	414.062	-0.45942	0.0771926	-5.95161	2.65524e-09	4.64863e-08
ALDH1A1	471.424	-1.41848	0.238365	-5.95087	2.66715e-09	4.66489e-08
AL031595.2	19.7943	1.24975	0.210057	5.9496	2.688e-09	4.69675e-08
ZNF786	228.179	-1.11899	0.188101	-5.94888	2.69977e-09	4.71269e-08
SUSD1	1334.61	0.726093	0.122079	5.94771	2.71916e-09	4.74188e-08
ENO1	17778.7	0.725274	0.121953	5.94718	2.72809e-09	4.75281e-08
DEPDC7	20.041	-1.31401	0.221061	-5.94409	2.77998e-09	4.83847e-08
ACAT1	515.721	0.50874	0.0856336	5.94089	2.83484e-09	4.92604e-08
CHCHD5	295.178	0.531101	0.0893985	5.94083	2.83583e-09	4.92604e-08
TNFRSF13B	230.899	1.54293	0.259762	5.93978	2.85401e-09	4.9528e-08
SIN3A	1092.67	-0.445991	0.075096	-5.93895	2.86856e-09	4.9732e-08
FYCO1	410.587	-0.819351	0.13798	-5.93819	2.8819e-09	4.99051e-08
SHKBP1	6162.24	0.58435	0.0984075	5.93806	2.88416e-09	4.99051e-08
IGHV3-48	1074.34	2.85017	0.480058	5.93715	2.90027e-09	5.01352e-08
SMS	944.985	0.336146	0.0566358	5.93523	2.93432e-09	5.06747e-08
ATP5PF	869.246	0.574495	0.0967968	5.93506	2.93741e-09	5.06789e-08
TIAM1	1356.56	-0.58434	0.0984642	-5.93455	2.94659e-09	5.0788e-08
ZSCAN16	139.666	-0.685569	0.115556	-5.93279	2.97835e-09	5.12858e-08
PSMB7	1557.81	0.438007	0.0738886	5.92793	3.06774e-09	5.2774e-08
AUP1	3120.1	0.335141	0.0565596	5.92544	3.11461e-09	5.35287e-08
HTRA1	67.8685	2.21137	0.373288	5.92404	3.14129e-09	5.39351e-08
MRPL11	481.846	0.392098	0.0661922	5.92363	3.14912e-09	5.40174e-08
SCAF4	1359.76	-0.330269	0.0557602	-5.92302	3.1609e-09	5.41672e-08
IFNGR2	2544.04	0.891916	0.150653	5.92034	3.2128e-09	5.50037e-08
PPP4C	3703.82	0.505071	0.0853233	5.9195	3.22916e-09	5.51777e-08
ZCCHC3	370.135	-0.420801	0.0710864	-5.91957	3.22776e-09	5.51777e-08
IGHM	31271.6	1.53198	0.258854	5.91832	3.25246e-09	5.55226e-08
OST4	1645.19	0.772343	0.130505	5.91812	3.25646e-09	5.55377e-08
H4C3	2678.08	0.931464	0.157427	5.91678	3.28297e-09	5.59361e-08
IGLV2-5	33.1879	2.09128	0.353698	5.91262	3.36707e-09	5.73143e-08
OBI1	121.671	-0.888246	0.150279	-5.91063	3.40804e-09	5.79562e-08
WDR82	1838.52	-0.501199	0.0848101	-5.90965	3.42828e-09	5.82447e-08
FOXJ2	899.367	-0.44072	0.0745848	-5.90897	3.44254e-09	5.84313e-08
POU2AF1	356.966	1.24427	0.210714	5.90504	3.5257e-09	5.97858e-08
GAS2L1	920.846	1.50685	0.255247	5.9035	3.55863e-09	6.02868e-08
AC090409.1	33.7306	2.17111	0.367868	5.90189	3.59357e-09	6.08208e-08
MIR34AHG	7.16519	1.92186	0.325666	5.90133	3.60586e-09	6.0971e-08
ZNF790	58.0072	-0.783528	0.132787	-5.90064	3.62097e-09	6.11683e-08
IGLV4-60	129.32	2.96438	0.502449	5.89987	3.63794e-09	6.13429e-08
UBL4A	1242.86	0.73131	0.123954	5.89986	3.6382e-09	6.13429e-08
COL10A1	18.9182	2.72473	0.462246	5.89454	3.75738e-09	6.32326e-08
DPM2	774.927	0.498657	0.0845956	5.8946	3.75594e-09	6.32326e-08
COX4I1	4519.31	0.395334	0.0670712	5.89426	3.76375e-09	6.32801e-08
EHD2	15.3173	2.14446	0.363839	5.89397	3.77028e-09	6.333e-08
SLPI	8.34465	2.50112	0.42448	5.8922	3.81087e-09	6.39515e-08
CBWD1	252.883	0.810683	0.137616	5.89092	3.84061e-09	6.43899e-08
FERMT3	10235.4	0.790265	0.134159	5.89052	3.84986e-09	6.44842e-08
ASPH	538.025	1.27019	0.215755	5.8872	3.92785e-09	6.56669e-08
ZNF550	332.79	-0.930616	0.158073	-5.88727	3.92632e-09	6.56669e-08
ZNF589	474.524	-0.640873	0.108866	-5.88682	3.93686e-09	6.5756e-08
ZNF528	103.285	-1.08663	0.18472	-5.88255	4.0399e-09	6.74137e-08
GALT	1120.18	-0.562516	0.0956617	-5.88026	4.09616e-09	6.82885e-08
CAVIN1	17.6629	1.80247	0.306582	5.87924	4.12149e-09	6.86466e-08
DOCK1	36.1281	1.55955	0.265324	5.8779	4.15494e-09	6.90813e-08
MEIS1	123.28	1.71722	0.292157	5.87773	4.15923e-09	6.90813e-08
TNNC2	18.8547	1.54039	0.262071	5.87774	4.15894e-09	6.90813e-08
ZNF652	555.122	-0.557454	0.0948785	-5.87546	4.21674e-09	6.99711e-08
PTGDR2	107.687	-1.80076	0.306916	-5.86727	4.43032e-09	7.34467e-08
OSTC	954.693	0.627982	0.107044	5.86659	4.44842e-09	7.36782e-08
IL4I1	122.475	-1.02665	0.17502	-5.86589	4.46741e-09	7.3924e-08
FAM102A	2591.33	-1.14413	0.195083	-5.86483	4.49582e-09	7.4325e-08
IMPA2	916.959	1.00157	0.170841	5.86259	4.55689e-09	7.52604e-08
RPRD2	1357.19	-0.375066	0.0639777	-5.86245	4.56085e-09	7.52604e-08
AC110792.2	16.4319	1.26746	0.216216	5.862	4.57321e-09	7.53944e-08
ZNF500	240.223	-0.694809	0.118534	-5.86169	4.58168e-09	7.54642e-08
TMEM50A	3180.24	0.455558	0.077735	5.8604	4.61753e-09	7.59844e-08
ADRA2A	28.4341	2.1725	0.370752	5.85973	4.63622e-09	7.62215e-08
CHAC2	39.9011	1.31256	0.224009	5.85942	4.64473e-09	7.6291e-08
PTPRN	24.8094	2.27864	0.388988	5.85786	4.68868e-09	7.69419e-08
SEC14L5	71.1889	2.39006	0.408059	5.85714	4.709e-09	7.72042e-08
SIRT1	646.461	-0.867341	0.148088	-5.85695	4.71451e-09	7.72234e-08
NEMP1	218.38	-0.988508	0.168791	-5.8564	4.72999e-09	7.74057e-08
RAC2	9906.36	0.28461	0.0485995	5.85624	4.73471e-09	7.74119e-08
NELFE	1324.57	0.283916	0.0484848	5.85577	4.74799e-09	7.75578e-08
MRNIP	262.471	-0.934436	0.159617	-5.85422	4.79246e-09	7.82124e-08
SPCS2	835.138	0.497768	0.0850556	5.85226	4.84928e-09	7.90672e-08
KCP	22.9678	1.34666	0.230119	5.85202	4.85632e-09	7.91096e-08
CHAF1B	89.4559	1.06825	0.182555	5.85166	4.86691e-09	7.92096e-08
CEP192	519.056	-0.449057	0.0767537	-5.85063	4.89725e-09	7.96306e-08
CDCA7	178.45	1.5646	0.267523	5.84847	4.96123e-09	8.05973e-08
AL034550.2	22.5597	-2.19976	0.376237	-5.84673	5.01323e-09	8.13678e-08
CASS4	225.766	-1.08959	0.186466	-5.84339	5.11504e-09	8.29447e-08
ZNF239	22.2701	-1.39768	0.239199	-5.84317	5.12181e-09	8.29789e-08
SELENOS	973.109	0.419005	0.0717108	5.84298	5.12743e-09	8.29945e-08
ATL2	361.623	-0.613994	0.10516	-5.83866	5.26219e-09	8.50983e-08
ELL2	570.906	1.3126	0.224893	5.83656	5.32891e-09	8.6021e-08
PSMD14	870.753	0.601322	0.103025	5.83666	5.32581e-09	8.6021e-08
GOLGA1	481.394	-0.356167	0.0610418	-5.83482	5.38502e-09	8.68481e-08
PTGER4	4975.01	-1.48901	0.255223	-5.83415	5.40644e-09	8.71146e-08
PRR11	118.826	0.869596	0.149208	5.82808	5.60673e-09	9.02602e-08
LMBR1L	1373.26	-0.398455	0.06839	-5.82621	5.66995e-09	9.11956e-08
TRIM23	251.128	-0.843628	0.144897	-5.82226	5.80578e-09	9.3296e-08
ITGA9	29.4144	1.89691	0.325826	5.82184	5.82047e-09	9.34477e-08
MITF	227.327	1.17773	0.202308	5.82147	5.83313e-09	9.35665e-08
AC119396.1	576.043	-0.677596	0.116433	-5.81962	5.8981e-09	9.45236e-08
LRPAP1	3463.01	0.640519	0.110078	5.81879	5.92741e-09	9.49079e-08
SLC1A3	62.2207	2.31853	0.398552	5.81738	5.97782e-09	9.5629e-08
MRPL40	459.63	0.473352	0.0813889	5.81593	6.02982e-09	9.63743e-08
AHCTF1	998.059	-0.605577	0.104134	-5.81537	6.05008e-09	9.66114e-08
R3HDM4	2783.7	0.66917	0.115111	5.81325	6.12698e-09	9.77517e-08
PCTP	396.642	0.709488	0.122078	5.81178	6.18105e-09	9.85261e-08
LINC00324	305.039	-0.795415	0.136948	-5.80815	6.3168e-09	1.006e-07
HMBS	545.225	0.736311	0.126799	5.80694	6.36265e-09	1.0124e-07
DNAJC15	823.898	0.662991	0.114178	5.80663	6.37428e-09	1.01334e-07
DCAF16	297.546	-0.48487	0.083541	-5.80398	6.47598e-09	1.02859e-07
IL11RA	295.716	-0.781581	0.134799	-5.79813	6.70589e-09	1.06321e-07
SLC12A8	13.2953	1.90897	0.329238	5.79815	6.70505e-09	1.06321e-07
WDR3	480.905	-0.60262	0.103955	-5.79694	6.75363e-09	1.06983e-07
HBQ1	29.0193	3.08552	0.532308	5.79649	6.77167e-09	1.07173e-07
OXTR	15.9498	2.25113	0.388393	5.796	6.79145e-09	1.07391e-07
MZT2B	339.857	0.618052	0.106648	5.79525	6.82177e-09	1.07774e-07
EAF2	565.639	0.560376	0.096731	5.79314	6.90824e-09	1.09044e-07
ZNF503	42.2699	1.06162	0.183289	5.79206	6.95299e-09	1.09653e-07
TMEM106C	601.945	0.61347	0.105941	5.7907	7.00934e-09	1.10444e-07
MSL2	1071.31	-0.473326	0.0817728	-5.7883	7.11015e-09	1.11933e-07
STK10	9114.05	-0.362216	0.0625976	-5.78642	7.19004e-09	1.13091e-07
GPBP1L1	2534.91	-0.223964	0.0387126	-5.78529	7.23853e-09	1.13736e-07
SLC35D2	119.747	0.803373	0.138868	5.78517	7.24383e-09	1.13736e-07
ZBTB33	518.851	-0.599873	0.103734	-5.78282	7.34605e-09	1.15239e-07
IGHV1-3	270.833	3.20122	0.553849	5.77994	7.47251e-09	1.1712e-07
C2orf42	278.813	-0.627854	0.108636	-5.77945	7.49434e-09	1.17359e-07
SCYL3	350.138	-0.525171	0.0908772	-5.7789	7.51902e-09	1.17642e-07
SPATS2L	197.244	1.28611	0.222573	5.77839	7.54184e-09	1.17895e-07
EDAR	141.906	-1.59271	0.27566	-5.77781	7.56806e-09	1.18201e-07
IGHJ3P	28.3846	1.49458	0.258753	5.7761	7.64501e-09	1.19298e-07
AQP10	78.6196	2.2082	0.382425	5.77421	7.73154e-09	1.20543e-07
PPWD1	765.208	-0.821512	0.142313	-5.77255	7.808e-09	1.21629e-07
ZNF134	374.494	-0.65889	0.114246	-5.76729	8.05587e-09	1.2538e-07
SNRPD1	711.326	0.539222	0.0935085	5.76655	8.09087e-09	1.25815e-07
RFXANK	499.981	0.461269	0.0800276	5.76388	8.2203e-09	1.27716e-07
RGS14	2210.63	-0.400857	0.0695709	-5.76186	8.31944e-09	1.29144e-07
GNAZ	215.603	1.64287	0.285188	5.76065	8.37896e-09	1.29954e-07
CLDN5	347.082	1.97262	0.342505	5.75941	8.44105e-09	1.30803e-07
UBL5	1395.1	0.443099	0.0769638	5.75724	8.55006e-09	1.32377e-07
LYSMD2	522.465	-0.541367	0.0940567	-5.75575	8.62584e-09	1.33435e-07
MFAP1	333.708	-0.902783	0.156903	-5.75375	8.7283e-09	1.34902e-07
ALYREF	903.257	0.625897	0.108798	5.75286	8.77476e-09	1.35402e-07
PDCD4	3069.63	-0.658949	0.114546	-5.75269	8.78342e-09	1.35402e-07
TAL1	94.2981	1.82917	0.317962	5.7528	8.7777e-09	1.35402e-07
GUCY1B1	260.14	1.5369	0.267338	5.74891	8.98196e-09	1.38342e-07
ATP6V0E1	3643.28	0.47933	0.083398	5.7475	9.05731e-09	1.39364e-07
SELENOW	1069.98	0.334298	0.0581654	5.74737	9.06396e-09	1.39364e-07
DCTN3	1005.41	0.468701	0.0815548	5.74707	9.08054e-09	1.39499e-07
IGKJ5	20.5456	1.69611	0.295156	5.74647	9.11257e-09	1.3987e-07
GADD45GIP1	923.312	0.484605	0.0843383	5.74596	9.14027e-09	1.40174e-07
H3-3A	663.428	0.651723	0.11343	5.74558	9.1607e-09	1.40367e-07
ZNF345	101.978	-0.900305	0.156713	-5.74495	9.1949e-09	1.4077e-07
PLBD1	6888.65	1.60361	0.279165	5.74433	9.22868e-09	1.41165e-07
GSR	1793.03	0.688712	0.119905	5.74379	9.25779e-09	1.41489e-07
RBL2	6854.22	-0.596908	0.103945	-5.74254	9.32649e-09	1.42417e-07
ZNF217	430.465	-0.706929	0.123124	-5.74159	9.37896e-09	1.43095e-07
PWWP2A	632.637	-0.428164	0.0745983	-5.73959	9.49064e-09	1.44675e-07
PTPDC1	118.372	-0.906546	0.157999	-5.73768	9.59812e-09	1.46189e-07
LEPROTL1	2096.94	-0.651881	0.11362	-5.73738	9.61523e-09	1.46324e-07
PSMB4	1082.46	0.352049	0.061373	5.73623	9.68095e-09	1.47198e-07
TIMM10B	557.638	-0.440817	0.076865	-5.73495	9.75389e-09	1.48181e-07
AC104109.4	42.2821	0.863609	0.150634	5.73317	9.85691e-09	1.49618e-07
NDUFB4	744.063	0.445682	0.0778024	5.72839	1.0139e-08	1.53769e-07
STON2	200.889	1.96944	0.343881	5.72709	1.02166e-08	1.54815e-07
ADGRE3	201.133	-1.56588	0.273446	-5.72647	1.02543e-08	1.55144e-07
LINC00921	69.1344	-0.978196	0.170821	-5.72644	1.02558e-08	1.55144e-07
MAPK10	17.2626	1.80488	0.315231	5.72557	1.03088e-08	1.55814e-07
COMMD1	451.895	0.32154	0.0561815	5.72324	1.0451e-08	1.57829e-07
ADAMTS5	24.5492	-2.40305	0.419914	-5.72271	1.04839e-08	1.58191e-07
AC104809.2	89.2874	-2.29922	0.401796	-5.72235	1.0506e-08	1.58391e-07
DPM3	187.944	0.541095	0.0945642	5.72199	1.05286e-08	1.58597e-07
TCN2	1123.92	1.67947	0.293542	5.72137	1.05667e-08	1.59036e-07
MAN1A1	1755.74	0.813899	0.142283	5.72027	1.06356e-08	1.59938e-07
DCHS1	104.282	-1.38913	0.242874	-5.71956	1.06797e-08	1.60466e-07
CXCL5	107.731	2.37274	0.415054	5.71669	1.08616e-08	1.63061e-07
TMEM45A	9.3923	2.45881	0.4302	5.71549	1.09386e-08	1.6408e-07
ACOT8	525.738	0.432217	0.0756628	5.71242	1.11383e-08	1.66933e-07
MAD2L2	834.503	0.533671	0.0934312	5.71192	1.11712e-08	1.67286e-07
SLC22A4	199.487	0.889458	0.155813	5.70848	1.13988e-08	1.70551e-07
MTHFD1	846.861	0.571622	0.10019	5.70541	1.16066e-08	1.73514e-07
SLC7A6	496.026	-0.625819	0.109709	-5.70435	1.16791e-08	1.74452e-07
PSMA7	5227.06	0.393818	0.0690782	5.70105	1.19071e-08	1.77709e-07
NTSR1	40.9926	2.37554	0.416877	5.69843	1.20918e-08	1.80313e-07
ADAM9	890.552	1.24033	0.217691	5.69764	1.21477e-08	1.80995e-07
SLC39A3	696.255	0.640021	0.112356	5.69636	1.22391e-08	1.82205e-07
ZNF526	302.085	-0.784692	0.137777	-5.6954	1.23083e-08	1.83082e-07
ALDOC	338.733	-0.554252	0.097354	-5.69316	1.24709e-08	1.85191e-07
IGLV3-9	130.177	2.87837	0.505575	5.69326	1.24636e-08	1.85191e-07
PDP1	1247.31	-0.52049	0.0914296	-5.6928	1.24972e-08	1.85427e-07
ZNF235	101.073	-1.03434	0.181861	-5.68751	1.28906e-08	1.91106e-07
CTDSPL	219.103	1.7429	0.30646	5.68721	1.29134e-08	1.91284e-07
CCNE2	31.9031	1.34777	0.237131	5.68367	1.31834e-08	1.95121e-07
GMPPA	1019.09	0.540325	0.0950885	5.68233	1.32869e-08	1.96489e-07
COPE	3875.79	0.52744	0.0928291	5.68184	1.33252e-08	1.96892e-07
AC002543.1	13.7705	1.13781	0.200325	5.67984	1.34818e-08	1.98853e-07
FGF9	20.1904	-1.36411	0.240173	-5.67972	1.34914e-08	1.98853e-07
MGLL	532.669	1.53794	0.270769	5.67989	1.34781e-08	1.98853e-07
JADE2	873.831	-0.639117	0.112529	-5.67958	1.35026e-08	1.98853e-07
PRTFDC1	20.5267	1.72759	0.304247	5.67825	1.36082e-08	2.00242e-07
GAL3ST4	60.0805	-1.52829	0.269234	-5.67646	1.37511e-08	2.02179e-07
CHMP7	2342.64	-0.648239	0.114253	-5.67372	1.39731e-08	2.05274e-07
ST7	233.326	0.681969	0.12027	5.6703	1.4255e-08	2.09242e-07
OAZ1	15154.9	0.600075	0.105842	5.66956	1.43168e-08	2.09976e-07
MSANTD2	91.988	-0.850126	0.150034	-5.66623	1.45976e-08	2.13919e-07
SEL1L3	3434.7	0.51893	0.0916049	5.66487	1.47135e-08	2.15438e-07
ZNF552	104.378	-0.704814	0.124458	-5.66305	1.48706e-08	2.17561e-07
IL7R	3483.8	-1.12683	0.198994	-5.66261	1.49084e-08	2.17934e-07
NSUN4	507.754	-0.551014	0.0973432	-5.66052	1.50914e-08	2.20428e-07
SYTL4	53.1361	2.32035	0.410043	5.65881	1.5243e-08	2.22461e-07
LINC01358	10.4743	1.43204	0.25315	5.65687	1.54155e-08	2.24794e-07
NFU1	363.278	0.429408	0.0759112	5.65672	1.54294e-08	2.24812e-07
HSPA5	15024.9	0.820623	0.14509	5.65595	1.54986e-08	2.25635e-07
DIDO1	1456.03	-0.401654	0.0710276	-5.65489	1.55944e-08	2.26845e-07
ZC3H10	135.254	-0.730918	0.129313	-5.65231	1.58305e-08	2.30091e-07
ATP5F1D	1143.58	0.371019	0.065647	5.65173	1.58839e-08	2.3068e-07
TREX2	17.9606	-1.47222	0.260535	-5.65075	1.59745e-08	2.31806e-07
CD4	6550.67	-0.660252	0.116847	-5.65054	1.59941e-08	2.31901e-07
EIF3I	2352.25	0.358163	0.0633916	5.65001	1.60438e-08	2.32433e-07
SLC17A9	635.235	0.772182	0.136678	5.64962	1.608e-08	2.32767e-07
FAM43A	485.678	-0.858065	0.151947	-5.64715	1.63129e-08	2.35948e-07
DYRK2	1043.22	-0.772191	0.136791	-5.64502	1.6516e-08	2.3869e-07
ANK1	456.096	2.11099	0.374039	5.64376	1.66375e-08	2.40134e-07
SETD4	253.979	-0.586489	0.103919	-5.64371	1.66428e-08	2.40134e-07
SIGLEC11	38.9835	2.56056	0.453885	5.64143	1.68643e-08	2.43133e-07
LPIN2	1130.41	-0.546361	0.0968785	-5.63966	1.7039e-08	2.45453e-07
CHMP4B	122.433	0.631425	0.112044	5.63549	1.74566e-08	2.51264e-07
AC004947.3	6.20882	1.96603	0.34896	5.63397	1.76107e-08	2.53278e-07
RPS9	3890.15	0.466491	0.0828208	5.63253	1.77582e-08	2.55194e-07
TREML3P	27.1826	1.72162	0.306076	5.6248	1.85728e-08	2.66685e-07
ABCG1	337.456	-0.933217	0.166045	-5.62026	1.90672e-08	2.72987e-07
ELANE	43.5388	3.17411	0.564733	5.62055	1.90347e-08	2.72987e-07
ELOB	2310.39	0.482957	0.0859317	5.62024	1.90694e-08	2.72987e-07
IGKV3-20	2858.96	2.46205	0.438071	5.62021	1.90731e-08	2.72987e-07
NDRG2	363.863	-0.837723	0.149126	-5.61755	1.93689e-08	2.76998e-07
MLYCD	345.577	-0.53356	0.0949924	-5.61687	1.9445e-08	2.77864e-07
PDE3B	1683.27	-0.925717	0.164847	-5.61562	1.95859e-08	2.79652e-07
SEZ6L	72.9184	-1.41854	0.252674	-5.61412	1.9757e-08	2.8187e-07
PTGER3	9.90434	2.53665	0.451937	5.61285	1.99019e-08	2.8371e-07
IFITM2	7605.4	0.700412	0.124799	5.6123	1.99654e-08	2.84387e-07
LEKR1	49.4012	-1.39909	0.249324	-5.61154	2.00534e-08	2.85194e-07
PCMTD2	1080.5	-0.41783	0.0744591	-5.61153	2.00541e-08	2.85194e-07
TRAV1-2	67.7428	-1.39553	0.248763	-5.60986	2.02485e-08	2.87729e-07
ZNF385D	17.4221	2.47399	0.441039	5.60945	2.02965e-08	2.88181e-07
AMIGO1	255.796	-1.31354	0.234218	-5.60817	2.04473e-08	2.9009e-07
DDX20	551.577	-0.699749	0.124778	-5.60793	2.04763e-08	2.90148e-07
ZNF211	581.362	-0.494277	0.08814	-5.60786	2.04839e-08	2.90148e-07
SPCS1	1317.98	0.498345	0.0888812	5.60687	2.06018e-08	2.91586e-07
PYGO2	842.156	-0.692217	0.123465	-5.60656	2.06386e-08	2.91875e-07
HSPA1B	350.946	-3.96178	0.706708	-5.60596	2.07106e-08	2.9266e-07
TUT1	235.244	-0.763104	0.136172	-5.60395	2.09522e-08	2.9584e-07
RAB34	430.24	0.783261	0.139779	5.60355	2.10005e-08	2.96287e-07
METTL21A	349.347	-0.371504	0.0663258	-5.6012	2.12874e-08	3.00097e-07
NQO2	1056.35	0.974985	0.174209	5.59666	2.18525e-08	3.07819e-07
PSMB1	3357.52	0.446327	0.0797699	5.59518	2.20392e-08	3.10204e-07
AC009951.5	19.3428	1.09754	0.196192	5.59423	2.21609e-08	3.1167e-07
LINC02610	32.7952	-1.4818	0.265004	-5.59163	2.24947e-08	3.16116e-07
BCL11B	238.901	-1.08728	0.194483	-5.59063	2.26248e-08	3.17693e-07
SLC26A8	24.3084	2.09912	0.3756	5.58872	2.28753e-08	3.20957e-07
XIRP2	16.1515	2.87246	0.514093	5.58743	2.30453e-08	3.23087e-07
HINFP	459.07	-0.461935	0.0826835	-5.58679	2.31307e-08	3.23776e-07
ZNF382	87.2956	-0.835316	0.149513	-5.58691	2.31151e-08	3.23776e-07
PCNA	722.825	0.9182	0.164366	5.58632	2.31932e-08	3.24395e-07
UBR3	680.337	-0.35744	0.0640063	-5.58445	2.34442e-08	3.27649e-07
LSM1	280.271	0.516737	0.0925367	5.58413	2.34869e-08	3.27988e-07
CCNE1	118.477	1.12767	0.201966	5.58344	2.35809e-08	3.29042e-07
NUTF2	993.967	0.488854	0.0875813	5.58172	2.38154e-08	3.32054e-07
FKBP9	80.5369	0.990898	0.177556	5.58077	2.39458e-08	3.33611e-07
KHDC4	290.09	-0.662205	0.118668	-5.58033	2.40059e-08	3.34187e-07
NFX1	1481.67	-0.441828	0.0792068	-5.57815	2.43092e-08	3.38145e-07
ARFGEF1	1224.85	-0.395814	0.0709671	-5.57743	2.44093e-08	3.39272e-07
AL157895.2	27.7564	2.17511	0.390073	5.57617	2.45877e-08	3.41485e-07
IGHV3-13	270.607	3.55877	0.638311	5.57529	2.47123e-08	3.42947e-07
MTERF2	232.515	-0.753769	0.135231	-5.57395	2.49033e-08	3.4533e-07
KCNA2	17.2989	1.30684	0.234651	5.56929	2.55787e-08	3.54419e-07
TRMT6	697.607	0.981023	0.176164	5.56881	2.5649e-08	3.55117e-07
ASAP2	72.1837	1.45522	0.261349	5.56812	2.5751e-08	3.56252e-07
ICA1	87.319	0.933311	0.167655	5.56684	2.59401e-08	3.5859e-07
HDLBP	3995.23	0.510621	0.0917406	5.56592	2.6077e-08	3.60203e-07
TUBE1	297.567	-0.693397	0.124619	-5.56415	2.63433e-08	3.63599e-07
LAMTOR2	960.433	0.576386	0.103598	5.56366	2.64168e-08	3.64331e-07
LINC00534	21.1445	2.31112	0.415522	5.56198	2.66735e-08	3.67587e-07
ZNF696	141.407	-0.969438	0.174353	-5.56021	2.69453e-08	3.71045e-07
GPR18	390.376	-1.75091	0.315163	-5.55557	2.767e-08	3.8073e-07
SAFB	2273.31	-0.276618	0.0497938	-5.55527	2.77187e-08	3.81106e-07
DENND5B	201.229	1.00591	0.181118	5.55388	2.79391e-08	3.83839e-07
SMYD4	461.112	-0.555962	0.100109	-5.55359	2.79857e-08	3.84183e-07
MIR181A1HG	258.256	1.33401	0.240232	5.55302	2.80776e-08	3.85147e-07
ALG14	122.618	0.776558	0.139876	5.55177	2.82791e-08	3.87613e-07
MT1X	87.3359	0.654905	0.117993	5.55039	2.85033e-08	3.90386e-07
AC104046.1	18.6988	1.81037	0.32629	5.54836	2.88365e-08	3.94645e-07
NUDT1	341.357	0.566364	0.10209	5.5477	2.89459e-08	3.95839e-07
AC116021.1	14.11	1.43372	0.258477	5.54677	2.90995e-08	3.97634e-07
AP001189.1	172.294	2.0235	0.364922	5.54502	2.93923e-08	4.01326e-07
CEP44	176.888	-0.688618	0.124194	-5.54469	2.94472e-08	4.0146e-07
GOPC	455.2	-0.622744	0.112311	-5.54481	2.9428e-08	4.0146e-07
CD109	48.3138	1.51439	0.273145	5.54427	2.95176e-08	4.02015e-07
STAM	372.563	-0.563902	0.101711	-5.54418	2.9533e-08	4.02015e-07
LYRM7	207.503	-0.702727	0.126803	-5.54188	2.9924e-08	4.07026e-07
FZD5	46.0422	1.40771	0.254296	5.53572	3.09955e-08	4.21278e-07
GAPDHP1	23.8288	1.04786	0.189315	5.53502	3.11195e-08	4.22641e-07
LSM2	275.931	0.561816	0.101508	5.53471	3.11737e-08	4.23055e-07
CD59	340.545	0.787173	0.14229	5.53219	3.16266e-08	4.28873e-07
GPRASP1	370.557	-1.05933	0.191531	-5.53085	3.18682e-08	4.31821e-07
ALKBH8	195.113	-0.603969	0.109208	-5.53046	3.19396e-08	4.3233e-07
STMP1	1218.2	0.570607	0.103177	5.53038	3.19543e-08	4.3233e-07
CFAP298	108.311	-0.824096	0.149018	-5.53019	3.19879e-08	4.32456e-07
EBI3	24.3497	1.41909	0.256729	5.52756	3.24719e-08	4.38667e-07
GALNT2	1010.24	0.711211	0.128675	5.52717	3.25436e-08	4.39302e-07
ADI1	1357.58	0.451059	0.0816158	5.52661	3.26471e-08	4.40365e-07
PLIN3	2491.42	0.982879	0.17788	5.52551	3.28531e-08	4.42807e-07
CEP85	591.987	-0.313804	0.0568029	-5.52444	3.30538e-08	4.44839e-07
PSMD7	941.692	0.422111	0.0764073	5.52449	3.30448e-08	4.44839e-07
SLC44A1	1317.49	0.65671	0.1189	5.52319	3.32892e-08	4.47669e-07
CSRP1	1467.32	0.494412	0.0895312	5.52223	3.34718e-08	4.49785e-07
ERH	183.239	0.60859	0.110222	5.52147	3.36171e-08	4.51194e-07
SLCO5A1	14.3666	1.45748	0.263968	5.52142	3.36273e-08	4.51194e-07
NELL2	1258.6	-1.422	0.257617	-5.51981	3.39368e-08	4.55004e-07
FAM89B	305.78	0.387116	0.0701422	5.51901	3.4091e-08	4.56727e-07
COX6B1	1617.88	0.472859	0.0857029	5.51742	3.44021e-08	4.60548e-07
AIFM2	100.716	0.815923	0.147896	5.51686	3.45106e-08	4.61653e-07
N6AMT1	150.782	-1.02523	0.185877	-5.51562	3.47548e-08	4.64572e-07
MAPKBP1	292.92	-0.500643	0.0907814	-5.51482	3.49138e-08	4.66346e-07
RNF216P1	353.619	-0.577309	0.104722	-5.51275	3.53268e-08	4.7151e-07
ABCB1	481.52	-1.00782	0.182831	-5.51233	3.54122e-08	4.72296e-07
IGLV7-43	165.27	2.46544	0.447308	5.51173	3.55322e-08	4.73541e-07
TMEM147	1156.31	0.357154	0.0648396	5.50827	3.6237e-08	4.82573e-07
HPRT1	481.954	0.547315	0.0994081	5.50575	3.67609e-08	4.89183e-07
NAT10	1002.07	-0.507832	0.0922453	-5.50523	3.68677e-08	4.90238e-07
AC118549.1	821.55	-0.519687	0.0944226	-5.50385	3.71595e-08	4.9375e-07
RBX1	1328.57	0.443312	0.0805723	5.50204	3.75425e-08	4.98467e-07
FCGR1A	319.9	1.75786	0.319617	5.49991	3.79988e-08	5.0415e-07
ZNF641	711.371	-0.487399	0.0886469	-5.49821	3.83676e-08	5.08663e-07
MED23	1174.32	-0.611818	0.111284	-5.49783	3.84493e-08	5.09367e-07
ATP5PO	427.532	0.429222	0.0781057	5.49541	3.89808e-08	5.16025e-07
RESF1	5706.82	-0.593719	0.108055	-5.49461	3.91578e-08	5.17983e-07
DYRK1B	360.147	-0.596556	0.108599	-5.4932	3.94715e-08	5.21745e-07
TOP1	556.665	0.448219	0.0816193	5.49158	3.98358e-08	5.26169e-07
ELP2	1113.65	-0.396345	0.0721803	-5.49104	3.99577e-08	5.27388e-07
CCNT2	1001.93	-0.490193	0.0892935	-5.48968	4.02666e-08	5.31072e-07
DRAM1	537.247	0.981285	0.178882	5.48566	4.11923e-08	5.42878e-07
KIF3C	109.391	1.27529	0.23261	5.48253	4.19287e-08	5.52175e-07
RIC8B	193.609	-0.498762	0.0909952	-5.48119	4.22484e-08	5.55974e-07
UQCRHL	16.8185	1.02795	0.187558	5.48073	4.23586e-08	5.56602e-07
USP20	1800.23	-0.63628	0.116093	-5.48077	4.23489e-08	5.56602e-07
SREBF2	2625	0.454258	0.0828902	5.48024	4.24746e-08	5.57713e-07
NPAT	985.174	-0.662444	0.120887	-5.47987	4.25633e-08	5.58467e-07
GHRL	54.6133	-1.02981	0.187966	-5.4787	4.28467e-08	5.61771e-07
NDE1	682.379	-0.264988	0.0483783	-5.47741	4.31601e-08	5.65048e-07
SSR3	1455.7	0.624909	0.114086	5.47752	4.31337e-08	5.65048e-07
DYNC2H1	59.7102	-0.91281	0.166675	-5.47659	4.33609e-08	5.67261e-07
CIAO2B	885.24	0.328569	0.0600105	5.47519	4.3704e-08	5.7056e-07
ELOF1	1026.02	0.43868	0.0801218	5.47517	4.37093e-08	5.7056e-07
ZNF91	455.958	-0.766046	0.139907	-5.4754	4.36512e-08	5.7056e-07
CRYM	24.3117	2.29332	0.418929	5.47426	4.39354e-08	5.72603e-07
IL18RAP	591.66	-1.3913	0.254159	-5.47415	4.39623e-08	5.72603e-07
PSMC3	1984.83	0.419416	0.0766154	5.47431	4.39226e-08	5.72603e-07
HIGD1A	426.28	0.668615	0.122167	5.47294	4.42641e-08	5.76113e-07
CPNE5	599.983	1.12837	0.206206	5.47204	4.44876e-08	5.78599e-07
CREG1	2481.57	1.0345	0.189204	5.46763	4.56096e-08	5.92759e-07
CD14	22574.7	1.14812	0.209996	5.46734	4.56848e-08	5.93303e-07
IDH2	4240.71	0.488515	0.0893895	5.46501	4.6287e-08	6.00685e-07
ZNF432	102.786	-0.788145	0.144223	-5.46476	4.63543e-08	6.0112e-07
ZNF680	102.757	-0.87248	0.159748	-5.46159	4.71885e-08	6.11492e-07
SNHG12	92.7905	-1.46548	0.26843	-5.45943	4.77661e-08	6.18528e-07
SLC25A39	3122.9	1.54751	0.283507	5.45845	4.80312e-08	6.21509e-07
PIK3R4	705.344	-0.594658	0.108955	-5.45781	4.82043e-08	6.23295e-07
RPS27L	718.811	0.509285	0.0933602	5.45505	4.89584e-08	6.32586e-07
BHLHE41	31.9096	1.29299	0.237083	5.45375	4.9319e-08	6.36784e-07
ADCY3	408.156	0.933183	0.171186	5.4513	5.00036e-08	6.45155e-07
ASB15	7.59866	1.96397	0.360319	5.45065	5.01858e-08	6.47037e-07
IGLV1-36	52.144	2.52871	0.464012	5.44966	5.04673e-08	6.50164e-07
RILP	308.416	0.719926	0.132108	5.44954	5.05014e-08	6.50164e-07
ASGR2	1035.64	1.40896	0.258585	5.44872	5.07343e-08	6.52219e-07
KPNA5	242.412	-0.828464	0.152044	-5.44884	5.06992e-08	6.52219e-07
C1QBP	1455.64	0.482175	0.0885057	5.44795	5.09523e-08	6.5455e-07
ZNF266	1112.65	-0.943858	0.173345	-5.44498	5.18118e-08	6.65112e-07
KAZALD1	8.76712	1.84404	0.338718	5.44419	5.2042e-08	6.67585e-07
WDR1	10417.6	0.382817	0.0703321	5.44299	5.23925e-08	6.71598e-07
KMT5B	940.849	-0.405554	0.0745256	-5.44181	5.27422e-08	6.75593e-07
MESP1	10.8887	1.60764	0.295431	5.44168	5.27804e-08	6.75596e-07
AL731557.1	56.0754	1.7561	0.322796	5.44028	5.31978e-08	6.79961e-07
MTCH2	1108.03	0.503521	0.0925533	5.44033	5.31805e-08	6.79961e-07
LINC01801	22.058	-1.60014	0.294137	-5.44013	5.32412e-08	6.80029e-07
FAM135A	195.035	-0.61679	0.11341	-5.43858	5.37065e-08	6.8548e-07
H2AW	95.2411	0.800656	0.147279	5.43633	5.43884e-08	6.93686e-07
DONSON	133.962	0.811993	0.149392	5.43532	5.4699e-08	6.97148e-07
AC245060.6	17.5948	-1.65488	0.304495	-5.43484	5.48448e-08	6.98506e-07
ZNF84	480.053	-0.656061	0.120718	-5.43467	5.48979e-08	6.98683e-07
TXNL1	649.914	0.446301	0.0821258	5.43437	5.49918e-08	6.99378e-07
ANKRD46	126.361	-0.913586	0.168147	-5.43325	5.53375e-08	7.02986e-07
CREB3	834.853	0.355033	0.0653463	5.4331	5.53834e-08	7.02986e-07
TMEM245	963.497	-0.543861	0.100102	-5.43307	5.53939e-08	7.02986e-07
AXIN2	128.139	-1.38585	0.255146	-5.43161	5.58475e-08	7.08238e-07
PDE5A	216.313	1.39422	0.256715	5.43101	5.60362e-08	7.10125e-07
PDIK1L	149.573	-0.858155	0.158031	-5.43029	5.62615e-08	7.12473e-07
USP53	203.82	-1.19816	0.220698	-5.42896	5.66835e-08	7.17306e-07
AF127577.4	21.9912	1.25615	0.231393	5.42864	5.67842e-08	7.1807e-07
NRF1	599.086	-0.340272	0.0626835	-5.42842	5.68545e-08	7.18449e-07
AC010186.3	99.1102	-0.740914	0.136495	-5.42816	5.69387e-08	7.19002e-07
GMNN	145.885	1.08283	0.19955	5.42637	5.75126e-08	7.25735e-07
CYP2U1	182.573	-0.724298	0.133518	-5.42474	5.80401e-08	7.31872e-07
TMEM161B	253.675	-0.597482	0.110156	-5.42397	5.82886e-08	7.34485e-07
CMIP	179.684	0.9555	0.176182	5.42337	5.84842e-08	7.36429e-07
SAP30	487.819	1.60124	0.295265	5.42306	5.85878e-08	7.37212e-07
ZNF253	122.221	-0.753826	0.139057	-5.421	5.9267e-08	7.45232e-07
AC084871.1	24.5511	1.94531	0.358889	5.42037	5.94767e-08	7.47342e-07
GCSAML	13.7346	2.35552	0.434811	5.41734	6.04915e-08	7.59557e-07
KLHL28	785.46	-0.644104	0.118902	-5.4171	6.05722e-08	7.60034e-07
USP42	556.978	-0.450071	0.0830907	-5.41662	6.07358e-08	7.6155e-07
IGHV1-58	51.0321	2.59432	0.479069	5.41534	6.11734e-08	7.66497e-07
MVB12A	397.82	0.463595	0.0856187	5.41465	6.14096e-08	7.68375e-07
ZNRD2	450.181	0.358281	0.0661679	5.41473	6.13811e-08	7.68375e-07
GNA15	767.401	1.05194	0.1943	5.41398	6.16389e-08	7.70703e-07
CDS2	1302.26	0.506311	0.0935295	5.41339	6.18442e-08	7.72727e-07
ZBTB9	116.269	-0.959498	0.177294	-5.41189	6.23613e-08	7.78641e-07
FFAR2	314.463	1.43015	0.264308	5.41093	6.26985e-08	7.82303e-07
DAZAP1	395.612	0.724023	0.133891	5.40756	6.38888e-08	7.96597e-07
NOG	48.4022	-2.32924	0.430784	-5.40696	6.41017e-08	7.98692e-07
ZNF234	137.129	-0.962452	0.178016	-5.40653	6.42561e-08	8.00056e-07
NHS	42.5161	-1.09913	0.203327	-5.40574	6.45408e-08	8.03039e-07
SEC22A	166.017	-0.553621	0.102423	-5.40523	6.47269e-08	8.04792e-07
CNKSR3	8.3371	2.68275	0.4964	5.4044	6.50248e-08	8.07932e-07
PXMP2	27.3534	0.948922	0.17571	5.40051	6.64529e-08	8.251e-07
C19orf48	561.176	0.528286	0.0978365	5.39968	6.67599e-08	8.28335e-07
NETO2	243.325	0.943982	0.17487	5.39819	6.73154e-08	8.34645e-07
SLC25A30	94.1902	-0.852987	0.158042	-5.39721	6.76848e-08	8.38642e-07
HTATIP2	1047.61	0.567788	0.105225	5.39595	6.81624e-08	8.43972e-07
CWC22	707.065	-0.564964	0.10481	-5.39038	7.03099e-08	8.69957e-07
ACOX2	33.7902	2.16999	0.40259	5.39008	7.04253e-08	8.7078e-07
MFSD13A	239.227	0.998045	0.185257	5.38734	7.15081e-08	8.83554e-07
PCNX4	863.621	-0.461571	0.0856959	-5.38615	7.19846e-08	8.88825e-07
HYDIN	6.73829	1.91103	0.35485	5.38546	7.226e-08	8.91608e-07
APBB1	1235.99	-0.880412	0.163521	-5.38409	7.28102e-08	8.97774e-07
LDHA	9423.74	0.865359	0.160729	5.38395	7.28671e-08	8.97854e-07
ZNF813	78.0303	-0.821021	0.152605	-5.38005	7.44637e-08	9.16893e-07
PMVK	581.005	0.468791	0.0871471	5.37931	7.47729e-08	9.20064e-07
FAM207A	118.165	0.586238	0.108995	5.37855	7.50873e-08	9.23293e-07
METTL9	2609.28	0.861152	0.160126	5.37795	7.53378e-08	9.25734e-07
MIR4435-2HG	268.316	0.700055	0.130218	5.37604	7.6141e-08	9.34959e-07
ZNF808	230.299	-0.813704	0.151378	-5.37533	7.64434e-08	9.38026e-07
GPI	2628.89	0.405398	0.0754314	5.37439	7.68409e-08	9.42253e-07
HBA2	2973.02	5.59853	1.04174	5.3742	7.69226e-08	9.42606e-07
KBTBD6	120.521	-0.919384	0.171115	-5.37289	7.74844e-08	9.48838e-07
SNRPB	2714.34	0.434333	0.0808413	5.37266	7.75851e-08	9.49418e-07
BTG2	9815.25	-1.32778	0.247168	-5.37196	7.78869e-08	9.52457e-07
AL118508.2	32.7383	1.61495	0.300686	5.37088	7.83516e-08	9.57481e-07
RAB11FIP4	1177.62	-0.554965	0.103331	-5.37073	7.8418e-08	9.57635e-07
SEC61A1	5321.79	0.466545	0.0868915	5.36928	7.90502e-08	9.64694e-07
HEATR5A	119.595	-0.740696	0.137967	-5.36864	7.93345e-08	9.675e-07
LAMTOR1	2323.09	0.676093	0.125946	5.36812	7.95607e-08	9.69595e-07
DOCK8-AS1	127.152	0.81348	0.151555	5.36757	7.98046e-08	9.71903e-07
YIPF3	1482.56	0.406164	0.0756732	5.36734	7.99049e-08	9.72458e-07
MARCHF7	2359.4	-0.454497	0.0846934	-5.36638	8.0332e-08	9.76989e-07
DUT	720.505	0.529892	0.0987761	5.36458	8.11396e-08	9.86136e-07
CASC8	17.7725	-2.97748	0.555054	-5.36432	8.12555e-08	9.86872e-07
RAC1P2	50.6508	0.816072	0.152137	5.36406	8.13737e-08	9.87634e-07
CAMP	13.237	1.52477	0.284272	5.36376	8.15053e-08	9.88557e-07
CRK	942.824	-0.456708	0.0851592	-5.36299	8.18556e-08	9.9213e-07
GET3	1443.53	0.364874	0.0680385	5.36276	8.19614e-08	9.92736e-07
SLFN14	45.9306	1.6487	0.307453	5.36243	8.21087e-08	9.93845e-07
ADIPOR2	124.838	0.451067	0.0841317	5.36145	8.25586e-08	9.98611e-07
GALE	282.026	0.595452	0.111102	5.35948	8.34609e-08	1.00884e-06
RBKS	193.595	-1.30902	0.24436	-5.35695	8.46405e-08	1.0224e-06
GTF3C2	1239.08	-0.254034	0.0474423	-5.35458	8.57547e-08	1.03516e-06
PPP1R7	1101.47	0.35233	0.0658021	5.35438	8.58497e-08	1.03561e-06
IGLV2-8	471.689	2.33657	0.436484	5.35317	8.64279e-08	1.04187e-06
ZNF551	140.75	-0.762211	0.142401	-5.35258	8.67085e-08	1.04455e-06
PSMD11	1608.27	0.354503	0.0662348	5.35221	8.68859e-08	1.04598e-06
HCFC2	376.894	-0.425496	0.0795038	-5.35189	8.7039e-08	1.04641e-06
TRPC1	29.4302	-1.37973	0.257799	-5.35197	8.70003e-08	1.04641e-06
SLC47A1	22.1582	-1.76836	0.330442	-5.35151	8.72245e-08	1.04793e-06
POC5	221.055	-0.598819	0.111903	-5.35123	8.73576e-08	1.04811e-06
STAB1	1916.36	1.34173	0.250731	5.35128	8.73361e-08	1.04811e-06
FRG1	372.804	0.499842	0.0934097	5.35107	8.74334e-08	1.04832e-06
JAM3	207.915	1.65577	0.309594	5.34819	8.88399e-08	1.06446e-06
PARVB	402.998	1.16358	0.217628	5.34664	8.96014e-08	1.07287e-06
CCDC184	27.4603	-2.20767	0.41316	-5.34339	9.12246e-08	1.09157e-06
KEL	12.0891	2.48158	0.464536	5.34205	9.19022e-08	1.09894e-06
TRBV6-4	16.0748	-1.72243	0.322465	-5.34145	9.22055e-08	1.10183e-06
NCOR1	3574.16	0.203567	0.0381289	5.33892	9.35006e-08	1.11655e-06
CFAP161	22.2863	1.96574	0.368272	5.33774	9.4114e-08	1.12312e-06
PROM1	17.503	2.13821	0.400601	5.33751	9.42333e-08	1.12379e-06
UQCRFS1	1854.79	0.445167	0.0834235	5.33623	9.49012e-08	1.131e-06
MRFAP1L1	1005.79	-0.708334	0.132794	-5.33408	9.60281e-08	1.14367e-06
SPECC1L	130.725	-0.58316	0.109335	-5.33369	9.62387e-08	1.14471e-06
VWA5A	528.614	0.727185	0.136338	5.33368	9.62442e-08	1.14471e-06
LY96	226.346	1.05678	0.198164	5.33287	9.6675e-08	1.14906e-06
ATF2	845.126	-0.463426	0.0869128	-5.33207	9.70979e-08	1.15332e-06
AC008105.3	601.03	-0.696361	0.13066	-5.32957	9.84442e-08	1.16853e-06
MGAT4B	1323.14	0.815224	0.15297	5.32932	9.85838e-08	1.16941e-06
AC233755.2	194.972	2.93859	0.551504	5.32832	9.91229e-08	1.17462e-06
PHF8	798.979	-0.299816	0.0562689	-5.32827	9.91545e-08	1.17462e-06
AKIP1	245.13	0.702647	0.131895	5.32733	9.96683e-08	1.17992e-06
COX6C	1515.46	0.469369	0.0881365	5.32548	1.00688e-07	1.1912e-06
ZNF823	58.1648	-0.981323	0.184293	-5.32479	1.0107e-07	1.19493e-06
HS3ST3B1	273.092	-0.836736	0.157177	-5.32352	1.0178e-07	1.20252e-06
RAD23A	2148.76	0.379336	0.071259	5.32334	1.01877e-07	1.20287e-06
NDUFA6	1204.96	0.52928	0.0994608	5.32149	1.02921e-07	1.21438e-06
KIR2DL4	84.6956	1.37821	0.259013	5.32099	1.03203e-07	1.21691e-06
GPR27	221.459	1.52822	0.287221	5.32072	1.0336e-07	1.21795e-06
HSF2	282.674	-0.820337	0.154206	-5.31973	1.03919e-07	1.22373e-06
STT3A	2047.46	0.641785	0.120651	5.31934	1.04147e-07	1.2256e-06
KCNK12	22.2192	0.863378	0.162347	5.31809	1.04862e-07	1.2332e-06
CDK20	122.758	-0.832699	0.156659	-5.31537	1.06442e-07	1.24958e-06
FADS1	572.662	1.05802	0.199045	5.31546	1.06385e-07	1.24958e-06
NRBF2	567.641	-0.844619	0.158902	-5.31533	1.06465e-07	1.24958e-06
RABGAP1	962.314	-0.347859	0.0654741	-5.31292	1.07881e-07	1.26536e-06
RPS19BP1	956.34	0.348305	0.0655668	5.31221	1.08302e-07	1.26946e-06
TPGS2	955.347	0.423193	0.0796708	5.31177	1.08564e-07	1.2717e-06
DPCD	91.1799	0.783585	0.147524	5.31156	1.08691e-07	1.27235e-06
CLOCK	233.602	-0.550811	0.103745	-5.30929	1.10054e-07	1.28746e-06
TRIM32	195.192	-0.996949	0.187815	-5.30813	1.10754e-07	1.29479e-06
ITK	3787.01	-0.840701	0.158442	-5.30604	1.12032e-07	1.30888e-06
PGBD2	263.089	-0.862433	0.162552	-5.30559	1.12309e-07	1.31126e-06
SLC39A10	479.426	-0.51765	0.0975808	-5.30484	1.12774e-07	1.31496e-06
ZBTB14	412.85	-0.37152	0.0700329	-5.30493	1.12717e-07	1.31496e-06
AP2M1	6851.95	0.377703	0.0712176	5.30351	1.13597e-07	1.32195e-06
FMN1	138.379	1.66508	0.313955	5.30356	1.13566e-07	1.32195e-06
MICU1	1308.68	0.559098	0.105418	5.30364	1.13513e-07	1.32195e-06
ARHGEF2	1137.68	-0.604226	0.113936	-5.30319	1.13796e-07	1.32341e-06
ZNF331	2716.34	-2.51266	0.473865	-5.30247	1.14245e-07	1.32776e-06
ZMAT1	148.158	-0.780055	0.147127	-5.30192	1.14591e-07	1.33091e-06
HBP1	2104.19	-1.06509	0.200931	-5.30075	1.1533e-07	1.33776e-06
SEC24B	1207	-0.477385	0.0900597	-5.30077	1.15318e-07	1.33776e-06
AGPAT2	1468.4	0.814143	0.153597	5.30053	1.1547e-07	1.33791e-06
NDUFA2	510.694	0.414342	0.0781705	5.30049	1.15494e-07	1.33791e-06
CORO2A	496.637	0.715536	0.135034	5.29894	1.16476e-07	1.34666e-06
PRKG1	13.057	2.30967	0.43587	5.299	1.1644e-07	1.34666e-06
TMEM272	21.4437	-1.64031	0.30955	-5.299	1.16438e-07	1.34666e-06
ZNF322	50.1196	-1.06902	0.201749	-5.29878	1.16581e-07	1.34699e-06
RNASE3	70.0565	3.11677	0.588227	5.29859	1.167e-07	1.3475e-06
STRADB	666.594	1.20203	0.226936	5.29678	1.17865e-07	1.36007e-06
SEPTIN4	75.0715	1.56265	0.295068	5.29589	1.18435e-07	1.36576e-06
KIFC3	216.243	1.18252	0.223355	5.29437	1.19425e-07	1.37629e-06
PIAS1	2929.03	-0.279396	0.0527792	-5.29368	1.1988e-07	1.38064e-06
BUD13	290.899	-0.462921	0.0874654	-5.29262	1.20577e-07	1.38777e-06
ZNF77	63.5864	-0.752592	0.142217	-5.29186	1.21082e-07	1.39267e-06
ZNF585A	114.73	-0.730513	0.138141	-5.28816	1.23556e-07	1.42022e-06
PIP4K2B	609.427	-0.344564	0.0651656	-5.28751	1.23992e-07	1.42431e-06
TPM1	268.391	1.04702	0.198038	5.28697	1.24359e-07	1.4276e-06
INF2	212.345	0.889667	0.168287	5.28659	1.24615e-07	1.42962e-06
ORMDL2	312.07	0.495024	0.0936412	5.28638	1.24757e-07	1.43033e-06
AC116158.1	27.1353	-1.13606	0.214973	-5.28468	1.25924e-07	1.44196e-06
SLC6A4	45.2288	1.69153	0.320083	5.28467	1.25934e-07	1.44196e-06
PDE7A	1640.14	-0.713555	0.13508	-5.28247	1.27454e-07	1.4575e-06
VPS50	356.986	-0.509817	0.0965108	-5.28248	1.27444e-07	1.4575e-06
NSD2	665.819	0.444327	0.0841208	5.282	1.27778e-07	1.46026e-06
FOSB	7727.9	-1.52756	0.289231	-5.28144	1.28171e-07	1.46375e-06
PSMD1	2210.14	0.461703	0.0874216	5.28133	1.28247e-07	1.46375e-06
RUVBL2	1085.28	0.414093	0.0784104	5.28111	1.28406e-07	1.46462e-06
FDFT1	2169.4	0.389171	0.0736992	5.28054	1.28803e-07	1.46726e-06
VDAC1	1386.4	0.499401	0.0945723	5.28062	1.28745e-07	1.46726e-06
ZNF521	22.0925	1.75951	0.333215	5.2804	1.28901e-07	1.46745e-06
MAP3K14	935.329	-0.575494	0.109014	-5.2791	1.29822e-07	1.47699e-06
ATP5F1E	2835.69	0.504299	0.095532	5.27885	1.29996e-07	1.47802e-06
INAFM1	106.182	0.785557	0.148953	5.27386	1.33587e-07	1.51788e-06
PLAAT1	15.8419	2.23447	0.423723	5.27341	1.33909e-07	1.52057e-06
MED12L	59.8256	1.41195	0.267914	5.27017	1.36294e-07	1.54568e-06
ZNF431	259.111	-0.480228	0.0911199	-5.27029	1.36212e-07	1.54568e-06
S100A4	16458.3	0.63065	0.119685	5.26925	1.36981e-07	1.55248e-06
ZNF761	247.771	-0.705165	0.13383	-5.26912	1.37076e-07	1.55257e-06
NDUFA4	2212.06	0.545326	0.103513	5.26818	1.37786e-07	1.55962e-06
IGKV1D-8	69.6376	2.27563	0.431988	5.2678	1.38068e-07	1.56182e-06
ARMC10	485.281	0.441367	0.0838107	5.26624	1.39244e-07	1.57412e-06
AGFG2	306.783	-0.895391	0.170052	-5.26539	1.39894e-07	1.58046e-06
EXOC3L2	24.9758	2.80322	0.532602	5.26325	1.41529e-07	1.59793e-06
SLC16A10	79.6394	-1.22118	0.232077	-5.26197	1.4252e-07	1.60809e-06
POLR3B	197.15	-0.575828	0.109435	-5.26182	1.42637e-07	1.60839e-06
PPIL2	1076.12	-0.347637	0.0660759	-5.26118	1.43131e-07	1.61295e-06
ACVR2B	40.1665	-1.0949	0.208121	-5.26085	1.43392e-07	1.61486e-06
NARS2	208.267	-0.625707	0.118945	-5.26047	1.43687e-07	1.61716e-06
FAM71F2	5.9749	1.7329	0.329467	5.2597	1.44292e-07	1.62294e-06
ZNF19	24.7887	-1.15365	0.219376	-5.2588	1.44997e-07	1.62985e-06
SLC11A2	882.448	-0.333027	0.0633405	-5.25772	1.45852e-07	1.63841e-06
POLR2E	2846.35	0.405738	0.0771897	5.25637	1.46923e-07	1.64941e-06
DCAF12	1477.82	1.81319	0.345095	5.25418	1.48686e-07	1.66815e-06
C17orf58	76.4553	0.739759	0.140809	5.25362	1.49137e-07	1.6711e-06
SPRY2	122.908	1.90931	0.363419	5.25373	1.49047e-07	1.6711e-06
ETNK2	27.8275	-1.1946	0.227433	-5.25253	1.50021e-07	1.67889e-06
PDXK	1974.14	0.529755	0.100856	5.25259	1.49979e-07	1.67889e-06
ZNF10	120.688	-1.25593	0.239139	-5.25191	1.50534e-07	1.68358e-06
USPL1	623.339	-0.636863	0.121286	-5.25092	1.51338e-07	1.69151e-06
ZNF354C	80.227	-0.911545	0.173632	-5.24988	1.52198e-07	1.70006e-06
NFKB1	3325.95	-0.354143	0.0675115	-5.24568	1.5571e-07	1.73819e-06
MRPL20	679.924	0.355418	0.0677889	5.24302	1.57973e-07	1.76235e-06
NSUN2	1636.32	-0.269248	0.0513599	-5.24236	1.58532e-07	1.76748e-06
IGFBP2	72.0023	2.3554	0.449372	5.24154	1.59243e-07	1.77429e-06
DCAF1	939.387	-0.400922	0.0764951	-5.24115	1.5958e-07	1.77694e-06
APPBP2	520.142	-0.493599	0.0941886	-5.24054	1.60106e-07	1.78168e-06
AL162424.1	30.8148	1.72246	0.32874	5.23957	1.60949e-07	1.78994e-06
AHCYL2	514.171	-0.377678	0.0720981	-5.23839	1.61982e-07	1.8003e-06
TCTA	892.164	0.325727	0.0621987	5.23687	1.63319e-07	1.81403e-06
IGHV3-64	87.127	3.48455	0.665523	5.23581	1.64267e-07	1.82342e-06
HCFC1R1	156.177	0.70593	0.134906	5.23275	1.67004e-07	1.85266e-06
H2AC20	207.124	0.794105	0.151909	5.22751	1.71805e-07	1.90473e-06
FRMD3	197.145	1.44752	0.276932	5.22699	1.72291e-07	1.90892e-06
COPS6	2106.61	0.296446	0.0567431	5.22434	1.74773e-07	1.93522e-06
DERA	660.932	0.541104	0.103607	5.22267	1.7636e-07	1.95158e-06
ATP5MF	326.564	0.548031	0.104943	5.22219	1.76819e-07	1.95545e-06
BANP	460.359	-0.416095	0.0796825	-5.22191	1.77083e-07	1.95714e-06
ZNF230	101.725	-0.930904	0.178279	-5.22161	1.77372e-07	1.95913e-06
H4C12	8.42538	1.41035	0.270122	5.22115	1.77817e-07	1.96283e-06
RNF24	969.786	0.844687	0.161837	5.21938	1.79526e-07	1.98046e-06
S100PBP	367.996	-0.458909	0.0879299	-5.21904	1.79856e-07	1.98287e-06
NDUFB6	474.045	0.578467	0.110863	5.21787	1.8099e-07	1.99414e-06
ZNF614	179.485	-0.97377	0.186698	-5.21574	1.83086e-07	2.01598e-06
TRABD2A	976.658	-1.08267	0.207599	-5.21522	1.836e-07	2.0204e-06
BTBD11	612.052	-0.876097	0.168037	-5.21372	1.85091e-07	2.03554e-06
TMEM256	60.5666	0.699056	0.1341	5.21293	1.85877e-07	2.04292e-06
TIGD3	51.081	-0.941964	0.180758	-5.21119	1.87635e-07	2.06097e-06
AC106795.1	91.5879	-1.04827	0.201251	-5.20877	1.90095e-07	2.08671e-06
FOXJ3	817.304	-0.47057	0.0903511	-5.20824	1.90636e-07	2.09136e-06
COG2	710.579	-0.281284	0.0540299	-5.20607	1.92881e-07	2.11454e-06
ZNF689	487.682	-0.365459	0.0702	-5.20597	1.92987e-07	2.11454e-06
NEDD9	2084.14	-0.717427	0.137824	-5.2054	1.93576e-07	2.1197e-06
SACM1L	1059.78	-0.642583	0.123458	-5.20488	1.94126e-07	2.12441e-06
DDX49	710.801	0.353634	0.0679498	5.20434	1.94692e-07	2.1293e-06
WDR76	143.057	0.854115	0.16413	5.2039	1.95145e-07	2.13294e-06
RGS10	582.342	0.65111	0.125161	5.20219	1.96953e-07	2.15138e-06
GPR68	220.081	-1.21311	0.233272	-5.20041	1.98853e-07	2.16947e-06
UBE2K	577.005	0.393928	0.0757484	5.20048	1.98773e-07	2.16947e-06
AC116347.1	41.7364	1.31964	0.253802	5.19948	1.9985e-07	2.17901e-06
IGKV2D-29	110.357	2.66988	0.513872	5.19561	2.04045e-07	2.22339e-06
LCP2	4183.36	-0.270105	0.0520141	-5.19292	2.07019e-07	2.25442e-06
NEDD8	1038.78	0.443922	0.0855036	5.19185	2.08217e-07	2.26607e-06
SPOCK2	3404.18	-0.964915	0.185914	-5.1901	2.10182e-07	2.28556e-06
SUCNR1	31.8197	2.00215	0.385768	5.19003	2.10264e-07	2.28556e-06
RALGAPB	1309.5	-0.350344	0.0675195	-5.18879	2.11668e-07	2.29942e-06
FTL	95782.7	0.621001	0.119758	5.18548	2.15454e-07	2.33912e-06
YAE1	53.3052	-0.973687	0.187842	-5.18355	2.17705e-07	2.36212e-06
ARPC5L	993.735	0.490122	0.0945883	5.18163	2.19951e-07	2.38504e-06
AC069368.2	9.85848	1.39397	0.269112	5.1799	2.22004e-07	2.40583e-06
WNT7A	83.9162	-1.54401	0.298133	-5.17893	2.23158e-07	2.41686e-06
RUVBL1	759.739	0.356681	0.0688765	5.17855	2.23616e-07	2.42035e-06
LRRN3	300.247	-1.92748	0.372277	-5.17755	2.24818e-07	2.43188e-06
JDP2	531.272	1.16362	0.224795	5.17636	2.2626e-07	2.4448e-06
SSC4D	17.5572	1.62806	0.314519	5.17634	2.26286e-07	2.4448e-06
C19orf71	26.2163	-1.08696	0.210046	-5.17488	2.28055e-07	2.46242e-06
NCOA5	569.15	-0.488151	0.0943338	-5.17472	2.28249e-07	2.46301e-06
LILRB4	1150.23	1.23692	0.239077	5.17372	2.29473e-07	2.47473e-06
P2RY1	113.744	1.25813	0.243211	5.173	2.30369e-07	2.48288e-06
PET100	188.829	0.526794	0.101877	5.1709	2.3297e-07	2.50939e-06
SUB1	2144.19	0.610542	0.118105	5.16949	2.34733e-07	2.52686e-06
OSBPL1A	210.055	-0.712973	0.137924	-5.1693	2.34969e-07	2.52786e-06
SLIRP	509.155	0.445909	0.0863128	5.1662	2.38897e-07	2.56858e-06
ZNF702P	34.8821	-1.76304	0.341344	-5.165	2.40434e-07	2.58354e-06
CEBPB	3438.32	0.764049	0.14796	5.16387	2.41897e-07	2.5977e-06
NFE2L2	2079.81	-1.23612	0.239384	-5.16374	2.42068e-07	2.59796e-06
HOXB-AS1	23.8232	-1.19217	0.230905	-5.16302	2.43002e-07	2.60367e-06
ROBO3	141.135	-0.80136	0.155211	-5.16303	2.4298e-07	2.60367e-06
ZNF132	29.8056	-1.25874	0.2438	-5.16299	2.43039e-07	2.60367e-06
KLHL32	35.7704	-1.31224	0.254181	-5.16262	2.43517e-07	2.60566e-06
SLC25A1	1214.76	0.347377	0.0672867	5.16264	2.43495e-07	2.60566e-06
WIPI1	463.829	0.694724	0.134616	5.16078	2.4593e-07	2.6299e-06
CD209	26.8203	-1.43272	0.277738	-5.15853	2.48891e-07	2.65996e-06
BCL2L1	738.806	1.45433	0.281987	5.15742	2.50381e-07	2.67428e-06
ANO6	1821.72	0.865728	0.167874	5.15701	2.5093e-07	2.67854e-06
ZNF30	93.2457	-0.790792	0.153352	-5.15671	2.51332e-07	2.68123e-06
IGLVI-70	32.9622	3.23891	0.628148	5.15629	2.51895e-07	2.68562e-06
CCSAP	295.58	-0.518638	0.1006	-5.15547	2.53002e-07	2.69581e-06
CEP126	54.3521	-0.828268	0.160724	-5.15336	2.55855e-07	2.72458e-06
WDR75	502.179	-0.665925	0.129253	-5.15209	2.57599e-07	2.74151e-06
FNBP4	2008.51	-0.427856	0.0830619	-5.15104	2.59043e-07	2.75358e-06
KDM7A-DT	117.899	0.874786	0.169826	5.15108	2.58987e-07	2.75358e-06
MON1B	1708.41	-0.388945	0.0755195	-5.15025	2.60137e-07	2.76357e-06
EEF1A1P10	16.3948	-1.67633	0.325506	-5.14991	2.60613e-07	2.76697e-06
ATP5MD	548.822	0.573005	0.111271	5.14962	2.6102e-07	2.76964e-06
ADIPOR1	4810.16	0.883964	0.171692	5.14854	2.62526e-07	2.78397e-06
DAP	2230.33	0.580686	0.112813	5.14732	2.64237e-07	2.80044e-06
PRPF8	7641.32	-0.326144	0.0633638	-5.14717	2.64452e-07	2.80105e-06
ALG3	1091.39	0.402648	0.078232	5.14685	2.64904e-07	2.80417e-06
RFWD3	407.005	-0.50286	0.0977093	-5.14649	2.65402e-07	2.80777e-06
CCDC150	15.2076	1.46526	0.284736	5.14602	2.66069e-07	2.81149e-06
GOLGA2	240.396	0.642345	0.124821	5.14612	2.65925e-07	2.81149e-06
TGIF1	830.761	-1.33168	0.258802	-5.14557	2.66714e-07	2.81663e-06
AGBL5	294.55	0.482609	0.0938317	5.14335	2.69883e-07	2.84841e-06
ZNF283	52.4544	-0.876736	0.170502	-5.1421	2.71685e-07	2.86573e-06
CBFA2T2	716.185	-0.449933	0.0875216	-5.14082	2.73545e-07	2.88364e-06
CDC14A	908.892	-0.730102	0.142045	-5.13995	2.74817e-07	2.89533e-06
DDOST	5343.57	0.478183	0.0930634	5.13825	2.77312e-07	2.91989e-06
UBXN7	836.44	-0.541824	0.105482	-5.13664	2.79688e-07	2.94317e-06
GATA2	81.1315	1.31852	0.256802	5.1344	2.83053e-07	2.97682e-06
SH2B2	314.823	0.684274	0.133302	5.13326	2.84766e-07	2.99131e-06
TMEM256P2	13.4182	-1.72623	0.336279	-5.13333	2.84667e-07	2.99131e-06
SEC13	2307.95	0.455139	0.0887082	5.13074	2.88606e-07	3.02985e-06
EXD2	198.003	-0.494466	0.0963825	-5.13025	2.89355e-07	3.03592e-06
MT1F	136.596	0.806792	0.157284	5.12952	2.90489e-07	3.04603e-06
ZNF44	478.899	-0.575421	0.112181	-5.1294	2.90668e-07	3.04612e-06
SDHB	1789.5	0.463418	0.0903539	5.12892	2.91408e-07	3.05208e-06
AIFM1	627.443	0.437162	0.0852485	5.12809	2.92691e-07	3.06371e-06
EBNA1BP2	534.398	0.405817	0.0791813	5.12516	2.97283e-07	3.10994e-06
VIL1	78.8494	1.83524	0.358123	5.1246	2.98175e-07	3.11744e-06
CCDC85B	906.377	0.413644	0.0807356	5.12345	3.00001e-07	3.13286e-06
MTMR4	1275.71	-0.323812	0.0632013	-5.1235	2.99911e-07	3.13286e-06
COL9A2	316.475	-0.93005	0.181534	-5.12329	3.00243e-07	3.13311e-06
ZFP62	234.957	-0.544481	0.106277	-5.12321	3.00377e-07	3.13311e-06
NSUN6	250.947	-0.437517	0.0854075	-5.1227	3.01188e-07	3.13973e-06
ZNF721	450.703	-0.654651	0.127801	-5.12242	3.01637e-07	3.14257e-06
SHMT1	404.345	0.618395	0.120765	5.12066	3.04465e-07	3.17017e-06
CEP250	911.216	-0.508248	0.099262	-5.12027	3.05099e-07	3.17492e-06
LIX1L	567.123	-0.553997	0.108207	-5.11978	3.05893e-07	3.18132e-06
PTPMT1	110.729	0.436544	0.08528	5.11895	3.07235e-07	3.19341e-06
C1orf198	355.366	1.25741	0.245689	5.11788	3.08993e-07	3.20982e-06
KRT80	18.2666	1.92561	0.376436	5.11538	3.13117e-07	3.25076e-06
TMEM170B	1366.17	0.858402	0.167837	5.1145	3.14565e-07	3.26389e-06
ZNF540	67.3146	-1.29159	0.252591	-5.11334	3.16517e-07	3.28223e-06
ZBTB32	200.981	1.68704	0.330022	5.11191	3.18923e-07	3.30526e-06
DDR1	70.2738	-1.0168	0.199032	-5.10872	3.24344e-07	3.35948e-06
NDUFC1	592.574	0.511715	0.100173	5.10829	3.25081e-07	3.36437e-06
RTL8C	635.605	0.443425	0.0868059	5.10823	3.25194e-07	3.36437e-06
FAM20C	128.608	1.37094	0.268429	5.10728	3.26822e-07	3.37924e-06
FAM161B	77.6412	-0.871793	0.170719	-5.10659	3.28017e-07	3.38964e-06
TXNDC17	608.326	0.579613	0.113617	5.10148	3.37001e-07	3.48045e-06
IL6R-AS1	39.1838	0.908927	0.178179	5.10122	3.37479e-07	3.48337e-06
MCEMP1	1077.88	1.63842	0.3212	5.10093	3.37985e-07	3.48658e-06
TRIM56	942.075	-0.554898	0.1088	-5.10015	3.3939e-07	3.49904e-06
SMG1P1	34.9293	-2.2221	0.435904	-5.09768	3.43842e-07	3.54289e-06
LZIC	290.375	0.496748	0.097465	5.09668	3.45671e-07	3.55761e-06
ZC3HAV1	4364.8	-0.497963	0.0977033	-5.09668	3.45654e-07	3.55761e-06
TMEM38A	133.221	1.09743	0.215363	5.09573	3.47398e-07	3.57333e-06
ZNF264	148.062	-0.572452	0.112352	-5.09515	3.48473e-07	3.58231e-06
ZNF891	65.7315	-1.0816	0.212327	-5.09402	3.50543e-07	3.60151e-06
ZNF189	69.1092	-0.72269	0.141887	-5.09344	3.51627e-07	3.61056e-06
ZFP90	362.818	-0.646144	0.126864	-5.09318	3.52107e-07	3.6134e-06
HMGN2	3102.08	0.555737	0.109137	5.0921	3.54115e-07	3.63193e-06
BTN2A1	1008.28	-0.333696	0.0655461	-5.09101	3.56154e-07	3.65073e-06
TRIM11	541.328	-0.373105	0.0732929	-5.09059	3.56944e-07	3.65672e-06
RTL10	294.589	-0.619304	0.121674	-5.08988	3.58291e-07	3.66841e-06
NTHL1	208.247	0.458064	0.0900303	5.08789	3.62069e-07	3.70496e-06
MTR	851.366	-0.456469	0.0897353	-5.08684	3.6408e-07	3.7234e-06
ERGIC3	1472.2	0.458868	0.090222	5.08599	3.65721e-07	3.73803e-06
MBNL2	790.119	-0.553682	0.108869	-5.08578	3.66116e-07	3.73993e-06
MED12	1092.5	-0.404816	0.0796033	-5.08542	3.66812e-07	3.74489e-06
ELP1	1148.22	-0.308897	0.0607482	-5.08488	3.67868e-07	3.75351e-06
DUSP11	539.183	-0.521291	0.102522	-5.08465	3.68296e-07	3.75573e-06
NIPAL3	1233.27	-0.518999	0.102102	-5.08314	3.71238e-07	3.78357e-06
ABCB10	764.001	0.366155	0.0720814	5.07975	3.77938e-07	3.84965e-06
PRSS27	11.2637	1.47322	0.290073	5.07877	3.79878e-07	3.86719e-06
BCL2L12	118.855	0.520976	0.102591	5.07816	3.81116e-07	3.87758e-06
MACROH2A1	4078.44	0.587413	0.115686	5.07767	3.82091e-07	3.88528e-06
FASLG	173.836	-1.46104	0.287782	-5.0769	3.83644e-07	3.89885e-06
URB2	235.082	-0.484116	0.0953601	-5.07672	3.84015e-07	3.90039e-06
LYSMD3	413.269	-0.966607	0.190412	-5.0764	3.84661e-07	3.90394e-06
RBM12B	155.87	-0.826599	0.162834	-5.07633	3.84803e-07	3.90394e-06
ZNF248	235.25	-0.773195	0.152323	-5.07602	3.85431e-07	3.90809e-06
ZNF484	159.428	-0.741408	0.1461	-5.07467	3.88162e-07	3.93354e-06
APOE	9.42243	2.53574	0.499886	5.07264	3.92344e-07	3.97365e-06
PLIN2	2746.64	0.989671	0.195296	5.06753	4.03009e-07	4.07935e-06
IGLV4-3	14.9057	2.83207	0.558956	5.06672	4.04723e-07	4.09437e-06
ARPC2	16580.6	0.353262	0.0697522	5.06453	4.09419e-07	4.13953e-06
ZNF530	62.5999	-0.784498	0.154904	-5.06441	4.09668e-07	4.13969e-06
PHF19	435.038	0.4987	0.0984975	5.06307	4.12552e-07	4.1641e-06
TLE3	1245.65	0.663376	0.13102	5.06317	4.12352e-07	4.1641e-06
SEMA4D	5422.58	-0.371788	0.073439	-5.06254	4.13707e-07	4.1734e-06
AC015987.1	13.3884	1.29798	0.256397	5.0624	4.14013e-07	4.17412e-06
RTTN	270.584	-0.671761	0.132786	-5.05895	4.21561e-07	4.24782e-06
IGHV4-4	233.359	3.86332	0.763762	5.05827	4.23074e-07	4.26065e-06
ZNF512	380.185	-0.552367	0.109234	-5.05672	4.26531e-07	4.29304e-06
PGAM1	1091.23	0.703326	0.139201	5.05258	4.35887e-07	4.38473e-06
SMC2	311.815	0.707508	0.14004	5.05218	4.36795e-07	4.39138e-06
ZNF671	362.557	-0.785625	0.155625	-5.0482	4.45987e-07	4.48126e-06
SLC50A1	679.382	0.394622	0.0781837	5.04737	4.4794e-07	4.49835e-06
UBE2L3	1864.87	0.389262	0.0771261	5.04709	4.48601e-07	4.49991e-06
ZBTB8OS	450.55	0.361767	0.0716769	5.04719	4.48365e-07	4.49991e-06
RANBP1	800.066	0.462972	0.0917396	5.04659	4.4977e-07	4.50909e-06
HOXB2	127.634	-0.923768	0.183069	-5.04601	4.51139e-07	4.52028e-06
SYNRG	1635.38	-0.401816	0.0796334	-5.04583	4.51568e-07	4.52203e-06
SENP6	1591.01	-0.316747	0.0627773	-5.04557	4.52175e-07	4.52556e-06
AC100858.3	12.3176	1.55345	0.307953	5.04445	4.54818e-07	4.54946e-06
BRWD1	1620.08	-0.420588	0.0833848	-5.04394	4.56043e-07	4.55915e-06
PLA2G7	217.931	-1.38774	0.275148	-5.04362	4.56815e-07	4.56431e-06
ZNF75D	435.734	-0.403311	0.0800061	-5.041	4.63117e-07	4.62467e-06
ERN1	1003.55	-0.663085	0.131572	-5.03971	4.66241e-07	4.65326e-06
JSRP1	16.1622	1.58777	0.315082	5.03923	4.674e-07	4.66222e-06
PHLDB2	190.426	-0.893109	0.177237	-5.03905	4.67844e-07	4.66403e-06
CYSTM1	334.833	0.949036	0.188361	5.03839	4.69457e-07	4.67749e-06
AL022344.1	7.73267	1.82981	0.363237	5.03749	4.71677e-07	4.69699e-06
CMAS	689.603	0.510368	0.101335	5.03642	4.74307e-07	4.72054e-06
TMC8	5985.84	-0.702113	0.139422	-5.03587	4.75686e-07	4.73162e-06
APPL2	540.104	-0.443875	0.0881532	-5.03527	4.77184e-07	4.74387e-06
ZNF222	34.1981	-1.20624	0.23975	-5.03124	4.87318e-07	4.84191e-06
ACER2	38.6047	2.00272	0.398167	5.02984	4.90887e-07	4.87161e-06
FKBP3	467.896	0.467469	0.0929408	5.02975	4.91128e-07	4.87161e-06
PPP1R3F	110.223	-0.551524	0.109648	-5.02996	4.90585e-07	4.87161e-06
ABCC4	413.551	1.11939	0.222657	5.02745	4.97048e-07	4.92758e-06
NDUFS3	748.197	0.371914	0.0739793	5.02727	4.97512e-07	4.92944e-06
AC004846.2	7.25095	1.47739	0.293951	5.02597	5.00885e-07	4.9601e-06
CTSB	21788.3	0.969702	0.192979	5.02492	5.03636e-07	4.98457e-06
KLC4	220.741	-0.445699	0.0887036	-5.02459	5.04517e-07	4.99051e-06
KDELR2	1343.48	0.545649	0.108622	5.02338	5.07706e-07	5.01648e-06
MRPL41	519.04	0.428049	0.0852098	5.02348	5.0744e-07	5.01648e-06
UQCRC1	5598.35	0.506869	0.100914	5.02276	5.0934e-07	5.02984e-06
AC012668.3	5.30704	1.75067	0.348674	5.02095	5.14168e-07	5.0747e-06
ELOVL4	22.8329	-1.78884	0.356356	-5.01979	5.17278e-07	5.10257e-06
ATOX1	445.724	0.514927	0.102585	5.0195	5.18056e-07	5.10742e-06
AP1M2	15.1861	2.14599	0.427541	5.01939	5.18364e-07	5.10762e-06
GPC1	31.1436	1.30775	0.260557	5.01904	5.19291e-07	5.10912e-06
HELLS	143.077	0.969373	0.19314	5.01901	5.19377e-07	5.10912e-06
RALY	4056.11	0.273088	0.0544098	5.01911	5.19118e-07	5.10912e-06
SUMO3	1665.19	0.384593	0.0766515	5.01742	5.23696e-07	5.14876e-06
NME4	547.043	0.819994	0.163475	5.01602	5.27519e-07	5.18349e-06
ERCC5	221.438	-0.413153	0.0823698	-5.01583	5.28063e-07	5.18597e-06
BRWD3	214.319	-0.45474	0.0906712	-5.01527	5.29595e-07	5.19814e-06
SPATA13	1220.48	-0.55247	0.11018	-5.01427	5.32358e-07	5.22239e-06
MRPL51	792.168	0.495417	0.0988066	5.014	5.33095e-07	5.22386e-06
RNF11	1231.57	0.71517	0.142634	5.01402	5.33049e-07	5.22386e-06
PIP5K1A	476.381	-0.565664	0.11283	-5.01342	5.34722e-07	5.23692e-06
BPGM	739.717	1.38639	0.276549	5.01317	5.35411e-07	5.24078e-06
TNFRSF8	432.897	-0.839333	0.167492	-5.01117	5.41006e-07	5.29264e-06
PDZD11	262.851	0.408683	0.0815739	5.00998	5.44368e-07	5.32261e-06
TGM2	139.714	1.34278	0.268064	5.00919	5.46597e-07	5.34147e-06
MFF	906.102	0.325044	0.0649053	5.00797	5.50079e-07	5.37255e-06
AQP9	1456.59	1.44782	0.289165	5.00692	5.5309e-07	5.39769e-06
ATXN2	756.197	-0.275373	0.0549991	-5.00686	5.53259e-07	5.39769e-06
CCDC77	118.021	-0.472799	0.0944439	-5.00614	5.55331e-07	5.41493e-06
PRKRIP1	659.817	-0.342075	0.0683337	-5.00595	5.55865e-07	5.41717e-06
LRIG2	394.118	-0.730299	0.145914	-5.00499	5.58652e-07	5.43839e-06
PCNX1	956.938	-0.441547	0.0882211	-5.005	5.58612e-07	5.43839e-06
C1orf122	312.058	0.424373	0.0848053	5.00409	5.61276e-07	5.46094e-06
LBH	2116.72	-0.876488	0.175197	-5.00287	5.64844e-07	5.49265e-06
AL590113.1	8.61825	1.31701	0.263381	5.0004	5.72111e-07	5.56028e-06
CKS1B	107.907	0.727216	0.145436	5.00025	5.72567e-07	5.56168e-06
MAP1A	347.33	1.63424	0.326854	4.99991	5.73572e-07	5.5684e-06
NOL3	29.6819	1.096	0.219305	4.9976	5.80489e-07	5.63248e-06
DENND11	790.324	-0.759337	0.151985	-4.99614	5.84882e-07	5.67202e-06
CAMK2D	874.228	-0.454463	0.0909901	-4.99464	5.89449e-07	5.71319e-06
ACO1	430.531	-0.475324	0.0951712	-4.99441	5.90158e-07	5.71695e-06
SEPTIN11	736.117	0.501667	0.100455	4.99396	5.91541e-07	5.72724e-06
AC009303.4	73.8535	1.05003	0.210272	4.99365	5.92496e-07	5.73336e-06
DDAH2	590.019	0.699858	0.140174	4.99279	5.95139e-07	5.75581e-06
ADAM19	591.511	0.741285	0.148484	4.99237	5.96438e-07	5.76524e-06
GARS1	1273.5	0.375627	0.0752435	4.99215	5.97099e-07	5.7685e-06
RAB27B	188.592	1.35862	0.272165	4.99191	5.9785e-07	5.77173e-06
ZNF160	674.84	-0.507314	0.101629	-4.99184	5.98081e-07	5.77173e-06
MKRN2	922.409	-0.324463	0.0650017	-4.99162	5.9876e-07	5.77361e-06
QTRT2	422.052	-0.428565	0.0858579	-4.99156	5.98925e-07	5.77361e-06
ZNF767P	301.184	-0.792654	0.158847	-4.99005	6.03639e-07	5.81591e-06
DNAJB11	801.88	0.678267	0.135933	4.98971	6.04713e-07	5.8231e-06
ATXN7	1057.61	-0.43378	0.0869372	-4.98958	6.05102e-07	5.8237e-06
PPP1CA	6875.82	0.350757	0.0703149	4.98837	6.08898e-07	5.85706e-06
TIMM50	649.586	0.330447	0.0662588	4.98722	6.1255e-07	5.88902e-06
COG1	786.858	-0.357553	0.0717226	-4.98522	6.18924e-07	5.94709e-06
S100A6	8686.5	0.61956	0.124286	4.98495	6.19779e-07	5.95209e-06
ALDOA	321.229	0.566372	0.113634	4.9842	6.2218e-07	5.97192e-06
ZNF582	58.9027	-0.671038	0.134643	-4.98383	6.23366e-07	5.98008e-06
LY9	1827.52	-0.777724	0.156061	-4.98346	6.24575e-07	5.98846e-06
RNF7	817.13	0.398488	0.0799701	4.98296	6.26193e-07	6.00073e-06
CUEDC2	1036.14	0.420475	0.0843974	4.98209	6.29017e-07	6.02455e-06
SREBF1	1333.43	-0.464491	0.0932508	-4.98109	6.32276e-07	6.05251e-06
RAMACL	9.88915	1.90425	0.382337	4.98055	6.34027e-07	6.06601e-06
MIDEAS	1264.18	-0.46317	0.0930187	-4.97932	6.3807e-07	6.10142e-06
TMEM214	1421.04	0.420975	0.084552	4.97889	6.39502e-07	6.11183e-06
ZKSCAN1	1570.95	-0.383831	0.0771167	-4.97728	6.44842e-07	6.15956e-06
FXYD5	3417.94	0.313193	0.0629458	4.9756	6.50451e-07	6.2098e-06
GOSR2	986.42	-0.32284	0.0648951	-4.9748	6.53155e-07	6.23227e-06
SLC19A2	86.9187	-1.47527	0.296623	-4.97354	6.57404e-07	6.26945e-06
CYC1	2867.95	0.408252	0.0820982	4.97273	6.60169e-07	6.29245e-06
VNN1	1033.53	1.57113	0.315987	4.97212	6.62245e-07	6.30886e-06
F5	1063.83	1.24015	0.249577	4.96901	6.72942e-07	6.40392e-06
IL16	5089.27	-0.611344	0.123029	-4.96909	6.7267e-07	6.40392e-06
FAAH	349.484	-0.699125	0.140748	-4.96722	6.79211e-07	6.45844e-06
NEU3	148.974	-0.693436	0.139604	-4.96716	6.79397e-07	6.45844e-06
LINC02340	9.96785	1.6506	0.332315	4.96696	6.80097e-07	6.46165e-06
ARHGAP23	14.4048	1.25117	0.251974	4.96546	6.85385e-07	6.50842e-06
CDCP1	63.1411	1.30269	0.262389	4.96473	6.87963e-07	6.52942e-06
XPC	1277.7	-0.37609	0.0757614	-4.96413	6.90082e-07	6.54604e-06
RAP2B	1747.27	0.322834	0.0650399	4.96363	6.91893e-07	6.55972e-06
HDGF	1845.05	0.431023	0.0868585	4.96236	6.96415e-07	6.59907e-06
FCER1G	9900.73	0.630953	0.127154	4.96212	6.97296e-07	6.60391e-06
TAF5	203.212	-0.470262	0.0947836	-4.96143	6.99775e-07	6.62386e-06
TOMM20P2	48.8984	-0.932535	0.188028	-4.95955	7.06563e-07	6.68101e-06
TSC22D1	1347.53	1.22125	0.246239	4.9596	7.06389e-07	6.68101e-06
AC103724.3	51.5735	-1.44124	0.29067	-4.95834	7.10965e-07	6.71907e-06
USP48	1255.83	0.302492	0.0610081	4.95823	7.11385e-07	6.71947e-06
MPZL3	428.793	-1.23345	0.248806	-4.95748	7.14142e-07	6.74194e-06
KMT5A	151.229	0.563557	0.113685	4.95718	7.15254e-07	6.74886e-06
MYBL1	574.752	-0.990589	0.199852	-4.9566	7.17367e-07	6.76521e-06
ITGB1BP1	1089.59	0.43907	0.0885927	4.95605	7.19422e-07	6.78055e-06
LINC01503	121.393	0.917519	0.185135	4.95596	7.19756e-07	6.78055e-06
LAX1	560.441	-0.699629	0.141176	-4.95573	7.20593e-07	6.78485e-06
FBN1	13.0852	1.54164	0.311144	4.95476	7.242e-07	6.81521e-06
CENPI	12.5424	1.5037	0.303568	4.95342	7.29186e-07	6.85851e-06
RFXAP	114.34	-0.544678	0.109967	-4.95312	7.3033e-07	6.86564e-06
TRIB1	3259.3	1.05122	0.212241	4.95294	7.31003e-07	6.86834e-06
RNF227	53.8774	-0.91121	0.184008	-4.95202	7.34481e-07	6.89738e-06
HEMGN	107.771	1.78101	0.359777	4.95032	7.40922e-07	6.9542e-06
PTRHD1	172.408	0.550186	0.111165	4.94928	7.44902e-07	6.98787e-06
PLS3	22.9813	1.7427	0.352193	4.94814	7.49247e-07	7.02493e-06
KLF12	533.732	-0.794299	0.160581	-4.9464	7.56002e-07	7.08454e-06
DZANK1	54.416	-0.769314	0.155548	-4.94584	7.58159e-07	7.10101e-06
SCML4	1177.71	-0.823939	0.166599	-4.94564	7.58938e-07	7.10457e-06
ZNF131	903.587	-0.417515	0.0844468	-4.94412	7.64904e-07	7.15666e-06
YIF1A	881.78	0.365189	0.0738885	4.94243	7.71529e-07	7.21485e-06
CRY1	603.569	-0.567371	0.1148	-4.94224	7.72295e-07	7.21822e-06
VSIG2	90.6763	1.41017	0.285349	4.94192	7.73563e-07	7.22628e-06
AKTIP	570.914	-0.556415	0.112638	-4.93985	7.81837e-07	7.29974e-06
COG5	720.861	-0.387199	0.0783897	-4.93942	7.83558e-07	7.31116e-06
CXCR4	9629.48	-1.47559	0.298743	-4.93934	7.83881e-07	7.31116e-06
C21orf91	387.101	-0.577071	0.11684	-4.93898	7.85312e-07	7.32067e-06
TRIM33	1396.78	-0.306348	0.0620346	-4.93834	7.87905e-07	7.341e-06
INPP5D	7515.4	-0.351259	0.0711403	-4.93755	7.91097e-07	7.36688e-06
ZNF570	88.5672	-0.905774	0.183453	-4.93737	7.91818e-07	7.36974e-06
UPF1	1595.24	-0.344317	0.0697563	-4.936	7.97398e-07	7.41781e-06
CALHM5	16.0173	2.15532	0.436708	4.93539	7.99904e-07	7.43655e-06
GLRX5	767.844	1.03918	0.210561	4.93531	8.00249e-07	7.43655e-06
AC009226.1	19.6762	-1.10097	0.223093	-4.93503	8.01398e-07	7.44335e-06
TRAV12-1	71.1886	-0.944083	0.191405	-4.93238	8.1235e-07	7.54113e-06
ZNF627	165.223	-0.770994	0.156335	-4.93166	8.15318e-07	7.56474e-06
CCDC174	446.68	-0.493089	0.100019	-4.92995	8.22527e-07	7.62765e-06
SLC37A1	621.878	0.371305	0.0753524	4.92759	8.32503e-07	7.71527e-06
SRGAP1	63.3773	1.77291	0.359798	4.92751	8.32842e-07	7.71527e-06
MID1IP1	1237.05	-0.573346	0.116367	-4.92707	8.34736e-07	7.7288e-06
ATP5F1C	2485.64	0.405259	0.0822607	4.92652	8.3709e-07	7.74656e-06
CTSL	867.644	1.0313	0.209425	4.92443	8.46074e-07	7.82563e-06
ANKAR	99.0807	-0.535033	0.108715	-4.92144	8.59109e-07	7.94208e-06
SEPSECS	172.272	-0.694945	0.141237	-4.92042	8.63571e-07	7.97918e-06
MISP3	47.9915	1.08958	0.221575	4.91741	8.76959e-07	8.09868e-06
ZNF276	1277.97	-0.538623	0.109557	-4.91638	8.816e-07	8.13732e-06
DOCK4	107.017	1.01732	0.206959	4.91559	8.85134e-07	8.16571e-06
NEAT1	2236.04	0.683224	0.13904	4.91386	8.93001e-07	8.23401e-06
PDPR	330.328	-0.644336	0.13113	-4.91372	8.93627e-07	8.23552e-06
MSRB2	266.06	0.763148	0.155321	4.91335	8.95346e-07	8.2471e-06
CRAMP1	160.501	-0.483063	0.0983732	-4.91051	9.08383e-07	8.36285e-06
NRM	245.954	0.516369	0.105252	4.90604	9.29358e-07	8.55154e-06
COX7B	1332.77	0.50997	0.103991	4.904	9.3906e-07	8.63635e-06
INPP4A	2786.3	-0.430767	0.0878544	-4.9032	9.42883e-07	8.66703e-06
LIPT1	66.4738	-0.812021	0.16562	-4.9029	9.44298e-07	8.67108e-06
PRMT9	351.764	-1.047	0.213545	-4.90295	9.44096e-07	8.67108e-06
CCDC124	729.415	0.390301	0.0796194	4.90209	9.48235e-07	8.70274e-06
TCEAL9	21.0088	1.43228	0.292399	4.89836	9.66385e-07	8.86475e-06
ATAD5	121.12	0.542666	0.1108	4.89769	9.6968e-07	8.89039e-06
ZNF692	706.964	-0.43134	0.0880915	-4.8965	9.75563e-07	8.93973e-06
ANAPC15	212.462	0.570271	0.116473	4.89618	9.7717e-07	8.94985e-06
SURF4	4464.41	0.439812	0.0898383	4.8956	9.80063e-07	8.97173e-06
TLCD4	16.7713	2.28247	0.466245	4.89544	9.80878e-07	8.97458e-06
ZNF765	253.625	-0.58022	0.118526	-4.89531	9.81502e-07	8.97568e-06
HBB	104143	5.12911	1.04783	4.89498	9.83135e-07	8.98599e-06
IGHV2-26	114.195	2.03698	0.416162	4.89468	9.84646e-07	8.99519e-06
MED29	1719.93	-0.319148	0.0652059	-4.89447	9.85706e-07	9.00026e-06
ZSCAN25	401.985	-0.463484	0.0947119	-4.89362	9.89971e-07	9.03457e-06
BLVRA	1353.62	0.712699	0.145651	4.8932	9.92113e-07	9.04559e-06
ZNF224	255.447	-0.590685	0.120716	-4.89318	9.92195e-07	9.04559e-06
AL355073.1	9.29253	2.0828	0.425699	4.89266	9.948e-07	9.06006e-06
HID1	127.647	0.822184	0.168042	4.89272	9.94522e-07	9.06006e-06
FAM151B	41.3713	1.28675	0.2631	4.89072	1.00468e-06	9.14534e-06
PHLPP2	179.26	-0.607638	0.124265	-4.88987	1.00902e-06	9.1802e-06
ZNF426	257.845	-0.50241	0.102751	-4.8896	1.01039e-06	9.18793e-06
KLHL3	123.589	-0.906661	0.185479	-4.88822	1.01749e-06	9.24309e-06
RGL3	8.82871	2.01474	0.412157	4.88828	1.0172e-06	9.24309e-06
ZBTB11	644.717	-0.738047	0.151008	-4.88746	1.02145e-06	9.27434e-06
FOXO3B	50.3963	-0.87839	0.179768	-4.88626	1.02771e-06	9.3264e-06
SEMA3F-AS1	69.3207	0.912729	0.186803	4.88605	1.0288e-06	9.33148e-06
TALDO1	5383.68	0.692708	0.141807	4.88487	1.03497e-06	9.38269e-06
ZNF142	433.046	-0.329026	0.0673895	-4.88245	1.04775e-06	9.4937e-06
HELLPAR	33.9414	1.81103	0.371028	4.88111	1.05493e-06	9.55394e-06
MYB	110.65	0.828968	0.169843	4.88079	1.05664e-06	9.56455e-06
EPHB2	172.518	1.60564	0.328998	4.88038	1.05881e-06	9.57935e-06
BMT2	247.113	-0.588012	0.120503	-4.87965	1.06277e-06	9.60867e-06
C3orf33	10.6893	-1.19875	0.245666	-4.87958	1.06313e-06	9.60867e-06
AL158136.1	34.2553	-1.59594	0.327082	-4.87934	1.06441e-06	9.61533e-06
MRPL50	283.678	-0.757106	0.155195	-4.87841	1.06946e-06	9.65601e-06
ZNF568	135.406	-0.562546	0.115329	-4.87776	1.07298e-06	9.68289e-06
AL603840.1	7.52216	2.15436	0.441739	4.877	1.07713e-06	9.71541e-06
TMEM106B	490.794	-0.544661	0.111683	-4.87686	1.07786e-06	9.71709e-06
EDEM2	1588.32	0.514518	0.105564	4.87398	1.09374e-06	9.85533e-06
ZNF12	487.381	-0.550995	0.11307	-4.87304	1.09892e-06	9.89698e-06
CBX7	376.177	-0.736962	0.151246	-4.87259	1.10143e-06	9.91456e-06
NOTCH3	25.6201	2.15932	0.443189	4.87222	1.1035e-06	9.92815e-06
JPT1	1261.2	0.470552	0.0966008	4.87109	1.10983e-06	9.9801e-06
TIMM10	315.217	0.397052	0.0815162	4.87084	1.11123e-06	9.98757e-06
CALR	2927.24	0.549203	0.112828	4.86759	1.12967e-06	1.01482e-05
WDR5B	43.513	-1.02692	0.211024	-4.86636	1.13672e-06	1.02064e-05
LGALS3	2695.32	0.720629	0.148094	4.86604	1.13857e-06	1.02127e-05
TNF	814.794	-1.94627	0.399967	-4.86607	1.13837e-06	1.02127e-05
AC090181.2	26.0221	1.04717	0.215235	4.86523	1.14324e-06	1.02495e-05
ZNF292	1790.22	-0.450866	0.0926796	-4.86478	1.14585e-06	1.02677e-05
PFN2	33.2406	-1.12972	0.232235	-4.86456	1.14713e-06	1.02739e-05
TAF1A	68.4655	-0.711249	0.146231	-4.86388	1.15104e-06	1.03038e-05
SLC18A2	39.0386	1.2544	0.257909	4.86372	1.152e-06	1.03072e-05
DHX35	283.945	-0.425809	0.0875545	-4.86335	1.15413e-06	1.03171e-05
NOMO1	612.264	0.480454	0.098791	4.86333	1.15426e-06	1.03171e-05
EMC3	1269.95	0.409024	0.0841143	4.86271	1.15787e-06	1.03442e-05
ST6GALNAC4	340.863	0.669377	0.137686	4.86163	1.16421e-06	1.03956e-05
AAK1	842.026	-0.405104	0.0833306	-4.86141	1.16552e-06	1.04021e-05
LINC00402	187.738	-1.40588	0.289303	-4.85954	1.1766e-06	1.04957e-05
RYR2	24.9968	2.02947	0.417637	4.85941	1.17736e-06	1.04972e-05
POTEE	34.3057	0.791657	0.16293	4.85887	1.18055e-06	1.05151e-05
UROD	1511.88	0.351804	0.072404	4.8589	1.18042e-06	1.05151e-05
[truncated: 15,806 more rows]

## Sheet: Overlapped genes
GeneName
ABLIM1
ACACB
ADIPOR1
ADM
AK4
ANKRD34B
ANKRD9
ATG9B
BACH2
CAMK4
CAPN5
CCR7
CCRL2
CEBPB
CETP
CFAP54
CHMP7
CLU
CYP2U1
DBNDD1
DCHS1
DDR1
DERL3
DISC1
EGF
FAM102A
FAM111B
FCGBP
FOLR2
GAS2L1
GRAP
HCAR2
HCAR3
HPCAL4
HSP90B1
HSPA1A
HSPA1B
IFI27
IGFBP2
IL23A
ITGA2B
JCHAIN
LEF1
LGALS3
LILRB4
LMO7
LRRN3
LTK
MITF
MPIG6B
MPP1
MZB1
NELL2
NFIL3
NOG
NT5E
OSM
PAQR8
PCYT1B
PF4
PLEKHG4
PLPP3
PLXNB3
RORC
SAMD14
SDC2
SERPING1
SEZ6L
SLC4A10
SLC7A6
SLIT1
SMIM1
SNCA
STMN3
TCF7
TERT
THNSL1
TMEM158
TMEM38A
TMOD1
TNFRSF17
TRIB1
TSHR
VCAN
VSIG1
XCL1
YBX3
ZFP3
ZFP82
ZIK1
ZNF134
ZNF239
ZNF256
ZNF382
ZNF391
ZNF551
ZNF607
ZNF835
ZSCAN18

## Sheet: TFs target genes
Top_100_targetGene_BACH2	Top_100_targetGene_CEBPB	Top_100_targetGene_JUN
UBC	HSPA6	HAVCR1
H3C4	CREG1	CAPN2
H2AC7	FTH1	CSRNP1
H2BC7	CXCL8	PLD1
CD69	BCL2A1	TGFBR2
H4C5	MBD6	TFPI
KLHL6	DDIT3	LOC388282
H2BU1	FCGR2A	DAW1
H2BC8	FOS	SLC22A3
H2AC8	TRIB1	ARNTL2
H2AW	TPD52L2	RNF44
ST14	BCAR3	LEKR1
RASSF6	IL6R	BCL9L
P2RY8	NSUN4	CDHR2
H3C3	LYRM1	IRF2BP2
H2BC3	STX11	HES1
PHF19	TMEM138	SMAD3
SLC7A7	DCUN1D3	AXL
H3C2	EDEM1	LIPH
BLOC1S6	SPATC1	MYOF
H2AC15	CYB561A3	MYO15B
ZBP1	NLRP3	SERPINA3
H2BC15	ITGB2	SLC35E2B
H4C2	FBXO46	S100A10
H2AC4	FCGR3A	IGF2BP2
H4C12	CD55	TM4SF4
TENT4A	RILPL2	FHL2
PLCXD2	BEST1	ZC3H12A
SLC35E2B	RAB44	LOC112267951
DIPK1A	IFNGR2	LOC107985416
TRIB3	MEFV	ZFP36
H2AC11	ST14	HMGA1
H4C9	DUSP1	PPP1R15A
H2BC11	MTO1	SLC25A45
PPP1R16B	TGFBR2	KIFC3
ST6GAL1	AKR1A1	CD55
UFC1	TRAPPC6A	ANXA3
ABCC1	IRF2BP2	PTPRH
GADD45A	GPR68	SPOCK2
AFF1	CNST	TNFRSF12A
MAN1A1	EPAS1	PADI3
H4C4	DNAJC5	MAFK
B4GALT3	RPL6	KLK6
ACY3	LYN	TNIP1
NINJ1	LOC105372412	UPP1
ZC3HAV1	ILF2	CST6
PPOX	APOC4	DDX47
TMCC2	KIAA0319L	RBP2
H1-3	DENND5A	BCL3
GABPB2	CRYBG1	MTUS1
TRPV3	TMEM9	DHRS3
NUP210	NR1H2	AMN1
TTC1	FPR2	FBXW8
RAB35	TNFRSF10B	ADAM9
SQSTM1	TPM4	H4C8
TUBA4B	CDKN1A	HCFC1R1
RFPL1	ST3GAL1	TM2D2
FNDC3B	BLOC1S3	RAPGEF5
H4C11	PPARG	THOC6
CORO2B	TOR1B	ISG20
ELMSAN1	MAML2	PLEC
TUBA4A	ARHGAP26	CLU
H3C6	SLC36A4	ID1
MLLT11	LAIR1	PPP1R13L
PTOV1	SMAP2	KLK7
PPP1R15A	LOC105375938	FAM107B
RUBCNL	MS4A7	CD3EAP
CLECL1	PTTG1IP	PPARG
COPS7A	TSPAN16	BCL10
LBR	AOAH	AHNAK2
RBM20	HNRNPH1	PLEKHG3
MRPL52	MCEMP1	ANXA2
TBX10	USP32	CLDN6
CYP39A1	NAPSA	ADRA1B
RAPGEF1	FPR1	ZNF395
H1-2	APOC2	PSG5
ST6GALNAC4	SESN2	CDC42EP1
MDS2	RAB11FIP1	MYEOV
KIF2C	ZNF706	LAMC2
USP21	TNFAIP3	SH3KBP1
H2AC12	CLIP1	SYTL3
H2BC12	KMT2E	ABLIM1
H4C1	ZDHHC14	KRT8
GABARAPL1	CCL3L3	CRYBG2
B4GALT5	RNF114	NOS1AP
DNAJC2	SRGN	PKIB
CDC42SE1	IL1B	ELF3
SLC2A11	TNF	PARD6B
GRHPR	ADAP1	LOC107986217
HMCES	C10orf95	PRKCE
H3C1	SLC7A7	RPN2
ARRDC3	SOD2	TNFRSF1A
PTP4A2	MLKL	SLC16A5
TLR10	HIPK3	EPCAM
CDKN1A	GPX1	CCDC12
TLR6	ANKRD55	ETS2
SLC25A19	SNAPIN	CCL20
DGKD	PNKD	POU2F2
NUDT8	MCF2L2	HIVEP2
LIME1	CFB	PLEKHG2
